# Supplementary material for: Structural motifs of gold cluster anions with 17 to 69 atoms
Source: Nat Commun. 2026 Apr 10;17:5099. doi: 10.1038/s41467-026-71649-9 (PMC13246909; doi:10.1038/s41467-026-71649-9)
Supplement: Supplementary file 5 — Source Data [file 41467_2026_71649_MOESM5_ESM.zip › SupplementaryFigure6/21_th_red.dat]

11.94 0
11.935748 0
11.931496 0
11.927244 0
11.922991 0
11.918739 0
11.914487 0
11.910235 0
11.905983 0
11.901731 0
11.897479 0
11.893227 0
11.888974 0
11.884722 0
11.88047 0
11.876218 0
11.871966 0
11.867714 0
11.863462 0
11.85921 0
11.854957 0
11.850705 0
11.846453 0
11.842201 0
11.837949 0
11.833697 0
11.829445 0
11.825193 0
11.82094 0
11.816688 0
11.812436 0
11.808184 0
11.803932 0
11.79968 0
11.795428 0
11.791176 0
11.786923 0
11.782671 0
11.778419 0
11.774167 0
11.769915 0
11.765663 0
11.761411 0
11.757159 6.561e-09
11.752906 1.3122e-08
11.748654 3.2805e-08
11.744402 1.11537e-07
11.74015 3.2805e-07
11.735898 9.38223e-07
11.731646 2.578473e-06
11.727394 6.784074e-06
11.723142 1.7150454e-05
11.718889 4.1682033e-05
11.714637 9.729963e-05
11.710385 0.00021818606
11.706133 0.00047001692
11.701881 0.00097266825
11.697629 0.0019336579
11.693377 0.0036928392
11.689125 0.0067749476
11.684872 0.011940318
11.68062 0.020215786
11.676368 0.032879894
11.672116 0.051372997
11.667864 0.077108868
11.663612 0.11118305
11.65936 0.15400602
11.655108 0.2049282
11.650855 0.26195737
11.646603 0.32168026
11.642351 0.37947495
11.638099 0.43003787
11.633847 0.46816098
11.629595 0.48960813
11.625343 0.49188881
11.621091 0.47473382
11.616838 0.44014757
11.612586 0.39202282
11.608334 0.33542027
11.604082 0.27569706
11.59983 0.21769071
11.595578 0.16512488
11.591326 0.12032339
11.587074 0.084227211
11.582821 0.056639538
11.578569 0.036589109
11.574317 0.022706427
11.570065 0.013536629
11.565813 0.0077524186
11.561561 0.0042650961
11.557309 0.0022541628
11.553057 0.0011444746
11.548804 0.00055820332
11.544552 0.00026154114
11.5403 0.00011772402
11.536048 5.0900238e-05
11.531796 2.1146103e-05
11.527544 8.437446e-06
11.523292 3.234573e-06
11.51904 1.194102e-06
11.514787 4.19904e-07
11.510535 1.44342e-07
11.506283 4.5927e-08
11.502031 1.3122e-08
11.497779 6.561e-09
11.493527 0
11.489275 0
11.485023 0
11.48077 0
11.476518 0
11.472266 0
11.468014 0
11.463762 0
11.45951 0
11.455258 0
11.451006 0
11.446753 0
11.442501 0
11.438249 0
11.433997 0
11.429745 0
11.425493 0
11.421241 0
11.416988 0
11.412736 0
11.408484 0
11.404232 0
11.39998 0
11.395728 0
11.391476 0
11.387224 0
11.382971 0
11.378719 0
11.374467 0
11.370215 0
11.365963 0
11.361711 0
11.357459 0
11.353207 0
11.348954 0
11.344702 0
11.34045 0
11.336198 0
11.331946 0
11.327694 0
11.323442 0
11.31919 0
11.314937 0
11.310685 0
11.306433 0
11.302181 0
11.297929 0
11.293677 0
11.289425 0
11.285173 0
11.28092 0
11.276668 0
11.272416 0
11.268164 0
11.263912 0
11.25966 0
11.255408 0
11.251156 0
11.246903 0
11.242651 0
11.238399 0
11.234147 0
11.229895 0
11.225643 0
11.221391 0
11.217139 0
11.212886 0
11.208634 0
11.204382 0
11.20013 0
11.195878 0
11.191626 0
11.187374 0
11.183122 0
11.178869 0
11.174617 0
11.170365 0
11.166113 0
11.161861 0
11.157609 0
11.153357 0
11.149105 0
11.144852 0
11.1406 0
11.136348 0
11.132096 0
11.127844 0
11.123592 0
11.11934 0
11.115088 0
11.110835 0
11.106583 0
11.102331 0
11.098079 0
11.093827 0
11.089575 0
11.085323 0
11.081071 0
11.076818 0
11.072566 0
11.068314 0
11.064062 0
11.05981 0
11.055558 0
11.051306 0
11.047054 0
11.042801 0
11.038549 0
11.034297 0
11.030045 0
11.025793 6.561e-09
11.021541 1.9683e-08
11.017289 5.9049e-08
11.013037 1.90269e-07
11.008784 5.51124e-07
11.004532 1.535274e-06
11.00028 4.126869e-06
10.996028 1.0661625e-05
10.991776 2.6453952e-05
10.987524 6.3064332e-05
10.983272 0.00014442073
10.97902 0.00031772299
10.974767 0.00067147898
10.970515 0.0013632249
10.966263 0.0026586878
10.962011 0.0049811506
10.957759 0.0089652522
10.953507 0.015501504
10.949255 0.025749944
10.945003 0.041095027
10.94075 0.063014718
10.936498 0.092849297
10.932246 0.13148192
10.927994 0.17898025
10.923742 0.23428677
10.91949 0.29506777
10.915238 0.35782204
10.910985 0.41829883
10.906733 0.47218868
10.902481 0.51595115
10.898229 0.54756758
10.893977 0.56698978
10.889725 0.57611462
10.885473 0.57824296
10.881221 0.57714018
10.876968 0.57595112
10.872716 0.57628424
10.868464 0.57774016
10.864212 0.57802889
10.85996 0.5736399
10.855708 0.56086125
10.851456 0.53684538
10.847204 0.50042011
10.842951 0.45243898
10.838699 0.39561727
10.834447 0.33395342
10.830195 0.27194053
10.825943 0.21380155
10.821691 0.16293673
10.817439 0.12167849
10.813187 0.091345109
10.808934 0.072501747
10.804682 0.065294659
10.80043 0.069724921
10.796178 0.085762859
10.791926 0.11326117
10.787674 0.15168944
10.783422 0.19977314
10.77917 0.25516268
10.774917 0.31427092
10.770665 0.37239041
10.766413 0.42413504
10.762161 0.46415747
10.757909 0.48800161
10.753657 0.49288909
10.749405 0.47823735
10.745153 0.44576933
10.7409 0.39918417
10.736648 0.34347773
10.732396 0.28409144
10.728144 0.22609921
10.723892 0.17360991
10.71964 0.12948375
10.715388 0.095365552
10.711136 0.071956829
10.706883 0.05940086
10.702631 0.057646842
10.698379 0.066683222
10.694127 0.086576043
10.689875 0.11730429
10.685623 0.15844181
10.681371 0.20878543
10.677119 0.26606169
10.672866 0.32684646
10.668614 0.38679519
10.664362 0.44120493
10.66011 0.48582912
10.655858 0.5177701
10.651606 0.53621722
10.647354 0.54280692
10.643102 0.5414619
10.638849 0.53769912
10.634597 0.53754166
10.630345 0.54628101
10.626093 0.56737648
10.621841 0.60173836
10.617589 0.6475342
10.613337 0.70052204
10.609085 0.75479289
10.604832 0.80373199
10.60058 0.8409969
10.596328 0.86135186
10.592076 0.86126373
10.587824 0.83922906
10.583572 0.79584265
10.57932 0.73363554
10.575068 0.65671473
10.570815 0.57024345
10.566563 0.47981836
10.562311 0.39082266
10.558059 0.30785011
10.553807 0.23428932
10.549555 0.17212738
10.545303 0.12198332
10.541051 0.083332101
10.536798 0.054844468
10.532546 0.034757265
10.528294 0.021201557
10.524042 0.012443593
10.51979 0.0070250923
10.515538 0.0038140012
10.511286 0.001990883
10.507034 0.00099904347
10.502781 0.00048193826
10.498529 0.00022365137
10.494277 0.00010034393
10.490025 4.4916606e-05
10.485773 2.3665527e-05
10.481521 2.2543596e-05
10.477269 4.074381e-05
10.473017 9.0312165e-05
10.468764 0.00020154736
10.464512 0.00043539452
10.46026 0.00090461756
10.456008 0.0018058628
10.451756 0.0034632107
10.447504 0.0063802313
10.443252 0.011291599
10.438999 0.019197125
10.434747 0.031352998
10.430495 0.049190953
10.426243 0.074140665
10.421991 0.10734857
10.417739 0.14931745
10.413487 0.19953091
10.409235 0.2561619
10.404982 0.31597899
10.40073 0.37454441
10.396478 0.42673762
10.392226 0.46755142
10.387974 0.493017
10.383722 0.50105319
10.37947 0.49202931
10.375218 0.4688865
10.370965 0.43676535
10.366713 0.40220535
10.362461 0.37207915
10.358209 0.35247629
10.353957 0.34775093
10.349705 0.3599027
10.345453 0.38838881
10.341201 0.43038129
10.336948 0.48140022
10.332696 0.5361801
10.328444 0.58957665
10.324192 0.63731079
10.31994 0.67638925
10.315688 0.70513385
10.311436 0.72287313
10.307184 0.72945771
10.302931 0.72481337
10.298679 0.70871765
10.294427 0.68088589
10.290175 0.64132095
10.285923 0.59077195
10.281671 0.53110621
10.277419 0.46543721
10.273167 0.39794759
10.268914 0.33345538
10.264662 0.27684584
10.26041 0.23250897
10.256158 0.20388557
10.251906 0.19316346
10.247654 0.2011133
10.243402 0.22703398
10.23915 0.26879343
10.234897 0.32298085
10.230645 0.38520397
10.226393 0.45054857
10.222141 0.51416397
10.217889 0.57187154
10.213637 0.62064654
10.209385 0.6588302
10.205133 0.68599969
10.20088 0.70253756
10.196628 0.70905493
10.192376 0.70588407
10.188124 0.69283302
10.183872 0.6692942
10.17962 0.63465843
10.175368 0.58886521
10.171116 0.53286886
10.166863 0.46883617
10.162611 0.39999583
10.158359 0.3301861
10.154107 0.26324502
10.149855 0.20242318
10.145603 0.14996929
10.141351 0.10696546
10.137099 0.073405616
10.132846 0.048447552
10.128594 0.030742117
10.124342 0.018750577
10.12009 0.010991118
10.115838 0.0061910186
10.111586 0.0033507289
10.107334 0.0017424376
10.103082 0.00087069063
10.098829 0.00041845402
10.094577 0.00019451397
10.090325 9.0351531e-05
10.086073 4.92075e-05
10.081821 4.6655271e-05
10.077569 8.1205497e-05
10.073317 0.00017385338
10.069065 0.0003764833
10.064812 0.00079060706
10.06056 0.0015983908
10.056308 0.0031076833
10.052056 0.005810461
10.047804 0.010449055
10.043552 0.018077497
10.0393 0.030096527
10.035048 0.048234044
10.030795 0.07444148
10.026543 0.110685
10.022291 0.15863107
10.018039 0.21925586
10.013787 0.29244097
10.009535 0.37664228
10.005283 0.46872367
10.001031 0.56402657
9.996778 0.6567025
9.992526 0.74028068
9.988274 0.80839063
9.984022 0.8555272
9.97977 0.8777369
9.975518 0.87311976
9.971266 0.84207238
9.967014 0.78723715
9.962761 0.713165
9.958509 0.62574032
9.954257 0.53145476
9.950005 0.43664286
9.945753 0.34680103
9.941501 0.266094
9.937249 0.19711292
9.932996 0.14089448
9.928744 0.097157873
9.924492 0.064680293
9.92024 0.041720264
9.915988 0.026411581
9.911736 0.017078585
9.907484 0.012455343
9.903232 0.011814865
9.898979 0.015024979
9.894727 0.022544495
9.890475 0.035362242
9.886223 0.054870201
9.881971 0.082658549
9.877719 0.12022983
9.873467 0.16865227
9.869215 0.22820197
9.864962 0.29806809
9.86071 0.3762017
9.856458 0.45936865
9.852206 0.54342154
9.847954 0.62375003
9.843702 0.69582395
9.83945 0.75572831
9.835198 0.8006091
9.830945 0.82899192
9.826693 0.8409756
9.822441 0.83831741
9.818189 0.82440567
9.813937 0.80407594
9.809685 0.78319913
9.805433 0.76798584
9.801181 0.76402341
9.796928 0.7751728
9.792676 0.80255838
9.788424 0.84393535
9.784172 0.89368023
9.77992 0.94351807
9.775668 0.98390933
9.771416 1.00583
9.767164 1.0025534
9.762911 0.97102622
9.758659 0.91253081
9.754407 0.83250922
9.750155 0.73962967
9.745903 0.64434382
9.741651 0.55726458
9.737399 0.48768038
9.733147 0.44243522
9.728894 0.42528645
9.724642 0.43674444
9.72039 0.47432699
9.716138 0.53312791
9.711886 0.60659186
9.707634 0.68738969
9.703382 0.76828946
9.69913 0.84292063
9.694877 0.90633802
9.690625 0.95531722
9.686373 0.98835451
9.682121 1.0053967
9.677869 1.0073788
9.673617 0.99568726
9.669365 0.97168333
9.665113 0.93640516
9.66086 0.89052174
9.656608 0.834539
9.652356 0.76918299
9.648104 0.69582742
9.643852 0.61681685
9.6396 0.53556841
9.635348 0.45640406
9.631096 0.38414437
9.626843 0.32355544
9.622591 0.27876317
9.618339 0.25273575
9.614087 0.2469019
9.609835 0.26094143
9.605583 0.29276873
9.601331 0.33872593
9.597079 0.39399544
9.592826 0.45321423
9.588574 0.51122109
9.584322 0.56380858
9.58007 0.60831338
9.575818 0.64389091
9.571566 0.67139456
9.567314 0.69289565
9.563062 0.71099593
9.558809 0.7281495
9.554557 0.74619326
9.550305 0.76618918
9.546053 0.78854835
9.541801 0.81329339
9.537549 0.84027479
9.533297 0.86920165
9.529045 0.89945755
9.524792 0.92979307
9.52054 0.95806557
9.516288 0.98119998
9.512036 0.99547439
9.507784 0.99712162
9.503532 0.98312724
9.49928 0.95203215
9.495028 0.90453304
9.490775 0.8437151
9.486523 0.7748323
9.482271 0.70465004
9.478019 0.64046082
9.473767 0.58895737
9.469515 0.55518326
9.465263 0.54177042
9.461011 0.5486132
9.456758 0.57303238
9.452506 0.61036955
9.448254 0.65485566
9.444002 0.70054502
9.43975 0.74211632
9.435498 0.77541103
9.431246 0.79768078
9.426993 0.80760732
9.422741 0.80520494
9.418489 0.7916986
9.414237 0.76940771
9.409985 0.7415932
9.405733 0.71219035
9.401481 0.68537543
9.397229 0.6649941
9.392976 0.65397188
9.388724 0.65388165
9.384472 0.66482197
9.38022 0.68566119
9.375968 0.71456369
9.371716 0.74959605
9.367464 0.7891692
9.363212 0.83213337
9.358959 0.87748642
9.354707 0.92382724
9.350455 0.96881282
9.346203 1.0089061
9.341951 1.0396169
9.337699 1.0562674
9.333447 1.0551245
9.329195 1.0345926
9.324942 0.99611503
9.32069 0.94448839
9.316438 0.88744364
9.312186 0.8345307
9.307934 0.79551687
9.303682 0.77862517
9.29943 0.7889767
9.295178 0.82755792
9.290925 0.89092209
9.286673 0.9716797
9.282421 1.0596673
9.278169 1.1435451
9.273917 1.2124941
9.269665 1.2576843
9.265413 1.2732685
9.261161 1.2567889
9.256908 1.2090356
9.252656 1.1334993
9.248404 1.0356152
9.244152 0.92196965
9.2399 0.79958733
9.235648 0.67534644
9.231396 0.55552974
9.227144 0.44550303
9.222891 0.34951896
9.218639 0.27064868
9.214387 0.21083473
9.210135 0.17103371
9.205883 0.15139145
9.201631 0.15138206
9.197379 0.16985959
9.193127 0.20501471
9.188874 0.25428447
9.184622 0.31430512
9.18037 0.38100567
9.176118 0.4499009
9.171866 0.51656793
9.167614 0.5772077
9.163362 0.62913848
9.15911 0.67107317
9.154857 0.70309992
9.150605 0.72639402
9.146353 0.74278946
9.142101 0.75438496
9.137849 0.76332374
9.133597 0.77178353
9.129345 0.78208952
9.125093 0.7967805
9.12084 0.81846206
9.116588 0.849375
9.112336 0.89075352
9.108084 0.94217687
9.103832 1.0011702
9.09958 1.0632529
9.095328 1.122488
9.091076 1.1724124
9.086823 1.2070976
9.082571 1.2220533
9.078319 1.2147621
9.074067 1.1847724
9.069815 1.1334298
9.065563 1.063422
9.061311 0.9783299
9.057059 0.88230625
9.052806 0.77991014
9.048554 0.67603272
9.044302 0.5758152
9.04005 0.4844756
9.035798 0.40701468
9.031546 0.34782794
9.027294 0.31028913
9.023042 0.29637932
9.018789 0.3064246
9.014537 0.33898645
9.010285 0.39093018
9.006033 0.45767974
9.001781 0.53364491
8.997529 0.61277967
8.993277 0.68920094
8.989025 0.75777878
8.984772 0.81461094
8.98052 0.85731838
8.976268 0.88513425
8.972016 0.89879348
8.967764 0.90025285
8.963512 0.89228412
8.95926 0.87799242
8.955008 0.86032781
8.950755 0.84167391
8.946503 0.8236011
8.942251 0.80684471
8.937999 0.79150777
8.933747 0.77740971
8.929495 0.76444324
8.925243 0.75279452
8.92099 0.74293948
8.916738 0.7354312
8.912486 0.73059264
8.908234 0.72827445
8.903982 0.72780471
8.89973 0.72815831
8.895478 0.72825902
8.891226 0.72725445
8.886973 0.72461423
8.882721 0.71999087
8.878469 0.71290866
8.874217 0.70244551
8.869965 0.68709462
8.865713 0.66492481
8.861461 0.63402998
8.857209 0.59312855
8.852956 0.54210142
8.848704 0.48227071
8.844452 0.41631438
8.8402 0.34783893
8.835948 0.280743
8.831696 0.21855748
8.827444 0.16393228
8.823192 0.1183719
8.818939 0.082235161
8.814687 0.054941742
8.810435 0.035289611
8.806183 0.021786765
8.801931 0.012926174
8.797679 0.0073693283
8.793427 0.004036734
8.789175 0.002124478
8.784922 0.0010741735
8.78067 0.00052177665
8.776418 0.00024348527
8.772166 0.00010915536
8.767914 4.7016126e-05
8.763662 1.9479609e-05
8.75941 7.820712e-06
8.755158 3.228012e-06
8.750905 1.883007e-06
8.746653 2.585034e-06
8.742401 5.977071e-06
8.738149 1.4932836e-05
8.733897 3.6426672e-05
8.729645 8.5562001e-05
8.725393 0.00019310991
8.721141 0.00041870334
8.716888 0.00087211436
8.712636 0.0017450292
8.708384 0.0033542784
8.704132 0.0061940105
8.69988 0.010988284
8.695628 0.018727882
8.691376 0.030666947
8.687124 0.048251221
8.682871 0.072954239
8.678619 0.10601531
8.674367 0.1481042
8.670115 0.19897585
8.665863 0.25721233
8.661611 0.3201598
8.657359 0.38414341
8.653107 0.44497605
8.648854 0.49868359
8.644602 0.54227765
8.64035 0.57435577
8.636098 0.59532756
8.631846 0.60716014
8.627594 0.61268393
8.623342 0.61464939
8.61909 0.61482144
8.614837 0.61339944
8.610585 0.60895167
8.606333 0.59888539
8.602081 0.58029959
8.597829 0.55094706
8.593577 0.51000958
8.589325 0.45846579
8.585073 0.39897376
8.58082 0.33534312
8.576568 0.27178234
8.572316 0.21214398
8.568064 0.15935407
8.563812 0.11512608
8.55956 0.079963979
8.555308 0.053383918
8.551056 0.034248709
8.546803 0.021112734
8.542551 0.012505043
8.538299 0.0071169201
8.534047 0.0038939601
8.529795 0.0020538423
8.525543 0.0010581843
8.521291 0.00056524983
8.517039 0.00038293933
8.512786 0.00043425947
8.508534 0.00074126834
8.504282 0.0014297994
8.50003 0.0027542553
8.495778 0.0051386408
8.491526 0.0092251925
8.487274 0.0159149
8.483022 0.026376335
8.478769 0.041993576
8.474517 0.064225032
8.470265 0.094357796
8.466013 0.13316897
8.461761 0.18054276
8.457509 0.23513043
8.453257 0.2941639
8.449005 0.35352623
8.444752 0.40813671
8.4405 0.45262801
8.436248 0.48220192
8.431996 0.49347846
8.427744 0.48513121
8.423492 0.45814397
8.41924 0.41562004
8.414987 0.36219524
8.410735 0.30320806
8.406483 0.24383189
8.402231 0.18836144
8.397979 0.13978007
8.393727 0.09964379
8.389475 0.068234971
8.385223 0.044886471
8.38097 0.028364541
8.376718 0.017218196
8.372466 0.01004041
8.368214 0.0056242795
8.363962 0.0030264515
8.35971 0.001564418
8.355458 0.00077682896
8.351206 0.00037055216
8.346953 0.00016979212
8.342701 7.4736351e-05
8.338449 3.1604337e-05
8.334197 1.2839877e-05
8.329945 5.012604e-06
8.325693 1.883007e-06
8.321441 6.95466e-07
8.317189 2.88684e-07
8.312936 2.42757e-07
8.308684 5.11758e-07
8.304432 1.37781e-06
8.30018 3.706965e-06
8.295928 9.611865e-06
8.291676 2.3960772e-05
8.287424 5.7382506e-05
8.283172 0.00013200732
8.278919 0.00029171518
8.274667 0.00061927311
8.270415 0.0012628613
8.266163 0.0024738907
8.261911 0.0046554166
8.257659 0.0084156766
8.253407 0.014614122
8.249155 0.024378714
8.244902 0.039066549
8.24065 0.0601393
8.236398 0.08893572
8.232146 0.12634779
8.227894 0.17244411
8.223642 0.22612337
8.21939 0.2849085
8.215138 0.34499142
8.210885 0.40159798
8.206633 0.44966634
8.202381 0.48473688
8.198129 0.50386864
8.193877 0.50635817
8.189625 0.49405984
8.185373 0.47119148
8.181121 0.44363184
8.176868 0.41784072
8.172616 0.39962446
8.168364 0.39300597
8.164112 0.39943542
8.15986 0.41750483
8.155608 0.44322512
8.151356 0.47080877
8.147104 0.49379639
8.142851 0.50629189
8.138599 0.50404687
8.134347 0.48517103
8.130095 0.45033622
8.125843 0.40246654
8.121591 0.34603027
8.117339 0.28613566
8.113087 0.22765719
8.108834 0.17458113
8.104582 0.12967505
8.10033 0.094488799
8.096078 0.069611836
8.091826 0.055064157
8.087574 0.050688718
8.083322 0.056434461
8.07907 0.072460347
8.074817 0.099039843
8.070565 0.13629653
8.066313 0.18384787
8.062061 0.24046903
8.057809 0.30389942
8.053557 0.37089257
8.049305 0.43754865
8.045053 0.49988137
8.0408 0.55448048
8.036548 0.59907561
8.032296 0.63281376
8.028044 0.65614386
8.023792 0.67033198
8.01954 0.67676735
8.015288 0.67630289
8.011036 0.66886979
8.006783 0.65350796
8.002531 0.62880125
7.998279 0.5935571
7.994027 0.5474848
7.989775 0.49163505
7.985523 0.42845786
7.981271 0.36147419
7.977019 0.294683
7.972766 0.23189635
7.968514 0.17619254
7.964262 0.12961536
7.96001 0.093156706
7.955758 0.066975803
7.951506 0.050753915
7.947254 0.044066182
7.943002 0.046665683
7.938749 0.058606795
7.934497 0.08017519
7.930245 0.11163466
7.925993 0.15284393
7.921741 0.20283644
7.917489 0.25948485
7.913237 0.31937676
7.908984 0.37799936
7.904732 0.43026324
7.90048 0.47130421
7.896228 0.49740882
7.891976 0.50684901
7.887724 0.50040791
7.883472 0.48143926
7.87922 0.45541316
7.874967 0.42902678
7.870715 0.40906372
7.866463 0.40124112
7.862211 0.40927776
7.857959 0.43435677
7.853707 0.47506122
7.849455 0.527755
7.845203 0.58728886
7.84095 0.64785307
7.836698 0.70378792
7.832446 0.75020455
7.828194 0.78334794
7.823942 0.80072526
7.81969 0.80109141
7.815438 0.78440325
7.811186 0.75181798
7.806933 0.70573851
7.802681 0.64983439
7.798429 0.58892829
7.794177 0.52865431
7.789925 0.47486046
7.785673 0.43281728
7.781421 0.40637616
7.777169 0.39726389
7.772916 0.4046948
7.768664 0.42542723
7.764412 0.45430053
7.76016 0.48518096
7.755908 0.51214181
7.751656 0.53063043
7.747404 0.53835513
7.743152 0.53567098
7.738899 0.52535337
7.734647 0.51179673
7.730395 0.49982548
7.726143 0.49341195
7.721891 0.49462761
7.717639 0.50309861
7.713387 0.51610756
7.709135 0.52931426
7.704882 0.53790729
7.70063 0.5378871
7.696378 0.5271523
7.692126 0.50611684
7.687874 0.47771139
7.683622 0.44677806
7.67937 0.41901267
7.675118 0.3997069
7.670865 0.39257686
7.666613 0.39893385
7.662361 0.41737317
7.658109 0.44404563
7.653857 0.47345648
7.649605 0.49962637
7.645353 0.51736879
7.641101 0.52340624
7.636848 0.51707465
7.632596 0.50045256
7.628344 0.47788061
7.624092 0.45497915
7.61984 0.43738949
7.615588 0.42952998
7.611336 0.43365382
7.607084 0.44942474
7.602831 0.47410569
7.598579 0.50331
7.594327 0.53212897
7.590075 0.55635391
7.585823 0.57348305
7.581571 0.58325683
7.577319 0.58759046
7.573067 0.58994076
7.568814 0.59430325
7.564562 0.60413821
7.56031 0.6215312
7.556058 0.64680497
7.551806 0.67864408
7.547554 0.71462869
7.543302 0.75195702
7.53905 0.78810629
7.534797 0.82124101
7.530545 0.85029471
7.526293 0.87477438
7.522041 0.8944204
7.517789 0.90887601
7.513537 0.9174862
7.509285 0.91928411
7.505033 0.91316218
7.50078 0.89818249
7.496528 0.8739547
7.492276 0.84099372
7.488024 0.80095705
7.483772 0.75666326
7.47952 0.7118216
7.475268 0.67046861
7.471016 0.63620073
7.466763 0.61138329
7.462511 0.59656654
7.458259 0.59031634
7.454007 0.58956616
7.449755 0.59044412
7.445503 0.58937416
7.441251 0.5841495
7.436998 0.57466754
7.432746 0.56310507
7.428494 0.55347202
7.424242 0.55066047
7.41999 0.55924523
7.415738 0.58235223
7.411486 0.62087786
7.407234 0.67323171
7.402981 0.73562723
7.398729 0.80280353
7.394477 0.86896748
7.390225 0.92871696
7.385973 0.97774366
7.381721 1.0131973
7.377469 1.0336963
7.373217 1.0390626
7.368964 1.0299203
7.364712 1.0073177
7.36046 0.97250233
7.356208 0.92691655
7.351956 0.87239037
7.347704 0.81142875
7.343452 0.74743745
7.3392 0.68473421
7.334947 0.62825121
7.330695 0.58293657
7.326443 0.55297188
7.322191 0.54100181
7.317939 0.54758853
7.313687 0.5710503
7.309435 0.60773664
7.305183 0.65266871
7.30093 0.70037675
7.296678 0.74572882
7.292426 0.78457621
7.288174 0.81412214
7.283922 0.8330145
7.27967 0.84123014
7.275418 0.8398372
7.271166 0.83069597
7.266913 0.81611981
7.262661 0.79849698
7.258409 0.77989328
7.254157 0.76170207
7.249905 0.74445013
7.245653 0.72786539
7.241401 0.71124822
7.237149 0.69407639
7.232896 0.67666046
7.228644 0.66060545
7.224392 0.64886136
7.22014 0.64526162
7.215888 0.65361471
7.211636 0.67657419
7.207384 0.71460676
7.203132 0.76537574
7.198879 0.82375788
7.194627 0.88254594
7.190375 0.93370729
7.186123 0.96991945
7.181871 0.98602584
7.177619 0.98006798
7.173367 0.95364841
7.169115 0.9115392
7.164862 0.86063295
7.16061 0.80849365
7.156358 0.76185993
7.152106 0.72545726
7.147854 0.7013835
7.143602 0.68916653
7.13935 0.68640217
7.135098 0.68972182
7.130845 0.69576643
7.126593 0.70187902
7.122341 0.70636143
7.118089 0.70831896
7.113837 0.70727329
7.109585 0.70279598
7.105333 0.69437685
7.101081 0.68161129
7.096828 0.66462635
7.092576 0.644538
7.088324 0.6236955
7.084072 0.60553817
7.07982 0.59403497
7.075568 0.59283737
7.071316 0.60438821
7.067064 0.62925175
7.062811 0.66585964
7.058559 0.71073597
7.054307 0.75912505
7.050055 0.8058451
7.045803 0.84615821
7.041551 0.87647759
7.037299 0.89480195
7.033047 0.90084099
7.028794 0.89585288
7.024542 0.88224914
7.02029 0.86304524
7.016038 0.84125587
7.011786 0.81935314
7.007534 0.7989082
7.003282 0.78050438
6.99903 0.76393692
6.994777 0.74861719
6.990525 0.73401886
6.986273 0.71997862
6.982021 0.70671921
6.977769 0.69458144
6.973517 0.6835877
6.969265 0.67305118
6.965013 0.66144819
6.96076 0.6466792
6.956508 0.62669225
6.952256 0.60029352
6.948004 0.56788259
6.943752 0.53185805
6.9395 0.49653536
6.935248 0.46756408
6.930995 0.45097308
6.926743 0.45206649
6.922491 0.47441774
6.918239 0.51916988
6.913987 0.5847663
6.909735 0.66713634
6.905483 0.76026722
6.901231 0.85702708
6.896978 0.95007194
6.892726 1.0326777
6.888474 1.0993804
6.884222 1.1463711
6.87997 1.1716568
6.875718 1.1750441
6.871466 1.1580094
6.867214 1.1235014
6.862961 1.0756774
6.858709 1.0195445
6.854457 0.96047754
6.850205 0.90362454
6.845953 0.85327544
6.841701 0.81232954
6.837449 0.78201104
6.833197 0.76193474
6.828944 0.75052182
6.824692 0.7456463
6.82044 0.74530838
6.816188 0.7481211
6.811936 0.75347021
6.807684 0.7613336
6.803432 0.77187229
6.79918 0.78497635
6.794927 0.79994039
6.790675 0.81536842
6.786423 0.82930898
6.782171 0.83954641
6.777919 0.84395105
6.773667 0.84081498
6.769415 0.82913995
6.765163 0.80886662
6.76091 0.78102372
6.756658 0.74774531
6.752406 0.71208587
6.748154 0.6775877
6.743902 0.64762883
6.73965 0.62467837
6.735398 0.60966491
6.731146 0.6016766
6.726893 0.59814025
6.722641 0.59548623
6.718389 0.59014477
6.714137 0.5795966
6.709885 0.56316406
6.705633 0.54229512
6.701381 0.5202413
6.697129 0.50121328
6.692876 0.48925685
6.688624 0.4871774
6.684372 0.49582918
6.68012 0.5139801
6.675868 0.53879448
6.671616 0.56679251
6.667364 0.59499755
6.663112 0.6219145
6.658859 0.64801888
6.654607 0.67557097
6.650355 0.7077699
6.646103 0.74747093
6.641851 0.79584224
6.637599 0.85138365
6.633347 0.90964752
6.629095 0.96381116
6.624842 1.0060037
6.62059 1.0290632
6.616338 1.0282621
6.612086 1.0025337
6.607834 0.9548635
6.603582 0.89173578
6.59933 0.82177795
6.595078 0.75395674
6.590825 0.69578374
6.586573 0.65196871
6.582321 0.623823
6.578069 0.60950787
6.573817 0.60499949
6.569565 0.60546251
6.565313 0.60663414
6.561061 0.60584111
6.556808 0.60239774
6.552556 0.59732733
6.548304 0.59255587
6.544052 0.58988281
6.5398 0.5900917
6.535548 0.59250346
6.531296 0.5951185
6.527044 0.59529112
6.522791 0.59070005
6.518539 0.58028041
6.514287 0.56479706
6.510035 0.54685972
6.505783 0.53036301
6.501531 0.51951918
6.497279 0.51777681
6.493027 0.5269467
6.488774 0.54678167
6.484522 0.5751062
6.48027 0.6084174
6.476018 0.64273831
6.471766 0.67444538
6.467514 0.70083164
6.463262 0.72028933
6.45901 0.73215102
6.454757 0.73635508
6.450505 0.73314856
6.446253 0.7229902
6.442001 0.70669359
6.437749 0.68571109
6.433497 0.66236826
6.429245 0.63985754
6.424992 0.62189037
6.42074 0.61204911
6.416488 0.61301176
6.412236 0.62588585
6.407984 0.64985938
6.403732 0.68226837
6.39948 0.7190428
6.395228 0.75538091
6.390975 0.78645964
6.386723 0.80802358
6.382471 0.81678223
6.378219 0.81063607
6.373967 0.78880702
6.369715 0.75194431
6.365463 0.70222729
6.361211 0.6434224
6.356958 0.58080936
6.352706 0.52089093
6.348454 0.47084132
6.344202 0.43770937
6.33995 0.42745602
6.335698 0.4439547
6.331446 0.48811595
6.327194 0.55731299
6.322941 0.64527616
6.318689 0.74258034
6.314437 0.83775721
6.310185 0.91892968
6.305933 0.97571518
6.301681 1.0010279
6.297429 0.99237701
6.293177 0.95233891
6.288924 0.88806155
6.284672 0.80989519
6.28042 0.72945559
6.276168 0.65755668
6.271916 0.60246046
6.267664 0.56879049
6.263412 0.55727773
6.25916 0.56530521
6.254907 0.5880423
6.250655 0.61984509
6.246403 0.65556872
6.242151 0.69149222
6.237899 0.72568085
6.233647 0.75777325
6.229395 0.78833502
6.225143 0.8180244
6.22089 0.84683889
6.216638 0.87365564
6.212386 0.89616862
6.208134 0.9112048
6.203882 0.91531043
6.19963 0.90545481
6.195378 0.87970246
6.191126 0.83773425
6.186873 0.78113626
6.182621 0.71340955
6.178369 0.63968565
6.174117 0.56616757
6.169865 0.49935583
6.165613 0.44516125
6.161361 0.40803904
6.157109 0.39029388
6.152856 0.391694
6.148604 0.40949331
6.144352 0.43889426
6.1401 0.47390009
6.135848 0.50841362
6.131596 0.53736554
6.127344 0.55761974
6.123092 0.56843189
6.118839 0.57133273
6.114587 0.56945494
6.110335 0.56647982
6.106083 0.56549889
6.101831 0.56811957
6.097579 0.57407755
6.093327 0.58146471
6.089075 0.58748934
6.084822 0.58951578
6.08057 0.58604138
6.076318 0.57728973
6.072066 0.56522442
6.067814 0.55297703
6.063562 0.54387396
6.05931 0.54037708
6.055058 0.54328212
6.050805 0.55143645
6.046553 0.56207218
6.042301 0.57165481
6.038049 0.5769831
6.033797 0.57619599
6.029545 0.56937082
6.025293 0.55852605
6.021041 0.54702875
6.016788 0.53859397
6.012536 0.53618971
6.008284 0.54118816
6.004032 0.55302241
5.99978 0.5694446
5.995528 0.58728868
5.991276 0.60348135
5.987024 0.61597042
5.982771 0.62427673
5.978519 0.62950909
5.974267 0.63386788
5.970015 0.63983246
5.965763 0.64932231
5.961511 0.6631073
5.957259 0.68062876
5.953007 0.70022845
5.948754 0.71963542
5.944502 0.73648935
5.94025 0.74870787
5.935998 0.75461393
5.931746 0.75287293
5.927494 0.74238267
5.923242 0.72227298
5.918989 0.6921006
5.914737 0.6522087
5.910485 0.60411384
5.906233 0.5507369
5.901981 0.49632581
5.897729 0.44601209
5.893477 0.40506089
5.889225 0.37797216
5.884972 0.3676405
5.88072 0.37477453
5.876468 0.39772138
5.872216 0.43275402
5.867964 0.47477648
5.863712 0.51830296
5.85946 0.55849246
5.855208 0.5919932
5.850955 0.61738835
5.846703 0.63513718
5.842451 0.64705101
5.838199 0.65548523
5.833947 0.66251611
5.829695 0.66936487
5.825443 0.67622983
5.821191 0.68252539
5.816938 0.68736967
5.812686 0.69007444
5.808434 0.69040904
5.804182 0.6885261
5.79993 0.68459897
5.795678 0.67835859
5.791426 0.66877038
5.787174 0.65403831
5.782921 0.63198852
5.778669 0.60072825
5.774417 0.55936435
5.770165 0.50854138
5.765913 0.45062756
5.761661 0.38950005
5.757409 0.33000724
5.753157 0.27726438
5.748904 0.23595001
5.744652 0.20972427
5.7404 0.20081903
5.736148 0.2097929
5.731896 0.2354243
5.727644 0.27473266
5.723392 0.32315158
5.71914 0.37489641
5.714887 0.42355241
5.710635 0.46285303
5.706383 0.48754267
5.702131 0.49415748
5.697879 0.48154322
5.693627 0.45097625
5.689375 0.40585053
5.685123 0.3510084
5.68087 0.29188474
5.676618 0.23367205
5.672366 0.18068827
5.668114 0.13605367
5.663862 0.10168731
5.65961 0.078548371
5.655358 0.06699569
5.651106 0.067127855
5.646853 0.078992242
5.642601 0.10260234
5.638349 0.13776627
5.634097 0.18379136
5.629845 0.23917743
5.625593 0.30143124
5.621341 0.36711476
5.617089 0.4321789
5.612836 0.49254174
5.608584 0.54477436
5.604332 0.58669424
5.60008 0.61766657
5.595828 0.63849091
5.591576 0.65088381
5.587324 0.65671234
5.583072 0.65723179
5.578819 0.65259055
5.574567 0.64177697
5.570315 0.62302866
5.566063 0.59456269
5.561811 0.5553779
5.557559 0.50586763
5.553307 0.44806073
5.549055 0.38544489
5.544802 0.32246228
5.54055 0.26385272
5.536298 0.21403001
5.532046 0.17662089
5.527794 0.15420539
5.523542 0.14821523
5.51929 0.15890519
5.515038 0.18532325
5.510785 0.22525789
5.506533 0.275207
5.502281 0.33045941
5.498029 0.38538254
5.493777 0.43396027
5.489525 0.47053934
5.485273 0.49065294
5.481021 0.49173299
5.476768 0.47352532
5.472516 0.43808875
5.468264 0.38936904
5.464012 0.3324529
5.45976 0.27268673
5.455508 0.21486414
5.451256 0.1626447
5.447004 0.11828479
5.442751 0.082671848
5.438499 0.055584726
5.434247 0.03607182
5.429995 0.022844378
5.425743 0.014613348
5.421491 0.010336363
5.417239 0.0093731561
5.412986 0.011563861
5.408734 0.017245516
5.404482 0.027211347
5.40023 0.042604392
5.395978 0.064729743
5.391726 0.094775541
5.387474 0.13345476
5.383222 0.18061436
5.378969 0.2348946
5.374717 0.29354437
5.370465 0.352491
5.366213 0.40671872
5.361961 0.45093278
5.357709 0.48039776
5.353457 0.49176963
5.349205 0.48372
5.344952 0.45719128
5.3407 0.41521527
5.336448 0.36234309
5.332196 0.30383496
5.327944 0.24480838
5.323692 0.18953317
5.31944 0.1409984
5.315188 0.10078888
5.310935 0.069227735
5.306683 0.045689498
5.302431 0.028974924
5.298179 0.01765651
5.293927 0.010339486
5.289675 0.0058206896
5.285423 0.0031559853
5.281171 0.0016624459
5.276918 0.00088444248
5.272666 0.00054851272
5.268414 0.00052438136
5.264162 0.00080227252
5.25991 0.0014910004
5.255658 0.0028373635
5.251406 0.0052627552
5.247154 0.0094082312
5.242901 0.016171737
5.238649 0.026714043
5.234397 0.042404399
5.230145 0.064678751
5.225893 0.094796097
5.221641 0.13350506
5.217389 0.18066914
5.213137 0.2349361
5.208884 0.29355916
5.204632 0.35246987
5.20038 0.40665792
5.196128 0.45083498
5.191876 0.48027206
5.187624 0.49163016
5.183372 0.48358323
5.17912 0.45707285
5.174867 0.41512701
5.170615 0.36229117
5.166363 0.30381934
5.162111 0.24482381
5.157859 0.18957106
5.153607 0.14104902
5.149355 0.10084333
5.145103 0.069279174
5.14085 0.04573366
5.136598 0.029009895
5.132346 0.017682039
5.128094 0.01035604
5.123842 0.0058281363
5.11959 0.0031516616
5.115338 0.0016376846
5.111086 0.00081779585
5.106833 0.00039268897
5.102581 0.00018200214
5.098329 8.3278773e-05
5.094077 4.2390621e-05
5.089825 3.4766739e-05
5.085573 5.5650402e-05
5.081321 0.00011820954
5.077069 0.00025900204
5.072816 0.00055191132
5.068564 0.0011320677
5.064312 0.0022314027
5.06006 0.004225343
5.055808 0.0076861
5.051556 0.013430944
5.047304 0.022545669
5.043052 0.036355958
5.038799 0.056317557
5.034547 0.083804617
5.030295 0.11979756
5.026043 0.16450681
5.021791 0.21700795
5.017539 0.27499405
5.013287 0.3347548
5.009035 0.39145895
5.004782 0.43974561
5.00053 0.47453984
4.996278 0.49192594
4.992026 0.48987204
4.987774 0.46862069
4.983522 0.43064177
4.97927 0.38016026
4.975018 0.32238377
4.970765 0.26262466
4.966513 0.20551982
4.962261 0.15449976
4.958009 0.11157267
4.953757 0.077400543
4.949505 0.051580686
4.945253 0.033021073
4.941001 0.020308316
4.936748 0.012000955
4.932496 0.006819943
4.928244 0.0037411609
4.923992 0.002014286
4.91974 0.0011387731
4.915488 0.00082478987
4.911236 0.00095979557
4.906983 0.0015928796
4.902731 0.0029417949
4.898479 0.0054205473
4.894227 0.0096782754
4.889975 0.016632056
4.885723 0.027468407
4.881471 0.043582866
4.877219 0.066429482
4.872966 0.097266143
4.868714 0.13680964
4.864462 0.1848526
4.86021 0.239932
4.855958 0.2991607
4.851706 0.35832295
4.847454 0.41228589
4.843202 0.45569687
4.838949 0.48384624
4.834697 0.49350599
4.830445 0.4835387
4.826193 0.45511778
4.821941 0.41150031
4.817689 0.35741309
4.813437 0.29821202
4.809185 0.23902088
4.804932 0.18403821
4.80068 0.13613206
4.796428 0.096751419
4.792176 0.066102639
4.787924 0.043490651
4.783672 0.027715941
4.77942 0.017440529
4.775168 0.011473562
4.770915 0.0089634873
4.766663 0.0095073614
4.762411 0.013195208
4.758159 0.020600556
4.753907 0.032714517
4.749655 0.050808548
4.745403 0.076208784
4.741151 0.10997805
4.736898 0.15253076
4.732646 0.20324417
4.728394 0.26016379
4.724142 0.31991281
4.71989 0.37789306
4.715638 0.42880289
4.711386 0.46740967
4.707134 0.48942797
4.702881 0.49230128
4.698629 0.47569021
4.694377 0.44153846
4.690125 0.39369866
4.685873 0.33721774
4.681621 0.27746484
4.677369 0.21930906
4.673117 0.16651611
4.668864 0.12145266
4.664612 0.08509594
4.66036 0.057274558
4.656108 0.037031025
4.651856 0.022999631
4.647604 0.013722312
4.643352 0.0078647691
4.6391 0.0043301616
4.634847 0.0022904254
4.630595 0.0011644528
4.626343 0.00057047895
4.622091 0.00027316724
4.617839 0.00013743983
4.613587 9.4445595e-05
4.609335 0.00012079457
4.605083 0.00023082254
4.60083 0.00048134777
4.596578 0.00098918229
4.592326 0.0019619686
4.588074 0.0037415677
4.583822 0.0068558776
4.57957 0.012068914
4.575318 0.020410772
4.571066 0.03316159
4.566813 0.051760162
4.562561 0.077614025
4.558309 0.11180706
4.554057 0.1547329
4.549805 0.20572194
4.545553 0.26276232
4.541301 0.32242605
4.537049 0.38008589
4.532796 0.43044532
4.528544 0.46831585
4.524292 0.48949061
4.52004 0.49151244
4.515788 0.47414297
4.511536 0.4394088
4.507284 0.3912126
4.503032 0.334612
4.498779 0.27495068
4.494527 0.21704643
4.490275 0.16460197
4.486023 0.11992284
4.481771 0.083936966
4.477519 0.056440261
4.473267 0.036459365
4.469015 0.022626297
4.464762 0.013489698
4.46051 0.0077263583
4.456258 0.0042513968
4.452006 0.002247359
4.447754 0.0011412925
4.443502 0.00055681239
4.43925 0.0002609769
4.434997 0.00011750751
4.430745 5.0834628e-05
4.426493 2.112642e-05
4.422241 8.430885e-06
4.417989 3.234573e-06
4.413737 1.194102e-06
4.409485 4.19904e-07
4.405233 1.44342e-07
4.40098 4.5927e-08
4.396728 1.3122e-08
4.392476 6.561e-09
4.388224 0
4.383972 0
4.37972 0
4.375468 0
4.371216 0
4.366963 0
4.362711 0
4.358459 0
4.354207 0
4.349955 0
4.345703 0
4.341451 0
4.337199 0
4.332946 0
4.328694 0
4.324442 0
4.32019 0
4.315938 0
4.311686 0
4.307434 0
4.303182 0
4.298929 0
4.294677 0
4.290425 0
4.286173 0
4.281921 0
4.277669 0
4.273417 0
4.269165 0
4.264912 0
4.26066 0
4.256408 0
4.252156 0
4.247904 0
4.243652 0
4.2394 0
4.235148 0
4.230895 0
4.226643 0
4.222391 0
4.218139 0
4.213887 0
4.209635 0
4.205383 0
4.201131 0
4.196878 0
4.192626 0
4.188374 0
4.184122 0
4.17987 0
4.175618 0
4.171366 0
4.167114 0
4.162861 0
4.158609 0
4.154357 0
4.150105 0
4.145853 0
4.141601 0
4.137349 0
4.133097 0
4.128844 0
4.124592 0
4.12034 0
4.116088 0
4.111836 0
4.107584 0
4.103332 0
4.09908 0
4.094827 0
4.090575 0
4.086323 0
4.082071 0
4.077819 0
4.073567 0
4.069315 0
4.065063 0
4.06081 0
4.056558 0
4.052306 0
4.048054 0
4.043802 0
4.03955 0
4.035298 0
4.031046 0
4.026793 0
4.022541 0
4.018289 0
4.014037 0
4.009785 0
4.005533 0
4.001281 0
3.997029 0
3.992776 0
3.988524 0
3.984272 0
3.98002 0
3.975768 0
3.971516 0
3.967264 0
3.963012 0
3.958759 0
3.954507 0
3.950255 0
3.946003 0
3.941751 0
3.937499 0
3.933247 0
3.928994 0
3.924742 0
3.92049 0
3.916238 0
3.911986 0
3.907734 0
3.903482 0
3.89923 0
3.894977 0
3.890725 0
3.886473 0
3.882221 0
3.877969 0
3.873717 0
3.869465 0
3.865213 0
3.86096 0
3.856708 0
3.852456 0
3.848204 0
3.843952 0
3.8397 0
3.835448 0
3.831196 0
3.826943 0
3.822691 0
3.818439 0
3.814187 0
3.809935 0
3.805683 0
3.801431 0
3.797179 0
3.792926 0
3.788674 0
3.784422 0
3.78017 0
3.775918 0
3.771666 0
3.767414 6.561e-09
3.763162 1.3122e-08
3.758909 4.5927e-08
3.754657 1.44342e-07
3.750405 4.13343e-07
3.746153 1.141614e-06
3.741901 3.011499e-06
3.737649 7.663248e-06
3.733397 1.8725094e-05
3.729145 4.3952139e-05
3.724892 9.9077661e-05
3.72064 0.0002145775
3.716388 0.000446417
3.712136 0.00089222383
3.707884 0.0017131165
3.703632 0.0031600532
3.69938 0.0056003253
3.695128 0.0095361117
3.690875 0.015602924
3.686623 0.024534092
3.682371 0.037079938
3.678119 0.053879044
3.673867 0.075294541
3.669615 0.10124692
3.665363 0.13109051
3.661111 0.16358452
3.656858 0.19699578
3.652606 0.2293361
3.648354 0.25869286
3.644102 0.28357004
3.63985 0.30313853
3.635598 0.31731057
3.631346 0.3266051
3.627094 0.33184075
3.622841 0.333758
3.618589 0.33270136
3.614337 0.32847522
3.610085 0.32042554
3.605833 0.30771754
3.601581 0.28971011
3.597329 0.26629538
3.593077 0.23808952
3.588824 0.20641744
3.584572 0.17310561
3.58032 0.14015667
3.576068 0.10940598
3.571816 0.082251406
3.567564 0.059510704
3.563312 0.041415499
3.55906 0.027712805
3.554807 0.017825017
3.550555 0.011018635
3.546303 0.006545083
3.542051 0.0037355185
3.537799 0.0020483573
3.533547 0.0010790942
3.529295 0.00054613108
3.525043 0.00026553023
3.52079 0.00012401602
3.516538 5.5643841e-05
3.512286 2.3987016e-05
3.508034 9.933354e-06
3.503782 3.949722e-06
3.49953 1.50903e-06
3.495278 5.51124e-07
3.491026 1.9683e-07
3.486773 6.561e-08
3.482521 1.9683e-08
3.478269 6.561e-09
3.474017 0
3.469765 0
3.465513 0
3.461261 0
3.457009 0
3.452756 0
3.448504 0
3.444252 0
3.44 0
