# Supplementary material for: Structural motifs of gold cluster anions with 17 to 69 atoms
Source: Nat Commun. 2026 Apr 10;17:5099. doi: 10.1038/s41467-026-71649-9 (PMC13246909; doi:10.1038/s41467-026-71649-9)
Supplement: Supplementary file 5 — Source Data [file 41467_2026_71649_MOESM5_ESM.zip › SupplementaryFigure6/25_th_blue.dat]

11.85 2.1119453e-05
11.841992 6.7585388e-05
11.833984 0.00019964316
11.825976 0.00054430762
11.817968 0.0013697048
11.80996 0.0031812926
11.801952 0.0068198417
11.793944 0.013493943
11.785936 0.024643229
11.777928 0.041538462
11.76992 0.064624522
11.761912 0.092797945
11.753904 0.12299105
11.745896 0.15045366
11.737888 0.16987368
11.72988 0.17702865
11.721872 0.17027667
11.713864 0.15116834
11.705856 0.12386843
11.697848 0.093681654
11.68984 0.065394705
11.681832 0.042133227
11.673824 0.025055379
11.665816 0.013752172
11.657808 0.00696684
11.6498 0.0032575737
11.641792 0.0014058746
11.633784 0.00056000756
11.625776 0.00020589113
11.617768 6.9866791e-05
11.60976 2.1882013e-05
11.601752 6.3264216e-06
11.593744 1.688301e-06
11.585736 4.1422999e-07
11.577728 9.4143179e-08
11.56972 1.8828636e-08
11.561712 3.138106e-09
11.553704 0
11.545696 0
11.537688 0
11.52968 0
11.521672 0
11.513664 0
11.505656 0
11.497648 0
11.48964 0
11.481632 0
11.473624 0
11.465616 0
11.457608 0
11.4496 0
11.441592 0
11.433584 0
11.425576 0
11.417568 0
11.40956 0
11.401552 0
11.393544 0
11.385536 0
11.377528 0
11.36952 0
11.361512 0
11.353504 0
11.345495 0
11.337487 0
11.329479 0
11.321471 0
11.313463 0
11.305455 0
11.297447 0
11.289439 0
11.281431 0
11.273423 0
11.265415 0
11.257407 0
11.249399 0
11.241391 0
11.233383 3.138106e-09
11.225375 1.8828636e-08
11.217367 9.7281285e-08
11.209359 4.205062e-07
11.201351 1.7134059e-06
11.193343 6.4205648e-06
11.185335 2.2224066e-05
11.177327 7.1052995e-05
11.169319 0.00020979807
11.161311 0.00057229011
11.153303 0.0014426815
11.145295 0.0033624272
11.137287 0.0072497057
11.129279 0.01447141
11.121271 0.026771034
11.113263 0.04595694
11.105255 0.073330482
11.097247 0.10897921
11.089239 0.15120536
11.081231 0.19639242
11.073223 0.23946884
11.065215 0.27486849
11.057207 0.29767756
11.049199 0.30462576
11.041191 0.29470696
11.033183 0.26936072
11.025175 0.23220898
11.017167 0.1883603
11.009159 0.14337202
11.001151 0.10211242
10.993143 0.067872682
10.985135 0.042012617
10.977127 0.024195217
10.969119 0.013019001
10.961111 0.0067473483
10.953103 0.003895083
10.945095 0.0035801396
10.937087 0.0056653639
10.929079 0.010739688
10.921071 0.019937291
10.913063 0.034540872
10.905055 0.055341854
10.897047 0.081869183
10.889039 0.11179122
10.881031 0.14089421
10.873023 0.16389767
10.865015 0.17597295
10.857007 0.17438634
10.848999 0.1595044
10.840991 0.13465666
10.832983 0.10492637
10.824975 0.07547046
10.816967 0.05012775
10.808959 0.030808685
10.800951 0.017702737
10.792943 0.0099930474
10.784935 0.0066842912
10.776927 0.0072711861
10.768919 0.012139054
10.760911 0.02266948
10.752903 0.041013401
10.744895 0.069475733
10.736887 0.10953415
10.728879 0.16072087
10.720871 0.21983124
10.712863 0.28098858
10.704855 0.33683113
10.696847 0.38054075
10.688839 0.40790613
10.680831 0.41848682
10.672823 0.41537411
10.664815 0.40378308
10.656807 0.38926544
10.648799 0.37635455
10.640791 0.36801564
10.632783 0.36576685
10.624775 0.37009938
10.616767 0.3808846
10.608759 0.3976095
10.600751 0.41937184
10.592743 0.44462731
10.584735 0.47081404
10.576727 0.49416385
10.568719 0.51007247
10.560711 0.51418225
10.552703 0.503871
10.544695 0.47941918
10.536687 0.44409748
10.528679 0.40292282
10.520671 0.36062549
10.512663 0.31991627
10.504655 0.2810037
10.496647 0.24253331
10.488639 0.20324452
10.480631 0.1632817
10.472623 0.12446387
10.464615 0.089570004
10.456607 0.061270138
10.448599 0.041384278
10.440591 0.030763465
10.432583 0.02960808
10.424575 0.037783442
10.416567 0.054768955
10.408559 0.07919199
10.400551 0.10825691
10.392543 0.13757653
10.384535 0.16180489
10.376527 0.17606722
10.368519 0.17769184
10.360511 0.16748152
10.352503 0.14991397
10.344494 0.13214163
10.336486 0.12214798
10.328478 0.12662928
10.32047 0.14910027
10.312462 0.18859105
10.304454 0.23929075
10.296446 0.2915071
10.288438 0.33407599
10.28043 0.35775176
10.272422 0.35841531
10.264414 0.33868861
10.256406 0.30708292
10.248398 0.2749304
10.24039 0.25240617
10.232382 0.24531241
10.224374 0.25380495
10.216366 0.27326088
10.208358 0.29659317
10.20035 0.31692599
10.192342 0.32969162
10.184334 0.3336463
10.176326 0.3307268
10.168318 0.32494387
10.16031 0.32068317
10.152302 0.32093198
10.144294 0.32602873
10.136286 0.3334094
10.128278 0.33846715
10.12027 0.33620334
10.112262 0.3230639
10.104254 0.29834278
10.096246 0.26473231
10.088238 0.22787978
10.08023 0.19508407
10.072222 0.17350249
10.064214 0.1683893
10.056206 0.18188273
10.048198 0.21265862
10.04019 0.2564336
10.032182 0.3069827
10.024174 0.35721847
10.016166 0.40004467
10.008158 0.42903634
10.00015 0.43922789
9.992142 0.42817371
9.984134 0.39702582
9.976126 0.35099678
9.968118 0.29861665
9.96011 0.2497148
9.952102 0.21274577
9.944094 0.19249186
9.936086 0.18906837
9.928078 0.19860212
9.92007 0.21523241
9.912062 0.23352528
9.904054 0.2502554
9.896046 0.26488356
9.888038 0.27876499
9.88003 0.29375375
9.872022 0.3110286
9.864014 0.33059409
9.856006 0.35135861
9.847998 0.37141991
9.83999 0.38835856
9.831982 0.3996775
9.823974 0.40360992
9.815966 0.40019731
9.807958 0.39207808
9.79995 0.38427247
9.791942 0.38264279
9.783934 0.39147275
9.775926 0.41125253
9.767918 0.43781558
9.75991 0.46335322
9.751902 0.47889606
9.743894 0.47717255
9.735886 0.45471185
9.727878 0.41258057
9.71987 0.35582169
9.711862 0.29210316
9.703854 0.2301545
9.695846 0.17839607
9.687838 0.14392357
9.67983 0.13180715
9.671822 0.14456001
9.663814 0.18168239
9.655806 0.23938678
9.647798 0.31080743
9.63979 0.38695907
9.631782 0.45835525
9.623774 0.51676095
9.615766 0.55643798
9.607758 0.57461366
9.59975 0.5714493
9.591742 0.54996272
9.583734 0.5159557
9.575726 0.47742302
9.567718 0.4428592
9.55971 0.41858861
9.551702 0.40622858
9.543694 0.40179196
9.535686 0.39727944
9.527678 0.38425491
9.51967 0.35774083
9.511662 0.31857647
9.503654 0.27323299
9.495646 0.23138685
9.487638 0.20253149
9.47963 0.19310531
9.471622 0.20511039
9.463614 0.23640361
9.455606 0.28217013
9.447598 0.33675689
9.43959 0.39508625
9.431582 0.45321192
9.423574 0.50806011
9.415566 0.55679746
9.407558 0.59639727
9.39955 0.62379474
9.391542 0.63664837
9.383534 0.63434502
9.375526 0.61866707
9.367518 0.5935982
9.35951 0.564121
9.351502 0.53444136
9.343493 0.50654659
9.335485 0.47999618
9.327477 0.45322454
9.319469 0.42570469
9.311461 0.39967694
9.303453 0.38026762
9.295445 0.37370698
9.287437 0.38448151
9.279429 0.41291736
9.271421 0.45445785
9.263413 0.5009234
9.255405 0.54297518
9.247397 0.57254485
9.239389 0.58436298
9.231381 0.57649706
9.223373 0.55030721
9.215365 0.5101224
9.207357 0.46254467
9.199349 0.41518594
9.191341 0.37502904
9.183333 0.34707215
9.175325 0.3338849
9.167317 0.33607829
9.159309 0.35300425
9.151301 0.38291416
9.143293 0.42244067
9.135285 0.466066
9.127277 0.5064663
9.119269 0.53604131
9.111261 0.54901536
9.103253 0.54298624
9.095245 0.51909985
9.087237 0.48089107
9.079229 0.43260389
9.071221 0.37796309
9.063213 0.31988726
9.055205 0.26092684
9.047197 0.20379553
9.039189 0.15146746
9.031181 0.10676733
9.023173 0.07179501
9.015165 0.047612596
9.007157 0.034375431
8.999149 0.031737548
8.991141 0.039161143
8.983133 0.05582844
8.975125 0.080140504
8.967117 0.10912349
8.959109 0.13824444
8.951101 0.16201798
8.943093 0.17537203
8.935085 0.17525116
8.927077 0.16169312
8.919069 0.1378232
8.911061 0.10877244
8.903053 0.0800804
8.895045 0.056337042
8.887037 0.040557914
8.879029 0.034288013
8.871021 0.038026915
8.863013 0.051485015
8.855005 0.073424434
8.846997 0.10123523
8.838989 0.1307014
8.830981 0.15641969
8.822973 0.17299907
8.814965 0.17666326
8.806957 0.16652661
8.798949 0.14488455
8.790941 0.11634604
8.782933 0.086232158
8.774925 0.058989432
8.766917 0.037244846
8.758909 0.021704267
8.750901 0.011673767
8.742893 0.0057951371
8.734885 0.0026552393
8.726877 0.0011228739
8.718869 0.00043827729
8.710861 0.00015791263
8.702853 5.2619761e-05
8.694845 1.6641376e-05
8.686837 6.6873038e-06
8.678829 9.0471595e-06
8.670821 2.7094407e-05
8.662813 8.4499779e-05
8.654805 0.00024549403
8.646797 0.00065871355
8.638789 0.0016314071
8.630781 0.0037292059
8.622773 0.0078678875
8.614765 0.015321021
8.606757 0.027536271
8.598749 0.045678343
8.590741 0.069936404
8.582733 0.098828923
8.574725 0.1288999
8.566717 0.15517041
8.558709 0.17240624
8.550701 0.17680106
8.542693 0.16734184
8.534685 0.14618812
8.526677 0.11787129
8.518669 0.087719313
8.510661 0.060254556
8.502653 0.038210611
8.494645 0.022397462
8.486637 0.012217359
8.478629 0.0064351225
8.470621 0.0038681141
8.462613 0.0038501548
8.454605 0.0064819618
8.446597 0.012724172
8.438589 0.024331816
8.430581 0.043546213
8.422573 0.072443838
8.414565 0.11195374
8.406557 0.16078063
8.398549 0.2146954
8.390541 0.26670188
8.382533 0.30833654
8.374525 0.33185496
8.366517 0.33255524
8.358509 0.31029401
8.350501 0.26953375
8.342492 0.21790016
8.334484 0.16388067
8.326476 0.11460471
8.318468 0.074478436
8.31046 0.044951416
8.302452 0.025180617
8.294444 0.013083646
8.286436 0.0063018973
8.278428 0.0028122513
8.27042 0.0011622101
8.262412 0.00044494891
8.254404 0.00015918042
8.246396 5.8547643e-05
8.238388 3.9976332e-05
8.23038 8.2155614e-05
8.222372 0.00023038405
8.214364 0.00062487849
8.206356 0.001574143
8.198348 0.0036715055
8.19034 0.007932112
8.182332 0.015888777
8.174324 0.029545013
8.166316 0.051079089
8.158308 0.082262962
8.1503 0.12370697
8.142292 0.17419928
8.134284 0.2304633
8.126276 0.28752521
8.118268 0.33960791
8.11026 0.38121528
8.102252 0.40801853
8.094244 0.41733909
8.086236 0.40829052
8.078228 0.381779
8.07022 0.34047434
8.062212 0.28866118
8.054204 0.23177627
8.046196 0.17555582
8.038188 0.12497826
8.03018 0.08338107
8.022172 0.05209741
8.014164 0.030719578
8.006156 0.017820971
7.998148 0.011820432
7.99014 0.011695508
7.982132 0.017369545
7.974124 0.029715096
7.966116 0.05019778
7.958108 0.080255384
7.9501 0.12058535
7.942092 0.17056077
7.934084 0.22794429
7.926076 0.28892337
7.918068 0.34836873
7.91006 0.40025626
7.902052 0.43836985
7.894044 0.45748021
7.886036 0.45493756
7.878028 0.43210175
7.87002 0.39470289
7.862012 0.35152165
7.854004 0.31167599
7.845996 0.28171445
7.837988 0.26394444
7.82998 0.25673501
7.821972 0.25638195
7.813964 0.2593067
7.805956 0.26340696
7.797948 0.2681644
7.78994 0.27398873
7.781932 0.28158466
7.773924 0.29173636
7.765916 0.30527461
7.757908 0.3227541
7.7499 0.34374445
7.741892 0.36624785
7.733884 0.38696609
7.725876 0.40264842
7.717868 0.41187794
7.70986 0.41610078
7.701852 0.41898879
7.693844 0.42426549
7.685836 0.43323081
7.677828 0.44358002
7.66982 0.45038043
7.661812 0.44868755
7.653804 0.43621556
7.645796 0.41450287
7.637788 0.38809267
7.62978 0.36253255
7.621772 0.34252832
7.613764 0.33108874
7.605756 0.32954813
7.597748 0.3378066
7.58974 0.35434116
7.581732 0.37614239
7.573724 0.39906079
7.565716 0.41879552
7.557708 0.43220064
7.5497 0.43824806
7.541692 0.43815932
7.533684 0.43472834
7.525676 0.43128273
7.517668 0.43078336
7.50966 0.43528547
7.501652 0.44566676
7.493644 0.46142902
7.485636 0.48054125
7.477628 0.49953388
7.46962 0.51412539
7.461612 0.52043635
7.453604 0.5164339
7.445596 0.5029517
7.437588 0.48371131
7.42958 0.46421871
7.421572 0.44993267
7.413564 0.44438126
7.405556 0.44786901
7.397548 0.45721583
7.38954 0.46671043
7.381532 0.47009497
7.373524 0.46291446
7.365516 0.4442177
7.357508 0.41677786
7.349499 0.38578439
7.341491 0.35686254
7.333483 0.33459945
7.325475 0.32222219
7.317467 0.32212312
7.309459 0.33633887
7.301451 0.36628159
7.293443 0.41174591
7.285435 0.46984296
7.277427 0.53460818
7.269419 0.59763376
7.261411 0.64955299
7.253403 0.68188471
7.245395 0.68872726
7.237387 0.66796543
7.229379 0.62184494
7.221371 0.55686205
7.213363 0.48291637
7.205355 0.4116999
7.197347 0.35446373
7.189339 0.31960305
7.181331 0.31074906
7.173323 0.32603267
7.165315 0.3588206
7.157307 0.39968425
7.149299 0.43893216
7.141291 0.46892256
7.133283 0.48557125
7.125275 0.48881165
7.117267 0.48206766
7.109259 0.47098815
7.101251 0.46178463
7.093243 0.45954761
7.085235 0.46690465
7.077227 0.48332488
7.069219 0.50527693
7.061211 0.52728388
7.053203 0.54365065
7.045195 0.55031038
7.037187 0.54605153
7.029179 0.53257776
7.021171 0.51341923
7.013163 0.49232066
7.005155 0.47195378
6.997147 0.45349747
6.989139 0.43706182
6.981131 0.42251433
6.973123 0.41020036
6.965115 0.40122683
6.957107 0.39718042
6.949099 0.39930969
6.941091 0.40740678
6.933083 0.41891995
6.925075 0.42900712
6.917067 0.43198667
6.909059 0.42388517
6.901051 0.40493332
6.893043 0.38056629
6.885035 0.36008886
6.877027 0.35336597
6.869019 0.36695186
6.861011 0.40134986
6.853003 0.45051223
6.844995 0.50366009
6.836987 0.54858381
6.828979 0.57514426
6.820971 0.57781505
6.812963 0.55663625
6.804955 0.51660965
6.796947 0.46605026
6.788939 0.41453395
6.780931 0.37090732
6.772923 0.34160397
6.764915 0.32945558
6.756907 0.33326326
6.748899 0.34837388
6.740891 0.36822274
6.732883 0.38636809
6.724875 0.39826679
6.716867 0.40216042
6.708859 0.39890423
6.700851 0.39107292
6.692843 0.38190036
6.684835 0.37446557
6.676827 0.37121349
6.668819 0.37368535
6.660811 0.38236469
6.652803 0.39669225
6.644795 0.41532565
6.636787 0.43653699
6.628779 0.45843753
6.620771 0.47877112
6.612763 0.49439465
6.604755 0.50099767
6.596747 0.49368921
6.588739 0.46860948
6.580731 0.42496695
6.572723 0.36642253
6.564715 0.30095079
6.556707 0.23909247
6.548699 0.19131497
6.540691 0.1654852
6.532683 0.16516641
6.524675 0.18895955
6.516667 0.23083969
6.508659 0.28144641
6.500651 0.33028298
6.492643 0.36848915
6.484635 0.39136921
6.476627 0.39961077
6.468619 0.39849916
6.460611 0.39535127
6.452603 0.3963173
6.444595 0.404011
6.436587 0.41691599
6.428579 0.43054243
6.420571 0.43951364
6.412563 0.43957182
6.404555 0.4288481
6.396547 0.40824579
6.388539 0.38108095
6.380531 0.35216571
6.372523 0.32651279
6.364515 0.3079549
6.356507 0.29813091
6.348498 0.29625727
6.34049 0.2997706
6.332482 0.30548794
6.324474 0.31071984
6.316466 0.31392991
6.308458 0.3148775
6.30045 0.31439829
6.292442 0.31397049
6.284434 0.31513953
6.276426 0.31891627
6.268418 0.32538408
6.26041 0.3337567
6.252402 0.34291956
6.244394 0.35218646
6.236386 0.36182726
6.228378 0.37298426
6.22037 0.38687319
6.212362 0.40356257
6.204354 0.42099281
6.196346 0.43499362
6.188338 0.44066512
6.18033 0.43467644
6.172322 0.41729159
6.164314 0.39286608
6.156306 0.36836105
6.148298 0.35059904
6.14029 0.34370641
6.132282 0.34795497
6.124274 0.36027143
6.116266 0.37575841
6.108258 0.38927394
6.10025 0.39649137
6.092242 0.39446436
6.084234 0.3820486
6.076226 0.36039426
6.068218 0.333312
6.06021 0.30700052
6.052202 0.28869737
6.044194 0.28432014
6.036186 0.29586295
6.028178 0.31978127
6.02017 0.34745006
6.012162 0.36793118
6.004154 0.37210423
5.996146 0.35637373
5.988138 0.32423075
5.98013 0.284949
5.972122 0.25006387
5.964114 0.22923055
5.956106 0.22712454
5.948098 0.24235645
5.94009 0.26842974
5.932082 0.29606628
5.924074 0.31596658
5.916066 0.32118678
5.908058 0.30861388
5.90005 0.27934467
5.892042 0.23805244
5.884034 0.19164552
5.876026 0.14766553
5.868018 0.11288362
5.86001 0.092388297
5.852002 0.089175648
5.843994 0.10401855
5.835986 0.1353743
5.827978 0.17931064
5.81997 0.22971458
5.811962 0.27914422
5.803954 0.32044981
5.795946 0.34881208
5.787938 0.36339969
5.77993 0.36774627
5.771922 0.36835575
5.763914 0.37186548
5.755906 0.381947
5.747898 0.39748489
5.73989 0.41308638
5.731882 0.42176075
5.723874 0.41834019
5.715866 0.40174263
5.707858 0.37490112
5.69985 0.34266622
5.691842 0.30921128
5.683834 0.27659829
5.675826 0.24517787
5.667818 0.21518104
5.65981 0.18814759
5.651802 0.1671176
5.643794 0.15545733
5.635786 0.15510229
5.627778 0.16534375
5.61977 0.182947
5.611762 0.20362021
5.603754 0.22406452
5.595746 0.24343659
5.587738 0.26329291
5.57973 0.28590676
5.571722 0.31183846
5.563714 0.3381975
5.555706 0.35875554
5.547698 0.36605356
5.53969 0.35449452
5.531682 0.32283873
5.523674 0.27486892
5.515666 0.21801159
5.507658 0.16073722
5.49965 0.11001911
5.491642 0.069850824
5.483634 0.041112744
5.475626 0.02242301
5.467618 0.011328387
5.45961 0.0052998279
5.451602 0.0022953519
5.443594 0.00092005187
5.435586 0.00034122509
5.427578 0.00011706704
5.41957 3.7142622e-05
5.411562 1.0898642e-05
5.403554 2.9560958e-06
5.395546 7.4059301e-07
5.387538 1.7259583e-07
5.37953 3.7657272e-08
5.371522 6.2762119e-09
5.363514 0
5.355506 0
5.347497 0
5.339489 0
5.331481 0
5.323473 0
5.315465 0
5.307457 0
5.299449 0
5.291441 0
5.283433 0
5.275425 0
5.267417 0
5.259409 0
5.251401 0
5.243393 0
5.235385 0
5.227377 0
5.219369 0
5.211361 0
5.203353 0
5.195345 0
5.187337 0
5.179329 0
5.171321 0
5.163313 0
5.155305 0
5.147297 0
5.139289 0
5.131281 0
5.123273 0
5.115265 0
5.107257 0
5.099249 0
5.091241 0
5.083233 0
5.075225 0
5.067217 0
5.059209 0
5.051201 0
5.043193 0
5.035185 3.138106e-09
5.027177 9.4143179e-09
5.019169 5.0209695e-08
5.011161 2.3221984e-07
5.003153 9.6967474e-07
4.995145 3.7594509e-06
4.987137 1.3424817e-05
4.979129 4.4269261e-05
4.971121 0.00013472517
4.963113 0.00037844303
4.955105 0.00098116335
4.947097 0.0023478618
4.939089 0.0051855475
4.931081 0.010570795
4.923073 0.019888923
4.915065 0.034538672
4.907057 0.055359312
4.899049 0.081896705
4.891041 0.11182344
4.883033 0.14092564
4.875025 0.16392223
4.867017 0.1759853
4.859009 0.17438359
4.851001 0.15948711
4.842993 0.13462826
4.834985 0.10489084
4.826977 0.075427483
4.818969 0.050062481
4.810961 0.030668025
4.802953 0.017340034
4.794945 0.0090490894
4.786937 0.0043586346
4.778929 0.0019376988
4.770921 0.00079508622
4.762913 0.00030111382
4.754905 0.00010525521
4.746897 3.3963721e-05
4.738889 1.0142358e-05
4.730881 2.9153004e-06
4.722873 1.2928997e-06
4.714865 2.5198991e-06
4.706857 8.7207965e-06
4.698849 2.9617444e-05
4.690841 9.329589e-05
4.682833 0.00027172232
4.674825 0.00073190045
4.666817 0.001824272
4.658809 0.0042106353
4.650801 0.0090078578
4.642793 0.017881794
4.634785 0.032986715
4.626777 0.056646286
4.618769 0.090746518
4.610761 0.13595418
4.602753 0.19101638
4.594745 0.25243786
4.586737 0.3147176
4.578729 0.37111486
4.570721 0.41474112
4.562713 0.43973569
4.554705 0.44234016
4.546697 0.42172187
4.538689 0.38035437
4.530681 0.3237331
4.522673 0.2593306
4.514665 0.19499248
4.506657 0.13727226
4.498649 0.090274999
4.490641 0.05535049
4.482633 0.031588005
4.474625 0.016755735
4.466617 0.0082516308
4.458609 0.0037690441
4.450601 0.0015954696
4.442593 0.00062549042
4.434585 0.00022698234
4.426577 7.6218318e-05
4.418569 2.3720943e-05
4.410561 7.0607384e-06
4.402553 2.9215766e-06
4.394545 4.7416781e-06
4.386537 1.5332786e-05
4.378529 4.9826846e-05
4.370521 0.00015030586
4.362513 0.00041869551
4.354505 0.0010766842
4.346496 0.0025560187
4.338488 0.0056022974
4.33048 0.011338636
4.322472 0.021195954
4.314464 0.036610691
4.306456 0.05846373
4.298448 0.086397128
4.29044 0.11832874
4.282432 0.15054371
4.274424 0.1785506
4.266416 0.19848065
4.258408 0.20841864
4.2504 0.20898628
4.242392 0.20286615
4.234384 0.19353753
4.226376 0.1838955
4.218368 0.175383
4.21036 0.16787677
4.202352 0.1601596
4.194344 0.15063859
4.186336 0.13803
4.178328 0.12185461
4.17032 0.10265316
4.162312 0.081867373
4.154304 0.061416107
4.146296 0.043123579
4.138288 0.028232497
4.13028 0.017184814
4.122272 0.0097048657
4.114264 0.0050771824
4.106256 0.0024579403
4.098248 0.001100267
4.09024 0.00045516344
4.082232 0.00017394208
4.074224 6.1390767e-05
4.066216 2.0005426e-05
4.058208 6.0188872e-06
4.0502 1.6726105e-06
4.042192 4.2992052e-07
4.034184 1.0041939e-07
4.026176 2.1966742e-08
4.018168 3.138106e-09
4.01016 0
4.002152 0
3.994144 0
3.986136 0
3.978128 0
3.97012 0
3.962112 0
3.954104 0
3.946096 0
3.938088 0
3.93008 0
3.922072 0
3.914064 0
3.906056 0
3.898048 0
3.89004 0
3.882032 0
3.874024 0
3.866016 0
3.858008 0
3.85 0
