# Supplementary material for: Structural motifs of gold cluster anions with 17 to 69 atoms
Source: Nat Commun. 2026 Apr 10;17:5099. doi: 10.1038/s41467-026-71649-9 (PMC13246909; doi:10.1038/s41467-026-71649-9)
Supplement: Supplementary file 5 — Source Data [file 41467_2026_71649_MOESM5_ESM.zip › SupplementaryFigure6/25_th_green.dat]

12.05 0.0005417024
12.041391 0.0015522932
12.032783 0.0040550982
12.024174 0.0096569325
12.015566 0.020964639
12.006957 0.041490268
11.998348 0.07485416
11.98974 0.12311089
11.981131 0.18458137
11.972523 0.25228429
11.963914 0.31434275
11.955305 0.35704887
11.946697 0.36971141
11.938088 0.34898681
11.929479 0.30030747
11.920871 0.23557772
11.912262 0.16846637
11.903654 0.10982548
11.895045 0.065268539
11.886436 0.035360267
11.877828 0.017463761
11.869219 0.0078626893
11.860611 0.0032271197
11.852002 0.0012074471
11.843393 0.00041184709
11.834785 0.0001280576
11.826176 3.6302013e-05
11.817568 9.38223e-06
11.808959 2.211057e-06
11.80035 4.72392e-07
11.791742 9.1854e-08
11.783133 1.9683e-08
11.774525 0
11.765916 0
11.757307 0
11.748699 0
11.74009 0
11.731481 0
11.722873 0
11.714264 0
11.705656 0
11.697047 0
11.688438 0
11.67983 0
11.671221 0
11.662613 0
11.654004 0
11.645395 0
11.636787 0
11.628178 0
11.61957 0
11.610961 0
11.602352 0
11.593744 0
11.585135 0
11.576527 0
11.567918 0
11.559309 0
11.550701 0
11.542092 0
11.533483 0
11.524875 0
11.516266 0
11.507658 0
11.499049 0
11.49044 0
11.481832 0
11.473223 0
11.464615 0
11.456006 0
11.447397 0
11.438789 0
11.43018 0
11.421572 0
11.412963 0
11.404354 0
11.395746 0
11.387137 0
11.378529 0
11.36992 0
11.361311 0
11.352703 0
11.344094 0
11.335485 0
11.326877 0
11.318268 0
11.30966 0
11.301051 0
11.292442 0
11.283834 0
11.275225 0
11.266617 0
11.258008 0
11.249399 0
11.240791 0
11.232182 0
11.223574 0
11.214965 0
11.206356 0
11.197748 0
11.189139 6.561e-09
11.180531 3.2805e-08
11.171922 1.64025e-07
11.163313 8.07003e-07
11.154705 3.641355e-06
11.146096 1.4985324e-05
11.137487 5.622777e-05
11.128879 0.00019230947
11.12027 0.00059959667
11.111662 0.0017041345
11.103053 0.0044150872
11.094444 0.010427332
11.085836 0.022450128
11.077227 0.044066012
11.068619 0.078865142
11.06001 0.12872997
11.051401 0.19174614
11.042793 0.2609244
11.034184 0.32511477
11.025576 0.37263618
11.016967 0.3964183
11.008358 0.39796806
10.99975 0.3875451
10.991141 0.37989456
10.982533 0.38758386
10.973924 0.41553162
10.965315 0.45954544
10.956707 0.50911865
10.948098 0.55221641
10.939489 0.57909299
10.930881 0.58364895
10.922272 0.56304222
10.913664 0.51727596
10.905055 0.44961692
10.896446 0.36711099
10.887838 0.27989383
10.879229 0.19896882
10.870621 0.13354762
10.862012 0.08948937
10.853403 0.069484717
10.844795 0.074292145
10.836186 0.10367167
10.827578 0.15611875
10.818969 0.22765814
10.81036 0.31092687
10.801752 0.39578046
10.793143 0.47158132
10.784535 0.52996921
10.775926 0.5664802
10.767317 0.58038428
10.758709 0.5736503
10.7501 0.55043587
10.741491 0.51735522
10.732883 0.48322851
10.724274 0.45691121
10.715666 0.44358345
10.707057 0.44192571
10.698448 0.44476989
10.68984 0.44355623
10.681231 0.43394868
10.672623 0.41875299
10.664014 0.40597391
10.655405 0.40326719
10.646797 0.41264339
10.638188 0.42912182
10.62958 0.4442048
10.620971 0.45158351
10.612362 0.45090836
10.603754 0.44693617
10.595145 0.44484027
10.586537 0.44535834
10.577928 0.4435758
10.569319 0.43241274
10.560711 0.40837512
10.552102 0.37544695
10.543493 0.34426072
10.534885 0.32683644
10.526276 0.33000654
10.517668 0.3514311
10.509059 0.38058533
10.50045 0.40426624
10.491842 0.41357854
10.483233 0.40843132
10.474625 0.39693585
10.466016 0.39010183
10.457407 0.39512325
10.448799 0.41144238
10.44019 0.43198355
10.431582 0.44855719
10.422973 0.45770207
10.414364 0.46305515
10.405756 0.47285275
10.397147 0.49455314
10.388539 0.53034515
10.37993 0.57626827
10.371321 0.62484611
10.362713 0.66886262
10.354104 0.70377984
10.345495 0.72793468
10.336887 0.74137863
10.328278 0.74473765
10.31967 0.73880474
10.311061 0.72462827
10.302452 0.70341068
10.293844 0.67582193
10.285235 0.64110946
10.276627 0.59703128
10.268018 0.54144811
10.259409 0.47524368
10.250801 0.40492564
10.242192 0.34296803
10.233584 0.3050428
10.224975 0.30493371
10.216366 0.34903645
10.207758 0.43256025
10.199149 0.53914552
10.190541 0.64475834
10.181932 0.72523649
10.173323 0.76492433
10.164715 0.76253656
10.156106 0.73108375
10.147497 0.69157416
10.138889 0.66366349
10.13028 0.65808027
10.121672 0.67431025
10.113063 0.70370725
10.104454 0.73529579
10.095846 0.76081385
10.087237 0.77693301
10.078629 0.78463961
10.07002 0.78708493
10.061411 0.78739873
10.052803 0.78738384
10.044194 0.78723984
10.035586 0.78592327
10.026977 0.78164009
10.018368 0.77222664
10.00976 0.75553809
10.001151 0.7301157
9.992543 0.6961688
9.983934 0.65637198
9.975325 0.61558697
9.966717 0.57898437
9.958108 0.54928901
9.949499 0.52512016
9.940891 0.50227068
9.932282 0.47783845
9.923674 0.45470031
9.915065 0.44298494
9.906456 0.45687222
9.897848 0.508076
9.889239 0.59953984
9.880631 0.72272877
9.872022 0.85971291
9.863413 0.98859945
9.854805 1.0894654
9.846196 1.1484541
9.837588 1.1594243
9.828979 1.1239873
9.82037 1.0508483
9.811762 0.95440147
9.803153 0.85187187
9.794545 0.7590116
9.785936 0.68591959
9.777327 0.63526684
9.768719 0.60396417
9.76011 0.58693946
9.751502 0.58033774
9.742893 0.58239014
9.734284 0.5924296
9.725676 0.60981799
9.717067 0.63378231
9.708458 0.66349793
9.69985 0.69724264
9.691241 0.7306936
9.682633 0.75603878
9.674024 0.76369708
9.665415 0.74674581
9.656807 0.70597845
9.648198 0.65251297
9.63959 0.60572902
9.630981 0.58655818
9.622372 0.60867463
9.613764 0.67167872
9.605155 0.75993111
9.596547 0.84810344
9.587938 0.9109501
9.579329 0.93248666
9.570721 0.91039933
9.562112 0.85468185
9.553504 0.78272098
9.544895 0.7139529
9.536286 0.66573003
9.527678 0.65025967
9.519069 0.67224018
9.51046 0.7278187
9.501852 0.80593402
9.493243 0.8919836
9.484635 0.97204082
9.476026 1.0354072
9.467417 1.0748072
9.458809 1.0857138
9.4502 1.0670009
9.441592 1.0234574
9.432983 0.96800474
9.424374 0.92032069
9.415766 0.90047022
9.407157 0.91996903
9.398549 0.97539677
9.38994 1.048824
9.381331 1.1152592
9.372723 1.1530026
9.364114 1.1513596
9.355506 1.1124231
9.346897 1.0475566
9.338288 0.9718138
9.32968 0.89934484
9.321071 0.84082403
9.312462 0.80222636
9.303854 0.78415141
9.295245 0.78184069
9.286637 0.78661387
9.278028 0.78886008
9.269419 0.78149472
9.260811 0.76213973
9.252202 0.73292705
9.243594 0.69839686
9.234985 0.66328462
9.226376 0.63192267
9.217768 0.60937201
9.209159 0.60247995
9.200551 0.61863995
9.191942 0.66184152
9.183333 0.72830692
9.174725 0.80517909
9.166116 0.87405037
9.157508 0.91779553
9.148899 0.92690145
9.14029 0.90203386
9.131682 0.8522363
9.123073 0.79059057
9.114464 0.72974081
9.105856 0.6787513
9.097247 0.64175579
9.088639 0.61844176
9.08003 0.60607542
9.071421 0.60203649
9.062813 0.60528478
9.054204 0.6157669
9.045596 0.63233976
9.036987 0.65097131
9.028378 0.66470817
9.01977 0.66558071
9.011161 0.64751479
9.002553 0.60906691
8.993944 0.55497433
8.985335 0.49564395
8.976727 0.44406928
8.968118 0.41076606
8.95951 0.39881981
8.950901 0.40181093
8.942292 0.4062512
8.933684 0.3976411
8.925075 0.36701961
8.916466 0.3145757
8.907858 0.24878028
8.899249 0.1822014
8.890641 0.12678249
8.882032 0.090957
8.873423 0.079167152
8.864815 0.092642599
8.856206 0.12983312
8.847598 0.18578975
8.838989 0.25123442
8.83038 0.31290548
8.821772 0.35627035
8.813163 0.37006002
8.804555 0.3504694
8.795946 0.30261651
8.787337 0.23833495
8.778729 0.17155703
8.77012 0.11382508
8.761512 0.072022459
8.752903 0.048786474
8.744294 0.044497857
8.735686 0.059128099
8.727077 0.092645919
8.718468 0.14371601
8.70986 0.20756532
8.701251 0.27465355
8.692643 0.33167177
8.684034 0.36519535
8.675425 0.36655686
8.666817 0.33537809
8.658208 0.2797049
8.6496 0.21263575
8.640991 0.14734759
8.632382 0.093072306
8.623774 0.053588319
8.615165 0.028125938
8.606557 0.013460685
8.597948 0.005891076
8.589339 0.0024188898
8.580731 0.0011325467
8.572122 0.0011484768
8.563514 0.0024813112
8.554905 0.0060529949
8.546296 0.013846584
8.537688 0.029010045
8.529079 0.055566533
8.52047 0.097410695
8.511862 0.1566035
8.503253 0.23157139
8.494645 0.31627787
8.486036 0.40121666
8.477427 0.47602783
8.468819 0.53233915
8.46021 0.56519393
8.451602 0.57257669
8.442993 0.55415727
8.434384 0.51089001
8.425776 0.44597732
8.417167 0.36607498
8.408559 0.28114979
8.39995 0.20253449
8.391341 0.14026835
8.382733 0.10127638
8.374124 0.089015711
8.365516 0.10390834
8.356907 0.14341377
8.348298 0.20134718
8.33969 0.2673267
8.331081 0.32787062
8.322472 0.36992258
8.313864 0.38578559
8.305255 0.3768869
8.296647 0.35380845
8.288038 0.33185918
8.279429 0.32402955
8.270821 0.33480276
8.262212 0.357991
8.253604 0.37971238
8.244995 0.3849644
8.236386 0.36442132
8.227778 0.31810865
8.219169 0.25448687
8.210561 0.18604231
8.201952 0.12411879
8.193343 0.075533014
8.184735 0.041957995
8.176126 0.021412322
8.167518 0.010468535
8.158909 0.0060811678
8.1503 0.0066510366
8.141692 0.01246361
8.133083 0.025722827
8.124474 0.050186979
8.115866 0.090221512
8.107257 0.14919719
8.098649 0.22762891
8.09004 0.32195262
8.081431 0.42483599
8.072823 0.52712557
8.064214 0.62037814
8.055606 0.6983897
8.046997 0.75687844
8.038388 0.79204226
8.02978 0.79977557
8.021171 0.77689735
8.012563 0.72407111
8.003954 0.64847305
7.995345 0.56391931
7.986737 0.48740054
7.978128 0.43307709
7.96952 0.40652706
7.960911 0.40234571
7.952302 0.40673168
7.943694 0.40413918
7.935085 0.3848588
7.926476 0.34987059
7.917868 0.31081151
7.909259 0.28539412
7.900651 0.29053561
7.892042 0.33592966
7.883433 0.4201368
7.874825 0.53030325
7.866216 0.64568249
7.857608 0.74400192
7.848999 0.80841142
7.84039 0.83209314
7.831782 0.8185612
7.823173 0.7780756
7.814565 0.72280552
7.805956 0.66359731
7.797347 0.60926492
7.788739 0.56704702
7.78013 0.54237904
7.771522 0.53766793
7.762913 0.55148413
7.754304 0.57952427
7.745696 0.61689121
7.737087 0.65969095
7.728478 0.70445448
7.71987 0.74609506
7.711261 0.77683934
7.702653 0.78804994
7.694044 0.77442768
7.685435 0.73781812
7.676827 0.68768044
7.668218 0.63742969
7.65961 0.59875321
7.651001 0.57745239
7.642392 0.57320679
7.633784 0.58270451
7.625175 0.60313057
7.616567 0.63305102
7.607958 0.67022758
7.599349 0.70871483
7.590741 0.73837777
7.582132 0.74816091
7.573524 0.73157597
7.564915 0.69111329
7.556306 0.63874176
7.547698 0.59190482
7.539089 0.56700499
7.53048 0.57374548
7.521872 0.61302035
7.513263 0.67874733
7.504655 0.76171768
7.496046 0.85285436
7.487437 0.9445339
7.478829 1.0304897
7.47022 1.1055762
7.461612 1.1659563
7.453003 1.2092467
7.444394 1.2340729
7.435786 1.2393321
7.427177 1.2240953
7.418569 1.1886523
7.40996 1.1360756
7.401351 1.0729348
7.392743 1.0081564
7.384134 0.95025577
7.375526 0.9043486
7.366917 0.87064318
7.358308 0.84531665
7.3497 0.82329995
7.341091 0.80140596
7.332482 0.78007571
7.323874 0.76286378
7.315265 0.75412896
7.306657 0.75642236
7.298048 0.76910887
7.289439 0.78881287
7.280831 0.81108239
7.272222 0.83210862
7.263614 0.84968374
7.255005 0.86331816
7.246396 0.87389816
7.237788 0.88322671
7.229179 0.8935123
7.220571 0.90668907
7.211962 0.92350325
7.203353 0.94253801
7.194745 0.95964707
7.186136 0.96845006
7.177528 0.96234686
7.168919 0.93774348
7.16031 0.89708581
7.151702 0.84967672
7.143093 0.80896299
7.134484 0.78700051
7.125876 0.78887307
7.117267 0.810293
7.108659 0.83986056
7.10005 0.86466122
7.091441 0.8760552
7.082833 0.87285594
7.074224 0.86102828
7.065616 0.85087425
7.057007 0.85321111
7.048398 0.87556222
7.03979 0.91905224
7.031181 0.97704772
7.022573 1.0367716
7.013964 1.0840257
7.005355 1.1090842
6.996747 1.1105863
6.988138 1.0953141
6.97953 1.0744048
6.970921 1.0586124
6.962312 1.0551097
6.953704 1.0665038
6.945095 1.0910243
6.936486 1.1226149
6.927878 1.1508344
6.919269 1.161823
6.910661 1.1417198
6.902052 1.0823609
6.893443 0.98679477
6.884835 0.87102179
6.876226 0.75975898
6.867618 0.67739823
6.859009 0.63841414
6.8504 0.64206807
6.841792 0.67396432
6.833183 0.71344055
6.824575 0.74306586
6.815966 0.75586514
6.807357 0.75717094
6.798749 0.76044046
6.79014 0.77908578
6.781532 0.81836294
6.772923 0.87153782
6.764314 0.92235592
6.755706 0.95227434
6.747097 0.94829589
6.738488 0.9074686
6.72988 0.836813
6.721271 0.75021503
6.712663 0.66454644
6.704054 0.59607943
6.695445 0.557061
6.686837 0.55251652
6.678228 0.57842776
6.66962 0.62278163
6.661011 0.6698601
6.652402 0.70634122
6.643794 0.72665107
6.635185 0.73516714
6.626577 0.7440831
6.617968 0.76752028
6.609359 0.814327
6.600751 0.88309085
6.592142 0.96213503
6.583534 1.0345241
6.574925 1.0849971
6.566316 1.1047312
6.557708 1.091883
6.549099 1.0492286
6.54049 0.981958
6.531882 0.89742379
6.523273 0.8059129
6.514665 0.7200891
6.506056 0.65198805
6.497447 0.6090259
6.488839 0.59184089
6.48023 0.59556433
6.471622 0.61340595
6.463013 0.63970911
6.454404 0.67039748
6.445796 0.70119465
6.437187 0.72591403
6.428579 0.73694195
6.41997 0.72814713
6.411361 0.69847264
6.402753 0.65377874
6.394144 0.6054252
6.385536 0.56602059
6.376927 0.54462452
6.368318 0.54424224
6.35971 0.56304456
6.351101 0.59809459
6.342492 0.64842337
6.333884 0.7147797
6.325275 0.79608833
6.316667 0.885449
6.308058 0.9691397
6.299449 1.0301059
6.290841 1.0544005
6.282232 1.0371055
6.273624 0.98451955
6.265015 0.91148403
6.256406 0.83535885
6.247798 0.76983906
6.239189 0.72155668
6.230581 0.69045972
6.221972 0.67274402
6.213363 0.66419599
6.204755 0.6624609
6.196146 0.66784215
6.187538 0.68265325
6.178929 0.70910272
6.17032 0.74620615
6.161712 0.78741025
6.153103 0.82114552
6.144494 0.83510843
6.135886 0.82228646
6.127277 0.78490222
6.118669 0.73346737
6.11006 0.68149973
6.101451 0.63950169
6.092843 0.61201703
6.084234 0.5988776
6.075626 0.598516
6.067017 0.61017001
6.058408 0.633535
6.0498 0.66703957
6.041191 0.70700028
6.032583 0.74875043
6.023974 0.78880917
6.015365 0.82611401
6.006757 0.86100469
5.998148 0.89237362
5.98954 0.91498246
5.980931 0.9193394
5.972322 0.89527516
5.963714 0.83793736
5.955105 0.75285019
5.946496 0.65659698
5.937888 0.57195942
5.929279 0.51957445
5.920671 0.51018688
5.912062 0.54114942
5.903453 0.59843824
5.894845 0.66270659
5.886236 0.71628568
5.877628 0.74813298
5.869019 0.75514087
5.86041 0.74010498
5.851802 0.70816684
5.843193 0.66405489
5.834585 0.61163568
5.825976 0.55547078
5.817367 0.50239049
5.808759 0.46091987
5.80015 0.43813069
5.791542 0.43588713
5.782933 0.4494395
5.774324 0.46984329
5.765716 0.48878921
5.757107 0.50251391
5.748498 0.51220365
5.73989 0.52112049
5.731281 0.53114665
5.722673 0.54144574
5.714064 0.54965854
5.705455 0.55378847
5.696847 0.55282745
5.688238 0.54606633
5.67963 0.53270271
5.671021 0.51292785
5.662412 0.48964003
5.653804 0.46861301
5.645195 0.45599142
5.636587 0.45457029
5.627978 0.46192458
5.619369 0.47235249
5.610761 0.48153752
5.602152 0.49041494
5.593544 0.50506381
5.584935 0.53233393
5.576326 0.57406162
5.567718 0.62374454
5.559109 0.66787975
5.550501 0.69128929
5.541892 0.68367038
5.533283 0.64427952
5.524675 0.58273363
5.516066 0.51555048
5.507457 0.45969498
5.498849 0.42570738
5.49024 0.41345871
5.481632 0.41266057
5.473023 0.40802384
5.464414 0.38649882
5.455806 0.34289825
5.447197 0.28125265
5.438589 0.21181286
5.42998 0.14595099
5.421371 0.091853534
5.412763 0.052751837
5.404154 0.027633922
5.395546 0.013201283
5.386937 0.0057505787
5.378328 0.0022840416
5.36972 0.00082714527
5.361111 0.00027311475
5.352503 8.2222452e-05
5.343894 2.256984e-05
5.335285 5.649021e-06
5.326677 1.285956e-06
5.318068 2.69001e-07
5.309459 5.2488e-08
5.300851 6.561e-09
5.292242 0
5.283634 0
5.275025 0
5.266416 0
5.257808 0
5.249199 0
5.240591 0
5.231982 0
5.223373 0
5.214765 0
5.206156 1.3122e-08
5.197548 5.9049e-08
5.188939 3.01806e-07
5.18033 1.449981e-06
5.171722 6.318243e-06
5.163113 2.5115508e-05
5.154505 9.0968265e-05
5.145896 0.00030036258
5.137287 0.00090400082
5.128679 0.0024800908
5.12007 0.0062021658
5.111461 0.01413826
5.102853 0.029378229
5.094244 0.055645763
5.085636 0.096076148
5.077027 0.15120844
5.068418 0.21692691
5.05981 0.28367938
5.051201 0.33815755
5.042593 0.36744078
5.033984 0.36394234
5.025375 0.32859032
5.016767 0.27042941
5.008158 0.2028757
4.99955 0.13873406
4.990941 0.086479485
4.982332 0.049138295
4.973724 0.025450952
4.965115 0.012016137
4.956507 0.0051713343
4.947898 0.0020287006
4.939289 0.00072544977
4.930681 0.00023647156
4.922072 7.0261749e-05
4.913463 1.9033461e-05
4.904855 4.697676e-06
4.896246 1.062882e-06
4.887638 2.42757e-07
4.879029 1.70586e-07
4.87042 6.561e-07
4.861812 2.965572e-06
4.853203 1.2328119e-05
4.844595 4.6786491e-05
4.835986 0.00016187955
4.827377 0.00051067544
4.818769 0.0014688832
4.81016 0.0038523896
4.801552 0.009212346
4.792943 0.020086685
4.784334 0.039934235
4.775726 0.072390557
4.767117 0.1196516
4.758509 0.18032483
4.7499 0.24779549
4.741291 0.31047906
4.732683 0.35470927
4.724074 0.36949975
4.715465 0.35095965
4.706857 0.30394963
4.698248 0.24001993
4.68964 0.17282002
4.681031 0.11345968
4.672422 0.067918717
4.663814 0.037071264
4.655205 0.018449506
4.646597 0.0083720328
4.637988 0.0034639784
4.629379 0.0013068265
4.620771 0.00044952692
4.612162 0.00014098933
4.603554 4.0317345e-05
4.594945 1.0510722e-05
4.586336 2.499741e-06
4.577728 5.44563e-07
4.569119 1.11537e-07
4.560511 3.2805e-08
4.551902 8.5293e-08
4.543293 4.33026e-07
4.534685 2.03391e-06
4.526076 8.680203e-06
4.517467 3.3776028e-05
4.508859 0.00011983667
4.50025 0.00038756483
4.491642 0.0011425457
4.483033 0.0030702659
4.474424 0.0075206053
4.465816 0.016792033
4.457207 0.034176531
4.448599 0.063405465
4.43999 0.10722588
4.431381 0.16529032
4.422773 0.23225865
4.414164 0.29749474
4.405556 0.34736786
4.396947 0.36980099
4.388338 0.3591088
4.37973 0.31860177
4.371121 0.25955705
4.362513 0.19726719
4.353904 0.14639325
4.345295 0.11769118
4.336687 0.11670539
4.328078 0.14361917
4.319469 0.19325747
4.310861 0.25520034
4.302252 0.31497363
4.293644 0.35718654
4.285035 0.37013802
4.276426 0.34989546
4.267818 0.30157205
4.259209 0.2369514
4.250601 0.16973214
4.241992 0.11090054
4.233383 0.066289602
4.224775 0.03682644
4.216166 0.020554478
4.207558 0.015045449
4.198949 0.01917346
4.19034 0.033796341
4.181732 0.06124105
4.173123 0.10366797
4.164515 0.1607019
4.155906 0.22727384
4.147297 0.29304344
4.138689 0.34444044
4.13008 0.36905059
4.121471 0.36045038
4.112863 0.32091685
4.104254 0.26045157
4.095646 0.19268542
4.087037 0.12994455
4.078428 0.079883062
4.06982 0.044765014
4.061211 0.022867047
4.052603 0.010648017
4.043994 0.0045197548
4.035385 0.0017488477
4.026777 0.00061691115
4.018168 0.00019870645
4.00956 5.9849442e-05
4.000951 2.2661694e-05
3.992342 3.0646431e-05
3.983734 9.3146517e-05
3.975125 0.00028938603
3.966517 0.00082656134
3.957908 0.0021550851
3.949299 0.0051290027
3.940691 0.011149291
3.932082 0.022157271
3.923473 0.040311479
3.914865 0.067269677
3.906256 0.10323917
3.897648 0.14623613
3.889039 0.19205758
3.88043 0.23514658
3.871822 0.26997692
3.863213 0.29225318
3.854605 0.29944964
3.845996 0.29080312
3.837387 0.26723401
3.828779 0.23143626
3.82017 0.18785263
3.811562 0.14207029
3.802953 0.099576133
3.794344 0.064391885
3.785736 0.038284176
3.777127 0.020873552
3.768519 0.010417254
3.75991 0.0047524735
3.751301 0.0019801623
3.742693 0.0007530519
3.734084 0.0002612787
3.725475 8.2681722e-05
3.716867 2.3862357e-05
3.708258 6.278877e-06
3.69965 1.50903e-06
3.691041 3.2805e-07
3.682432 6.561e-08
3.673824 1.3122e-08
3.665215 0
3.656607 0
3.647998 0
3.639389 0
3.630781 0
3.622172 0
3.613564 0
3.604955 0
3.596346 0
3.587738 0
3.579129 0
3.570521 0
3.561912 0
3.553303 0
3.544695 0
3.536086 0
3.527477 0
3.518869 0
3.51026 0
3.501652 0
3.493043 0
3.484434 0
3.475826 0
3.467217 0
3.458609 0
3.45 0
