# Supplementary material for: Structural motifs of gold cluster anions with 17 to 69 atoms
Source: Nat Commun. 2026 Apr 10;17:5099. doi: 10.1038/s41467-026-71649-9 (PMC13246909; doi:10.1038/s41467-026-71649-9)
Supplement: Supplementary file 5 — Source Data [file 41467_2026_71649_MOESM5_ESM.zip › SupplementaryFigure6/25_th_red.dat]

11.85 0.37069167
11.845848 0.42166382
11.841696 0.46162726
11.837544 0.48639392
11.833392 0.49323786
11.82924 0.48138912
11.825088 0.45217621
11.820935 0.40878104
11.816783 0.35566847
11.812631 0.29783214
11.808479 0.24003211
11.804327 0.18618244
11.800175 0.13898875
11.796023 0.099860139
11.791871 0.069051992
11.787719 0.045954904
11.783567 0.029434667
11.779415 0.018145036
11.775263 0.010765348
11.771111 0.0061470993
11.766958 0.0033781867
11.762806 0.0017867703
11.758654 0.00090954487
11.754502 0.00044561
11.75035 0.00021010946
11.746198 9.5351013e-05
11.742046 4.1642667e-05
11.737894 1.7504748e-05
11.733742 7.079319e-06
11.72959 2.75562e-06
11.725438 1.030077e-06
11.721286 3.73977e-07
11.717134 1.3122e-07
11.712981 4.5927e-08
11.708829 1.3122e-08
11.704677 6.561e-09
11.700525 0
11.696373 0
11.692221 0
11.688069 0
11.683917 0
11.679765 0
11.675613 0
11.671461 0
11.667309 0
11.663157 0
11.659005 0
11.654852 0
11.6507 0
11.646548 0
11.642396 0
11.638244 0
11.634092 0
11.62994 0
11.625788 0
11.621636 0
11.617484 0
11.613332 0
11.60918 0
11.605028 0
11.600875 0
11.596723 0
11.592571 0
11.588419 0
11.584267 0
11.580115 0
11.575963 0
11.571811 0
11.567659 0
11.563507 0
11.559355 0
11.555203 0
11.551051 0
11.546898 0
11.542746 0
11.538594 0
11.534442 0
11.53029 0
11.526138 0
11.521986 0
11.517834 0
11.513682 0
11.50953 0
11.505378 0
11.501226 0
11.497074 0
11.492921 0
11.488769 0
11.484617 0
11.480465 0
11.476313 0
11.472161 0
11.468009 0
11.463857 0
11.459705 0
11.455553 0
11.451401 0
11.447249 0
11.443097 0
11.438944 0
11.434792 0
11.43064 0
11.426488 0
11.422336 0
11.418184 0
11.414032 0
11.40988 0
11.405728 0
11.401576 0
11.397424 0
11.393272 0
11.38912 0
11.384967 0
11.380815 0
11.376663 0
11.372511 0
11.368359 0
11.364207 0
11.360055 0
11.355903 0
11.351751 0
11.347599 0
11.343447 0
11.339295 0
11.335143 0
11.33099 0
11.326838 0
11.322686 0
11.318534 0
11.314382 0
11.31023 0
11.306078 0
11.301926 0
11.297774 0
11.293622 0
11.28947 0
11.285318 0
11.281166 0
11.277014 0
11.272861 0
11.268709 0
11.264557 0
11.260405 0
11.256253 0
11.252101 0
11.247949 0
11.243797 0
11.239645 0
11.235493 0
11.231341 0
11.227189 0
11.223037 0
11.218884 0
11.214732 0
11.21058 0
11.206428 0
11.202276 0
11.198124 0
11.193972 0
11.18982 0
11.185668 0
11.181516 0
11.177364 0
11.173212 0
11.16906 0
11.164907 0
11.160755 0
11.156603 0
11.152451 0
11.148299 0
11.144147 0
11.139995 0
11.135843 0
11.131691 0
11.127539 0
11.123387 0
11.119235 0
11.115083 0
11.11093 0
11.106778 0
11.102626 0
11.098474 0
11.094322 0
11.09017 0
11.086018 0
11.081866 0
11.077714 0
11.073562 0
11.06941 0
11.065258 0
11.061106 0
11.056953 0
11.052801 6.561e-09
11.048649 1.9683e-08
11.044497 5.2488e-08
11.040345 1.64025e-07
11.036193 4.5927e-07
11.032041 1.266273e-06
11.027889 3.352671e-06
11.023737 8.548983e-06
11.019585 2.0975517e-05
11.015433 4.9515867e-05
11.011281 0.00011250147
11.007129 0.00024598501
11.002976 0.00051764978
10.998824 0.0010484019
10.994672 0.0020435678
10.99052 0.0038336907
10.986368 0.0069216975
10.982216 0.012027514
10.978064 0.020114366
10.973912 0.032374592
10.96976 0.050149896
10.965608 0.074765954
10.961456 0.107277
10.957304 0.14814251
10.953152 0.19689099
10.948999 0.25185482
10.944847 0.31007213
10.940695 0.36743606
10.936543 0.41912388
10.932391 0.46026797
10.928239 0.48675636
10.924087 0.49599818
10.919935 0.48748023
10.915783 0.46298126
10.911631 0.42639018
10.907479 0.38316648
10.903327 0.33955683
10.899175 0.3017186
10.895023 0.27489537
10.89087 0.26275272
10.886718 0.26693709
10.882566 0.28688412
10.878414 0.31988369
10.874262 0.36139987
10.87011 0.40563111
10.865958 0.4462685
10.861806 0.47736714
10.857654 0.49420232
10.853502 0.4939598
10.84935 0.47612564
10.845198 0.44250004
10.841046 0.39684768
10.836893 0.34428435
10.832741 0.29055739
10.828589 0.24138439
10.824437 0.20196911
10.820285 0.17673378
10.816133 0.16922144
10.811981 0.18206259
10.807829 0.2168874
10.803677 0.27410514
10.799525 0.35255345
10.795373 0.44911444
10.791221 0.5584689
10.787069 0.67317921
10.782916 0.78424063
10.778764 0.88212041
10.774612 0.95814847
10.77046 1.0059804
10.766308 1.0227769
10.762156 1.0097719
10.758004 0.97203282
10.753852 0.91742357
10.7497 0.85499377
10.745548 0.793175
10.741396 0.73821499
10.737244 0.69320897
10.733092 0.65791982
10.728939 0.62936728
10.724787 0.60297461
10.720635 0.57394113
10.716483 0.53848891
10.712331 0.49470649
10.708179 0.44285255
10.704027 0.38513921
10.699875 0.3251426
10.695723 0.26705428
10.691571 0.21498104
10.687419 0.17243667
10.683267 0.14207563
10.679115 0.12563075
10.674962 0.12396071
10.67081 0.13710355
10.666658 0.16426486
10.662506 0.20372978
10.658354 0.25275108
10.654202 0.30750872
10.65005 0.36324103
10.645898 0.41460931
10.641746 0.45628702
10.637594 0.48368281
10.633442 0.49364522
10.62929 0.48497825
10.625138 0.45863348
10.620985 0.41752461
10.616833 0.36601059
10.612681 0.30917768
10.608529 0.2520948
10.604377 0.19920578
10.600225 0.15396678
10.596073 0.11875695
10.591921 0.095013338
10.587769 0.083488259
10.583617 0.084510699
10.579465 0.098152199
10.575313 0.12424423
10.571161 0.16225371
10.567009 0.21108022
10.562856 0.26887794
10.558704 0.33301304
10.554552 0.40023684
10.5504 0.46709019
10.546248 0.53047075
10.542096 0.588219
10.537944 0.63954102
10.533792 0.68510648
10.52964 0.72674162
10.525488 0.7667575
10.521336 0.80707381
10.517184 0.84837757
10.513032 0.88956181
10.508879 0.92762029
10.504727 0.9580499
10.500575 0.97567447
10.496423 0.97569311
10.492271 0.9547047
10.488119 0.91147742
10.483967 0.84730651
10.479815 0.76591052
10.475663 0.67292362
10.471511 0.57512274
10.467359 0.47956461
10.463207 0.39279664
10.459055 0.32025465
10.454902 0.26589032
10.45075 0.23200549
10.446598 0.21922963
10.442446 0.22657294
10.438294 0.25151673
10.434142 0.29014919
10.42999 0.33739463
10.425838 0.38739594
10.421686 0.43408256
10.417534 0.47189605
10.413382 0.49657394
10.40923 0.50583784
10.405078 0.49981941
10.400925 0.48109678
10.396773 0.45429513
10.392621 0.42530549
10.388469 0.40026457
10.384317 0.38449392
10.380165 0.38160519
10.376013 0.39294374
10.371861 0.41747385
10.367709 0.45212069
10.363557 0.49249114
10.359405 0.53381438
10.355253 0.571891
10.351101 0.60383316
10.346948 0.62842755
10.342796 0.6460524
10.338644 0.65820605
10.334492 0.6668172
10.33034 0.67356794
10.326188 0.67944191
10.322036 0.68461707
10.317884 0.68868647
10.313732 0.69106611
10.30958 0.69138376
10.305428 0.6896647
10.301276 0.68622956
10.297124 0.68135265
10.292971 0.67484175
10.288819 0.66574266
10.284667 0.65232886
10.280515 0.63242522
10.276363 0.60398415
10.272211 0.56573347
10.268059 0.51768838
10.263907 0.46136884
10.259755 0.3996677
10.255603 0.33642771
10.251451 0.27586715
10.247299 0.2220171
10.243147 0.17829834
10.238994 0.14729333
10.234842 0.13069129
10.23069 0.12933092
10.226538 0.14325321
10.222386 0.17170611
10.218234 0.21309887
10.214082 0.26496193
10.20993 0.324004
10.205778 0.38635269
10.201626 0.44801481
10.197474 0.5055102
10.193322 0.55654643
10.18917 0.60054436
10.185018 0.63882581
10.180865 0.67434386
10.176713 0.71096005
10.172561 0.75241307
10.168409 0.80123433
10.164257 0.85790393
10.160105 0.92048852
10.155953 0.98487183
10.151801 1.0455191
10.147649 1.0965633
10.143497 1.1329153
10.139345 1.1511097
10.135193 1.1496973
10.131041 1.1291498
10.126888 1.091398
10.122736 1.0392186
10.118584 0.97570515
10.114432 0.90397975
10.11028 0.82718537
10.106128 0.74867087
10.101976 0.67220476
10.097824 0.6020458
10.093672 0.54275928
10.08952 0.49876664
10.085368 0.47371539
10.081216 0.46982246
10.077064 0.48735831
10.072911 0.52440504
10.068759 0.57695311
10.064607 0.63932338
10.060455 0.70483525
10.056303 0.76660276
10.052151 0.81833424
10.047999 0.85503069
10.043847 0.8735109
10.039695 0.87272213
10.035543 0.8538154
10.031391 0.8199732
10.027239 0.77598642
10.023087 0.72759751
10.018934 0.6806674
10.014782 0.64027686
10.01063 0.60992245
10.006478 0.59098555
10.002326 0.582623
9.998174 0.58214418
9.994022 0.58582046
9.98987 0.58995204
9.985718 0.59193426
9.981566 0.59105002
9.977414 0.5887771
9.973262 0.58852291
9.96911 0.59484905
9.964957 0.6123795
9.960805 0.644662
9.956653 0.69325278
9.952501 0.75722446
9.948349 0.83318072
9.944197 0.91573566
9.940045 0.99831619
9.935893 1.0740962
9.931741 1.136879
9.927589 1.1817953
9.923437 1.205757
9.919285 1.207669
9.915133 1.1884402
9.91098 1.1508359
9.906828 1.099194
9.902676 1.0390079
9.898524 0.9763717
9.894372 0.91730947
9.89022 0.86705431
9.886068 0.82938731
9.881916 0.80616536
9.877764 0.79714316
9.873612 0.8001319
9.86946 0.81145496
9.865308 0.82659283
9.861156 0.8408798
9.857004 0.85013167
9.852851 0.85113292
9.848699 0.8419653
9.844547 0.82219059
9.840395 0.79289945
9.836243 0.75661548
9.832091 0.71702484
9.827939 0.67851064
9.823787 0.64551646
9.819635 0.6218289
9.815483 0.6099261
9.811331 0.61055426
9.807179 0.62265072
9.803027 0.6436401
9.798874 0.67001999
9.794722 0.69806865
9.79057 0.7244827
9.786418 0.74679727
9.782266 0.76353651
9.778114 0.77414561
9.773962 0.77882279
9.76981 0.77837339
9.765658 0.77415009
9.761506 0.76805557
9.757354 0.76251247
9.753202 0.76028754
9.74905 0.76410504
9.744897 0.77607812
9.740745 0.79708547
9.736593 0.82627915
9.732441 0.86090303
9.728289 0.89652963
9.724137 0.92771369
9.719985 0.94894951
9.715833 0.95574109
9.711681 0.94556566
9.707529 0.91853363
9.703377 0.87760868
9.699225 0.82833235
9.695073 0.77808369
9.69092 0.73498406
9.686768 0.70662064
9.682616 0.69880293
9.678464 0.71457458
9.674312 0.75367305
9.67016 0.8125584
9.666008 0.88502825
9.661856 0.96331492
9.657704 1.0394511
9.653552 1.1066202
9.6494 1.1602043
9.645248 1.1983103
9.641096 1.2216856
9.636943 1.2330885
9.632791 1.2363144
9.628639 1.2351544
9.624487 1.2325533
9.620335 1.2301493
9.616183 1.2282493
9.612031 1.2261622
9.607879 1.2227219
9.603727 1.2168085
9.599575 1.207712
9.595423 1.195262
9.591271 1.1797331
9.587119 1.1616058
9.582966 1.1412927
9.578814 1.1189352
9.574662 1.0943417
9.57051 1.0670924
9.566358 1.0367884
9.562206 1.0033837
9.558054 0.96750855
9.553902 0.93068442
9.54975 0.89533594
9.545598 0.86454683
9.541446 0.84156544
9.537294 0.82914082
9.533142 0.82883426
9.528989 0.84048162
9.524837 0.86196384
9.520685 0.88937609
9.516533 0.91759066
9.512381 0.94111115
9.508229 0.95504415
9.504077 0.95598622
9.499925 0.9426408
9.495773 0.91603598
9.491621 0.87929459
9.487469 0.83700034
9.483317 0.79429069
9.479165 0.75587233
9.475013 0.72518118
9.47086 0.70388055
9.466708 0.69180951
9.462556 0.68737271
9.458404 0.68823858
9.454252 0.69212489
9.4501 0.69743272
9.445948 0.70355113
9.441796 0.71077442
9.437644 0.71990788
9.433492 0.7317362
9.42934 0.74655544
9.425188 0.7639212
9.421036 0.78266759
9.416883 0.80115039
9.412731 0.81760319
9.408579 0.83048824
9.404427 0.83876308
9.400275 0.84203966
9.396123 0.84065171
9.391971 0.83565124
9.387819 0.82873378
9.383667 0.82206769
9.379515 0.81800188
9.375363 0.81865791
9.371211 0.82546488
9.367059 0.83874312
9.362906 0.85745762
9.358754 0.87923338
9.354602 0.90066173
9.35045 0.9178526
9.346298 0.92712765
9.342146 0.92571975
9.337994 0.91234583
9.333842 0.88754494
9.32969 0.85371224
9.325538 0.81480614
9.321386 0.7757604
9.317234 0.74168926
9.313082 0.71702533
9.308929 0.70475689
9.304777 0.7059206
9.300625 0.71945124
9.296473 0.7424045
9.292321 0.77047916
9.288169 0.79870251
9.284017 0.82212875
9.279865 0.8364335
9.275713 0.83835028
9.271561 0.82595317
9.267409 0.79882043
9.263257 0.75810666
9.259105 0.70651877
9.254952 0.64815899
9.2508 0.58818994
9.246648 0.53230402
9.242496 0.48603437
9.238344 0.45400745
9.234192 0.4392815
9.23004 0.44292333
9.225888 0.46393867
9.221736 0.49959716
9.217584 0.54609738
9.213432 0.59942673
9.20928 0.65621
9.205128 0.71433128
9.200975 0.773164
9.196823 0.83334445
9.192671 0.89614739
9.188519 0.96263319
9.184367 1.0327984
9.180215 1.1049592
9.176063 1.1755331
9.171911 1.2392811
9.167759 1.2899644
9.163607 1.3212836
9.159455 1.3279197
9.155303 1.30649
9.151151 1.2562575
9.146998 1.1794773
9.142846 1.0813294
9.138694 0.96944665
9.134542 0.85310975
9.13039 0.74222715
9.126238 0.64624042
9.122086 0.57309499
9.117934 0.52839265
9.113782 0.51480842
9.10963 0.53182044
9.105478 0.57577534
9.101326 0.64029145
9.097174 0.71697995
9.093022 0.79643262
9.088869 0.86938017
9.084717 0.92787584
9.080565 0.96632134
9.076413 0.98214561
9.072261 0.97598645
9.068109 0.95131023
9.063957 0.91352368
9.059805 0.868752
9.055653 0.82254685
9.051501 0.77881501
9.047349 0.73920885
9.043197 0.70310368
9.039045 0.66813325
9.034892 0.63111029
9.03074 0.58906604
9.026588 0.54013007
9.022436 0.48403934
9.018284 0.42218773
9.014132 0.35726245
9.00998 0.29261791
9.005828 0.231583
9.001676 0.17688051
8.997524 0.1302724
8.993372 0.092462828
8.98922 0.063218752
8.985068 0.041626028
8.980915 0.026389969
8.976763 0.016106769
8.972611 0.0094630878
8.968459 0.0053516043
8.964307 0.0029130381
8.960155 0.0015262395
8.956003 0.00076986118
8.951851 0.00037437066
8.947699 0.00017689768
8.943547 8.4781242e-05
8.939395 4.9752063e-05
8.935243 5.1949998e-05
8.931091 9.2661003e-05
8.926938 0.00019477641
8.922786 0.00041111226
8.918634 0.00084156635
8.914482 0.0016601954
8.91033 0.0031527967
8.906178 0.0057625001
8.902026 0.010136588
8.897874 0.017160696
8.893722 0.027960194
8.88957 0.043843738
8.885418 0.066166327
8.881266 0.096101132
8.877114 0.13433279
8.872961 0.18071643
8.868809 0.23397815
8.864657 0.2915513
8.860505 0.34963648
8.856353 0.40353437
8.852201 0.44823563
8.848049 0.47917514
8.843897 0.49299695
8.839745 0.4881533
8.835593 0.46518991
8.831441 0.42664473
8.827289 0.37658632
8.823137 0.31990774
8.818984 0.26154536
8.814832 0.20579334
8.81068 0.15583955
8.806528 0.11357588
8.802376 0.07966298
8.798224 0.053776069
8.794072 0.034936839
8.78992 0.021844403
8.785768 0.01314495
8.781616 0.0076127152
8.777464 0.0042430906
8.773312 0.0022760765
8.76916 0.0011750423
8.765008 0.00058382402
8.760855 0.00027917711
8.756703 0.00012848406
8.752551 5.6923236e-05
8.748399 2.4315066e-05
8.744247 1.0130184e-05
8.740095 4.435236e-06
8.735943 2.88684e-06
8.731791 4.231845e-06
8.727639 9.546255e-06
8.723487 2.2930695e-05
8.719335 5.3806761e-05
8.715183 0.00012175904
8.711031 0.00026524155
8.706878 0.00055612348
8.702726 0.0011221869
8.698574 0.0021793214
8.694422 0.0040732788
8.69027 0.0073270886
8.686118 0.01268486
8.681966 0.021135382
8.677814 0.033892932
8.673662 0.052310676
8.66951 0.077707959
8.665358 0.11111022
8.661206 0.15292786
8.657054 0.20263414
8.652901 0.25853006
8.648749 0.31769336
8.644597 0.3761881
8.640445 0.42955726
8.636293 0.47354313
8.632141 0.50490011
8.627989 0.52211045
8.623837 0.52580717
8.619685 0.51876139
8.615533 0.50539291
8.611381 0.49088659
8.607229 0.48010685
8.603077 0.47656648
8.598924 0.48170277
8.594772 0.49464459
8.59062 0.51253346
8.586468 0.53132242
8.582316 0.54685276
8.578164 0.55593462
8.574012 0.55715231
8.56986 0.551185
8.565708 0.54055903
8.561556 0.52889895
8.557404 0.51987862
8.553252 0.51615379
8.5491 0.51856153
8.544947 0.52579752
8.540795 0.53465165
8.536643 0.54073175
8.532491 0.53947816
8.528339 0.52720278
8.524187 0.50189366
8.520035 0.46360372
8.515883 0.4143642
8.511731 0.35769023
8.507579 0.29784113
8.503427 0.23903631
8.499275 0.18480643
8.495123 0.13759359
8.49097 0.098631802
8.486818 0.068065822
8.482666 0.045222788
8.478514 0.028940597
8.474362 0.017873981
8.47021 0.010731132
8.466058 0.0064263355
8.461906 0.0041593788
8.457754 0.0034451942
8.453602 0.0041191926
8.44945 0.0063367188
8.445298 0.010573419
8.441146 0.017620005
8.436993 0.028552973
8.432841 0.04465576
8.428689 0.067265891
8.424537 0.097536108
8.420385 0.13612173
8.416233 0.18283887
8.412081 0.2363702
8.407929 0.2941133
8.403777 0.35225964
8.399625 0.40615325
8.395473 0.45091168
8.391321 0.4822158
8.387169 0.49711257
8.383017 0.49465077
8.378864 0.47619521
8.374712 0.44533423
8.37056 0.40738829
8.366408 0.36861376
8.362256 0.33525261
8.358104 0.31259446
8.353952 0.30419722
8.3498 0.31137303
8.345648 0.33300078
8.341496 0.36568623
8.337344 0.40425182
8.333192 0.44249822
8.32904 0.47413461
8.324887 0.493734
8.320735 0.49754765
8.316583 0.48402513
8.312431 0.45394005
8.308279 0.4101062
8.304127 0.35676241
8.299975 0.29877646
8.295823 0.240848
8.291671 0.18686965
8.287519 0.13954587
8.283367 0.10029251
8.279215 0.069372655
8.275063 0.046182105
8.27091 0.029588522
8.266758 0.018244671
8.262606 0.010827087
8.258454 0.0061837228
8.254302 0.0033990048
8.25015 0.0017981405
8.245998 0.00091558755
8.241846 0.00044893643
8.237694 0.00021255672
8.233542 9.874305e-05
8.22939 4.8971304e-05
8.225238 3.5029179e-05
8.221086 4.85514e-05
8.216933 9.7660485e-05
8.212781 0.000210221
8.208629 0.00044420594
8.204477 0.00090643496
8.200325 0.0017811606
8.196173 0.0033687848
8.192021 0.0061321534
8.187869 0.010742785
8.183717 0.01811271
8.179565 0.029390925
8.175413 0.045899391
8.171261 0.068986789
8.167109 0.099791347
8.162956 0.13892878
8.158804 0.18615386
8.154652 0.24007482
8.1505 0.29801723
8.146348 0.35612432
8.142196 0.4097396
8.138044 0.4540498
8.133892 0.48488908
8.12974 0.49954448
8.125588 0.49738017
8.121436 0.48012659
8.117284 0.45175245
8.113132 0.41793361
8.108979 0.38522173
8.104827 0.36007397
8.100675 0.34792126
8.096523 0.35242871
8.092371 0.37505178
8.088219 0.4149315
8.084067 0.46911376
8.079915 0.53302825
8.075763 0.60112787
8.071611 0.66757213
8.067459 0.72684458
8.063307 0.77422445
8.059155 0.80608008
8.055003 0.82000237
8.05085 0.81483046
8.046698 0.79062781
8.042546 0.74864383
8.038394 0.69125858
8.034242 0.62187729
8.03009 0.54473598
8.025938 0.46460165
8.021786 0.38639089
8.017634 0.3147663
8.013482 0.25378284
8.00933 0.2066385
8.005178 0.17554384
8.001026 0.16168256
7.996873 0.16521072
7.992721 0.18524876
7.988569 0.21985502
7.984417 0.2660175
7.980265 0.31973796
7.976113 0.37628769
7.971961 0.4306788
7.967809 0.4783232
7.963657 0.51576986
7.959505 0.5413483
7.955353 0.55553329
7.951201 0.56089458
7.947049 0.56159653
7.942896 0.56253635
7.938744 0.56831484
7.934592 0.58228366
7.93044 0.60589043
7.926288 0.63845439
7.922136 0.67738281
7.917984 0.71872252
7.913832 0.75787156
7.90968 0.79027001
7.905528 0.81194124
7.901376 0.81983584
7.897224 0.81200385
7.893072 0.78765846
7.888919 0.74718687
7.884767 0.69212648
7.880615 0.62508384
7.876463 0.5495554
7.872311 0.46962576
7.868159 0.3895603
7.864007 0.31335637
7.859855 0.24434437
7.855703 0.18492624
7.851551 0.13650395
7.847399 0.099599228
7.843247 0.074116671
7.839095 0.05966971
7.834942 0.055879584
7.83079 0.062570531
7.826638 0.079813043
7.822486 0.10780512
7.818334 0.1466223
7.814182 0.19590419
7.81003 0.25457014
7.805878 0.32066205
7.801726 0.39138877
7.797574 0.46339655
7.793422 0.53322245
7.78927 0.59782362
7.785118 0.65503995
7.780965 0.70385733
7.776813 0.7443955
7.772661 0.77763018
7.768509 0.8049405
7.764357 0.82762102
7.760205 0.84649439
7.756053 0.86171339
7.751901 0.87277437
7.747749 0.87870622
7.743597 0.87836961
7.739445 0.87079947
7.735293 0.85553609
7.731141 0.83289776
7.726988 0.80414556
7.722836 0.77148561
7.718684 0.73786504
7.714532 0.7065577
7.71038 0.68060095
7.706228 0.66221293
7.702076 0.65235727
7.697924 0.65060275
7.693772 0.65534514
7.68962 0.66434125
7.685468 0.67539479
7.681316 0.68697489
7.677164 0.69856803
7.673012 0.71065666
7.668859 0.72434799
7.664707 0.74079462
7.660555 0.76060918
7.656403 0.783461
7.652251 0.80796572
7.648099 0.83187568
7.643947 0.85249167
7.639795 0.86717287
7.635643 0.87382549
7.631491 0.87128286
7.627339 0.85952741
7.623187 0.83972995
7.619035 0.81409486
7.614882 0.78551551
7.61073 0.75707433
7.606578 0.73146927
7.602426 0.71049443
7.598274 0.69472118
7.594122 0.68349376
7.58997 0.6752686
7.585818 0.66821428
7.581666 0.66089063
7.577514 0.65278503
7.573362 0.64452256
7.56921 0.63767708
7.565058 0.63425013
7.560905 0.63600308
7.556753 0.6438763
7.552601 0.65769083
7.548449 0.67621808
7.544297 0.69756732
7.540145 0.71973251
7.535993 0.741101
7.531841 0.76076572
7.527689 0.77857877
7.523537 0.79498909
7.519385 0.81077783
7.515233 0.82681275
7.511081 0.84389571
7.506928 0.86270379
7.502776 0.88376868
7.498624 0.90742582
7.494472 0.93370008
7.49032 0.96215455
7.486168 0.99177849
7.482016 1.0210022
7.477864 1.0478903
7.473712 1.070498
7.46956 1.0873025
7.465408 1.0975808
7.461256 1.1016056
7.457104 1.1005779
7.452951 1.0962956
7.448799 1.0906323
7.444647 1.084963
7.440495 1.079693
7.436343 1.0740211
7.432191 1.0660128
7.428039 1.0529811
7.423887 1.0321016
7.419735 1.0011297
7.415583 0.95906523
7.411431 0.90661318
7.407279 0.84632455
7.403127 0.78236228
7.398974 0.71991242
7.394822 0.66434227
7.39067 0.62027487
7.386518 0.59078638
7.382366 0.57692184
7.378214 0.57766
7.374062 0.59034914
7.36991 0.6115078
7.365758 0.63777521
7.361606 0.66674113
7.357454 0.69740954
7.353302 0.73015164
7.34915 0.76615906
7.344997 0.80656623
7.340845 0.85152429
7.336693 0.89953592
7.332541 0.94729019
7.328389 0.99008855
7.324237 1.0227733
7.320085 1.0409141
7.315933 1.0419244
7.311781 1.0257939
7.307629 0.99522929
7.303477 0.95516041
7.299325 0.91174421
7.295173 0.87112857
7.291021 0.83828936
7.286868 0.81621247
7.282716 0.805576
7.278564 0.80493986
7.274412 0.81131906
7.27026 0.82094467
7.266108 0.83001869
7.261956 0.83533073
7.257804 0.83468982
7.253652 0.8271903
7.2495 0.81335044
7.245348 0.7951355
7.241196 0.77583006
7.237044 0.75969505
7.232891 0.75136374
7.228739 0.75500338
7.224587 0.7733709
7.220435 0.80698038
7.216283 0.85363211
7.212131 0.90850195
7.207979 0.96486091
7.203827 1.0153216
7.199675 1.0533458
7.195523 1.0746502
7.191371 1.0781492
7.187219 1.0661842
7.183067 1.0439716
7.178914 1.0184087
7.174762 0.9965424
7.17061 0.98408119
7.166458 0.98429931
7.162306 0.99755613
7.158154 1.0214775
7.154002 1.0516743
7.14985 1.082758
7.145698 1.1093769
7.141546 1.1270446
7.137394 1.132637
7.133242 1.1245521
7.12909 1.1026249
7.124937 1.0679325
7.120785 1.0226107
7.116633 0.96973432
7.112481 0.91323943
7.108329 0.8577956
7.104177 0.80852381
7.100025 0.7704921
7.095873 0.74800443
7.091721 0.74379494
7.087569 0.75831324
7.083417 0.78930696
7.079265 0.83186412
7.075113 0.87897956
7.07096 0.92258462
7.066808 0.95486312
7.062656 0.96960069
7.058504 0.96329757
7.054352 0.93582003
7.0502 0.89045927
7.046048 0.83338674
7.041896 0.7726132
7.037744 0.71665173
7.033592 0.6731344
7.02944 0.6476301
7.025288 0.64286049
7.021136 0.65842547
7.016983 0.69104795
7.012831 0.73525318
7.008679 0.78433074
7.004527 0.83139711
7.000375 0.8703854
6.996223 0.89682527
6.992071 0.90832468
6.987919 0.90471278
6.983767 0.88784364
6.979615 0.86109704
6.975463 0.82865103
6.971311 0.79464336
6.967159 0.76237741
6.963007 0.73374391
6.958854 0.709005
6.954702 0.68701333
6.95055 0.66582902
6.946398 0.64358147
6.942246 0.61934233
6.938094 0.59376051
6.933942 0.56927091
6.92979 0.54980731
6.925638 0.54008957
6.921486 0.5446699
6.917334 0.56698057
6.913182 0.60860989
6.90903 0.668958
6.904877 0.74531394
6.900725 0.83328933
6.896573 0.92746888
6.892421 1.0221135
6.888269 1.1117748
6.884117 1.1917348
6.879965 1.2582526
6.875813 1.3086469
6.871661 1.3412742
6.867509 1.3554617
6.863357 1.3514394
6.859205 1.330293
6.855053 1.293944
6.8509 1.2451425
6.846748 1.1874453
6.842596 1.1251356
6.838444 1.0630302
6.834292 1.0061312
6.83014 0.95911137
6.825988 0.92567746
6.821836 0.90791953
6.817684 0.90579922
6.813532 0.91693471
6.80938 0.93679396
6.805228 0.95931999
6.801076 0.97790512
6.796923 0.98653785
6.792771 0.98089303
6.788619 0.95913728
6.784467 0.92227652
6.780315 0.87396694
6.776163 0.81982378
6.772011 0.76636942
6.767859 0.71984057
6.763707 0.6851051
6.759555 0.66491271
6.755403 0.65962176
6.751251 0.66742665
6.747099 0.68498608
6.742946 0.70825911
6.738794 0.73332246
6.734642 0.75697878
6.73049 0.77705631
6.726338 0.79240993
6.722186 0.80271966
6.718034 0.80821514
6.713882 0.80942907
6.70973 0.80702117
6.705578 0.80165536
6.701426 0.79388831
6.697274 0.78404748
6.693122 0.77212542
6.688969 0.75775783
6.684817 0.74035515
6.680665 0.71940891
6.676513 0.69491319
6.672361 0.667766
6.668209 0.63998559
6.664057 0.61461366
6.659905 0.59527264
6.655753 0.58546256
6.651601 0.58777861
6.647449 0.60326585
6.643297 0.63108944
6.639145 0.66860426
6.634992 0.71179181
6.63084 0.75593777
6.626688 0.79637991
6.622536 0.82916952
6.618384 0.8515437
6.614232 0.86217143
6.61008 0.86118486
6.605928 0.85002654
6.601776 0.83114196
6.597624 0.80754262
6.593472 0.7822789
6.58932 0.75789502
6.585168 0.73597658
6.581016 0.71691543
6.576863 0.69998566
6.572711 0.68374327
6.568559 0.6666562
6.564407 0.64777869
6.560255 0.62724837
6.556103 0.60642618
6.551951 0.58761053
6.547799 0.57340115
6.543647 0.5659124
6.539495 0.56609448
6.535343 0.57339103
6.531191 0.58585092
6.527039 0.60066002
6.522886 0.61491569
6.518734 0.62638572
6.514582 0.63400117
6.51043 0.63792917
6.506278 0.63922238
6.502126 0.63919428
6.497974 0.63876853
6.493822 0.63805957
6.48967 0.63635794
6.485518 0.63254443
6.481366 0.62579739
6.477214 0.61634152
6.473062 0.60595455
6.468909 0.59801078
6.464757 0.59697551
6.460605 0.60742988
6.456453 0.63285055
6.452301 0.6744538
6.448149 0.73041597
6.443997 0.79570291
6.439845 0.86260099
6.435693 0.92187539
6.431541 0.96432934
6.427389 0.98243856
6.423237 0.97171444
6.419085 0.93151482
6.414932 0.86515323
6.41078 0.77932148
6.406628 0.68298811
6.402476 0.58602864
6.398324 0.49786208
6.394172 0.42631851
6.39002 0.37687219
6.385868 0.35227843
6.381716 0.35258069
6.377564 0.37541673
6.373412 0.4165438
6.36926 0.47050557
6.365108 0.53136258
6.360955 0.59339956
6.356803 0.65171807
6.352651 0.70263335
6.348499 0.74383236
6.344347 0.77430635
6.340195 0.79412861
6.336043 0.80417758
6.331891 0.80589488
6.327739 0.80111902
6.323587 0.79197454
6.319435 0.78075587
6.315283 0.76974649
6.311131 0.76095853
6.306978 0.75583919
6.302826 0.75503431
6.298674 0.75829845
6.294522 0.76459176
6.29037 0.77233233
6.286218 0.77971349
6.282066 0.78498334
6.277914 0.78662207
6.273762 0.7834222
6.26961 0.77453793
6.265458 0.75958744
6.261306 0.73885348
6.257154 0.71355088
6.253002 0.68605262
6.248849 0.6599301
6.244697 0.63969173
6.240545 0.63019015
6.236393 0.63578201
6.232241 0.65942146
6.228089 0.70191264
6.223937 0.76152082
6.219785 0.83405469
6.215633 0.91341221
6.211481 0.99246771
6.207329 1.0641012
6.203177 1.1221546
6.199025 1.1621405
6.194872 1.1816154
6.19072 1.1802175
6.186568 1.1594497
6.182416 1.1223108
6.178264 1.0728686
6.174112 1.0158261
6.16996 0.95608401
6.165808 0.89829322
6.161656 0.84640092
6.157504 0.80324302
6.153352 0.77027156
6.1492 0.74751315
6.145048 0.73381079
6.140895 0.72731711
6.136743 0.72611458
6.132591 0.72877889
6.128439 0.73470585
6.124287 0.74409494
6.120135 0.75759844
6.115983 0.77575829
6.111831 0.7984217
6.107679 0.82432522
6.103527 0.85097377
6.099375 0.87484374
6.095223 0.89184837
6.091071 0.89794629
6.086918 0.88976166
6.082766 0.86510611
6.078614 0.82332977
6.074462 0.7654665
6.07031 0.69416791
6.066158 0.61344705
6.062006 0.52827675
6.057854 0.44411042
6.053702 0.36640615
6.04955 0.30022972
6.045398 0.24998297
6.041246 0.21925846
6.037094 0.21077364
6.032941 0.22630984
6.028789 0.26658664
6.024637 0.33104521
6.020485 0.41758078
6.016333 0.5223293
6.012181 0.63964843
6.008029 0.76241356
6.003877 0.88267536
5.999725 0.99261194
5.995573 1.085596
5.991421 1.1571276
5.987269 1.2053887
5.983117 1.2312645
5.978964 1.2378173
5.974812 1.2293555
5.97066 1.2103466
5.966508 1.184458
5.962356 1.1539553
5.958204 1.1195775
5.954052 1.0808698
5.9499 1.0368434
5.945748 0.98675663
5.941596 0.93079815
5.937444 0.87048861
5.933292 0.80868801
5.92914 0.74919319
5.924987 0.69600989
5.920835 0.65247007
5.916683 0.62041615
5.912531 0.59967251
5.908379 0.58796478
5.904227 0.58133996
5.900075 0.57501139
5.895923 0.56444023
5.891771 0.54640116
5.887619 0.51978647
5.883467 0.48597216
5.879315 0.44868165
5.875163 0.41339731
5.871011 0.38645768
5.866858 0.37401921
5.862706 0.38105702
5.858554 0.41054673
5.854402 0.46292669
5.85025 0.53590255
5.846098 0.62462341
5.841946 0.72222304
5.837794 0.82067278
5.833642 0.91183386
5.82949 0.98853958
5.825338 1.0455063
5.821186 1.0798872
5.817034 1.0913544
5.812881 1.0817117
5.808729 1.0541639
5.804577 1.0124643
5.800425 0.96018651
5.796273 0.90031233
5.792121 0.83520867
5.787969 0.76692907
5.783817 0.697662
5.779665 0.63010389
5.775513 0.56756898
5.771361 0.5137455
5.767209 0.47213326
5.763057 0.44530768
5.758904 0.43421961
5.754752 0.4377413
5.7506 0.45261235
5.746448 0.47384188
5.742296 0.49551113
5.738144 0.51182066
5.733992 0.5181635
5.72984 0.51199393
5.725688 0.49330573
5.721536 0.46462101
5.717384 0.43049879
5.713232 0.39667273
5.70908 0.36899698
5.704927 0.35240509
5.700775 0.35007083
5.696623 0.36291303
5.692471 0.38952107
5.688319 0.42650405
5.684167 0.46919256
5.680015 0.51255317
5.675863 0.55212533
5.671711 0.58477332
5.667559 0.60907721
5.663407 0.62526999
5.659255 0.63474817
5.655103 0.63930678
5.65095 0.64033655
5.646798 0.63823568
5.642646 0.63222306
5.638494 0.62061113
5.634342 0.60144978
5.63019 0.57333748
5.626038 0.5361503
5.621886 0.49147492
5.617734 0.44262915
5.613582 0.39427417
5.60943 0.35172644
5.605278 0.32013431
5.601126 0.30369031
5.596973 0.30501664
5.592821 0.32480895
5.588669 0.36177162
5.584517 0.41283242
5.580365 0.47358778
5.576213 0.53889662
5.572061 0.6035165
5.567909 0.6626667
5.563757 0.71242098
5.559605 0.74988028
5.555453 0.77314151
5.551301 0.7811396
5.547149 0.77347163
5.542996 0.75029728
5.538844 0.71235543
5.534692 0.6610664
5.53054 0.59863474
5.526388 0.52805466
5.522236 0.45295387
5.518084 0.37727571
5.513932 0.30486594
5.50978 0.23906963
5.505628 0.18244309
5.501476 0.13664694
5.497324 0.10252752
5.493172 0.080337044
5.48902 0.070004945
5.484867 0.07136361
5.480715 0.084249348
5.476563 0.10843851
5.472411 0.14342826
5.468259 0.18812219
5.464107 0.24051988
5.459955 0.2975273
5.455803 0.35499006
5.451651 0.40800492
5.447499 0.45149096
5.443347 0.48092318
5.439195 0.49306962
5.435043 0.48655465
5.43089 0.46210404
5.426738 0.42240609
5.422586 0.37162236
5.418434 0.31466929
5.414282 0.25644107
5.41013 0.20114136
5.405978 0.15184336
5.401826 0.11032419
5.397674 0.077148273
5.393522 0.051923288
5.38937 0.033634009
5.385218 0.020968897
5.381066 0.012582095
5.376913 0.0072662616
5.372761 0.0040387679
5.368609 0.0021605701
5.364457 0.0011124176
5.360305 0.00055124866
5.356153 0.00026291239
5.352001 0.00012068303
5.347849 5.3314686e-05
5.343697 2.2668255e-05
5.339545 9.277254e-06
5.335393 3.654477e-06
5.331241 1.384371e-06
5.327089 5.05197e-07
5.322936 1.77147e-07
5.318784 5.9049e-08
5.314632 1.9683e-08
5.31048 6.561e-09
5.306328 0
5.302176 0
5.298024 0
5.293872 0
5.28972 0
5.285568 0
5.281416 0
5.277264 0
5.273112 0
5.268959 0
5.264807 0
5.260655 0
5.256503 0
5.252351 0
5.248199 0
5.244047 0
5.239895 0
5.235743 0
5.231591 0
5.227439 0
5.223287 0
5.219135 6.561e-09
5.214982 2.6244e-08
5.21083 9.1854e-08
5.206678 2.6244e-07
5.202526 7.34832e-07
5.198374 1.981422e-06
5.194222 5.156946e-06
5.19007 1.2918609e-05
5.185918 3.1145067e-05
5.181766 7.2256293e-05
5.177614 0.00016133499
5.173462 0.00034669636
5.16931 0.00071701889
5.165158 0.0014271815
5.161006 0.0027339621
5.156853 0.0050404751
5.152701 0.00894366
5.148549 0.015272984
5.144397 0.025101382
5.140245 0.039704187
5.136093 0.06044215
5.131941 0.08855406
5.127789 0.12486538
5.123637 0.16944959
5.119485 0.22131151
5.115333 0.27818418
5.111181 0.33653158
5.107029 0.39181781
5.102876 0.43904345
5.098724 0.47347362
5.094572 0.49141571
5.09042 0.49087087
5.086268 0.4719005
5.082116 0.43661494
5.077964 0.38878697
5.073812 0.33318833
5.06966 0.27481018
5.065508 0.21814277
5.061356 0.16665325
5.057204 0.12253263
5.053052 0.086707092
5.048899 0.059050352
5.044747 0.038703949
5.040595 0.024414793
5.036443 0.014822309
5.032291 0.0086605134
5.028139 0.0048700794
5.023987 0.0026356849
5.019835 0.0013728302
5.015683 0.00068818329
5.011531 0.00033201284
5.007379 0.00015416382
5.003227 6.88905e-05
4.999075 2.9629476e-05
4.994922 1.2262509e-05
4.99077 4.887945e-06
4.986618 1.869885e-06
4.982466 6.88905e-07
4.978314 2.42757e-07
4.974162 8.5293e-08
4.97001 2.6244e-08
4.965858 6.561e-09
4.961706 0
4.957554 0
4.953402 0
4.94925 0
4.945098 0
4.940945 0
4.936793 0
4.932641 0
4.928489 0
4.924337 0
4.920185 0
4.916033 0
4.911881 0
4.907729 0
4.903577 0
4.899425 0
4.895273 0
4.891121 0
4.886968 0
4.882816 0
4.878664 0
4.874512 0
4.87036 0
4.866208 0
4.862056 0
4.857904 0
4.853752 0
4.8496 0
4.845448 0
4.841296 0
4.837144 0
4.832991 0
4.828839 0
4.824687 0
4.820535 0
4.816383 0
4.812231 0
4.808079 0
4.803927 0
4.799775 0
4.795623 0
4.791471 0
4.787319 0
4.783167 0
4.779015 0
4.774862 0
4.77071 0
4.766558 0
4.762406 0
4.758254 0
4.754102 0
4.74995 0
4.745798 0
4.741646 0
4.737494 6.561e-09
4.733342 1.3122e-08
4.72919 3.9366e-08
4.725038 1.24659e-07
4.720885 3.60855e-07
4.716733 1.003833e-06
4.712581 2.683449e-06
4.708429 6.88905e-06
4.704277 1.7038917e-05
4.700125 4.0533858e-05
4.695973 9.2831589e-05
4.691821 0.00020463103
4.687669 0.00043416105
4.683517 0.0008866273
4.679365 0.0017427525
4.675213 0.0032971584
4.671061 0.0060041876
4.666908 0.010523936
4.662756 0.01775465
4.658604 0.028830792
4.654452 0.045062142
4.6503 0.067792044
4.646148 0.098165439
4.641996 0.13682131
4.637844 0.18355589
4.633692 0.2370336
4.62954 0.29464046
4.625388 0.35256652
4.621236 0.40616504
4.617084 0.45056992
4.612931 0.48147799
4.608779 0.49594228
4.604627 0.49299895
4.600475 0.47397719
4.596323 0.44241026
4.592171 0.40355697
4.588019 0.36362696
4.583867 0.32885686
4.579715 0.30459692
4.575563 0.2945468
4.571411 0.30023883
4.567259 0.32082579
4.563107 0.35319438
4.558954 0.3923946
4.554802 0.43234037
4.55065 0.46669585
4.546498 0.48981822
4.542346 0.49759843
4.538194 0.4880428
4.534042 0.46148104
4.52989 0.42036452
4.525738 0.36871228
4.521586 0.31134102
4.517434 0.25305591
4.513282 0.19796919
4.50913 0.1490607
4.504977 0.10801997
4.500825 0.075338231
4.496673 0.05057018
4.492521 0.032669312
4.488369 0.020311918
4.484217 0.012154213
4.480065 0.006999511
4.475913 0.0038794865
4.471761 0.0020694247
4.467609 0.0010624621
4.463457 0.00052516212
4.459305 0.00025032839
4.455153 0.00011619531
4.451001 5.544045e-05
4.446848 3.4169688e-05
4.442696 3.9667806e-05
4.438544 7.525467e-05
4.434392 0.00016169585
4.43024 0.00034519389
4.426088 0.00071315446
4.421936 0.0014193608
4.417784 0.0027192196
4.413632 0.0050139752
4.40948 0.0088980872
4.405328 0.015197973
4.401176 0.024983264
4.397024 0.03952639
4.392871 0.060186579
4.388719 0.08820367
4.384567 0.12440796
4.380415 0.16888231
4.376263 0.22064531
4.372111 0.27744683
4.367959 0.33576805
4.363807 0.39108709
4.359655 0.4384117
4.355503 0.47300457
4.351351 0.49116009
4.347199 0.4908574
4.343047 0.4721306
4.338894 0.43706246
4.334742 0.38940309
4.33059 0.3339103
4.326438 0.2755718
4.322286 0.21888412
4.318134 0.16732786
4.313982 0.12311098
4.30983 0.087176578
4.305678 0.05941244
4.301526 0.038969912
4.297374 0.024601178
4.293222 0.0149471
4.28907 0.0087404264
4.284917 0.0049190638
4.280765 0.0026644483
4.276613 0.0013890096
4.272461 0.00069691598
4.268309 0.00033653337
4.264157 0.00015640112
4.260005 6.9959943e-05
4.255853 3.011499e-05
4.251701 1.2479022e-05
4.247549 4.973238e-06
4.243397 1.909251e-06
4.239245 7.08588e-07
4.235093 2.49318e-07
4.23094 9.1854e-08
4.226788 4.5927e-08
4.222636 5.9049e-08
4.218484 1.50903e-07
4.214332 4.26465e-07
4.21018 1.174419e-06
4.206028 3.123036e-06
4.201876 7.984737e-06
4.197724 1.9643634e-05
4.193572 4.6510929e-05
4.18942 0.00010597327
4.185268 0.00023238406
4.181116 0.00049043475
4.176963 0.00099613039
4.172811 0.0019472523
4.168659 0.0036634721
4.164507 0.0066333088
4.160355 0.011559373
4.156203 0.019386738
4.152051 0.031292611
4.147899 0.048612201
4.143747 0.072680068
4.139595 0.10458079
4.135443 0.14482881
4.131291 0.19302989
4.127139 0.24760572
4.122986 0.30567738
4.118834 0.36318879
4.114682 0.4153059
4.11053 0.45705692
4.106378 0.48410436
4.102226 0.4934853
4.098074 0.48414559
4.093922 0.45713482
4.08977 0.41541225
4.085618 0.36331326
4.081466 0.30580959
4.077314 0.24773753
4.073162 0.19315792
4.06901 0.14495787
4.064857 0.10472939
4.060705 0.072890296
4.056553 0.048967039
4.052401 0.031945299
4.048249 0.020607117
4.044097 0.013802002
4.039945 0.010630086
4.035793 0.010538068
4.031641 0.013340553
4.027489 0.019180506
4.023337 0.028439153
4.019185 0.041603084
4.015033 0.059098378
4.01088 0.081110671
4.006728 0.1074217
4.002576 0.13730242
3.998424 0.16950199
3.994272 0.2023568
3.99012 0.23401361
3.985968 0.26272389
3.981816 0.28713548
3.977664 0.30649691
3.973512 0.32070702
3.96936 0.33018807
3.965208 0.33561819
3.961056 0.33761011
3.956903 0.33644507
3.952751 0.33195438
3.948599 0.32359021
3.944447 0.31066084
3.940295 0.2926481
3.936143 0.26949865
3.931991 0.2417931
3.927839 0.2107421
3.923687 0.17801691
3.919535 0.1454719
3.915383 0.11484192
3.911231 0.087493192
3.907079 0.064278931
3.902926 0.04551365
3.898774 0.031046908
3.894622 0.020397296
3.89047 0.012903696
3.886318 0.0078591988
3.882166 0.0046080659
3.878014 0.0026007738
3.873862 0.0014128785
3.86971 0.00073877516
3.865558 0.00037179875
3.861406 0.00018009289
3.857254 8.3954556e-05
3.853102 3.7666701e-05
3.848949 1.6264719e-05
3.844797 6.75783e-06
3.840645 2.703132e-06
3.836493 1.043199e-06
3.832341 3.87099e-07
3.828189 1.37781e-07
3.824037 4.5927e-08
3.819885 1.3122e-08
3.815733 6.561e-09
3.811581 0
3.807429 0
3.803277 0
3.799125 0
3.794972 0
3.79082 0
3.786668 0
3.782516 0
3.778364 0
3.774212 0
3.77006 0
3.765908 0
3.761756 0
3.757604 0
3.753452 0
3.7493 0
3.745148 0
3.740995 0
3.736843 0
3.732691 0
3.728539 0
3.724387 0
3.720235 0
3.716083 0
3.711931 0
3.707779 0
3.703627 0
3.699475 0
3.695323 0
3.691171 0
3.687019 0
3.682866 0
3.678714 0
3.674562 0
3.67041 0
3.666258 0
3.662106 0
3.657954 0
3.653802 0
3.64965 0
3.645498 0
3.641346 0
3.637194 0
3.633042 0
3.628889 0
3.624737 0
3.620585 0
3.616433 0
3.612281 0
3.608129 0
3.603977 0
3.599825 0
3.595673 0
3.591521 0
3.587369 0
3.583217 0
3.579065 0
3.574912 0
3.57076 0
3.566608 0
3.562456 0
3.558304 0
3.554152 0
3.55 0
