# Supplementary material for: Structural motifs of gold cluster anions with 17 to 69 atoms
Source: Nat Commun. 2026 Apr 10;17:5099. doi: 10.1038/s41467-026-71649-9 (PMC13246909; doi:10.1038/s41467-026-71649-9)
Supplement: Supplementary file 5 — Source Data [file 41467_2026_71649_MOESM5_ESM.zip › SupplementaryFigure6/27_exp.dat]

3.6 0.0037037037
3.6004801 0.0037037037
3.6009602 0.0037037037
3.6014403 0.0037037037
3.6019204 0.0037037037
3.6024005 0.0037037037
3.6028806 0.0037037037
3.6033607 0.0037037037
3.6038408 0.0037037037
3.6043209 0.0037037037
3.604801 0.0037037037
3.6052811 0.0037122065
3.6057612 0.0037626321
3.6062412 0.0038512826
3.6067213 0.0039699611
3.6072014 0.0041104707
3.6076815 0.0042646146
3.6081616 0.0044241957
3.6086417 0.0045810172
3.6091218 0.0047268821
3.6096019 0.0048535936
3.610082 0.0049534585
3.6105621 0.0050419279
3.6110422 0.005128478
3.6115223 0.0052114693
3.6120024 0.0052892622
3.6124825 0.0053602177
3.6129626 0.005422696
3.6134427 0.0054750581
3.6139228 0.0055156644
3.6144029 0.0055428757
3.614883 0.0055550523
3.6153631 0.005547773
3.6158432 0.0055161111
3.6163233 0.0054646309
3.6168034 0.0053982505
3.6172835 0.005321888
3.6177636 0.0052404617
3.6182436 0.0051588898
3.6187237 0.0050820902
3.6192038 0.0050149812
3.6196839 0.004962481
3.620164 0.0049283712
3.6206441 0.0049021453
3.6211242 0.0048804468
3.6216043 0.004863822
3.6220844 0.0048528173
3.6225645 0.0048479794
3.6230446 0.0048498544
3.6235247 0.0048589893
3.6240048 0.00487593
3.6244849 0.0049012233
3.624965 0.0049354156
3.6254451 0.0049918238
3.6259252 0.0050827884
3.6264053 0.0052007452
3.6268854 0.0053380436
3.6273655 0.0054870332
3.6278456 0.0056400637
3.6283257 0.0057894844
3.6288058 0.0059276451
3.6292859 0.0060468951
3.629766 0.0061395841
3.630246 0.0062017211
3.6307261 0.0062494677
3.6312062 0.0062858319
3.6316863 0.0063108137
3.6321664 0.0063244132
3.6326465 0.0063266304
3.6331266 0.0063174652
3.6336067 0.0062969178
3.6340868 0.0062649879
3.6345669 0.0062216758
3.635047 0.0061668191
3.6355271 0.0060824935
3.6360072 0.0059634378
3.6364873 0.0058194885
3.6369674 0.0056604821
3.6374475 0.0054962546
3.6379276 0.0053366425
3.6384077 0.0051914819
3.6388878 0.0050706093
3.6393679 0.0049838609
3.639848 0.0049410731
3.6403281 0.0049382716
3.6408082 0.0049382716
3.6412883 0.0049382716
3.6417684 0.0049382716
3.6422484 0.0049382716
3.6427285 0.0049382716
3.6432086 0.0049382716
3.6436887 0.0049382716
3.6441688 0.0049382716
3.6446489 0.0049382716
3.645129 0.0049382716
3.6456091 0.0049382716
3.6460892 0.0049382716
3.6465693 0.0049382716
3.6470494 0.0049382716
3.6475295 0.0049382716
3.6480096 0.0049382716
3.6484897 0.0049382716
3.6489698 0.0049382716
3.6494499 0.0049382716
3.64993 0.0049382716
3.6504101 0.0049382716
3.6508902 0.0049382716
3.6513703 0.0049382716
3.6518504 0.0049382716
3.6523305 0.0049382716
3.6528106 0.0049382716
3.6532907 0.0049382716
3.6537708 0.0049382716
3.6542509 0.0049382716
3.6547309 0.0049382716
3.655211 0.0049382716
3.6556911 0.0049382716
3.6561712 0.0049382716
3.6566513 0.0049382716
3.6571314 0.0049382716
3.6576115 0.0049382716
3.6580916 0.0049382716
3.6585717 0.0049382716
3.6590518 0.0049382716
3.6595319 0.0049382716
3.660012 0.0049382716
3.6604921 0.0049382716
3.6609722 0.0049382716
3.6614523 0.0049382716
3.6619324 0.0049382716
3.6624125 0.0049382716
3.6628926 0.0049382716
3.6633727 0.0049382716
3.6638528 0.0049382716
3.6643329 0.0049382716
3.664813 0.0049382716
3.6652931 0.0049321584
3.6657732 0.0048985572
3.6662533 0.0048413691
3.6667333 0.0047671521
3.6672134 0.0046824635
3.6676935 0.0045938607
3.6681736 0.0045079016
3.6686537 0.0044311435
3.6691338 0.004370144
3.6696139 0.0043314605
3.670094 0.0043215057
3.6705741 0.0043392117
3.6710542 0.004378746
3.6715343 0.0044355185
3.6720144 0.0045049388
3.6724945 0.0045824167
3.6729746 0.0046633619
3.6734547 0.0047431841
3.6739348 0.0048172931
3.6744149 0.0048810985
3.674895 0.0049300101
3.6753751 0.0049524038
3.6758552 0.0049368956
3.6763353 0.0048946065
3.6768154 0.0048373404
3.6772955 0.0047769006
3.6777756 0.004725091
3.6782557 0.0046937148
3.6787357 0.0046945757
3.6792158 0.0047394773
3.6796959 0.0048402231
3.680176 0.0050034699
3.6806561 0.0051812832
3.6811362 0.0053590965
3.6816163 0.0055369099
3.6820964 0.0057147232
3.6825765 0.0058925365
3.6830566 0.0060703499
3.6835367 0.0062481632
3.6840168 0.0064259765
3.6844969 0.0066037899
3.684977 0.0067816032
3.6854571 0.0069734783
3.6859372 0.0071900958
3.6864173 0.0074216591
3.6868974 0.007658332
3.6873775 0.0078902778
3.6878576 0.0081076605
3.6883377 0.0083006437
3.6888178 0.008459391
3.6892979 0.0085740663
3.689778 0.0086348332
3.6902581 0.0086419753
3.6907381 0.0086419753
3.6912182 0.0086419753
3.6916983 0.0086419753
3.6921784 0.0086419753
3.6926585 0.0086419753
3.6931386 0.0086419753
3.6936187 0.0086419753
3.6940988 0.0086419753
3.6945789 0.0086419753
3.695059 0.0086419753
3.6955391 0.0086419753
3.6960192 0.0086419753
3.6964993 0.0086419753
3.6969794 0.0086419753
3.6974595 0.0086419753
3.6979396 0.0086419753
3.6984197 0.0086419753
3.6988998 0.0086419753
3.6993799 0.0086419753
3.69986 0.0086419753
3.7003401 0.0086337973
3.7008202 0.0085975968
3.7013003 0.0085384519
3.7017804 0.0084629198
3.7022605 0.0083775583
3.7027405 0.0082889248
3.7032206 0.008203577
3.7037007 0.0081280723
3.7041808 0.0080689683
3.7046609 0.0080328225
3.705141 0.0080253415
3.7056211 0.008036998
3.7061012 0.0080624169
3.7065813 0.0081005054
3.7070614 0.0081501705
3.7075415 0.0082103194
3.7080216 0.008279859
3.7085017 0.0083576964
3.7089818 0.0084427389
3.7094619 0.0085338932
3.709942 0.0086300668
3.7104221 0.0087336465
3.7109022 0.0088480338
3.7113823 0.008970566
3.7118624 0.0090985109
3.7123425 0.0092291359
3.7128226 0.0093597091
3.7133027 0.0094874979
3.7137828 0.0096097702
3.7142629 0.0097237936
3.7147429 0.0098268357
3.715223 0.0099178204
3.7157031 0.010005896
3.7161832 0.010091571
3.7166633 0.010173205
3.7171434 0.01024916
3.7176235 0.010317795
3.7181036 0.010377472
3.7185837 0.010426551
3.7190638 0.010463392
3.7195439 0.010486357
3.720024 0.010493827
3.7205041 0.010493827
3.7209842 0.010493827
3.7214643 0.010493827
3.7219444 0.010493827
3.7224245 0.010493827
3.7229046 0.010493827
3.7233847 0.010493827
3.7238648 0.010493827
3.7243449 0.010493827
3.724825 0.010493827
3.7253051 0.010493827
3.7257852 0.010493827
3.7262653 0.010493827
3.7267453 0.010493827
3.7272254 0.010493827
3.7277055 0.010493827
3.7281856 0.010493827
3.7286657 0.010493827
3.7291458 0.010493827
3.7296259 0.010493827
3.730106 0.010497567
3.7305861 0.010601902
3.7310662 0.010830884
3.7315463 0.011159474
3.7320264 0.011562635
3.7325065 0.012015329
3.7329866 0.012492519
3.7334667 0.012969164
3.7339468 0.013420231
3.7344269 0.013820678
3.734907 0.014145469
3.7353871 0.014402758
3.7358672 0.014647223
3.7363473 0.014878959
3.7368274 0.01509629
3.7373075 0.015297538
3.7377876 0.015481027
3.7382677 0.015645079
3.7387477 0.01578802
3.7392278 0.01590817
3.7397079 0.016003856
3.740188 0.016066644
3.7406681 0.016038104
3.7411482 0.015924268
3.7416283 0.015749046
3.7421084 0.015536344
3.7425885 0.015310072
3.7430686 0.015094136
3.7435487 0.014912443
3.7440288 0.014788902
3.7445089 0.014747421
3.744989 0.014811906
3.7454691 0.014951162
3.7459492 0.015110463
3.7464293 0.01528556
3.7469094 0.015472231
3.7473895 0.015666252
3.7478696 0.0158634
3.7483497 0.016059454
3.7488298 0.016250191
3.7493099 0.016431388
3.74979 0.016598821
3.7502701 0.016751325
3.7507502 0.016900194
3.7512302 0.017045699
3.7517103 0.017186351
3.7521904 0.017320659
3.7526705 0.017447132
3.7531506 0.01756428
3.7536307 0.017670615
3.7541108 0.017764642
3.7545909 0.017844874
3.755071 0.01790824
3.7555511 0.017869815
3.7560312 0.017703736
3.7565113 0.017440446
3.7569914 0.017110391
3.7574715 0.01674402
3.7579516 0.016371774
3.7584317 0.016024102
3.7589118 0.015731448
3.7593919 0.015524259
3.759872 0.015432979
3.7603521 0.015450316
3.7608322 0.015491764
3.7613123 0.01554858
3.7617924 0.015616599
3.7622725 0.015691658
3.7627526 0.015769594
3.7632326 0.015846243
3.7637127 0.015917442
3.7641928 0.015979027
3.7646729 0.016026835
3.765153 0.016056152
3.7656331 0.016058593
3.7661132 0.016038721
3.7665933 0.016004551
3.7670734 0.015964098
3.7675535 0.015925375
3.7680336 0.015896399
3.7685137 0.015885184
3.7689938 0.015899746
3.7694739 0.015948096
3.769954 0.016038253
3.7704341 0.0161772
3.7709142 0.016361344
3.7713943 0.016581957
3.7718744 0.016830295
3.7723545 0.017097615
3.7728346 0.017375174
3.7733147 0.017654228
3.7737948 0.017926033
3.7742749 0.018181848
3.774755 0.018412927
3.775235 0.018613058
3.7757151 0.018794178
3.7761952 0.01896284
3.7766753 0.019123414
3.7771554 0.019280274
3.7776355 0.01943779
3.7781156 0.019600333
3.7785957 0.019772278
3.7790758 0.019957994
3.7795559 0.020161853
3.780036 0.020388226
3.7805161 0.020639677
3.7809962 0.020912988
3.7814763 0.021203785
3.7819564 0.021507699
3.7824365 0.021820356
3.7829166 0.022137385
3.7833967 0.022454416
3.7838768 0.022767077
3.7843569 0.023070994
3.784837 0.023361796
3.7853171 0.023639356
3.7857972 0.023914391
3.7862773 0.024185798
3.7867574 0.024451389
3.7872374 0.024708979
3.7877175 0.024956381
3.7881976 0.025191412
3.7886777 0.025411884
3.7891578 0.025615611
3.7896379 0.025800407
3.790118 0.025962521
3.7905981 0.026068177
3.7910782 0.026114288
3.7915583 0.026113972
3.7920384 0.026080343
3.7925185 0.026026516
3.7929986 0.025965607
3.7934787 0.025910731
3.7939588 0.025875001
3.7944389 0.025871533
3.794919 0.025913443
3.7953991 0.025991827
3.7958792 0.026072884
3.7963593 0.026157942
3.7968394 0.02624919
3.7973195 0.026348812
3.7977996 0.026458995
3.7982797 0.026581923
3.7987598 0.026719784
3.7992398 0.026874763
3.7997199 0.027049046
3.8002 0.027243869
3.8006801 0.027452111
3.8011602 0.027670749
3.8016403 0.027898417
3.8021204 0.028133748
3.8026005 0.028375375
3.8030806 0.028621935
3.8035607 0.028872058
3.8040408 0.029124379
3.8045209 0.029377533
3.805001 0.029630154
3.8054811 0.029905711
3.8059612 0.030220168
3.8064413 0.030561228
3.8069214 0.030916599
3.8074015 0.031273981
3.8078816 0.031621083
3.8083617 0.031945606
3.8088418 0.032235257
3.8093219 0.032477738
3.809802 0.032660758
3.8102821 0.03277563
3.8107622 0.032833856
3.8112422 0.032844036
3.8117223 0.032813547
3.8122024 0.032749767
3.8126825 0.032660073
3.8131626 0.032551842
3.8136427 0.032432451
3.8141228 0.032309277
3.8146029 0.032189699
3.815083 0.032080662
3.8155631 0.031969937
3.8160432 0.031850715
3.8165233 0.031725453
3.8170034 0.031596611
3.8174835 0.031466649
3.8179636 0.031338025
3.8184437 0.031213199
3.8189238 0.031094628
3.8194039 0.030984773
3.819884 0.030886093
3.8203641 0.030810789
3.8208442 0.030778138
3.8213243 0.030779411
3.8218044 0.030804774
3.8222845 0.030844388
3.8227646 0.030888419
3.8232446 0.03092703
3.8237247 0.030950383
3.8242048 0.030948644
3.8246849 0.030911977
3.825165 0.030831298
3.8256451 0.030711007
3.8261252 0.030559374
3.8266053 0.030383102
3.8270854 0.030188902
3.8275655 0.029983477
3.8280456 0.029773535
3.8285257 0.029565781
3.8290058 0.029366925
3.8294859 0.02918367
3.829966 0.029022725
3.8304461 0.02887889
3.8309262 0.028741574
3.8314063 0.028614684
3.8318864 0.028502196
3.8323665 0.028408081
3.8328466 0.028336317
3.8333267 0.028290877
3.8338068 0.028275732
3.8342869 0.02829486
3.834767 0.028352236
3.835247 0.02846574
3.8357271 0.028706267
3.8362072 0.029060385
3.8366873 0.029501072
3.8371674 0.0300013
3.8376475 0.030534046
3.8381276 0.031072284
3.8386077 0.031588989
3.8390878 0.032057136
3.8395679 0.032449701
3.840048 0.032740258
3.8405281 0.032977777
3.8410082 0.033206059
3.8414883 0.033423765
3.8419684 0.033629552
3.8424485 0.033822078
3.8429286 0.034000004
3.8434087 0.034161986
3.8438888 0.034306685
3.8443689 0.034432758
3.844849 0.034538864
3.8453291 0.034618085
3.8458092 0.034656911
3.8462893 0.034662851
3.8467694 0.034644759
3.8472494 0.034611486
3.8477295 0.034571886
3.8482096 0.034534812
3.8486897 0.034509116
3.8491698 0.034503651
3.8496499 0.034527268
3.85013 0.034587574
3.8506101 0.034668962
3.8510902 0.034768751
3.8515703 0.034893062
3.8520504 0.035048015
3.8525305 0.035239731
3.8530106 0.03547433
3.8534907 0.035757931
3.8539708 0.036096657
3.8544509 0.036496626
3.854931 0.03696396
3.8554111 0.037500911
3.8558912 0.038096479
3.8563713 0.038738378
3.8568514 0.039414367
3.8573315 0.040112205
3.8578116 0.040819653
3.8582917 0.041524468
3.8587718 0.042214411
3.8592519 0.04287724
3.8597319 0.043500715
3.860212 0.04407589
3.8606921 0.044622032
3.8611722 0.045149363
3.8616523 0.045663788
3.8621324 0.046171207
3.8626125 0.046677522
3.8630926 0.047188636
3.8635727 0.047710448
3.8640528 0.048248862
3.8645329 0.04880978
3.865013 0.049399102
3.8654931 0.050021496
3.8659732 0.050674798
3.8664533 0.051354744
3.8669334 0.052057073
3.8674135 0.052777522
3.8678936 0.05351183
3.8683737 0.054255731
3.8688538 0.055004967
3.8693339 0.055755273
3.869814 0.056502386
3.8702941 0.057261236
3.8707742 0.05809636
3.8712543 0.05899628
3.8717343 0.059941446
3.8722144 0.060912312
3.8726945 0.061889332
3.8731746 0.062852959
3.8736547 0.063783647
3.8741348 0.064661849
3.8746149 0.06546802
3.875095 0.066177915
3.8755751 0.066633949
3.8760552 0.066813781
3.8765353 0.066781127
3.8770154 0.066599706
3.8774955 0.066333233
3.8779756 0.066045426
3.8784557 0.065800001
3.8789358 0.065660675
3.8794159 0.065691167
3.879896 0.065955191
3.8803761 0.066439306
3.8808562 0.066996399
3.8813363 0.067604923
3.8818164 0.068248607
3.8822965 0.06891118
3.8827766 0.069576373
3.8832567 0.070227915
3.8837367 0.070849533
3.8842168 0.071424959
3.8846969 0.071937922
3.885177 0.072378094
3.8856571 0.072797456
3.8861372 0.07320972
3.8866173 0.073612073
3.8870974 0.074001709
3.8875775 0.074375812
3.8880576 0.074731578
3.8885377 0.075066191
3.8890178 0.075376844
3.8894979 0.075660726
3.889978 0.075915026
3.8904581 0.076139899
3.8909382 0.0763387
3.8914183 0.076512747
3.8918984 0.076663351
3.8923785 0.076791822
3.8928586 0.076899474
3.8933387 0.076987617
3.8938188 0.077057563
3.8942989 0.077110623
3.894779 0.077148109
3.8952591 0.077162638
3.8957391 0.077115807
3.8962192 0.07701476
3.8966993 0.076873422
3.8971794 0.076705715
3.8976595 0.076525558
3.8981396 0.076346877
3.8986197 0.07618359
3.8990998 0.076049623
3.8995799 0.075958896
3.90006 0.07592527
3.9005401 0.075954015
3.9010202 0.076040132
3.9015003 0.07617932
3.9019804 0.076367279
3.9024605 0.076599709
3.9029406 0.076872306
3.9034207 0.077180773
3.9039008 0.077520806
3.9043809 0.077888106
3.904861 0.078278372
3.9053411 0.078736902
3.9058212 0.079378673
3.9063013 0.080168317
3.9067814 0.081061667
3.9072615 0.082014558
3.9077415 0.082982822
3.9082216 0.083922295
3.9087017 0.08478881
3.9091818 0.085538199
3.9096619 0.086126296
3.910142 0.086511142
3.9106221 0.086707052
3.9111022 0.08675708
3.9115823 0.086698522
3.9120624 0.086568674
3.9125425 0.086404833
3.9130226 0.086244295
3.9135027 0.086124354
3.9139828 0.086082307
3.9144629 0.086155451
3.914943 0.08638108
3.9154231 0.08672294
3.9159032 0.087081641
3.9163833 0.087455684
3.9168634 0.087844816
3.9173435 0.088248783
3.9178236 0.088667333
3.9183037 0.089100212
3.9187838 0.089547168
3.9192639 0.090007946
3.9197439 0.090482294
3.920224 0.090967731
3.9207041 0.091451731
3.9211842 0.091939244
3.9216643 0.09243854
3.9221444 0.092957881
3.9226245 0.093505535
3.9231046 0.094089765
3.9235847 0.094718841
3.9240648 0.095401026
3.9245449 0.096144585
3.925025 0.096957816
3.9255051 0.097857667
3.9259852 0.098846736
3.9264653 0.09991503
3.9269454 0.10105256
3.9274255 0.10224933
3.9279056 0.10349534
3.9283857 0.10478061
3.9288658 0.10609515
3.9293459 0.10742896
3.929826 0.10877204
3.9303061 0.1101186
3.9307862 0.11147833
3.9312663 0.11285266
3.9317463 0.1142419
3.9322264 0.11564637
3.9327065 0.11706638
3.9331866 0.11850225
3.9336667 0.11995428
3.9341468 0.12142279
3.9346269 0.12290808
3.935107 0.1244127
3.9355871 0.12599235
3.9360672 0.12765651
3.9365473 0.1293857
3.9370274 0.1311604
3.9375075 0.13296107
3.9379876 0.13476822
3.9384677 0.13656232
3.9389478 0.13832386
3.9394279 0.14003332
3.939908 0.14167119
3.9403881 0.14321602
3.9408682 0.14465836
3.9413483 0.14600396
3.9418284 0.14725886
3.9423085 0.14842906
3.9427886 0.14952058
3.9432687 0.15053944
3.9437487 0.15149168
3.9442288 0.15238328
3.9447089 0.1532203
3.945189 0.15398569
3.9456691 0.15448573
3.9461492 0.15472941
3.9466293 0.15478416
3.9471094 0.15471737
3.9475895 0.15459646
3.9480696 0.15448881
3.9485497 0.15446186
3.9490298 0.154583
3.9495099 0.15491963
3.94999 0.15553916
3.9504701 0.15642216
3.9509502 0.15747512
3.9514303 0.15866327
3.9519104 0.15995189
3.9523905 0.16130626
3.9528706 0.16269167
3.9533507 0.16407338
3.9538308 0.16541669
3.9543109 0.16668686
3.954791 0.16784917
3.9552711 0.16880293
3.9557512 0.1692792
3.9562312 0.1693811
3.9567113 0.1692568
3.9571914 0.16905444
3.9576715 0.16892217
3.9581516 0.16900816
3.9586317 0.16946056
3.9591118 0.17042751
3.9595919 0.17205715
3.960072 0.17448853
3.9605521 0.17732401
3.9610322 0.1802733
3.9615123 0.18331947
3.9619924 0.18644564
3.9624725 0.18963489
3.9629526 0.19287032
3.9634327 0.19613501
3.9639128 0.19941207
3.9643929 0.20268459
3.964873 0.20593567
3.9653531 0.2091828
3.9658332 0.21249458
3.9663133 0.21585275
3.9667934 0.21923458
3.9672735 0.2226173
3.9677536 0.22597817
3.9682336 0.22929443
3.9687137 0.23254332
3.9691938 0.2357021
3.9696739 0.23874801
3.970154 0.24165346
3.9706341 0.24434379
3.9711142 0.24682393
3.9715943 0.24912456
3.9720744 0.2512764
3.9725545 0.25331012
3.9730346 0.25525644
3.9735147 0.25714605
3.9739948 0.25900965
3.9744749 0.26087793
3.974955 0.26278158
3.9754351 0.26469932
3.9759152 0.2665769
3.9763953 0.26842657
3.9768754 0.27026109
3.9773555 0.27209326
3.9778356 0.27393583
3.9783157 0.27580158
3.9787958 0.27770328
3.9792759 0.27965372
3.979756 0.28166564
3.980236 0.28374369
3.9807161 0.28584458
3.9811962 0.28795832
3.9816763 0.29008302
3.9821564 0.29221679
3.9826365 0.29435774
3.9831166 0.29650396
3.9835967 0.29865357
3.9840768 0.30080467
3.9845569 0.30295536
3.985037 0.30510375
3.9855171 0.30725007
3.9859972 0.30939762
3.9864773 0.31154956
3.9869574 0.3137091
3.9874375 0.31587942
3.9879176 0.31806372
3.9883977 0.32026517
3.9888778 0.32248698
3.9893579 0.32473231
3.989838 0.32700437
3.9903181 0.32936258
3.9907982 0.33197309
3.9912783 0.33480572
3.9917584 0.33781475
3.9922384 0.34095448
3.9927185 0.34417922
3.9931986 0.34744326
3.9936787 0.35070089
3.9941588 0.3539064
3.9946389 0.35701409
3.995119 0.35998326
3.9955991 0.36288869
3.9960792 0.36576101
3.9965593 0.36858793
3.9970394 0.37135715
3.9975195 0.37405637
3.9979996 0.37667333
3.9984797 0.37919572
3.9989598 0.38161125
3.9994399 0.38390763
3.99992 0.38607257
4.0004001 0.38780467
4.0008802 0.388669
4.0013603 0.38883599
4.0018404 0.38848853
4.0023205 0.38780954
4.0028006 0.38698193
4.0032807 0.38618857
4.0037608 0.38561237
4.0042408 0.38543623
4.0047209 0.38584306
4.005201 0.38694089
4.0056811 0.38821915
4.0061612 0.38955132
4.0066413 0.39094528
4.0071214 0.39240893
4.0076015 0.39395012
4.0080816 0.39557675
4.0085617 0.3972967
4.0090418 0.39911784
4.0095219 0.40104805
4.010002 0.4030952
4.0104821 0.40520177
4.0109622 0.40731727
4.0114423 0.40945857
4.0119224 0.41164252
4.0124025 0.41388598
4.0128826 0.41620579
4.0133627 0.41861881
4.0138428 0.42114189
4.0143229 0.42379189
4.014803 0.42658564
4.0152831 0.42953238
4.0157632 0.4325994
4.0162432 0.43576073
4.0167233 0.438993
4.0172034 0.44227284
4.0176835 0.44557686
4.0181636 0.44888168
4.0186437 0.45216393
4.0191238 0.45540021
4.0196039 0.45856715
4.020084 0.46164257
4.0205641 0.46465806
4.0210442 0.46763694
4.0215243 0.47057883
4.0220044 0.47348337
4.0224845 0.47635021
4.0229646 0.47917899
4.0234447 0.48196935
4.0239248 0.48472091
4.0244049 0.48743333
4.024885 0.49010626
4.0253651 0.49273016
4.0258452 0.49526991
4.0263253 0.49769905
4.0268054 0.49999174
4.0272855 0.50212217
4.0277656 0.50406453
4.0282456 0.505793
4.0287257 0.50728177
4.0292058 0.508505
4.0296859 0.50943691
4.030166 0.51006726
4.0306461 0.51057178
4.0311262 0.51101753
4.0316063 0.51141864
4.0320864 0.51178923
4.0325665 0.51214341
4.0330466 0.51249527
4.0335267 0.51285894
4.0340068 0.51324853
4.0344869 0.51367816
4.034967 0.51416193
4.0354471 0.51468581
4.0359272 0.51521735
4.0364073 0.51575442
4.0368874 0.51629509
4.0373675 0.51683737
4.0378476 0.51737935
4.0383277 0.51791901
4.0388078 0.51845444
4.0392879 0.51898368
4.039768 0.51950474
4.040248 0.52001495
4.0407281 0.52050741
4.0412082 0.52097764
4.0416883 0.52142172
4.0421684 0.52183575
4.0426485 0.52221581
4.0431286 0.522558
4.0436087 0.5228584
4.0440888 0.52311307
4.0445689 0.52331815
4.045049 0.52346926
4.0455291 0.52351544
4.0460092 0.52342879
4.0464893 0.52321643
4.0469694 0.52288556
4.0474495 0.52244328
4.0479296 0.52189679
4.0484097 0.52125322
4.0488898 0.52051973
4.0493699 0.51970347
4.04985 0.5188116
4.0503301 0.51786653
4.0508102 0.5169182
4.0512903 0.51596986
4.0517704 0.51502152
4.0522505 0.51407319
4.0527305 0.51312485
4.0532106 0.51217651
4.0536907 0.51122817
4.0541708 0.51027984
4.0546509 0.50933149
4.055131 0.50838316
4.0556111 0.50743481
4.0560912 0.50648648
4.0565713 0.50553815
4.0570514 0.5045898
4.0575315 0.50364147
4.0580116 0.50269314
4.0584917 0.50174479
4.0589718 0.50079646
4.0594519 0.49984812
4.059932 0.49889978
4.0604121 0.49811735
4.0608922 0.49772614
4.0613723 0.49763604
4.0618524 0.49775212
4.0623325 0.49797946
4.0628126 0.49822311
4.0632927 0.49838814
4.0637728 0.49837962
4.0642529 0.49810259
4.0647329 0.49746215
4.065213 0.4964113
4.0656931 0.4952534
4.0661732 0.49406314
4.0666533 0.49284501
4.0671334 0.49160348
4.0676135 0.49034301
4.0680936 0.48906809
4.0685737 0.48778316
4.0690538 0.48649272
4.0695339 0.48520121
4.070014 0.48391316
4.0704941 0.48265037
4.0709742 0.48141806
4.0714543 0.48019916
4.0719344 0.4789766
4.0724145 0.47773332
4.0728946 0.47645223
4.0733747 0.4751163
4.0738548 0.47370842
4.0743349 0.47221153
4.074815 0.47060859
4.0752951 0.46881891
4.0757752 0.46661725
4.0762553 0.46405114
4.0767353 0.46119542
4.0772154 0.45812494
4.0776955 0.45491451
4.0781756 0.45163898
4.0786557 0.44837317
4.0791358 0.44519194
4.0796159 0.44217011
4.080096 0.43937447
4.0805761 0.4366056
4.0810562 0.43377679
4.0815363 0.43092602
4.0820164 0.42809133
4.0824965 0.42531073
4.0829766 0.42262223
4.0834567 0.42006385
4.0839368 0.41767359
4.0844169 0.41548948
4.084897 0.41354953
4.0853771 0.41183421
4.0858572 0.41022923
4.0863373 0.40871686
4.0868174 0.40728328
4.0872975 0.40591464
4.0877776 0.4045971
4.0882577 0.40331683
4.0887377 0.40205999
4.0892178 0.40081273
4.0896979 0.39956122
4.090178 0.39829489
4.0906581 0.39703764
4.0911382 0.39579415
4.0916183 0.39456041
4.0920984 0.39333238
4.0925785 0.39210604
4.0930586 0.39087737
4.0935387 0.38964235
4.0940188 0.38839694
4.0944989 0.38713712
4.094979 0.38585888
4.0954591 0.38454509
4.0959392 0.38317964
4.0964193 0.38176388
4.0968994 0.38029916
4.0973795 0.37878686
4.0978596 0.37722833
4.0983397 0.37562493
4.0988198 0.37397804
4.0992999 0.37228899
4.09978 0.37055917
4.1002601 0.36875778
4.1007401 0.36674005
4.1012202 0.36452798
4.1017003 0.36216812
4.1021804 0.35970709
4.1026605 0.35719146
4.1031406 0.35466783
4.1036207 0.35218277
4.1041008 0.34978288
4.1045809 0.34751474
4.105061 0.34542344
4.1055411 0.34343552
4.1060212 0.34149743
4.1065013 0.33962177
4.1069814 0.33782109
4.1074615 0.33610795
4.1079416 0.33449493
4.1084217 0.33299457
4.1089018 0.33161947
4.1093819 0.33038216
4.109862 0.32929523
4.1103421 0.32838601
4.1108222 0.32767988
4.1113023 0.32713498
4.1117824 0.32670623
4.1122625 0.32634859
4.1127425 0.32601698
4.1132226 0.32566631
4.1137027 0.32525153
4.1141828 0.32472757
4.1146629 0.32404937
4.115143 0.32318012
4.1156231 0.32222253
4.1161032 0.32122765
4.1165833 0.32020502
4.1170634 0.31916417
4.1175435 0.31811465
4.1180236 0.317066
4.1185037 0.31602775
4.1189838 0.31500944
4.1194639 0.3140206
4.119944 0.31307079
4.1204241 0.31215174
4.1209042 0.31124398
4.1213843 0.31035412
4.1218644 0.30948916
4.1223445 0.30865604
4.1228246 0.3078617
4.1233047 0.30711312
4.1237848 0.30641723
4.1242649 0.30578101
4.1247449 0.3052114
4.125225 0.30473625
4.1257051 0.30448489
4.1261852 0.30443783
4.1266653 0.30454609
4.1271454 0.30476073
4.1276255 0.30503278
4.1281056 0.30531327
4.1285857 0.30555325
4.1290658 0.30570374
4.1295459 0.3057158
4.130026 0.30554077
4.1305061 0.30525751
4.1309862 0.30495328
4.1314663 0.30462546
4.1319464 0.30427141
4.1324265 0.30388851
4.1329066 0.30347414
4.1333867 0.30302568
4.1338668 0.30254051
4.1343469 0.302016
4.134827 0.30144953
4.1353071 0.30083109
4.1357872 0.30013979
4.1362673 0.29938833
4.1367473 0.29859217
4.1372274 0.29776673
4.1377075 0.29692744
4.1381876 0.29608977
4.1386677 0.29526914
4.1391478 0.29448099
4.1396279 0.29374077
4.140108 0.29306337
4.1405881 0.29244625
4.1410682 0.2918853
4.1415483 0.29138128
4.1420284 0.29093504
4.1425085 0.29054733
4.1429886 0.29021896
4.1434687 0.28995074
4.1439488 0.28974343
4.1444289 0.28959786
4.144909 0.2895148
4.1453891 0.28957741
4.1458692 0.28991702
4.1463493 0.29047821
4.1468294 0.29120067
4.1473095 0.29202411
4.1477896 0.29288822
4.1482697 0.29373272
4.1487497 0.2944973
4.1492298 0.29512164
4.1497099 0.29554548
4.15019 0.29572743
4.1506701 0.29580467
4.1511502 0.2958154
4.1516303 0.29575723
4.1521104 0.29562783
4.1525905 0.29542479
4.1530706 0.29514575
4.1535507 0.29478833
4.1540308 0.29435017
4.1545109 0.29382888
4.154991 0.29322209
4.1554711 0.29245215
4.1559512 0.29147399
4.1564313 0.29034375
4.1569114 0.28911768
4.1573915 0.28785196
4.1578716 0.2866028
4.1583517 0.28542641
4.1588318 0.284379
4.1593119 0.28351678
4.159792 0.28289595
4.1602721 0.28252107
4.1607522 0.28218541
4.1612322 0.28186017
4.1617123 0.281545
4.1621924 0.28123956
4.1626725 0.28094348
4.1631526 0.28065643
4.1636327 0.28037805
4.1641128 0.28010799
4.1645929 0.27984589
4.165073 0.27959147
4.1655531 0.27934747
4.1660332 0.27911327
4.1665133 0.27888589
4.1669934 0.27866232
4.1674735 0.27843954
4.1679536 0.27821457
4.1684337 0.27798438
4.1689138 0.27774598
4.1693939 0.27749635
4.169874 0.27723249
4.1703541 0.27694481
4.1708342 0.27661581
4.1713143 0.27624617
4.1717944 0.27583743
4.1722745 0.27539117
4.1727546 0.27490895
4.1732346 0.27439233
4.1737147 0.27384286
4.1741948 0.27326211
4.1746749 0.27265164
4.175155 0.27201242
4.1756351 0.2713386
4.1761152 0.27063151
4.1765953 0.26989528
4.1770754 0.26913405
4.1775555 0.26835194
4.1780356 0.26755309
4.1785157 0.26674164
4.1789958 0.26592172
4.1794759 0.26509744
4.179956 0.26427298
4.1804361 0.26341183
4.1809162 0.2624714
4.1813963 0.26147295
4.1818764 0.26043817
4.1823565 0.25938878
4.1828366 0.25834644
4.1833167 0.25733289
4.1837968 0.25636979
4.1842769 0.25547886
4.184757 0.2546818
4.185237 0.25399947
4.1857171 0.25343614
4.1861972 0.25298085
4.1866773 0.25262217
4.1871574 0.25234859
4.1876375 0.25214865
4.1881176 0.25201088
4.1885977 0.25192379
4.1890778 0.2518759
4.1895579 0.25185575
4.190038 0.25185195
4.1905181 0.25186823
4.1909982 0.2519088
4.1914783 0.25196825
4.1919584 0.25204119
4.1924385 0.25212225
4.1929186 0.25220601
4.1933987 0.25228712
4.1938788 0.25236019
4.1943589 0.2524198
4.194839 0.2524606
4.1953191 0.25245556
4.1957992 0.25234489
4.1962793 0.25215269
4.1967594 0.25190925
4.1972394 0.2516448
4.1977195 0.25138965
4.1981996 0.25117406
4.1986797 0.25102828
4.1991598 0.2509826
4.1996399 0.2510673
4.20012 0.25131391
4.2006001 0.251766
4.2010802 0.25241214
4.2015603 0.25322369
4.2020404 0.254172
4.2025205 0.25522844
4.2030006 0.25636437
4.2034807 0.25755114
4.2039608 0.25876011
4.2044409 0.25996263
4.204921 0.26113007
4.2054011 0.2622378
4.2058812 0.26329658
4.2063613 0.26433474
4.2068414 0.26538073
4.2073215 0.26646298
4.2078016 0.26760995
4.2082817 0.26885007
4.2087618 0.2702118
4.2092418 0.27172358
4.2097219 0.27341384
4.210202 0.27530038
4.2106821 0.27730677
4.2111622 0.27939821
4.2116423 0.28155753
4.2121224 0.28376759
4.2126025 0.28601123
4.2130826 0.2882713
4.2135627 0.29053062
4.2140428 0.29277205
4.2145229 0.29497843
4.215003 0.2971326
4.2154831 0.29923747
4.2159632 0.30131169
4.2164433 0.30336241
4.2169234 0.30539674
4.2174035 0.30742181
4.2178836 0.30944475
4.2183637 0.31147268
4.2188438 0.31351273
4.2193239 0.31557201
4.219804 0.31765765
4.2202841 0.31982806
4.2207642 0.32229075
4.2212442 0.32503853
4.2217243 0.32803867
4.2222044 0.33125844
4.2226845 0.33466515
4.2231646 0.33822602
4.2236447 0.34190838
4.2241248 0.34567947
4.2246049 0.34950658
4.225085 0.35337149
4.2255651 0.3578061
4.2260452 0.36296574
4.2265253 0.36867665
4.2270054 0.37476509
4.2274855 0.38105727
4.2279656 0.38737947
4.2284457 0.39355793
4.2289258 0.39941886
4.2294059 0.40478856
4.229886 0.40949323
4.2303661 0.41330042
4.2308462 0.41610214
4.2313263 0.41810812
4.2318064 0.41953748
4.2322865 0.42060931
4.2327666 0.42154273
4.2332466 0.42255684
4.2337267 0.42387075
4.2342068 0.42570357
4.2346869 0.42827441
4.235167 0.43180625
4.2356471 0.43642028
4.2361272 0.4419062
4.2366073 0.4480063
4.2370874 0.45446285
4.2375675 0.46101816
4.2380476 0.46741452
4.2385277 0.4733942
4.2390078 0.47869951
4.2394879 0.48307273
4.239968 0.48625614
4.2404481 0.48854267
4.2409282 0.49058195
4.2414083 0.49243444
4.2418884 0.49415807
4.2423685 0.49581072
4.2428486 0.49745026
4.2433287 0.4991346
4.2438088 0.50092167
4.2442889 0.50286931
4.244769 0.50503544
4.245249 0.50743409
4.2457291 0.50985902
4.2462092 0.51228125
4.2466893 0.51470756
4.2471694 0.51714475
4.2476495 0.51959963
4.2481296 0.52207896
4.2486097 0.52458957
4.2490898 0.52713823
4.2495699 0.52973175
4.25005 0.53237749
4.2505301 0.5351364
4.2510102 0.53801926
4.2514903 0.54098815
4.2519704 0.54400512
4.2524505 0.54703223
4.2529306 0.55003157
4.2534107 0.55296515
4.2538908 0.55579506
4.2543709 0.55848336
4.254851 0.5609921
4.2553311 0.56333184
4.2558112 0.56563094
4.2562913 0.567904
4.2567714 0.57015652
4.2572515 0.57239396
4.2577315 0.57462183
4.2582116 0.5768456
4.2586917 0.57907077
4.2591718 0.58130279
4.2596519 0.58354717
4.260132 0.58581027
4.2606121 0.58810941
4.2610922 0.59044121
4.2615723 0.59279472
4.2620524 0.59515898
4.2625325 0.59752305
4.2630126 0.59987599
4.2634927 0.60220683
4.2639728 0.60450463
4.2644529 0.60675844
4.264933 0.60895732
4.2654131 0.61090933
4.2658932 0.61234942
4.2663733 0.61334665
4.2668534 0.61397514
4.2673335 0.614309
4.2678136 0.61442236
4.2682937 0.61438931
4.2687738 0.61428399
4.2692539 0.61418048
4.2697339 0.61415293
4.270214 0.61423031
4.2706941 0.61414199
4.2711742 0.6138771
4.2716543 0.61349367
4.2721344 0.61304969
4.2726145 0.6126032
4.2730946 0.6122122
4.2735747 0.6119347
4.2740548 0.61182874
4.2745349 0.61195232
4.275015 0.61236349
4.2754951 0.61313733
4.2759752 0.61425804
4.2764553 0.61565417
4.2769354 0.61725432
4.2774155 0.61898704
4.2778956 0.6207809
4.2783757 0.62256446
4.2788558 0.6242663
4.2793359 0.62581496
4.279816 0.62713905
4.2802961 0.62823322
4.2807762 0.62930178
4.2812563 0.63034284
4.2817363 0.63133006
4.2822164 0.63223714
4.2826965 0.63303773
4.2831766 0.63370549
4.2836567 0.63421411
4.2841368 0.63453726
4.2846169 0.6346486
4.285097 0.63452228
4.2855771 0.63415991
4.2860572 0.63358888
4.2865373 0.6328346
4.2870174 0.63192251
4.2874975 0.63087801
4.2879776 0.62972657
4.2884577 0.62849358
4.2889378 0.62720448
4.2894179 0.6258847
4.289898 0.62455967
4.2903781 0.62325105
4.2908582 0.62194704
4.2913383 0.62061849
4.2918184 0.61923609
4.2922985 0.61777053
4.2927786 0.61619253
4.2932587 0.61447278
4.2937387 0.61258196
4.2942188 0.61049079
4.2946989 0.60816996
4.295179 0.60557401
4.2956591 0.60254156
4.2961392 0.59911252
4.2966193 0.59538054
4.2970994 0.59143933
4.2975795 0.58738257
4.2980596 0.58330391
4.2985397 0.57929705
4.2990198 0.57545567
4.2994999 0.57187343
4.29998 0.56864404
4.3004601 0.56563179
4.3009402 0.56261086
4.3014203 0.55959652
4.3019004 0.55660448
4.3023805 0.55365044
4.3028606 0.5507501
4.3033407 0.54791914
4.3038208 0.54517327
4.3043009 0.54252819
4.304781 0.53999959
4.3052611 0.53758289
4.3057411 0.53518499
4.3062212 0.53279253
4.3067013 0.53040591
4.3071814 0.52802553
4.3076615 0.52565178
4.3081416 0.52328506
4.3086217 0.52092578
4.3091018 0.51857432
4.3095819 0.51623109
4.310062 0.51389609
4.3105421 0.51154377
4.3110222 0.50916707
4.3115023 0.50677805
4.3119824 0.50438869
4.3124625 0.50201104
4.3129426 0.49965711
4.3134227 0.49733893
4.3139028 0.49506851
4.3143829 0.49285788
4.314863 0.49071906
4.3153431 0.48864106
4.3158232 0.48656657
4.3163033 0.48449209
4.3167834 0.48241759
4.3172635 0.48034311
4.3177435 0.47826862
4.3182236 0.47619412
4.3187037 0.47411964
4.3191838 0.47204515
4.3196639 0.46997067
4.320144 0.46789617
4.3206241 0.46582168
4.3211042 0.4637472
4.3215843 0.4616727
4.3220644 0.45959821
4.3225445 0.45752373
4.3230246 0.45544923
4.3235047 0.45337475
4.3239848 0.45130026
4.3244649 0.44922577
4.324945 0.44715128
4.3254251 0.44472017
4.3259052 0.44147923
4.3263853 0.43758074
4.3268654 0.43318331
4.3273455 0.42844557
4.3278256 0.42352611
4.3283057 0.41858356
4.3287858 0.41377651
4.3292659 0.40926359
4.3297459 0.40520342
4.330226 0.40170281
4.3307061 0.39849559
4.3311862 0.39547702
4.3316663 0.3925981
4.3321464 0.38980979
4.3326265 0.38706306
4.3331066 0.3843089
4.3335867 0.3814983
4.3340668 0.37858222
4.3345469 0.37551165
4.335027 0.3722369
4.3355071 0.36851151
4.3359872 0.36426311
4.3364673 0.35963595
4.3369474 0.3547743
4.3374275 0.34982237
4.3379076 0.34492443
4.3383877 0.34022472
4.3388678 0.33586749
4.3393479 0.33199699
4.339828 0.32875746
4.3403081 0.32617047
4.3407882 0.32387063
4.3412683 0.32180112
4.3417483 0.31993981
4.3422284 0.31826459
4.3427085 0.31675333
4.3431886 0.31538393
4.3436687 0.31413423
4.3441488 0.31298214
4.3446289 0.31190553
4.345109 0.31088644
4.3455891 0.31000526
4.3460692 0.30926527
4.3465493 0.30861912
4.3470294 0.30801947
4.3475095 0.30741894
4.3479896 0.30677021
4.3484697 0.3060259
4.3489498 0.30513867
4.3494299 0.30406116
4.34991 0.30274602
4.3503901 0.30121978
4.3508702 0.2996161
4.3513503 0.29795506
4.3518304 0.29625326
4.3523105 0.29452721
4.3527906 0.29279347
4.3532707 0.2910686
4.3537508 0.28936916
4.3542308 0.28771169
4.3547109 0.28611274
4.355191 0.28458352
4.3556711 0.28308398
4.3561512 0.28159916
4.3566313 0.28012516
4.3571114 0.278658
4.3575915 0.27719377
4.3580716 0.27572851
4.3585517 0.27425828
4.3590318 0.27277915
4.3595119 0.27128716
4.359992 0.2697784
4.3604721 0.26819707
4.3609522 0.26650704
4.3614323 0.26473957
4.3619124 0.26292598
4.3623925 0.26109759
4.3628726 0.25928573
4.3633527 0.25752168
4.3638328 0.25583678
4.3643129 0.25426232
4.364793 0.25282964
4.3652731 0.25155804
4.3657532 0.2504047
4.3662332 0.24934944
4.3667133 0.24837757
4.3671934 0.24747435
4.3676735 0.24662507
4.3681536 0.24581504
4.3686337 0.24502954
4.3691138 0.24425386
4.3695939 0.2434733
4.370074 0.24267342
4.3705541 0.24185957
4.3710342 0.24104477
4.3715143 0.24023595
4.3719944 0.23944006
4.3724745 0.23866402
4.3729546 0.23791478
4.3734347 0.23719927
4.3739148 0.23652443
4.3743949 0.2358972
4.374875 0.23532452
4.3753551 0.23483099
4.3758352 0.23445683
4.3763153 0.23418858
4.3767954 0.23401038
4.3772755 0.23390633
4.3777556 0.23386056
4.3782356 0.23385716
4.3787157 0.23388026
4.3791958 0.23391398
4.3796759 0.23394241
4.380156 0.23395293
4.3806361 0.2339798
4.3811162 0.23404057
4.3815963 0.23414042
4.3820764 0.23428453
4.3825565 0.23447811
4.3830366 0.23472633
4.3835167 0.23503438
4.3839968 0.23540746
4.3844769 0.23585074
4.384957 0.23636943
4.3854371 0.23702322
4.3859172 0.23788111
4.3863973 0.23892804
4.3868774 0.24014835
4.3873575 0.2415264
4.3878376 0.24304654
4.3883177 0.24469314
4.3887978 0.24645056
4.3892779 0.24830314
4.389758 0.25023526
4.390238 0.25224756
4.3907181 0.25441642
4.3911982 0.25672381
4.3916783 0.25913407
4.3921584 0.26161149
4.3926385 0.26412036
4.3931186 0.26662498
4.3935987 0.26908963
4.3940788 0.27147865
4.3945589 0.27375632
4.395039 0.27588673
4.3955191 0.27781457
4.3959992 0.27954819
4.3964793 0.28113349
4.3969594 0.28261642
4.3974395 0.28404286
4.3979196 0.28545877
4.3983997 0.28691002
4.3988798 0.28844258
4.3993599 0.29010235
4.39984 0.29193522
4.4003201 0.294079
4.4008002 0.29679083
4.4012803 0.29995452
4.4017604 0.30342744
4.4022404 0.30706699
4.4027205 0.31073051
4.4032006 0.31427537
4.4036807 0.31755895
4.4041608 0.32043862
4.4046409 0.32277174
4.405121 0.32443674
4.4056011 0.32579085
4.4060812 0.32702799
4.4065613 0.32817221
4.4070414 0.32924763
4.4075215 0.33027831
4.4080016 0.33128836
4.4084817 0.33230184
4.4089618 0.33334286
4.4094419 0.33443549
4.409922 0.33560383
4.4104021 0.33682725
4.4108822 0.3380447
4.4113623 0.33927142
4.4118424 0.34052426
4.4123225 0.3418201
4.4128026 0.34317581
4.4132827 0.34460827
4.4137628 0.34613435
4.4142428 0.3477709
4.4147229 0.34953481
4.415203 0.35155198
4.4156831 0.35465933
4.4161632 0.35883305
4.4166433 0.363832
4.4171234 0.36941504
4.4176035 0.37534102
4.4180836 0.38136883
4.4185637 0.38725731
4.4190438 0.39276532
4.4195239 0.39765173
4.420004 0.40167542
4.4204841 0.40506264
4.4209642 0.40822649
4.4214443 0.41122651
4.4219244 0.41412223
4.4224045 0.4169732
4.4228846 0.41983895
4.4233647 0.422779
4.4238448 0.4258529
4.4243249 0.4291202
4.424805 0.43264041
4.4252851 0.43644431
4.4257652 0.44042951
4.4262452 0.44454804
4.4267253 0.44876274
4.4272054 0.45303643
4.4276855 0.45733195
4.4281656 0.46161212
4.4286457 0.46583979
4.4291258 0.46997778
4.4296059 0.47398893
4.430086 0.47783469
4.4305661 0.48144414
4.4310462 0.48483137
4.4315263 0.48804909
4.4320064 0.49114996
4.4324865 0.49418665
4.4329666 0.49721185
4.4334467 0.50027821
4.4339268 0.50343842
4.4344069 0.50674516
4.434887 0.51025109
4.4353671 0.51413695
4.4358472 0.51864579
4.4363273 0.52363698
4.4368074 0.52895583
4.4372875 0.53444768
4.4377676 0.53995786
4.4382476 0.54533168
4.4387277 0.55041447
4.4392078 0.55505154
4.4396879 0.55908825
4.440168 0.56241452
4.4406481 0.56545436
4.4411282 0.5683552
4.4416083 0.57112172
4.4420884 0.57375859
4.4425685 0.57627051
4.4430486 0.57866216
4.4435287 0.58093823
4.4440088 0.5831034
4.4444889 0.58516235
4.444969 0.58711977
4.4454491 0.58901158
4.4459292 0.59088258
4.4464093 0.59273767
4.4468894 0.5945816
4.4473695 0.59641914
4.4478496 0.59825502
4.4483297 0.60009405
4.4488098 0.60194095
4.4492899 0.60380049
4.44977 0.60567743
4.4502501 0.60758901
4.4507301 0.60959648
4.4512102 0.61168402
4.4516903 0.61382405
4.4521704 0.61598894
4.4526505 0.61815109
4.4531306 0.6202829
4.4536107 0.62235675
4.4540908 0.62434505
4.4545709 0.62622019
4.455051 0.62795102
4.4555311 0.62917204
4.4560112 0.62974595
4.4564913 0.62980575
4.4569714 0.62948441
4.4574515 0.6289149
4.4579316 0.62823021
4.4584117 0.6275633
4.4588918 0.62704714
4.4593719 0.6268147
4.459852 0.62699899
4.4603321 0.6275923
4.4608122 0.62824493
4.4612923 0.62893125
4.4617724 0.62965147
4.4622525 0.63040585
4.4627325 0.63119458
4.4632126 0.63201791
4.4636927 0.63287605
4.4641728 0.63376922
4.4646529 0.63469767
4.465133 0.63566328
4.4656131 0.63669616
4.4660932 0.63780558
4.4665733 0.6389892
4.4670534 0.64024463
4.4675335 0.64156952
4.4680136 0.64296152
4.4684937 0.64441825
4.4689738 0.64593737
4.4694539 0.64751649
4.469934 0.64915328
4.4704141 0.65106502
4.4708942 0.65354811
4.4713743 0.65649099
4.4718544 0.65977615
4.4723345 0.66328607
4.4728146 0.66690327
4.4732947 0.67051022
4.4737748 0.67398943
4.4742549 0.6772234
4.4747349 0.68009459
4.475215 0.6825378
4.4756951 0.68483694
4.4761752 0.68698644
4.4766553 0.68890309
4.4771354 0.6905036
4.4776155 0.69170477
4.4780956 0.69242332
4.4785757 0.69257604
4.4790558 0.69207968
4.4795359 0.69085099
4.480016 0.68880699
4.4804961 0.6861374
4.4809762 0.68310979
4.4814563 0.67980253
4.4819364 0.676294
4.4824165 0.67266256
4.4828966 0.66898656
4.4833767 0.66534438
4.4838568 0.6618144
4.4843369 0.65847496
4.484817 0.65540443
4.4852971 0.65260593
4.4857772 0.64983685
4.4862573 0.64707649
4.4867373 0.64433102
4.4872174 0.64160653
4.4876975 0.63890919
4.4881776 0.63624509
4.4886577 0.6336204
4.4891378 0.63104121
4.4896179 0.62851369
4.490098 0.6260499
4.4905781 0.62382616
4.4910582 0.6218699
4.4915383 0.62011015
4.4920184 0.61847598
4.4924985 0.61689638
4.4929786 0.61530044
4.4934587 0.61361719
4.4939388 0.61177565
4.4944189 0.60970488
4.494899 0.6073339
4.4953791 0.6045803
4.4958592 0.60142949
4.4963393 0.59796026
4.4968194 0.59425326
4.4972995 0.59038916
4.4977796 0.58644865
4.4982597 0.58251241
4.4987397 0.5786611
4.4992198 0.57497542
4.4996999 0.57153602
4.50018 0.56841616
4.5006601 0.56557586
4.5011402 0.56294791
4.5016203 0.5604769
4.5021004 0.55810742
4.5025805 0.55578405
4.5030606 0.55345138
4.5035407 0.55105401
4.5040208 0.54853654
4.5045009 0.54584354
4.504981 0.54291962
4.5054611 0.53972448
4.5059412 0.53626621
4.5064213 0.53256098
4.5069014 0.52862495
4.5073815 0.52447431
4.5078616 0.52012521
4.5083417 0.51559381
4.5088218 0.5108963
4.5093019 0.50604883
4.509782 0.50106757
4.5102621 0.49585607
4.5107421 0.48992919
4.5112222 0.48338032
4.5117023 0.47638638
4.5121824 0.4691243
4.5126625 0.46177096
4.5131426 0.45450328
4.5136227 0.4474982
4.5141028 0.44093259
4.5145829 0.43498337
4.515063 0.42982127
4.5155431 0.42514131
4.5160232 0.42068665
4.5165033 0.41644901
4.5169834 0.4124201
4.5174635 0.40859164
4.5179436 0.40495536
4.5184237 0.40150295
4.5189038 0.39822615
4.5193839 0.39511667
4.519864 0.39216622
4.5203441 0.3893168
4.5208242 0.38645044
4.5213043 0.3836041
4.5217844 0.38082325
4.5222645 0.37815335
4.5227445 0.37563988
4.5232246 0.37332828
4.5237047 0.37126405
4.5241848 0.36949263
4.5246649 0.36805949
4.525145 0.36699326
4.5256251 0.36606346
4.5261052 0.36518253
4.5265853 0.36434909
4.5270654 0.36356177
4.5275455 0.36281919
4.5280256 0.36211996
4.5285057 0.36146273
4.5289858 0.36084611
4.5294659 0.36026872
4.529946 0.35972917
4.5304261 0.35919785
4.5309062 0.35863941
4.5313863 0.35806721
4.5318664 0.35749514
4.5323465 0.35693705
4.5328266 0.35640681
4.5333067 0.35591832
4.5337868 0.35548542
4.5342669 0.35512199
4.5347469 0.3548419
4.535227 0.35464812
4.5357071 0.35447594
4.5361872 0.35431105
4.5366673 0.35415196
4.5371474 0.35399722
4.5376275 0.35384533
4.5381076 0.35369483
4.5385877 0.35354421
4.5390678 0.35339201
4.5395479 0.35323675
4.540028 0.35307694
4.5405081 0.35291005
4.5409882 0.352736
4.5414683 0.35255652
4.5419484 0.35237332
4.5424285 0.35218814
4.5429086 0.3520027
4.5433887 0.35181874
4.5438688 0.35163798
4.5443489 0.35146212
4.544829 0.35129291
4.5453091 0.35118221
4.5457892 0.35130374
4.5462693 0.35166486
4.5467493 0.35225742
4.5472294 0.35307322
4.5477095 0.35410407
4.5481896 0.3553418
4.5486697 0.35677823
4.5491498 0.35840519
4.5496299 0.36021446
4.55011 0.36219653
4.5505901 0.36430826
4.5510702 0.36652627
4.5515503 0.36884256
4.5520304 0.37124909
4.5525105 0.37373786
4.5529906 0.37630086
4.5534707 0.37893007
4.5539508 0.38161749
4.5544309 0.38435511
4.554911 0.3871349
4.5553911 0.38999874
4.5558712 0.39301704
4.5563513 0.39614917
4.5568314 0.39935178
4.5573115 0.40258143
4.5577916 0.40579475
4.5582717 0.40894833
4.5587518 0.41199877
4.5592318 0.41490267
4.5597119 0.41761664
4.560192 0.42010725
4.5606721 0.42244249
4.5611522 0.42465686
4.5616323 0.42676594
4.5621124 0.42878532
4.5625925 0.43073059
4.5630726 0.43261737
4.5635527 0.43446122
4.5640328 0.43627775
4.5645129 0.43808254
4.564993 0.43989121
4.5654731 0.44155333
4.5659532 0.44295442
4.5664333 0.44417973
4.5669134 0.44531456
4.5673935 0.4464442
4.5678736 0.44765393
4.5683537 0.44902906
4.5688338 0.45065488
4.5693139 0.45261667
4.569794 0.45499974
4.5702741 0.45781005
4.5707542 0.46073028
4.5712342 0.46370673
4.5717143 0.46672756
4.5721944 0.46978089
4.5726745 0.47285489
4.5731546 0.47593769
4.5736347 0.47901746
4.5741148 0.48208232
4.5745949 0.48512044
4.575075 0.48812073
4.5755551 0.49111219
4.5760352 0.49411119
4.5765153 0.49711279
4.5769954 0.50011201
4.5774755 0.50310393
4.5779556 0.50608356
4.5784357 0.50904594
4.5789158 0.51198614
4.5793959 0.51489917
4.579876 0.5177801
4.5803561 0.52055396
4.5808362 0.52306848
4.5813163 0.52536643
4.5817964 0.52749969
4.5822765 0.52952012
4.5827566 0.53147963
4.5832366 0.53343007
4.5837167 0.53542333
4.5841968 0.5375113
4.5846769 0.53974584
4.585157 0.54216835
4.5856371 0.54467175
4.5861172 0.54720789
4.5865973 0.54976852
4.5870774 0.55234536
4.5875575 0.55493015
4.5880376 0.55751464
4.5885177 0.56009057
4.5889978 0.56264965
4.5894779 0.56518365
4.589958 0.56768428
4.5904381 0.5701318
4.5909182 0.57251551
4.5913983 0.57484928
4.5918784 0.57714714
4.5923585 0.5794231
4.5928386 0.58169119
4.5933187 0.58396542
4.5937988 0.58625981
4.5942789 0.58858838
4.594759 0.59096515
4.595239 0.5934291
4.5957191 0.59612267
4.5961992 0.59902747
4.5966793 0.60209715
4.5971594 0.60528541
4.5976395 0.60854591
4.5981196 0.61183235
4.5985997 0.61509837
4.5990798 0.61829765
4.5995599 0.6213839
4.60004 0.62431212
4.6005201 0.62724965
4.6010002 0.63025741
4.6014803 0.63322148
4.6019604 0.63602798
4.6024405 0.63856299
4.6029206 0.6407126
4.6034007 0.64236294
4.6038808 0.64340007
4.6043609 0.64371012
4.604841 0.64317917
4.6053211 0.64187301
4.6058012 0.64032769
4.6062813 0.63862181
4.6067614 0.63679269
4.6072414 0.6348776
4.6077215 0.63291385
4.6082016 0.63093873
4.6086817 0.62898953
4.6091618 0.62710354
4.6096419 0.62531807
4.610122 0.62366501
4.6106021 0.62205662
4.6110822 0.62044991
4.6115623 0.61884494
4.6120424 0.61724174
4.6125225 0.61564037
4.6130026 0.61404086
4.6134827 0.61244328
4.6139628 0.61084767
4.6144429 0.60925406
4.614923 0.60766252
4.6154031 0.60614944
4.6158832 0.60481937
4.6163633 0.60361689
4.6168434 0.60248354
4.6173235 0.60136088
4.6178036 0.60019044
4.6182837 0.59891378
4.6187638 0.59747242
4.6192438 0.59580793
4.6197239 0.59386183
4.620204 0.59153511
4.6206841 0.58849288
4.6211642 0.58476433
4.6216443 0.58046235
4.6221244 0.57569981
4.6226045 0.57058963
4.6230846 0.56524467
4.6235647 0.55977784
4.6240448 0.55430201
4.6245249 0.5489301
4.625005 0.54377494
4.6254851 0.53868975
4.6259652 0.53348686
4.6264453 0.52820286
4.6269254 0.52287432
4.6274055 0.51753784
4.6278856 0.51222999
4.6283657 0.50698736
4.6288458 0.50184652
4.6293259 0.49684407
4.629806 0.49201659
4.6302861 0.48740635
4.6307662 0.48304621
4.6312462 0.47891251
4.6317263 0.47497721
4.6322064 0.47121225
4.6326865 0.46758962
4.6331666 0.46408123
4.6336467 0.4606591
4.6341268 0.45729514
4.6346069 0.45396131
4.635087 0.45063569
4.6355671 0.44751973
4.6360472 0.44466554
4.6365273 0.44199501
4.6370074 0.43943002
4.6374875 0.43689246
4.6379676 0.4343042
4.6384477 0.43158711
4.6389278 0.4286631
4.6394079 0.42545404
4.639888 0.4218818
4.6403681 0.41793814
4.6408482 0.41376867
4.6413283 0.40942046
4.6418084 0.40493523
4.6422885 0.40035472
4.6427686 0.39572059
4.6432486 0.39107459
4.6437287 0.38645842
4.6442088 0.38191379
4.6446889 0.37748241
4.645169 0.37318557
4.6456491 0.3688302
4.6461292 0.36440454
4.6466093 0.35996717
4.6470894 0.35557669
4.6475695 0.35129165
4.6480496 0.34717067
4.6485297 0.34327228
4.6490098 0.33965511
4.6494899 0.33637773
4.64997 0.3334987
4.6504501 0.33103206
4.6509302 0.32890227
4.6514103 0.327044
4.6518904 0.32539204
4.6523705 0.3238812
4.6528506 0.32244625
4.6533307 0.321022
4.6538108 0.31954322
4.6542909 0.31794474
4.654771 0.31616131
4.6552511 0.31416869
4.6557311 0.31214981
4.6562112 0.31013262
4.6566913 0.30811322
4.6571714 0.3060878
4.6576515 0.30405252
4.6581316 0.30200353
4.6586117 0.29993698
4.6590918 0.29784902
4.6595719 0.29573584
4.660052 0.29359349
4.6605321 0.29141393
4.6610122 0.28919674
4.6614923 0.28694669
4.6619724 0.28466856
4.6624525 0.2823671
4.6629326 0.28004707
4.6634127 0.27771326
4.6638928 0.27537041
4.6643729 0.2730233
4.664853 0.27067667
4.6653331 0.26823667
4.6658132 0.26546217
4.6662933 0.26243384
4.6667734 0.259253
4.6672535 0.25602105
4.6677335 0.25283933
4.6682136 0.24980922
4.6686937 0.24703207
4.6691738 0.24460925
4.6696539 0.24264211
4.670134 0.2412114
4.6706141 0.24001547
4.6710942 0.23891293
4.6715743 0.23788999
4.6720544 0.23693294
4.6725345 0.23602802
4.6730146 0.23516151
4.6734947 0.23431963
4.6739748 0.23348865
4.6744549 0.23265484
4.674935 0.23180443
4.6754151 0.23093246
4.6758952 0.23005053
4.6763753 0.22916389
4.6768554 0.22827763
4.6773355 0.2273968
4.6778156 0.22652651
4.6782957 0.2256718
4.6787758 0.22483779
4.6792559 0.22402953
4.6797359 0.22325211
4.680216 0.22252088
4.6806961 0.22190589
4.6811762 0.22139815
4.6816563 0.2209717
4.6821364 0.22060062
4.6826165 0.22025895
4.6830966 0.21992079
4.6835767 0.21956017
4.6840568 0.21915119
4.6845369 0.21866788
4.685017 0.2180844
4.6854971 0.2174398
4.6859772 0.2167823
4.6864573 0.2161114
4.6869374 0.21542662
4.6874175 0.21472747
4.6878976 0.21401347
4.6883777 0.21328412
4.6888578 0.21253896
4.6893379 0.21177747
4.689818 0.21099919
4.6902981 0.21020305
4.6907782 0.20938743
4.6912583 0.2085539
4.6917383 0.20770426
4.6922184 0.20684031
4.6926985 0.20596389
4.6931786 0.20507678
4.6936587 0.20418081
4.6941388 0.2032778
4.6946189 0.20236954
4.695099 0.20145543
4.6955791 0.20046668
4.6960592 0.19938822
4.6965393 0.19824321
4.6970194 0.1970548
4.6974995 0.19584616
4.6979796 0.19464043
4.6984597 0.19346078
4.6989398 0.19233036
4.6994199 0.19127231
4.6999 0.1903098
4.7003801 0.18950149
4.7008602 0.18890853
4.7013403 0.1884873
4.7018204 0.1881912
4.7023005 0.18797363
4.7027806 0.18778801
4.7032607 0.18758775
4.7037407 0.18732625
4.7042208 0.1869569
4.7047009 0.18643314
4.705181 0.18571896
4.7056611 0.18489742
4.7061412 0.1840102
4.7066213 0.18307419
4.7071014 0.18210621
4.7075815 0.18112316
4.7080616 0.1801419
4.7085417 0.17917927
4.7090218 0.17825214
4.7095019 0.17737738
4.709982 0.17657185
4.7104621 0.17585081
4.7109422 0.17520702
4.7114223 0.17462267
4.7119024 0.17407991
4.7123825 0.17356091
4.7128626 0.17304785
4.7133427 0.1725229
4.7138228 0.17196823
4.7143029 0.17136602
4.714783 0.17069842
4.7152631 0.16992094
4.7157431 0.16891273
4.7162232 0.16771022
4.7167033 0.16637051
4.7171834 0.1649507
4.7176635 0.16350793
4.7181436 0.1620993
4.7186237 0.16078193
4.7191038 0.15961291
4.7195839 0.15864938
4.720064 0.15794722
4.7205441 0.15745864
4.7210242 0.15710928
4.7215043 0.15686554
4.7219844 0.15669388
4.7224645 0.15656068
4.7229446 0.15643241
4.7234247 0.15627547
4.7239048 0.1560563
4.7243849 0.1557413
4.724865 0.15529693
4.7253451 0.15473317
4.7258252 0.15415249
4.7263053 0.15356323
4.7267854 0.15296752
4.7272655 0.15236747
4.7277455 0.15176522
4.7282256 0.15116289
4.7287057 0.15056262
4.7291858 0.14996652
4.7296659 0.14937674
4.730146 0.14879267
4.7306261 0.14817909
4.7311062 0.14753868
4.7315863 0.14688967
4.7320664 0.14625025
4.7325465 0.14563863
4.7330266 0.14507305
4.7335067 0.14457172
4.7339868 0.14415284
4.7344669 0.14383464
4.734947 0.14363533
4.7354271 0.14370373
4.7359072 0.14419838
4.7363873 0.1450437
4.7368674 0.14616195
4.7373475 0.14747532
4.7378276 0.14890605
4.7383077 0.15037636
4.7387878 0.15180847
4.7392679 0.15312462
4.7397479 0.15424701
4.740228 0.1551348
4.7407081 0.15598294
4.7411882 0.15683131
4.7416683 0.15767821
4.7421484 0.15852191
4.7426285 0.15936074
4.7431086 0.16019296
4.7435887 0.16101689
4.7440688 0.16183079
4.7445489 0.16263298
4.745029 0.16342169
4.7455091 0.16418642
4.7459892 0.16492369
4.7464693 0.16563922
4.7469494 0.16633875
4.7474295 0.16702799
4.7479096 0.16771265
4.7483897 0.16839848
4.7488698 0.16909119
4.7493499 0.16979649
4.74983 0.17052014
4.7503101 0.17125638
4.7507902 0.17198088
4.7512703 0.17271721
4.7517504 0.17349291
4.7522304 0.17433551
4.7527105 0.17527248
4.7531906 0.17633138
4.7536707 0.17753969
4.7541508 0.17892495
4.7546309 0.18051465
4.755111 0.18233254
4.7555911 0.18430006
4.7560712 0.18636651
4.7565513 0.18851898
4.7570314 0.19074459
4.7575115 0.19303047
4.7579916 0.1953637
4.7584717 0.1977314
4.7589518 0.20012068
4.7594319 0.20251864
4.759912 0.20491241
4.7603921 0.20729921
4.7608722 0.20969259
4.7613523 0.21209226
4.7618324 0.21449747
4.7623125 0.21690747
4.7627926 0.21932154
4.7632727 0.22173895
4.7637528 0.22415894
4.7642328 0.22658078
4.7647129 0.22900373
4.765193 0.23142032
4.7656731 0.23378086
4.7661532 0.23610605
4.7666333 0.23843377
4.7671134 0.24080189
4.7675935 0.2432483
4.7680736 0.24581085
4.7685537 0.24852746
4.7690338 0.25143598
4.7695139 0.25457428
4.769994 0.25798026
4.7704741 0.26184136
4.7709542 0.26626981
4.7714343 0.27117777
4.7719144 0.27647732
4.7723945 0.28208058
4.7728746 0.28789965
4.7733547 0.29384665
4.7738348 0.29983368
4.7743149 0.30577285
4.774795 0.31157627
4.7752751 0.31722327
4.7757552 0.32295665
4.7762352 0.3287861
4.7767153 0.33468584
4.7771954 0.34063009
4.7776755 0.34659305
4.7781556 0.35254898
4.7786357 0.35847205
4.7791158 0.36433651
4.7795959 0.37011657
4.780076 0.37576928
4.7805561 0.38047156
4.7810362 0.38398896
4.7815163 0.38660931
4.7819964 0.38862037
4.7824765 0.39030994
4.7829566 0.3919658
4.7834367 0.39387574
4.7839168 0.39632753
4.7843969 0.39960899
4.784877 0.40400788
4.7853571 0.4098332
4.7858372 0.41712394
4.7863173 0.42558159
4.7867974 0.43489863
4.7872775 0.44476751
4.7877576 0.45488068
4.7882376 0.46493062
4.7887177 0.47460977
4.7891978 0.48361058
4.7896779 0.49162554
4.790158 0.49835969
4.7906381 0.50385026
4.7911182 0.50839874
4.7915983 0.51229944
4.7920784 0.51584669
4.7925585 0.51933478
4.7930386 0.52305802
4.7935187 0.52731074
4.7939988 0.53238725
4.7944789 0.53858184
4.794959 0.54618885
4.7954391 0.55479986
4.7959192 0.56354891
4.7963993 0.57241536
4.7968794 0.58138428
4.7973595 0.59044083
4.7978396 0.59957007
4.7983197 0.60875715
4.7987998 0.61798716
4.7992799 0.6272452
4.79976 0.6365164
4.80024 0.64581967
4.8007201 0.6553257
4.8012002 0.6650089
4.8016803 0.67480786
4.8021604 0.68466121
4.8026405 0.69450758
4.8031206 0.70428558
4.8036007 0.71393384
4.8040808 0.72339098
4.8045609 0.73259562
4.805041 0.74147991
4.8055211 0.74904214
4.8060012 0.75484257
4.8064813 0.75924014
4.8069614 0.76259372
4.8074415 0.7652622
4.8079216 0.76760449
4.8084017 0.76997947
4.8088818 0.77274605
4.8093619 0.77626311
4.809842 0.78088954
4.8103221 0.78678338
4.8108022 0.79341496
4.8112823 0.80057751
4.8117624 0.80810312
4.8122424 0.81582389
4.8127225 0.8235719
4.8132026 0.83117925
4.8136827 0.83847802
4.8141628 0.84530031
4.8146429 0.8514782
4.815123 0.85686609
4.8156031 0.86180263
4.8160832 0.86643696
4.8165633 0.87074344
4.8170434 0.87469644
4.8175235 0.87827031
4.8180036 0.88143941
4.8184837 0.8841781
4.8189638 0.88646074
4.8194439 0.8882617
4.819924 0.88955532
4.8204041 0.89035944
4.8208842 0.89079249
4.8213643 0.89094727
4.8218444 0.89091558
4.8223245 0.89078916
4.8228046 0.89065979
4.8232847 0.89061925
4.8237648 0.89075928
4.8242448 0.89117168
4.8247249 0.89194819
4.825205 0.89313733
4.8256851 0.89444325
4.8261652 0.89578395
4.8266453 0.89714977
4.8271254 0.89853099
4.8276055 0.89991796
4.8280856 0.90130098
4.8285657 0.90267037
4.8290458 0.90401646
4.8295259 0.90532953
4.830006 0.90659994
4.8304861 0.90782894
4.8309662 0.90902535
4.8314463 0.91019149
4.8319264 0.91132967
4.8324065 0.91244219
4.8328866 0.91353137
4.8333667 0.91459951
4.8338468 0.91564891
4.8343269 0.9166819
4.834807 0.91770078
4.8352871 0.9186549
4.8357672 0.91933015
4.8362472 0.91971141
4.8367273 0.91980772
4.8372074 0.91962812
4.8376875 0.91918165
4.8381676 0.91847735
4.8386477 0.91752423
4.8391278 0.91633136
4.8396079 0.91490774
4.840088 0.91326006
4.8405681 0.91129965
4.8410482 0.90896304
4.8415283 0.90623015
4.8420084 0.90308095
4.8424885 0.89949543
4.8429686 0.89545352
4.8434487 0.89093517
4.8439288 0.88592037
4.8444089 0.88038906
4.844889 0.87432121
4.8453691 0.86785079
4.8458492 0.86132615
4.8463293 0.85476974
4.8468094 0.8481904
4.8472895 0.8415969
4.8477696 0.83499807
4.8482496 0.8284027
4.8487297 0.8218196
4.8492098 0.81525758
4.8496899 0.80872542
4.85017 0.80222899
4.8506501 0.79574089
4.8511302 0.7892549
4.8516103 0.78277425
4.8520904 0.77630217
4.8525705 0.76984193
4.8530506 0.76339673
4.8535307 0.75696984
4.8540108 0.75056449
4.8544909 0.74418394
4.854971 0.7378314
4.8554511 0.73164811
4.8559312 0.72580238
4.8564113 0.72028363
4.8568914 0.71508069
4.8573715 0.7101824
4.8578516 0.70557762
4.8583317 0.70125516
4.8588118 0.6972039
4.8592919 0.69341265
4.859772 0.68987027
4.8602521 0.68654799
4.8607321 0.68334022
4.8612122 0.68022493
4.8616923 0.67719463
4.8621724 0.67424185
4.8626525 0.67135911
4.8631326 0.66853891
4.8636127 0.66577379
4.8640928 0.66305626
4.8645729 0.66037883
4.865053 0.65773512
4.8655331 0.65521633
4.8660132 0.65285136
4.8664933 0.65059323
4.8669734 0.64839496
4.8674535 0.6462096
4.8679336 0.64399017
4.8684137 0.6416897
4.8688938 0.63926123
4.8693739 0.63665778
4.869854 0.63383238
4.8703341 0.6307034
4.8708142 0.62718428
4.8712943 0.62334947
4.8717744 0.61928202
4.8722545 0.615065
4.8727345 0.61078146
4.8732146 0.60651448
4.8736947 0.6023471
4.8741748 0.59836241
4.8746549 0.59464344
4.875135 0.59125744
4.8756151 0.58798344
4.8760952 0.5847243
4.8765753 0.581479
4.8770554 0.57824653
4.8775355 0.5750259
4.8780156 0.57181609
4.8784957 0.56861611
4.8789758 0.56542495
4.8794559 0.56224159
4.879936 0.55906505
4.8804161 0.55591619
4.8808962 0.55282269
4.8813763 0.54977179
4.8818564 0.54675015
4.8823365 0.54374442
4.8828166 0.5407413
4.8832967 0.53772744
4.8837768 0.53468951
4.8842569 0.53161417
4.8847369 0.52848811
4.885217 0.525233
4.8856971 0.52140995
4.8861772 0.517045
4.8866573 0.51226673
4.8871374 0.50720372
4.8876175 0.50198456
4.8880976 0.49673783
4.8885777 0.49159211
4.8890578 0.48667601
4.8895379 0.48211809
4.890018 0.47804659
4.8904981 0.47430902
4.8909782 0.47071258
4.8914583 0.46727212
4.8919384 0.46400254
4.8924185 0.46091869
4.8928986 0.45803546
4.8933787 0.4553677
4.8938588 0.45293031
4.8943389 0.45073815
4.894819 0.4488061
4.8952991 0.44715915
4.8957792 0.44581264
4.8962593 0.44470102
4.8967393 0.44375296
4.8972194 0.44289714
4.8976995 0.44206221
4.8981796 0.44117686
4.8986597 0.44016979
4.8991398 0.43896964
4.8996199 0.43750511
4.9001 0.43571322
4.9005801 0.43379649
4.9010602 0.43186891
4.9015403 0.42993127
4.9020204 0.42798435
4.9025005 0.42602889
4.9029806 0.4240657
4.9034607 0.42209553
4.9039408 0.42011917
4.9044209 0.41813738
4.904901 0.41615095
4.9053811 0.41422706
4.9058612 0.41246895
4.9063413 0.41081242
4.9068214 0.40918831
4.9073015 0.40752743
4.9077816 0.40576065
4.9082617 0.40381877
4.9087417 0.40163264
4.9092218 0.39913307
4.9097019 0.39625091
4.910182 0.39294043
4.9106621 0.38940219
4.9111422 0.38571828
4.9116223 0.3819141
4.9121024 0.378015
4.9125825 0.37404635
4.9130626 0.37003349
4.9135427 0.36600183
4.9140228 0.36197669
4.9145029 0.35798346
4.914983 0.35404749
4.9154631 0.35014217
4.9159432 0.34622031
4.9164233 0.34228725
4.9169034 0.33834838
4.9173835 0.33440911
4.9178636 0.33047484
4.9183437 0.32655096
4.9188238 0.32264289
4.9193039 0.31875601
4.919784 0.31489573
4.9202641 0.31111633
4.9207441 0.30764568
4.9212242 0.30447581
4.9217043 0.30156446
4.9221844 0.29886935
4.9226645 0.29634819
4.9231446 0.2939587
4.9236247 0.29165862
4.9241048 0.28940564
4.9245849 0.28715752
4.925065 0.28487242
4.9255451 0.28255195
4.9260252 0.28022477
4.9265053 0.27790806
4.9269854 0.27561902
4.9274655 0.27337486
4.9279456 0.27119278
4.9284257 0.26908996
4.9289058 0.2670836
4.9293859 0.26519093
4.929866 0.26342911
4.9303461 0.26178353
4.9308262 0.26017401
4.9313063 0.25859005
4.9317864 0.25702559
4.9322665 0.25547462
4.9327465 0.25393105
4.9332266 0.25238886
4.9337067 0.25084201
4.9341868 0.24928446
4.9346669 0.24771015
4.935147 0.24611472
4.9356271 0.24451773
4.9361072 0.24292206
4.9365873 0.24132198
4.9370674 0.23971178
4.9375475 0.23808573
4.9380276 0.23643814
4.9385077 0.23476327
4.9389878 0.23305543
4.9394679 0.23130888
4.939948 0.22951791
4.9404281 0.22756009
4.9409082 0.22529132
4.9413883 0.22276578
4.9418684 0.22003947
4.9423485 0.21716842
4.9428286 0.21420863
4.9433087 0.21121612
4.9437888 0.2082469
4.9442689 0.20535698
4.9447489 0.20260236
4.945229 0.19999742
4.9457091 0.19732573
4.9461892 0.19459838
4.9466693 0.19187677
4.9471494 0.18922228
4.9476295 0.18669633
4.9481096 0.18436028
4.9485897 0.18227554
4.9490698 0.18050349
4.9495499 0.17910554
4.95003 0.17814311
4.9505101 0.17766237
4.9509902 0.17761069
4.9514703 0.17790483
4.9519504 0.17846151
4.9524305 0.17919749
4.9529106 0.18002952
4.9533907 0.18087433
4.9538708 0.18164867
4.9543509 0.18226928
4.954831 0.18265293
4.9553111 0.18277135
4.9557912 0.1827824
4.9562713 0.18272765
4.9567514 0.18263479
4.9572314 0.18253146
4.9577115 0.18244528
4.9581916 0.18240393
4.9586717 0.18243502
4.9591518 0.18256625
4.9596319 0.18282523
4.960112 0.18323768
4.9605921 0.18377144
4.9610722 0.18439256
4.9615523 0.18508363
4.9620324 0.18582721
4.9625125 0.1866059
4.9629926 0.18740228
4.9634727 0.18819894
4.9639528 0.18897843
4.9644329 0.18972336
4.964913 0.19041631
4.9653931 0.19105259
4.9658732 0.19165007
4.9663533 0.19221109
4.9668334 0.19273748
4.9673135 0.19323107
4.9677936 0.19369369
4.9682737 0.19412716
4.9687538 0.19453333
4.9692338 0.194914
4.9697139 0.19527102
4.970194 0.1955267
4.9706741 0.1950266
4.9711542 0.19378535
4.9716343 0.19200201
4.9721144 0.18987572
4.9725945 0.18760554
4.9730746 0.18539059
4.9735547 0.18342995
4.9740348 0.1819227
4.9745149 0.18106796
4.974995 0.1810648
4.9754751 0.18182705
4.9759552 0.18305295
4.9764353 0.1846332
4.9769154 0.18645847
4.9773955 0.18841944
4.9778756 0.19040683
4.9783557 0.19231128
4.9788358 0.19402352
4.9793159 0.19543421
4.979796 0.19643405
4.9802761 0.19700946
4.9807562 0.1975281
4.9812362 0.19804075
4.9817163 0.19854921
4.9821964 0.1990553
4.9826765 0.19956081
4.9831566 0.20006757
4.9836367 0.20057738
4.9841168 0.20109206
4.9845969 0.20161342
4.985077 0.20214319
4.9855571 0.20267925
4.9860372 0.20321972
4.9865173 0.20376433
4.9869974 0.2043129
4.9874775 0.20486517
4.9879576 0.20542094
4.9884377 0.20597996
4.9889178 0.20654201
4.9893979 0.20710688
4.989878 0.20767432
4.9903581 0.20843102
4.9908382 0.2097646
4.9913183 0.21154942
4.9917984 0.21363653
4.9922785 0.215877
4.9927586 0.21812188
4.9932386 0.22022223
4.9937187 0.22202912
4.9941988 0.22339359
4.9946789 0.22416672
4.995159 0.22422758
4.9956391 0.22385681
4.9961192 0.2232099
4.9965993 0.22234335
4.9970794 0.22131365
4.9975595 0.22017732
4.9980396 0.21899085
4.9985197 0.21781075
4.9989998 0.21669351
4.9994799 0.21569563
4.99996 0.2148736
5.0004401 0.21410869
5.0009202 0.21322426
5.0014003 0.2122873
5.0018804 0.21136627
5.0023605 0.21052964
5.0028406 0.20984588
5.0033207 0.20938343
5.0038008 0.20921075
5.0042809 0.20939632
5.004761 0.21000859
5.005241 0.21113906
5.0057211 0.2129238
5.0062012 0.21527647
5.0066813 0.21808046
5.0071614 0.22121911
5.0076415 0.2245758
5.0081216 0.2280339
5.0086017 0.23147678
5.0090818 0.23478779
5.0095619 0.23785031
5.010042 0.24054981
5.0105221 0.24310719
5.0110022 0.24570635
5.0114823 0.24831157
5.0119624 0.25088714
5.0124425 0.25339733
5.0129226 0.25580644
5.0134027 0.25807874
5.0138828 0.26017852
5.0143629 0.26207004
5.014843 0.2637176
5.0153231 0.26501857
5.0158032 0.26579173
5.0162833 0.26612723
5.0167634 0.26613365
5.0172434 0.26591954
5.0177235 0.26559344
5.0182036 0.26526393
5.0186837 0.26503954
5.0191638 0.26502884
5.0196439 0.26534037
5.020124 0.26606775
5.0206041 0.26697737
5.0210842 0.26794315
5.0215643 0.26895098
5.0220444 0.2699867
5.0225245 0.27103622
5.0230046 0.2720854
5.0234847 0.2731201
5.0239648 0.2741262
5.0244449 0.27508957
5.024925 0.2759961
5.0254051 0.27675806
5.0258852 0.27727995
5.0263653 0.27763167
5.0268454 0.27788596
5.0273255 0.27811559
5.0278056 0.27839335
5.0282857 0.27879198
5.0287658 0.27938425
5.0292458 0.28024291
5.0297259 0.28144074
5.030206 0.28303017
5.0306861 0.28488417
5.0311662 0.28694163
5.0316463 0.28917177
5.0321264 0.29154381
5.0326065 0.294027
5.0330866 0.29659054
5.0335667 0.29920369
5.0340468 0.30183567
5.0345269 0.3044557
5.035007 0.30703304
5.0354871 0.30962341
5.0359672 0.31228438
5.0364473 0.3149951
5.0369274 0.31773469
5.0374075 0.32048227
5.0378876 0.32321699
5.0383677 0.32591796
5.0388478 0.32856432
5.0393279 0.33113521
5.039808 0.33360974
5.0402881 0.33592715
5.0407682 0.33793872
5.0412482 0.33968836
5.0417283 0.34124
5.0422084 0.34265758
5.0426885 0.34400502
5.0431686 0.34534625
5.0436487 0.3467452
5.0441288 0.34826578
5.0446089 0.34997193
5.045089 0.35192383
5.0455691 0.35402635
5.0460492 0.3562077
5.0465293 0.3584608
5.0470094 0.36077857
5.0474895 0.36315391
5.0479696 0.36557974
5.0484497 0.36804896
5.0489298 0.37055452
5.0494099 0.3730893
5.04989 0.37564622
5.0503701 0.37820621
5.0508502 0.380762
5.0513303 0.38335702
5.0518104 0.38603619
5.0522905 0.38884442
5.0527706 0.39182665
5.0532507 0.39502781
5.0537307 0.39849283
5.0542108 0.40226662
5.0546909 0.4063941
5.055171 0.41090877
5.0556511 0.41570169
5.0561312 0.42071321
5.0566113 0.42591607
5.0570914 0.43128301
5.0575715 0.43678678
5.0580516 0.44240012
5.0585317 0.44809579
5.0590118 0.45384652
5.0594919 0.45962507
5.059972 0.46540419
5.0604521 0.47120306
5.0609322 0.4770611
5.0614123 0.48296479
5.0618924 0.48890047
5.0623725 0.49485444
5.0628526 0.50081302
5.0633327 0.50676256
5.0638128 0.51268933
5.0642929 0.51857968
5.064773 0.52441993
5.0652531 0.53019391
5.0657331 0.5358743
5.0662132 0.54144454
5.0666933 0.54689007
5.0671734 0.55219631
5.0676535 0.55734867
5.0681336 0.56233257
5.0686137 0.56713344
5.0690938 0.57173672
5.0695739 0.57612779
5.070054 0.5802879
5.0705341 0.58384046
5.0710142 0.58665873
5.0714943 0.58889932
5.0719744 0.59071883
5.0724545 0.59227388
5.0729346 0.59372109
5.0734147 0.59521704
5.0738948 0.59691837
5.0743749 0.59898168
5.074855 0.60156357
5.0753351 0.60472575
5.0758152 0.60823747
5.0762953 0.61201126
5.0767754 0.61597395
5.0772555 0.62005235
5.0777355 0.6241733
5.0782156 0.62826362
5.0786957 0.63225014
5.0791758 0.63605967
5.0796559 0.63961906
5.080136 0.64283394
5.0806161 0.64533079
5.0810962 0.64713637
5.0815763 0.64843495
5.0820564 0.64941083
5.0825365 0.65024828
5.0830166 0.65113162
5.0834967 0.65224512
5.0839768 0.65377307
5.0844569 0.65589978
5.084937 0.65880951
5.0854171 0.66271784
5.0858972 0.66761672
5.0863773 0.67327438
5.0868574 0.6794572
5.0873375 0.68593152
5.0878176 0.6924637
5.0882977 0.69882009
5.0887778 0.70476702
5.0892579 0.71007086
5.0897379 0.71449798
5.090218 0.71794028
5.0906981 0.72116089
5.0911782 0.72433954
5.0916583 0.72748665
5.0921384 0.73061269
5.0926185 0.7337281
5.0930986 0.73684331
5.0935787 0.73996875
5.0940588 0.7431149
5.0945389 0.74629219
5.095019 0.74951114
5.0954991 0.7528346
5.0959792 0.75628148
5.0964593 0.75980954
5.0969394 0.76337654
5.0974195 0.76694023
5.0978996 0.77045838
5.0983797 0.77388873
5.0988598 0.77718905
5.0993399 0.78031709
5.09982 0.78323062
5.1003001 0.78578209
5.1007802 0.78759827
5.1012603 0.78874296
5.1017403 0.78932132
5.1022204 0.78943851
5.1027005 0.78919969
5.1031806 0.78871004
5.1036607 0.78807469
5.1041408 0.78739883
5.1046209 0.7867876
5.105101 0.78634044
5.1055811 0.78596211
5.1060612 0.78557605
5.1065413 0.7851749
5.1070214 0.78475132
5.1075015 0.78429795
5.1079816 0.78380746
5.1084617 0.78327247
5.1089418 0.78268567
5.1094219 0.78203967
5.109902 0.78132715
5.1103821 0.78046058
5.1108622 0.77931067
5.1113423 0.77794935
5.1118224 0.77645442
5.1123025 0.77490369
5.1127826 0.77337496
5.1132627 0.77194606
5.1137427 0.77069478
5.1142228 0.7696989
5.1147029 0.76903627
5.115183 0.76875572
5.1156631 0.76861358
5.1161432 0.76852796
5.1166233 0.76848756
5.1171034 0.76848106
5.1175835 0.76849716
5.1180636 0.76852453
5.1185437 0.76855188
5.1190238 0.76856788
5.1195039 0.76856121
5.119984 0.76852059
5.1204641 0.76846365
5.1209442 0.76841344
5.1214243 0.76836074
5.1219044 0.76829633
5.1223845 0.76821098
5.1228646 0.76809543
5.1233447 0.76794047
5.1238248 0.76773685
5.1243049 0.76747535
5.124785 0.76714672
5.1252651 0.76661725
5.1257451 0.7653172
5.1262252 0.76327557
5.1267053 0.76060743
5.1271854 0.75742789
5.1276655 0.75385202
5.1281456 0.74999493
5.1286257 0.74597169
5.1291058 0.7418974
5.1295859 0.73788712
5.130066 0.73405383
5.1305461 0.73033569
5.1310262 0.72661641
5.1315063 0.72284352
5.1319864 0.71896457
5.1324665 0.71492712
5.1329466 0.71067873
5.1334267 0.70616694
5.1339068 0.7013393
5.1343869 0.69614336
5.134867 0.69052667
5.1353471 0.68439191
5.1358272 0.67765319
5.1363073 0.6704246
5.1367874 0.66282912
5.1372675 0.6549897
5.1377475 0.64702931
5.1382276 0.63907089
5.1387077 0.63123741
5.1391878 0.62365181
5.1396679 0.61643709
5.140148 0.60969119
5.1406281 0.6031274
5.1411082 0.59663037
5.1415883 0.59020072
5.1420684 0.58383901
5.1425485 0.57754586
5.1430286 0.57132186
5.1435087 0.56516759
5.1439888 0.55908364
5.1444689 0.55307063
5.144949 0.54712911
5.1454291 0.54129494
5.1459092 0.53562633
5.1463893 0.53013298
5.1468694 0.52482407
5.1473495 0.51970885
5.1478296 0.51479652
5.1483097 0.51009627
5.1487898 0.50561733
5.1492699 0.50136891
5.1497499 0.49736022
5.15023 0.4936981
5.1507101 0.49094532
5.1511902 0.48900668
5.1516703 0.48766123
5.1521504 0.48668801
5.1526305 0.48586605
5.1531106 0.48497442
5.1535907 0.48379212
5.1540708 0.48209823
5.1545509 0.47967178
5.155031 0.47629394
5.1555111 0.47236201
5.1559912 0.46831456
5.1564713 0.46418084
5.1569514 0.45999014
5.1574315 0.45577172
5.1579116 0.45155485
5.1583917 0.44736883
5.1588718 0.4432429
5.1593519 0.43920635
5.159832 0.43528843
5.1603121 0.43148322
5.1607922 0.42768736
5.1612723 0.42389542
5.1617524 0.42011169
5.1622324 0.41634049
5.1627125 0.4125861
5.1631926 0.40885281
5.1636727 0.40514491
5.1641528 0.40146669
5.1646329 0.39782246
5.165113 0.39421832
5.1655931 0.39069915
5.1660732 0.38727309
5.1665533 0.38392728
5.1670334 0.38064893
5.1675135 0.37742517
5.1679936 0.37424319
5.1684737 0.37109014
5.1689538 0.36795319
5.1694339 0.36481951
5.169914 0.36167627
5.1703941 0.35851586
5.1708742 0.35536988
5.1713543 0.35228759
5.1718344 0.34931838
5.1723145 0.3465116
5.1727946 0.34391662
5.1732747 0.34158279
5.1737548 0.33955949
5.1742348 0.33789609
5.1747149 0.33664194
5.175195 0.33587353
5.1756751 0.33582079
5.1761552 0.33641081
5.1766353 0.33750152
5.1771154 0.3389508
5.1775955 0.34061658
5.1780756 0.34235674
5.1785557 0.34402922
5.1790358 0.34549191
5.1795159 0.34660272
5.179996 0.34721956
5.1804761 0.34753544
5.1809562 0.34784115
5.1814363 0.34812542
5.1819164 0.34837696
5.1823965 0.34858448
5.1828766 0.34873669
5.1833567 0.34882231
5.1838368 0.34883005
5.1843169 0.3487486
5.184797 0.34856669
5.1852771 0.34827394
5.1857572 0.34786959
5.1862372 0.34735798
5.1867173 0.34674341
5.1871974 0.34603021
5.1876775 0.34522269
5.1881576 0.34432517
5.1886377 0.34334196
5.1891178 0.34227738
5.1895979 0.34113574
5.190078 0.33991642
5.1905581 0.33840474
5.1910382 0.33654601
5.1915183 0.3344259
5.1919984 0.33213009
5.1924785 0.32974425
5.1929586 0.32735405
5.1934387 0.32504517
5.1939188 0.32290328
5.1943989 0.32101407
5.194879 0.31946321
5.1953591 0.31826038
5.1958392 0.31725583
5.1963193 0.31643242
5.1967994 0.31578069
5.1972795 0.31529116
5.1977596 0.31495436
5.1982396 0.3147608
5.1987197 0.31470101
5.1991998 0.31476551
5.1996799 0.31494481
5.20016 0.31524633
5.2006401 0.31585869
5.2011202 0.31677315
5.2016003 0.31790809
5.2020804 0.31918191
5.2025605 0.320513
5.2030406 0.32181974
5.2035207 0.32302054
5.2040008 0.32403378
5.2044809 0.32477784
5.204961 0.32517112
5.2054411 0.32523747
5.2059212 0.3251019
5.2064013 0.32478635
5.2068814 0.32431202
5.2073615 0.32370011
5.2078416 0.32297183
5.2083217 0.32214838
5.2088018 0.32125098
5.2092819 0.32030081
5.209762 0.31931909
5.210242 0.31824533
5.2107221 0.3166641
5.2112022 0.3146329
5.2116823 0.31229321
5.2121624 0.30978648
5.2126425 0.30725419
5.2131226 0.30483777
5.2136027 0.3026787
5.2140828 0.30091844
5.2145629 0.29969846
5.215043 0.29915952
5.2155231 0.29929944
5.2160032 0.30000244
5.2164833 0.30119511
5.2169634 0.30280399
5.2174435 0.30475564
5.2179236 0.30697664
5.2184037 0.30939356
5.2188838 0.31193295
5.2193639 0.31452138
5.219844 0.31708543
5.2203241 0.31973656
5.2208042 0.3229463
5.2212843 0.32660223
5.2217644 0.33054762
5.2222444 0.33462572
5.2227245 0.33867977
5.2232046 0.34255305
5.2236847 0.34608879
5.2241648 0.34913026
5.2246449 0.3515207
5.225125 0.35309254
5.2256051 0.35356847
5.2260852 0.35305149
5.2265653 0.35176695
5.2270454 0.34994022
5.2275255 0.34779665
5.2280056 0.34556162
5.2284857 0.34346047
5.2289658 0.34171858
5.2294459 0.3405613
5.229926 0.340214
5.2304061 0.34050874
5.2308862 0.3408616
5.2313663 0.34128111
5.2318464 0.34178804
5.2323265 0.34240314
5.2328066 0.34314719
5.2332867 0.34404095
5.2337668 0.34510521
5.2342468 0.34636072
5.2347269 0.34782825
5.235207 0.34954417
5.2356871 0.35161815
5.2361672 0.35399804
5.2366473 0.35659885
5.2371274 0.35933563
5.2376075 0.36212341
5.2380876 0.3648772
5.2385677 0.36751204
5.2390478 0.36994295
5.2395279 0.37208496
5.240008 0.37385314
5.2404881 0.37531363
5.2409682 0.37659301
5.2414483 0.37770975
5.2419284 0.37868232
5.2424085 0.3795292
5.2428886 0.38026881
5.2433687 0.38091965
5.2438488 0.38150019
5.2443289 0.38202885
5.244809 0.38252415
5.2452891 0.38290251
5.2457692 0.38280842
5.2462492 0.38231194
5.2467293 0.38153026
5.2472094 0.38058059
5.2476895 0.37958015
5.2481696 0.37864612
5.2486497 0.37789573
5.2491298 0.37744617
5.2496099 0.37741465
5.25009 0.3779349
5.2505701 0.37963769
5.2510502 0.38257495
5.2515303 0.3864422
5.2520104 0.39093495
5.2524905 0.39574873
5.2529706 0.40057904
5.2534507 0.4051214
5.2539308 0.40907132
5.2544109 0.41212433
5.254891 0.41397594
5.2553711 0.41473943
5.2558512 0.41524043
5.2563313 0.41556119
5.2568114 0.41575091
5.2572915 0.41585883
5.2577716 0.41593415
5.2582517 0.41602611
5.2587317 0.41618394
5.2592118 0.41645684
5.2596919 0.41689405
5.260172 0.41755001
5.2606521 0.41849412
5.2611322 0.41967306
5.2616123 0.4210079
5.2620924 0.42241973
5.2625725 0.4238296
5.2630526 0.42515862
5.2635327 0.42632785
5.2640128 0.42725838
5.2644929 0.42787128
5.264973 0.42808764
5.2654531 0.42768551
5.2659332 0.42655148
5.2664133 0.4248333
5.2668934 0.42267931
5.2673735 0.42023789
5.2678536 0.41765741
5.2683337 0.41508621
5.2688138 0.41267267
5.2692939 0.41056516
5.269774 0.40891204
5.2702541 0.4077533
5.2707341 0.40661914
5.2712142 0.40547736
5.2716943 0.40437794
5.2721744 0.40337083
5.2726545 0.40250602
5.2731346 0.40183346
5.2736147 0.40140312
5.2740948 0.40126498
5.2745749 0.40146898
5.275055 0.40206285
5.2755351 0.40287778
5.2760152 0.40377616
5.2764953 0.40474677
5.2769754 0.40577833
5.2774555 0.40685959
5.2779356 0.40797931
5.2784157 0.40912622
5.2788958 0.41028909
5.2793759 0.41145664
5.279856 0.41261763
5.2803361 0.41379795
5.2808162 0.4150857
5.2812963 0.41645952
5.2817764 0.41789091
5.2822565 0.41935143
5.2827365 0.4208126
5.2832166 0.42224595
5.2836967 0.42362301
5.2841768 0.42491533
5.2846569 0.42609443
5.285137 0.42708021
5.2856171 0.42702985
5.2860972 0.4258498
5.2865773 0.42379416
5.2870574 0.42111702
5.2875375 0.41807248
5.2880176 0.41491463
5.2884977 0.41189757
5.2889778 0.4092754
5.2894579 0.40730219
5.289938 0.40623206
5.2904181 0.40590631
5.2908982 0.40576462
5.2913783 0.40579956
5.2918584 0.40601205
5.2923385 0.40640306
5.2928186 0.40697354
5.2932987 0.40772442
5.2937788 0.40865664
5.2942589 0.40977117
5.2947389 0.41106894
5.295219 0.41255157
5.2956991 0.414224
5.2961792 0.41608612
5.2966593 0.41813679
5.2971394 0.42037485
5.2976195 0.42279914
5.2980996 0.42540849
5.2985797 0.42820177
5.2990598 0.4311778
5.2995399 0.43433544
5.30002 0.43767373
5.3005001 0.44130784
5.3009802 0.44531956
5.3014603 0.44968458
5.3019404 0.45437864
5.3024205 0.45937747
5.3029006 0.46465679
5.3033807 0.47019233
5.3038608 0.4759598
5.3043409 0.48193494
5.304821 0.48809346
5.3053011 0.49461551
5.3057812 0.50214523
5.3062613 0.51052138
5.3067413 0.51950544
5.3072214 0.5288589
5.3077015 0.53834322
5.3081816 0.5477199
5.3086617 0.55675043
5.3091418 0.56519628
5.3096219 0.57281894
5.310102 0.57939586
5.3105821 0.58522693
5.3110622 0.59053578
5.3115423 0.59535473
5.3120224 0.59971609
5.3125025 0.60365216
5.3129826 0.60719525
5.3134627 0.61037768
5.3139428 0.61323174
5.3144229 0.61578977
5.314903 0.61808404
5.3153831 0.61985459
5.3158632 0.62064174
5.3163433 0.62067128
5.3168234 0.62018925
5.3173035 0.61944162
5.3177836 0.61867442
5.3182637 0.61813367
5.3187437 0.61806536
5.3192238 0.61871552
5.3197039 0.62033016
5.320184 0.62313237
5.3206641 0.62699363
5.3211442 0.63167515
5.3216243 0.63696865
5.3221044 0.64266589
5.3225845 0.64855857
5.3230646 0.65443843
5.3235447 0.66009721
5.3240248 0.66532662
5.3245049 0.6699184
5.324985 0.67366427
5.3254651 0.67666596
5.3259452 0.67925894
5.3264253 0.68153465
5.3269054 0.6835843
5.3273855 0.68549905
5.3278656 0.68737009
5.3283457 0.68928859
5.3288258 0.69134574
5.3293059 0.69363272
5.329786 0.69624072
5.3302661 0.69917205
5.3307461 0.702104
5.3312262 0.70511432
5.3317063 0.70833978
5.3321864 0.71191716
5.3326665 0.71598323
5.3331466 0.72067477
5.3336267 0.72612854
5.3341068 0.73248132
5.3345869 0.73986988
5.335067 0.74842879
5.3355471 0.75808757
5.3360272 0.76862794
5.3365073 0.77987715
5.3369874 0.79166244
5.3374675 0.80381109
5.3379476 0.81615031
5.3384277 0.82850738
5.3389078 0.84070954
5.3393879 0.85258404
5.339868 0.86395812
5.3403481 0.8749227
5.3408282 0.88603089
5.3413083 0.89719622
5.3417884 0.90829491
5.3422685 0.91920319
5.3427485 0.92979725
5.3432286 0.93995333
5.3437087 0.94954764
5.3441888 0.95845641
5.3446689 0.96655584
5.345149 0.97368931
5.3456291 0.9793328
5.3461092 0.98347846
5.3465893 0.98630438
5.3470694 0.98798872
5.3475495 0.98870958
5.3480296 0.98864509
5.3485097 0.98797337
5.3489898 0.98687253
5.3494699 0.98552072
5.34995 0.98409602
5.3504301 0.98265194
5.3509102 0.98109422
5.3513903 0.97945264
5.3518704 0.97775838
5.3523505 0.97604262
5.3528306 0.97433652
5.3533107 0.97267128
5.3537908 0.9710781
5.3542709 0.96958811
5.354751 0.96823254
5.355231 0.96703874
5.3557111 0.96598996
5.3561912 0.96505206
5.3566713 0.96419243
5.3571514 0.96337849
5.3576315 0.96257764
5.3581116 0.9617573
5.3585917 0.96088486
5.3590718 0.95992775
5.3595519 0.95885337
5.360032 0.95762864
5.3605121 0.95611396
5.3609922 0.95424383
5.3614723 0.95205621
5.3619524 0.94958914
5.3624325 0.94688058
5.3629126 0.94396856
5.3633927 0.94089106
5.3638728 0.9376861
5.3643529 0.93439165
5.364833 0.93104574
5.3653131 0.9274287
5.3657932 0.92280144
5.3662733 0.91735212
5.3667534 0.91134683
5.3672334 0.90505165
5.3677135 0.8987327
5.3681936 0.89265607
5.3686737 0.88708786
5.3691538 0.88229416
5.3696339 0.87854106
5.370114 0.8760698
5.3705941 0.87444898
5.3710742 0.87334477
5.3715543 0.87264275
5.3720344 0.87222853
5.3725145 0.87198767
5.3729946 0.87180574
5.3734747 0.87156835
5.3739548 0.87116105
5.3744349 0.87046944
5.374915 0.8693791
5.3753951 0.86789557
5.3758752 0.86622038
5.3763553 0.86440121
5.3768354 0.86248095
5.3773155 0.86050256
5.3777956 0.85850894
5.3782757 0.85654304
5.3787558 0.85464777
5.3792358 0.85286605
5.3797159 0.85124081
5.380196 0.84989847
5.3806761 0.84952575
5.3811562 0.85005979
5.3816363 0.85124501
5.3821164 0.8528259
5.3825965 0.85454689
5.3830766 0.85615243
5.3835567 0.85738698
5.3840368 0.857995
5.3845169 0.85772093
5.384997 0.85630923
5.3854771 0.85382479
5.3859572 0.85057093
5.3864373 0.84663981
5.3869174 0.84212362
5.3873975 0.83711448
5.3878776 0.83170459
5.3883577 0.8259861
5.3888378 0.82005116
5.3893179 0.81399194
5.389798 0.8079006
5.3902781 0.80159349
5.3907582 0.79406165
5.3912382 0.78553623
5.3917183 0.77640269
5.3921984 0.76704649
5.3926785 0.75785309
5.3931586 0.74920791
5.3936387 0.74149646
5.3941188 0.73510414
5.3945989 0.73041643
5.395079 0.72779006
5.3955591 0.72616205
5.3960392 0.72480254
5.3965193 0.7236727
5.3969994 0.72273363
5.3974795 0.72194648
5.3979596 0.7212724
5.3984397 0.72067248
5.3989198 0.7201079
5.3993999 0.71953978
5.39988 0.71892925
5.4003601 0.7183052
5.4008402 0.71779785
5.4013203 0.71738259
5.4018004 0.71702736
5.4022805 0.71670007
5.4027606 0.71636867
5.4032406 0.71600107
5.4037207 0.71556522
5.4042008 0.71502905
5.4046809 0.71436047
5.405161 0.71338406
5.4056411 0.71039056
5.4061212 0.70530027
5.4066013 0.69863728
5.4070814 0.69092568
5.4075615 0.68268956
5.4080416 0.67445299
5.4085217 0.66674007
5.4090018 0.6600749
5.4094819 0.65498154
5.409962 0.6519841
5.4104421 0.65051944
5.4109222 0.64931263
5.4114023 0.64834379
5.4118824 0.64760049
5.4123625 0.64707036
5.4128426 0.64674098
5.4133227 0.64659994
5.4138028 0.64663485
5.4142829 0.6468333
5.414763 0.64718288
5.415243 0.64772816
5.4157231 0.64874023
5.4162032 0.65013402
5.4166833 0.65176494
5.4171634 0.65348833
5.4176435 0.6551596
5.4181236 0.65663411
5.4186037 0.65776723
5.4190838 0.65841436
5.4195639 0.65843086
5.420044 0.65767473
5.4205241 0.65639747
5.4210042 0.65486162
5.4214843 0.65309841
5.4219644 0.65113902
5.4224445 0.64901472
5.4229246 0.64675669
5.4234047 0.64439617
5.4238848 0.64196436
5.4243649 0.63949249
5.424845 0.63701178
5.4253251 0.63450993
5.4258052 0.63188175
5.4262853 0.62914877
5.4267654 0.62634231
5.4272454 0.62349379
5.4277255 0.62063457
5.4282056 0.61779601
5.4286857 0.61500952
5.4291658 0.61230644
5.4296459 0.60971819
5.430126 0.60728525
5.4306061 0.60520523
5.4310862 0.60352054
5.4315663 0.60219523
5.4320464 0.60119342
5.4325265 0.60047919
5.4330066 0.6000166
5.4334867 0.59976978
5.4339668 0.59970279
5.4344469 0.59977972
5.434927 0.59996467
5.4354071 0.60077325
5.4358872 0.6029531
5.4363673 0.60616853
5.4368474 0.6100649
5.4373275 0.61428754
5.4378076 0.61848179
5.4382877 0.62229299
5.4387678 0.62536649
5.4392478 0.62734763
5.4397279 0.62788174
5.440208 0.6267864
5.4406881 0.6252048
5.4411682 0.62343711
5.4416483 0.62150933
5.4421284 0.61944748
5.4426085 0.61727759
5.4430886 0.61502568
5.4435687 0.61271777
5.4440488 0.61037986
5.4445289 0.608038
5.445009 0.6057181
5.4454891 0.60323179
5.4459692 0.60045063
5.4464493 0.59746648
5.4469294 0.59437119
5.4474095 0.59125658
5.4478896 0.58821452
5.4483697 0.58533685
5.4488498 0.58271541
5.4493299 0.58044206
5.44981 0.57860863
5.4502901 0.57756577
5.4507702 0.57831148
5.4512503 0.58072643
5.4517303 0.58457158
5.4522104 0.58960785
5.4526905 0.59559617
5.4531706 0.60229751
5.4536507 0.60947278
5.4541308 0.61688293
5.4546109 0.6242889
5.455091 0.63147368
5.4555711 0.6390144
5.4560512 0.64712663
5.4565313 0.65562919
5.4570114 0.66434081
5.4574915 0.6730803
5.4579716 0.68166638
5.4584517 0.68991786
5.4589318 0.69765348
5.4594119 0.70469204
5.459892 0.71085227
5.4603721 0.71625715
5.4608522 0.72150586
5.4613323 0.72662669
5.4618124 0.73162388
5.4622925 0.73650163
5.4627726 0.74126416
5.4632527 0.74591572
5.4637327 0.75046049
5.4642128 0.75490273
5.4646929 0.75924663
5.465173 0.76350589
5.4656531 0.76778162
5.4661332 0.7720789
5.4666133 0.77637091
5.4670934 0.78063083
5.4675735 0.78483181
5.4680536 0.78894704
5.4685337 0.79294968
5.4690138 0.7968129
5.4694939 0.80050988
5.469974 0.80401378
5.4704541 0.80735309
5.4709342 0.8105938
5.4714143 0.81374831
5.4718944 0.81682883
5.4723745 0.81984758
5.4728546 0.82281681
5.4733347 0.82574874
5.4738148 0.82865559
5.4742949 0.83154958
5.474775 0.83444295
5.4752551 0.83733742
5.4757351 0.84018535
5.4762152 0.84298067
5.4766953 0.8457251
5.4771754 0.8484204
5.4776555 0.85106827
5.4781356 0.85367044
5.4786157 0.85622867
5.4790958 0.85874464
5.4795759 0.86122012
5.480056 0.86364994
5.4805361 0.86546837
5.4810162 0.86646046
5.4814963 0.86683241
5.4819764 0.86679047
5.4824565 0.86654086
5.4829366 0.86628981
5.4834167 0.86624356
5.4838968 0.86660832
5.4843769 0.86759033
5.484857 0.86939583
5.4853371 0.87202798
5.4858172 0.87499354
5.4862973 0.87822707
5.4867774 0.88169615
5.4872575 0.88536835
5.4877375 0.88921123
5.4882176 0.8931924
5.4886977 0.89727942
5.4891778 0.90143986
5.4896579 0.90564131
5.490138 0.90984468
5.4906181 0.91393701
5.4910982 0.91795502
5.4915783 0.92198652
5.4920584 0.92611932
5.4925385 0.93044125
5.4930186 0.93504012
5.4934987 0.94000375
5.4939788 0.94541999
5.4944589 0.9513766
5.494939 0.95796146
5.4954191 0.96519344
5.4958992 0.97294479
5.4963793 0.98112262
5.4968594 0.98963504
5.4973395 0.99839015
5.4978196 1.007296
5.4982997 1.0162608
5.4987798 1.0251926
5.4992599 1.0339994
5.4997399 1.0425894
5.50022 1.0509157
5.5007001 1.0592224
5.5011802 1.0675223
5.5016603 1.0757674
5.5021404 1.08391
5.5026205 1.0919022
5.5031006 1.099696
5.5035807 1.1072437
5.5040608 1.1144973
5.5045409 1.121409
5.505021 1.1279287
5.5055011 1.1328622
5.5059812 1.1354505
5.5064613 1.1360144
5.5069414 1.1348748
5.5074215 1.1323526
5.5079016 1.1287688
5.5083817 1.1244442
5.5088618 1.1196998
5.5093419 1.1148564
5.509822 1.1102349
5.5103021 1.1056741
5.5107822 1.0997466
5.5112623 1.0926906
5.5117423 1.084914
5.5122224 1.0768244
5.5127025 1.0688297
5.5131826 1.0613375
5.5136627 1.0547555
5.5141428 1.0494917
5.5146229 1.0459536
5.515103 1.0445082
5.5155831 1.044261
5.5160632 1.0446499
5.5165433 1.0456113
5.5170234 1.0470821
5.5175035 1.0489988
5.5179836 1.0512982
5.5184637 1.0539167
5.5189438 1.0567912
5.5194239 1.0598583
5.519904 1.0630545
5.5203841 1.0664666
5.5208642 1.0703099
5.5213443 1.0744744
5.5218244 1.07884
5.5223045 1.083287
5.5227846 1.0876955
5.5232647 1.0919455
5.5237447 1.0959172
5.5242248 1.0994908
5.5247049 1.1025463
5.525185 1.1049772
5.5256651 1.1068512
5.5261452 1.1082409
5.5266253 1.1091957
5.5271054 1.1097649
5.5275855 1.1099976
5.5280656 1.1099433
5.5285457 1.1096511
5.5290258 1.1091704
5.5295059 1.1085504
5.529986 1.1078405
5.5304661 1.1066989
5.5309462 1.1048188
5.5314263 1.1023762
5.5319064 1.0995473
5.5323865 1.0965083
5.5328666 1.0934355
5.5333467 1.0905051
5.5338268 1.0878935
5.5343069 1.0857767
5.534787 1.0843311
5.5352671 1.0838528
5.5357471 1.084892
5.5362272 1.0872104
5.5367073 1.0904773
5.5371874 1.0943614
5.5376675 1.0985319
5.5381476 1.1026576
5.5386277 1.1064076
5.5391078 1.1094509
5.5395879 1.1114565
5.540068 1.1120923
5.5405481 1.1111181
5.5410282 1.1087711
5.5415083 1.1054079
5.5419884 1.1013852
5.5424685 1.0970596
5.5429486 1.0927877
5.5434287 1.0889261
5.5439088 1.0858314
5.5443889 1.0838602
5.544869 1.0833691
5.5453491 1.0843185
5.5458292 1.0858124
5.5463093 1.0877423
5.5467894 1.0900507
5.5472695 1.0926802
5.5477495 1.0955731
5.5482296 1.0986718
5.5487097 1.1019189
5.5491898 1.1052568
5.5496699 1.1086278
5.55015 1.1120555
5.5506301 1.11658
5.5511102 1.1222552
5.5515903 1.1287186
5.5520704 1.135608
5.5525505 1.1425612
5.5530306 1.1492159
5.5535107 1.1552097
5.5539908 1.1601805
5.5544709 1.163766
5.554951 1.165604
5.5554311 1.1645233
5.5559112 1.1596377
5.5563913 1.1516766
5.5568714 1.1413819
5.5573515 1.1294955
5.5578316 1.1167594
5.5583117 1.1039153
5.5587918 1.0917051
5.5592719 1.0808708
5.559752 1.0721543
5.560232 1.0658763
5.5607121 1.0598771
5.5611922 1.0538981
5.5616723 1.0481378
5.5621524 1.0427944
5.5626325 1.0380663
5.5631126 1.034152
5.5635927 1.0312498
5.5640728 1.029558
5.5645529 1.029275
5.565033 1.0305987
5.5655131 1.0335132
5.5659932 1.0377178
5.5664733 1.0429396
5.5669534 1.0489058
5.5674335 1.0553434
5.5679136 1.0619795
5.5683937 1.0685413
5.5688738 1.0747558
5.5693539 1.0803502
5.569834 1.0850514
5.5703141 1.0890708
5.5707942 1.0937279
5.5712743 1.0987751
5.5717544 1.1038277
5.5722344 1.1085007
5.5727145 1.1124093
5.5731946 1.1151685
5.5736747 1.1163935
5.5741548 1.1156993
5.5746349 1.1127011
5.575115 1.1070959
5.5755951 1.1005529
5.5760752 1.0938831
5.5765553 1.0871114
5.5770354 1.0802622
5.5775155 1.0733604
5.5779956 1.0664304
5.5784757 1.059497
5.5789558 1.0525848
5.5794359 1.0457185
5.579916 1.0389227
5.5803961 1.0321785
5.5808762 1.0254204
5.5813563 1.0186575
5.5818364 1.0119007
5.5823165 1.005161
5.5827966 0.99844927
5.5832767 0.99177652
5.5837568 0.98515364
5.5842368 0.97859158
5.5847169 0.97210128
5.585197 0.96588488
5.5856771 0.96155635
5.5861572 0.9592901
5.5866373 0.95885175
5.5871174 0.96000695
5.5875975 0.96252131
5.5880776 0.96616044
5.5885577 0.97068999
5.5890378 0.97587558
5.5895179 0.98148284
5.589998 0.98727738
5.5904781 0.99311541
5.5909582 0.99901316
5.5914383 1.0049751
5.5919184 1.0110057
5.5923985 1.0171093
5.5928786 1.0232906
5.5933587 1.0295538
5.5938388 1.0359034
5.5943189 1.0423439
5.594799 1.0488798
5.5952791 1.0555357
5.5957592 1.0623832
5.5962392 1.0693862
5.5967193 1.0764965
5.5971994 1.083666
5.5976795 1.0908466
5.5981596 1.09799
5.5986397 1.1050482
5.5991198 1.111973
5.5995999 1.1187163
5.60008 1.1252116
5.6005601 1.1306523
5.6010402 1.134852
5.6015203 1.1381222
5.6020004 1.1407745
5.6024805 1.1431207
5.6029606 1.1454723
5.6034407 1.1481411
5.6039208 1.1514386
5.6044009 1.1556765
5.604881 1.1611664
5.6053611 1.1678287
5.6058412 1.1748457
5.6063213 1.182139
5.6068014 1.189669
5.6072815 1.197396
5.6077616 1.2052807
5.6082416 1.2132833
5.6087217 1.2213644
5.6092018 1.2294843
5.6096819 1.2376036
5.610162 1.2457151
5.6106421 1.2541726
5.6111222 1.2630056
5.6116023 1.2721138
5.6120824 1.2813975
5.6125625 1.2907568
5.6130426 1.3000917
5.6135227 1.3093022
5.6140028 1.3182884
5.6144829 1.3269502
5.614963 1.3351879
5.6154431 1.3413598
5.6159232 1.3438689
5.6164033 1.3435295
5.6168834 1.3411677
5.6173635 1.3376094
5.6178436 1.3336807
5.6183237 1.3302077
5.6188038 1.328016
5.6192839 1.327932
5.619764 1.3307814
5.620244 1.337068
5.6207241 1.3453038
5.6212042 1.3548914
5.6216843 1.3654881
5.6221644 1.3767515
5.6226445 1.3883385
5.6231246 1.3999065
5.6236047 1.4111131
5.6240848 1.4216153
5.6245649 1.4310704
5.625045 1.4391428
5.6255251 1.4464699
5.6260052 1.4535853
5.6264853 1.460407
5.6269654 1.4668528
5.6274455 1.4728404
5.6279256 1.4782877
5.6284057 1.4831122
5.6288858 1.4872321
5.6293659 1.4905649
5.629846 1.4930286
5.6303261 1.4945186
5.6308062 1.4949527
5.6312863 1.4943877
5.6317664 1.4928878
5.6322464 1.4905174
5.6327265 1.4873411
5.6332066 1.483423
5.6336867 1.4788275
5.6341668 1.4736191
5.6346469 1.4678621
5.635127 1.4615777
5.6356071 1.4540469
5.6360872 1.4452522
5.6365673 1.4355349
5.6370474 1.4252362
5.6375275 1.4146969
5.6380076 1.4042584
5.6384877 1.3942619
5.6389678 1.3850483
5.6394479 1.3769589
5.639928 1.3703347
5.6404081 1.3650354
5.6408882 1.3603579
5.6413683 1.3562648
5.6418484 1.3527325
5.6423285 1.3497375
5.6428086 1.3472563
5.6432887 1.3452651
5.6437688 1.3437405
5.6442488 1.3426588
5.6447289 1.3419965
5.645209 1.3418444
5.6456891 1.3429731
5.6461692 1.3452607
5.6466493 1.3483765
5.6471294 1.3519902
5.6476095 1.355771
5.6480896 1.3593885
5.6485697 1.362512
5.6490498 1.364811
5.6495299 1.3659549
5.65001 1.3656133
5.6504901 1.3635951
5.6509702 1.3601489
5.6514503 1.3556067
5.6519304 1.3503007
5.6524105 1.344563
5.6528906 1.3387254
5.6533707 1.3331204
5.6538508 1.3280799
5.6543309 1.3239358
5.654811 1.3210204
5.6552911 1.319332
5.6557712 1.3177719
5.6562513 1.3163268
5.6567313 1.3151191
5.6572114 1.3142712
5.6576915 1.3139053
5.6581716 1.3141436
5.6586517 1.3151084
5.6591318 1.3169221
5.6596119 1.3197069
5.660092 1.3235649
5.6605721 1.3278667
5.6610522 1.3322519
5.6615323 1.336704
5.6620124 1.3412059
5.6624925 1.3457412
5.6629726 1.350293
5.6634527 1.3548443
5.6639328 1.3593786
5.6644129 1.363879
5.664893 1.3683289
5.6653731 1.372724
5.6658532 1.377084
5.6663333 1.381408
5.6668134 1.3856942
5.6672935 1.3899406
5.6677736 1.3941456
5.6682537 1.3983073
5.6687337 1.4024238
5.6692138 1.4064933
5.6696939 1.4105142
5.670174 1.4140485
5.6706541 1.4126391
5.6711342 1.4061259
5.6716143 1.3957835
5.6720944 1.382886
5.6725745 1.368708
5.6730546 1.354524
5.6735347 1.3416083
5.6740148 1.3312353
5.6744949 1.3246795
5.674975 1.3232153
5.6754551 1.3260036
5.6759352 1.330653
5.6764153 1.3367233
5.6768954 1.3437799
5.6773755 1.3513878
5.6778556 1.3591123
5.6783357 1.3665188
5.6788158 1.3731723
5.6792959 1.3786383
5.679776 1.3824819
5.6802561 1.3846332
5.6807361 1.386702
5.6812162 1.3888321
5.6816963 1.3908998
5.6821764 1.3927809
5.6826565 1.3943514
5.6831366 1.395487
5.6836167 1.3960642
5.6840968 1.3959585
5.6845769 1.395046
5.685057 1.3932093
5.6855371 1.3909136
5.6860172 1.38852
5.6864973 1.3860488
5.6869774 1.3835205
5.6874575 1.3809557
5.6879376 1.3783747
5.6884177 1.3757981
5.6888978 1.3732463
5.6893779 1.3707398
5.689858 1.368299
5.6903381 1.3659299
5.6908182 1.3636036
5.6912983 1.361323
5.6917784 1.3590931
5.6922585 1.3569194
5.6927385 1.3548067
5.6932186 1.3527604
5.6936987 1.3507856
5.6941788 1.3488874
5.6946589 1.3470711
5.695139 1.3455217
5.6956191 1.3470454
5.6960992 1.3519785
5.6965793 1.3595053
5.6970594 1.3688102
5.6975395 1.3790778
5.6980196 1.3894921
5.6984997 1.3992378
5.6989798 1.407499
5.6994599 1.4134604
5.69994 1.416306
5.7004201 1.4165902
5.7009002 1.4161905
5.7013803 1.415193
5.7018604 1.4136578
5.7023405 1.4116454
5.7028206 1.4092162
5.7033007 1.4064302
5.7037808 1.403348
5.7042609 1.4000298
5.7047409 1.3965358
5.705221 1.3927372
5.7057011 1.3874898
5.7061812 1.3809501
5.7066613 1.3735527
5.7071414 1.3657321
5.7076215 1.3579228
5.7081016 1.3505595
5.7085817 1.3440767
5.7090618 1.3389088
5.7095419 1.3354906
5.710022 1.334256
5.7105021 1.3352365
5.7109822 1.3380793
5.7114623 1.3425725
5.7119424 1.3485043
5.7124225 1.355663
5.7129026 1.3638365
5.7133827 1.3728132
5.7138628 1.382381
5.7143429 1.3923283
5.714823 1.402443
5.7153031 1.4127137
5.7157832 1.4236817
5.7162633 1.4352389
5.7167433 1.4472095
5.7172234 1.4594179
5.7177035 1.4716885
5.7181836 1.4838457
5.7186637 1.4957137
5.7191438 1.5071169
5.7196239 1.5178798
5.720104 1.5278332
5.7205841 1.5370322
5.7210642 1.5455375
5.7215443 1.5533404
5.7220244 1.5604315
5.7225045 1.5668022
5.7229846 1.5724433
5.7234647 1.5773459
5.7239448 1.5815011
5.7244249 1.5848999
5.724905 1.5875333
5.7253851 1.5891468
5.7258652 1.5893117
5.7263453 1.5881563
5.7268254 1.5858249
5.7273055 1.5824619
5.7277856 1.5782112
5.7282657 1.5732175
5.7287457 1.5676248
5.7292258 1.5615775
5.7297059 1.5552199
5.730186 1.5483775
5.7306661 1.5383407
5.7311462 1.525262
5.7316263 1.5101431
5.7321064 1.493986
5.7325865 1.4777927
5.7330666 1.4625652
5.7335467 1.4493053
5.7340268 1.4390151
5.7345069 1.4326963
5.734987 1.4313511
5.7354671 1.433521
5.7359472 1.4366885
5.7364273 1.4406472
5.7369074 1.445192
5.7373875 1.4501178
5.7378676 1.4552198
5.7383477 1.460293
5.7388278 1.4651323
5.7393079 1.469533
5.739788 1.47329
5.7402681 1.4763849
5.7407481 1.4795536
5.7412282 1.4828221
5.7417083 1.4861037
5.7421884 1.4893117
5.7426685 1.4923593
5.7431486 1.4951596
5.7436287 1.4976259
5.7441088 1.4996716
5.7445889 1.5012096
5.745069 1.5021512
5.7455491 1.5023206
5.7460292 1.5017267
5.7465093 1.5004796
5.7469894 1.4986899
5.7474695 1.4964678
5.7479496 1.4939236
5.7484297 1.4911679
5.7489098 1.4883107
5.7493899 1.4854628
5.74987 1.4827342
5.7503501 1.4798658
5.7508302 1.4760696
5.7513103 1.471548
5.7517904 1.4665556
5.7522705 1.4613472
5.7527506 1.4561775
5.7532306 1.4513015
5.7537107 1.4469738
5.7541908 1.4434494
5.7546709 1.440983
5.755151 1.4398719
5.7556311 1.4408293
5.7561112 1.4438079
5.7565913 1.4485156
5.7570714 1.4546601
5.7575515 1.4619494
5.7580316 1.4700911
5.7585117 1.478793
5.7589918 1.4877631
5.7594719 1.4967089
5.759952 1.5053385
5.7604321 1.5146027
5.7609122 1.525857
5.7613923 1.5385543
5.7618724 1.5521312
5.7623525 1.5660249
5.7628326 1.5796722
5.7633127 1.5925099
5.7637928 1.6039747
5.7642729 1.6135038
5.764753 1.620534
5.765233 1.6246127
5.7657131 1.6261935
5.7661932 1.6256493
5.7666733 1.6232662
5.7671534 1.6193304
5.7676335 1.6141278
5.7681136 1.6079446
5.7685937 1.6010669
5.7690738 1.5937809
5.7695539 1.5863725
5.770034 1.5791225
5.7705141 1.5710942
5.7709942 1.5617005
5.7714743 1.551311
5.7719544 1.5402956
5.7724345 1.5290237
5.7729146 1.5178653
5.7733947 1.5071898
5.7738748 1.497367
5.7743549 1.4887668
5.774835 1.4817586
5.7753151 1.4767667
5.7757952 1.4740732
5.7762753 1.4734826
5.7767554 1.4747723
5.7772354 1.4777205
5.7777155 1.4821044
5.7781956 1.4877019
5.7786757 1.4942906
5.7791558 1.5016484
5.7796359 1.5095527
5.780116 1.5179216
5.7805961 1.5295907
5.7810762 1.5449409
5.7815563 1.5628907
5.7820364 1.5823588
5.7825165 1.6022636
5.7829966 1.6215237
5.7834767 1.6390577
5.7839568 1.653784
5.7844369 1.6646212
5.784917 1.670488
5.7853971 1.6716906
5.7858772 1.6706251
5.7863573 1.6678251
5.7868374 1.6637714
5.7873175 1.6589447
5.7877976 1.6538256
5.7882777 1.6488949
5.7887578 1.6446333
5.7892378 1.6415215
5.7897179 1.6400401
5.790198 1.6404627
5.7906781 1.6413114
5.7911582 1.6422174
5.7916383 1.6432064
5.7921184 1.6443038
5.7925985 1.6455351
5.7930786 1.6469256
5.7935587 1.6485009
5.7940388 1.6502864
5.7945189 1.6523078
5.794999 1.6545902
5.7954791 1.6574943
5.7959592 1.6612291
5.7964393 1.6655888
5.7969194 1.6703674
5.7973995 1.6753591
5.7978796 1.6803581
5.7983597 1.6851585
5.7988398 1.6895543
5.7993199 1.6933399
5.7998 1.6963091
5.8002801 1.6981922
5.8007602 1.6986614
5.8012402 1.6978452
5.8017203 1.6959158
5.8022004 1.6930458
5.8026805 1.6894073
5.8031606 1.6851725
5.8036407 1.6805138
5.8041208 1.6756035
5.8046009 1.6706138
5.805081 1.6656493
5.8055611 1.6580326
5.8060412 1.6470732
5.8065213 1.6338289
5.8070014 1.619357
5.8074815 1.6047156
5.8079616 1.5909619
5.8084417 1.5791537
5.8089218 1.5703486
5.8094019 1.5656042
5.809882 1.5659783
5.8103621 1.5709109
5.8108422 1.5769569
5.8113223 1.5838365
5.8118024 1.5914296
5.8122825 1.599616
5.8127626 1.6082757
5.8132426 1.6172884
5.8137227 1.6265341
5.8142028 1.6358928
5.8146829 1.6452444
5.815163 1.6545009
5.8156431 1.6639584
5.8161232 1.6736583
5.8166033 1.6835232
5.8170834 1.6934759
5.8175635 1.7034393
5.8180436 1.7133358
5.8185237 1.7230885
5.8190038 1.7326201
5.8194839 1.7418533
5.819964 1.750711
5.8204441 1.7586533
5.8209242 1.7651335
5.8214043 1.770307
5.8218844 1.7743327
5.8223645 1.7773695
5.8228446 1.7795762
5.8233247 1.7811115
5.8238048 1.7821344
5.8242849 1.7828038
5.824765 1.7832783
5.825245 1.7832457
5.8257251 1.7803743
5.8262052 1.7749509
5.8266853 1.7677186
5.8271654 1.7594211
5.8276455 1.7508019
5.8281256 1.7426042
5.8286057 1.7355715
5.8290858 1.7304473
5.8295659 1.7279749
5.830046 1.728894
5.8305261 1.7331719
5.8310062 1.7400472
5.8314863 1.7489319
5.8319664 1.759238
5.8324465 1.7703775
5.8329266 1.7817626
5.8334067 1.7928053
5.8338868 1.8029175
5.8343669 1.8115114
5.834847 1.8179989
5.8353271 1.8223838
5.8358072 1.8261854
5.8362873 1.8295265
5.8367674 1.8324104
5.8372474 1.8348405
5.8377275 1.83682
5.8382076 1.8383525
5.8386877 1.8394412
5.8391678 1.8400895
5.8396479 1.8403006
5.840128 1.8399844
5.8406081 1.8374757
5.8410882 1.8326193
5.8415683 1.826022
5.8420484 1.8182902
5.8425285 1.8100307
5.8430086 1.80185
5.8434887 1.7943547
5.8439688 1.7881514
5.8444489 1.7838465
5.844929 1.7820468
5.8454091 1.7838816
5.8458892 1.7899821
5.8463693 1.7994421
5.8468494 1.8113346
5.8473295 1.8247322
5.8478096 1.8387077
5.8482897 1.8523336
5.8487698 1.8646827
5.8492498 1.8748279
5.8497299 1.8818417
5.85021 1.8851126
5.8506901 1.8865256
5.8511702 1.8866432
5.8516503 1.8855601
5.8521304 1.883371
5.8526105 1.8801704
5.8530906 1.876053
5.8535707 1.8711132
5.8540508 1.8654459
5.8545309 1.8591457
5.855011 1.8523054
5.8554911 1.841862
5.8559712 1.8260138
5.8564513 1.8063073
5.8569314 1.7842881
5.8574115 1.7615026
5.8578916 1.7394967
5.8583717 1.7198167
5.8588518 1.7040084
5.8593319 1.693618
5.859812 1.6901917
5.8602921 1.6941743
5.8607722 1.701778
5.8612523 1.711967
5.8617323 1.7241069
5.8622124 1.7375626
5.8626925 1.7516994
5.8631726 1.7658826
5.8636527 1.7794773
5.8641328 1.7918489
5.8646129 1.8023623
5.865093 1.8104427
5.8655731 1.8176811
5.8660532 1.8249825
5.8665333 1.8322777
5.8670134 1.8394974
5.8674935 1.8465723
5.8679736 1.8534333
5.8684537 1.860011
5.8689338 1.866236
5.8694139 1.8720393
5.869894 1.8773512
5.8703741 1.8820922
5.8708542 1.8862641
5.8713343 1.8899751
5.8718144 1.8933357
5.8722945 1.8964564
5.8727746 1.8994478
5.8732547 1.9024201
5.8737347 1.905484
5.8742148 1.9087499
5.8746949 1.9123283
5.875175 1.9164336
5.8756551 1.9221523
5.8761352 1.9294044
5.8766153 1.9377574
5.8770954 1.9467788
5.8775755 1.956036
5.8780556 1.9650968
5.8785357 1.9735285
5.8790158 1.9808988
5.8794959 1.9867751
5.879976 1.9907251
5.8804561 1.9906941
5.8809362 1.985266
5.8814163 1.975556
5.8818964 1.9626843
5.8823765 1.9477714
5.8828566 1.9319374
5.8833367 1.916303
5.8838168 1.9019883
5.8842969 1.8901136
5.884777 1.8817995
5.8852571 1.8775083
5.8857371 1.8744867
5.8862172 1.8722858
5.8866973 1.8709122
5.8871774 1.8703722
5.8876575 1.8706725
5.8881376 1.8718193
5.8886177 1.8738191
5.8890978 1.8766785
5.8895779 1.880404
5.890058 1.8850365
5.8905381 1.8932104
5.8910182 1.9056759
5.8914983 1.9211773
5.8919784 1.9384588
5.8924585 1.9562646
5.8929386 1.9733386
5.8934187 1.9884256
5.8938988 2.0002693
5.8943789 2.007614
5.894859 2.009204
5.8953391 2.0054964
5.8958192 2.0007746
5.8962993 1.995459
5.8967794 1.9896942
5.8972595 1.9836246
5.8977395 1.9773946
5.8982196 1.9711485
5.8986997 1.9650311
5.8991798 1.9591867
5.8996599 1.9537596
5.90014 1.9488591
5.9006201 1.9440231
5.9011002 1.9391193
5.9015803 1.9342169
5.9020604 1.9293857
5.9025405 1.9246948
5.9030206 1.9202138
5.9035007 1.9160122
5.9039808 1.9121595
5.9044609 1.9087248
5.904941 1.9057779
5.9054211 1.9040319
5.9059012 1.9043738
5.9063813 1.9065467
5.9068614 1.9102794
5.9073415 1.9153014
5.9078216 1.9213417
5.9083017 1.9281296
5.9087818 1.9353946
5.9092619 1.9428654
5.9097419 1.9502716
5.910222 1.9576228
5.9107021 1.9665469
5.9111822 1.9769802
5.9116623 1.9884715
5.9121424 2.0005691
5.9126225 2.0128219
5.9131026 2.0247784
5.9135827 2.0359874
5.9140628 2.0459975
5.9145429 2.0543574
5.915023 2.0606147
5.9155031 2.0640833
5.9159832 2.0648385
5.9164633 2.0634644
5.9169434 2.0605452
5.9174235 2.0566649
5.9179036 2.0524079
5.9183837 2.0483583
5.9188638 2.0451001
5.9193439 2.0432177
5.919824 2.0432952
5.9203041 2.0459072
5.9207842 2.0510521
5.9212643 2.0580995
5.9217443 2.0663938
5.9222244 2.0752801
5.9227045 2.0841028
5.9231846 2.0922068
5.9236647 2.0989368
5.9241448 2.1036375
5.9246249 2.1056537
5.925105 2.1043833
5.9255851 2.1009053
5.9260652 2.09612
5.9265453 2.0903481
5.9270254 2.0839106
5.9275055 2.0771281
5.9279856 2.0703214
5.9284657 2.0638111
5.9289458 2.0579181
5.9294259 2.0529631
5.929906 2.0492669
5.9303861 2.0465922
5.9308662 2.043951
5.9313463 2.0413114
5.9318264 2.038673
5.9323065 2.0360349
5.9327866 2.0333967
5.9332667 2.0307575
5.9337467 2.0281169
5.9342268 2.0254742
5.9347069 2.0228286
5.935187 2.0201796
5.9356671 2.0175273
5.9361472 2.0148721
5.9366273 2.0122149
5.9371074 2.0095567
5.9375875 2.0068981
5.9380676 2.0042401
5.9385477 2.0015833
5.9390278 1.9989286
5.9395079 1.9962768
5.939988 1.9936288
5.9404681 1.9913564
5.9409482 1.9897798
5.9414283 1.9887605
5.9419084 1.9881601
5.9423885 1.9878401
5.9428686 1.9876621
5.9433487 1.9874874
5.9438288 1.9871777
5.9443089 1.9865943
5.944789 1.9855989
5.9452691 1.9840023
5.9457491 1.9815509
5.9462292 1.9783723
5.9467093 1.9746358
5.9471894 1.9705102
5.9476695 1.9661646
5.9481496 1.9617678
5.9486297 1.9574888
5.9491098 1.9534967
5.9495899 1.9499604
5.95007 1.9470483
5.9505501 1.9448723
5.9510302 1.9434809
5.9515103 1.9429257
5.9519904 1.9432591
5.9524705 1.9445335
5.9529506 1.9468006
5.9534307 1.950113
5.9539108 1.9545227
5.9543909 1.9600819
5.954871 1.9668427
5.9553511 1.9756364
5.9558312 1.9881123
5.9563113 2.003572
5.9567914 2.0212009
5.9572715 2.0401851
5.9577516 2.0597104
5.9582316 2.0789625
5.9587117 2.0971273
5.9591918 2.1133906
5.9596719 2.1269383
5.960152 2.1371519
5.9606321 2.1462447
5.9611122 2.1550538
5.9615923 2.1635675
5.9620724 2.1717742
5.9625525 2.179662
5.9630326 2.1872191
5.9635127 2.194434
5.9639928 2.2012948
5.9644729 2.2077898
5.964953 2.2139073
5.9654331 2.2198019
5.9659132 2.2256493
5.9663933 2.2313519
5.9668734 2.2368101
5.9673535 2.2419244
5.9678336 2.2465952
5.9683137 2.2507227
5.9687938 2.2542074
5.9692739 2.2569496
5.969754 2.2588499
5.970234 2.2597141
5.9707141 2.2590067
5.9711942 2.2569365
5.9716743 2.2538358
5.9721544 2.2500365
5.9726345 2.245871
5.9731146 2.241671
5.9735947 2.2377689
5.9740748 2.2344967
5.9745549 2.2321864
5.975035 2.2311686
5.9755151 2.2313321
5.9759952 2.2322806
5.9764753 2.2337949
5.9769554 2.2356556
5.9774355 2.2376431
5.9779156 2.2395383
5.9783957 2.2411216
5.9788758 2.2421737
5.9793559 2.2424753
5.979836 2.2418068
5.9803161 2.2401699
5.9807962 2.2381865
5.9812763 2.2359174
5.9817564 2.2333679
5.9822364 2.2305436
5.9827165 2.2274496
5.9831966 2.2240916
5.9836767 2.2204749
5.9841568 2.2166049
5.9846369 2.2124872
5.985117 2.2081243
5.9855971 2.2034757
5.9860772 2.1985684
5.9865573 2.1934595
5.9870374 2.188206
5.9875175 2.1828653
5.9879976 2.1774941
5.9884777 2.1721496
5.9889578 2.166889
5.9894379 2.1617691
5.989918 2.1568473
5.9903981 2.1522242
5.9908782 2.1479935
5.9913583 2.1441336
5.9918384 2.1406206
5.9923185 2.1374307
5.9927986 2.13454
5.9932787 2.1319246
5.9937588 2.1295605
5.9942388 2.127424
5.9947189 2.1254911
5.995199 2.124083
5.9956791 2.1259169
5.9961592 2.1309744
5.9966393 2.138508
5.9971194 2.1477699
5.9975995 2.1580122
5.9980796 2.1684875
5.9985597 2.1784478
5.9990398 2.1871456
5.9995199 2.193833
6 2.1977623
