# Supplementary material for: Structural motifs of gold cluster anions with 17 to 69 atoms
Source: Nat Commun. 2026 Apr 10;17:5099. doi: 10.1038/s41467-026-71649-9 (PMC13246909; doi:10.1038/s41467-026-71649-9)
Supplement: Supplementary file 5 — Source Data [file 41467_2026_71649_MOESM5_ESM.zip › SupplementaryFigure6/27_th_blue.dat]

11.95 0.042613408
11.945848 0.062632257
11.941696 0.088596083
11.937544 0.12061342
11.933392 0.15803066
11.92924 0.19927451
11.925088 0.24183925
11.920935 0.28246618
11.916783 0.31751978
11.912631 0.3435103
11.908479 0.35766248
11.904327 0.35840301
11.900175 0.34564841
11.896023 0.32082051
11.891871 0.28658558
11.887719 0.24638325
11.883567 0.20386031
11.879415 0.16233749
11.875263 0.12441411
11.871111 0.091766689
11.866958 0.065142608
11.862806 0.04450511
11.858654 0.029263027
11.854502 0.018517963
11.85035 0.011277997
11.846198 0.0066105128
11.842046 0.0037290944
11.837894 0.0020245829
11.833742 0.0010578732
11.82959 0.00053198094
11.825438 0.00025746722
11.821286 0.00011992338
11.817134 5.3760572e-05
11.812981 2.3192617e-05
11.808829 9.6328996e-06
11.804677 3.85029e-06
11.800525 1.4779374e-06
11.796373 5.5004144e-07
11.792221 1.9610173e-07
11.788069 6.6961566e-08
11.783917 2.3914845e-08
11.779765 4.782969e-09
11.775613 0
11.771461 0
11.767309 0
11.763157 0
11.759005 0
11.754852 0
11.7507 0
11.746548 0
11.742396 0
11.738244 0
11.734092 0
11.72994 0
11.725788 0
11.721636 0
11.717484 0
11.713332 0
11.70918 0
11.705028 0
11.700875 0
11.696723 0
11.692571 0
11.688419 0
11.684267 0
11.680115 0
11.675963 0
11.671811 0
11.667659 0
11.663507 0
11.659355 0
11.655203 0
11.651051 0
11.646898 0
11.642746 0
11.638594 0
11.634442 0
11.63029 0
11.626138 0
11.621986 0
11.617834 0
11.613682 0
11.60953 0
11.605378 0
11.601226 0
11.597074 0
11.592921 0
11.588769 0
11.584617 0
11.580465 0
11.576313 0
11.572161 0
11.568009 0
11.563857 0
11.559705 0
11.555553 0
11.551401 0
11.547249 0
11.543097 0
11.538944 0
11.534792 0
11.53064 0
11.526488 0
11.522336 0
11.518184 0
11.514032 0
11.50988 0
11.505728 0
11.501576 0
11.497424 0
11.493272 0
11.48912 0
11.484967 0
11.480815 0
11.476663 0
11.472511 0
11.468359 0
11.464207 0
11.460055 0
11.455903 0
11.451751 0
11.447599 0
11.443447 0
11.439295 0
11.435143 0
11.43099 0
11.426838 0
11.422686 0
11.418534 0
11.414382 0
11.41023 0
11.406078 0
11.401926 0
11.397774 0
11.393622 0
11.38947 0
11.385318 0
11.381166 0
11.377014 0
11.372861 0
11.368709 0
11.364557 0
11.360405 0
11.356253 0
11.352101 0
11.347949 0
11.343797 0
11.339645 0
11.335493 0
11.331341 0
11.327189 0
11.323037 0
11.318884 0
11.314732 0
11.31058 0
11.306428 0
11.302276 0
11.298124 0
11.293972 0
11.28982 0
11.285668 0
11.281516 0
11.277364 0
11.273212 0
11.26906 0
11.264907 0
11.260755 0
11.256603 0
11.252451 0
11.248299 0
11.244147 0
11.239995 0
11.235843 4.782969e-09
11.231691 1.4348907e-08
11.227539 4.3046721e-08
11.223387 1.2435719e-07
11.219235 3.5393971e-07
11.215083 9.7572568e-07
11.21093 2.5780203e-06
11.206778 6.5574505e-06
11.202626 1.6056427e-05
11.198474 3.7818936e-05
11.194322 8.5749068e-05
11.19017 0.00018710496
11.186018 0.00039293047
11.181866 0.00079416417
11.177714 0.0015447746
11.173562 0.0028919218
11.16941 0.0052104086
11.165258 0.0090348563
11.161106 0.015077712
11.156953 0.024216655
11.152801 0.037433247
11.148649 0.0556885
11.144497 0.079733074
11.140345 0.10986943
11.136193 0.14570737
11.132041 0.18597487
11.127889 0.22845396
11.123737 0.27009836
11.119585 0.30735367
11.115433 0.33664846
11.111281 0.35497169
11.107129 0.36041555
11.102976 0.35255968
11.098824 0.33260641
11.094672 0.30323741
11.09052 0.26823095
11.086368 0.23193099
11.082216 0.19868051
11.078064 0.17231616
11.073912 0.15578287
11.06976 0.15088293
11.065608 0.15814391
11.061456 0.17678339
11.057304 0.20476178
11.053152 0.23893568
11.048999 0.27533451
11.044847 0.30957189
11.040695 0.33736906
11.036543 0.35512334
11.032391 0.36041875
11.028239 0.35236796
11.024087 0.33170211
11.019935 0.30058227
11.015783 0.26217537
11.011631 0.22009433
11.007479 0.17782865
11.003327 0.13828156
10.999175 0.1034888
10.995023 0.074539649
10.99087 0.051670835
10.986718 0.034472077
10.982566 0.022133643
10.978414 0.013677349
10.974262 0.0081341993
10.97011 0.0046557803
10.965958 0.0025647332
10.961806 0.0013598937
10.957654 0.00069437709
10.953502 0.00034236492
10.94935 0.00016539985
10.945198 8.4180254e-05
10.941046 5.8294826e-05
10.936893 7.399253e-05
10.932741 0.00013966748
10.928589 0.00028865696
10.924437 0.00058957267
10.920285 0.0011646912
10.916133 0.0022163704
10.911981 0.0040598367
10.907829 0.0071573305
10.903677 0.01214392
10.899525 0.019830338
10.895373 0.031164793
10.891221 0.047136939
10.887069 0.068615373
10.882916 0.096126796
10.878764 0.12960758
10.874612 0.16818193
10.87046 0.21003476
10.866308 0.25244454
10.862156 0.29201403
10.858004 0.3250906
10.853852 0.34831169
10.8497 0.35916552
10.845548 0.35643813
10.841396 0.34043691
10.837244 0.31293351
10.833092 0.27684107
10.828939 0.23570679
10.824787 0.19314223
10.820635 0.15231668
10.816483 0.11560805
10.812331 0.084453357
10.808179 0.059387543
10.804027 0.040219178
10.799875 0.026275235
10.795723 0.016651725
10.791571 0.010426576
10.787419 0.0068149703
10.783267 0.0052677755
10.779115 0.0055251088
10.774962 0.0076395638
10.77081 0.011977894
10.766658 0.019201277
10.762506 0.030215316
10.758354 0.046077282
10.754202 0.067851586
10.75005 0.096416734
10.745898 0.13224536
10.741746 0.1751979
10.737594 0.22438164
10.733442 0.27812309
10.72929 0.33407884
10.725138 0.38947392
10.720985 0.44141742
10.716833 0.48721999
10.712681 0.52463839
10.708529 0.55200074
10.704377 0.5682134
10.700225 0.57269441
10.696073 0.56530098
10.691921 0.5463083
10.687769 0.51645875
10.683617 0.47705387
10.679465 0.43002892
10.675313 0.37794626
10.671161 0.32387158
10.667009 0.27114041
10.662856 0.22306176
10.658704 0.18262278
10.654552 0.15224826
10.6504 0.13363929
10.646248 0.1276831
10.642096 0.13440816
10.637944 0.15296257
10.633792 0.18161713
10.62964 0.21782275
10.625488 0.25836789
10.621336 0.29967183
10.617184 0.33821152
10.613032 0.37102496
10.608879 0.39618307
10.604727 0.41309969
10.600575 0.4225708
10.596423 0.42649912
10.592271 0.42735258
10.588119 0.42749243
10.583967 0.42855833
10.579815 0.43109072
10.575663 0.43450397
10.571511 0.43741653
10.567359 0.43823066
10.563207 0.43577387
10.559055 0.42979232
10.554902 0.42113372
10.55075 0.41155597
10.546598 0.40321863
10.542446 0.39801596
10.538294 0.39696224
10.534142 0.39982589
10.52999 0.40513332
10.525838 0.41055153
10.521686 0.4135436
10.517534 0.41210873
10.513382 0.4053924
10.50923 0.39398841
10.505078 0.37984165
10.500925 0.36577213
10.496773 0.35474421
10.492621 0.34907329
10.488469 0.34977678
10.484317 0.35623702
10.480165 0.36626182
10.476013 0.37652677
10.471861 0.38328927
10.467709 0.38320084
10.463557 0.37402804
10.459405 0.35512495
10.455253 0.32757126
10.451101 0.29397572
10.446948 0.25802143
10.442796 0.22387377
10.438644 0.19557776
10.434492 0.17654342
10.43034 0.16917391
10.426188 0.17465051
10.422036 0.19286431
10.417884 0.22247968
10.413732 0.26111884
10.40958 0.30565809
10.405428 0.35261374
10.401276 0.398571
10.397124 0.44058337
10.392971 0.47646099
10.388819 0.50488596
10.384667 0.52534138
10.380515 0.53790197
10.376363 0.54298201
10.372211 0.54114849
10.368059 0.53307228
10.363907 0.51962236
10.359755 0.50203384
10.355603 0.48203464
10.351451 0.46181996
10.347299 0.44382033
10.343147 0.43029504
10.338994 0.42286457
10.334842 0.42213706
10.33069 0.42756674
10.326538 0.43761066
10.322386 0.45014925
10.318234 0.46304439
10.314082 0.47466077
10.30993 0.48419023
10.305778 0.49169094
10.301626 0.49785501
10.297474 0.50361095
10.293322 0.50971588
10.28917 0.51647858
10.285018 0.52368745
10.280865 0.53072689
10.276713 0.53679157
10.272561 0.5410814
10.268409 0.54288915
10.264257 0.54156125
10.260105 0.5363857
10.255953 0.52650325
10.251801 0.5109312
10.247649 0.48873553
10.243497 0.45931468
10.239345 0.42270033
10.235193 0.3797632
10.231041 0.33224184
10.226888 0.28257482
10.222736 0.23358475
10.218584 0.18810692
10.214432 0.14866351
10.21028 0.11725408
10.206128 0.095282688
10.201976 0.0835905
10.197824 0.082530575
10.193672 0.092017666
10.18952 0.11150991
10.185368 0.13992152
10.181216 0.17551028
10.177064 0.21581482
10.172911 0.25772171
10.168759 0.29771627
10.164607 0.33231841
10.160455 0.35864143
10.156303 0.37495697
10.152151 0.38112401
10.147999 0.37875513
10.143847 0.37104791
10.139695 0.36228795
10.135543 0.35711039
10.131391 0.3596654
10.127239 0.37285415
10.123087 0.39778299
10.118934 0.4335319
10.114782 0.47726543
10.11063 0.52464816
10.106478 0.57047607
10.102326 0.60940928
10.098174 0.63669006
10.094022 0.64874816
10.08987 0.64362498
10.085718 0.62118055
10.081566 0.58307732
10.077414 0.5325602
10.073262 0.47407259
10.06911 0.41276317
10.064957 0.35394643
10.060805 0.30257992
10.056653 0.26281172
10.052501 0.23763608
10.048349 0.22867841
10.044197 0.23611668
10.040045 0.2587386
10.035893 0.29412857
10.031741 0.33897116
10.027589 0.38944426
10.023437 0.44165683
10.019285 0.49206966
10.015133 0.53783344
10.01098 0.57699165
10.006828 0.60852635
10.002676 0.63226135
9.998524 0.64866757
9.994372 0.65862813
9.99022 0.66321625
9.986068 0.66352243
9.981916 0.66055058
9.977764 0.6551892
9.973612 0.64825455
9.96946 0.64059007
9.965308 0.6331878
9.961156 0.62727706
9.957004 0.62431526
9.952851 0.6258298
9.948699 0.63310354
9.944547 0.64675936
9.940395 0.66635997
9.936243 0.69016779
9.932091 0.71518951
9.927939 0.73755907
9.923787 0.75321189
9.919635 0.75870526
9.915483 0.75197991
9.911331 0.73285577
9.907179 0.70311738
9.903027 0.66615048
9.898874 0.62621322
9.894722 0.58752604
9.89057 0.55341527
9.886418 0.52573104
9.882266 0.50468373
9.878114 0.48912598
9.873962 0.4771824
9.86981 0.46703348
9.865658 0.45762115
9.861506 0.44907385
9.857354 0.44273665
9.853202 0.44081134
9.84905 0.44572353
9.844897 0.45940606
9.840745 0.4827006
9.836593 0.51503261
9.832441 0.55442828
9.828289 0.59784418
9.824137 0.64170247
9.819985 0.68248494
9.815833 0.7172453
9.811681 0.74394177
9.807529 0.76155293
9.803377 0.77000105
9.799225 0.76994929
9.795073 0.76255642
9.79092 0.74926112
9.786768 0.73163662
9.782616 0.71131633
9.778464 0.68995852
9.774312 0.66920358
9.77016 0.65058944
9.766008 0.63542012
9.761856 0.62461855
9.757704 0.6186158
9.753552 0.61732549
9.7494 0.62022159
9.745248 0.62649655
9.741096 0.63524223
9.736943 0.64558836
9.732791 0.65675371
9.728639 0.66800544
9.724487 0.67856278
9.720335 0.68750446
9.716183 0.69373841
9.712031 0.69607
9.707879 0.69337262
9.703727 0.68483313
9.699575 0.67022089
9.695423 0.65011588
9.691271 0.62602915
9.687119 0.6003608
9.682966 0.57616832
9.678814 0.55676066
9.674662 0.54518279
9.67051 0.54369538
9.666358 0.55336942
9.662206 0.5738944
9.658054 0.60364617
9.653902 0.63999167
9.64975 0.67974756
9.645598 0.71967741
9.641446 0.75691825
9.637294 0.78926372
9.633142 0.81528325
9.628989 0.83430174
9.624837 0.84629038
9.620685 0.85172053
9.616533 0.85141672
9.612381 0.84642251
9.608229 0.83787653
9.604077 0.82689064
9.599925 0.81442679
9.595773 0.80117975
9.591621 0.78748071
9.587469 0.77323964
9.583317 0.75794204
9.579165 0.74071014
9.575013 0.72043313
9.57086 0.69596497
9.566708 0.66637866
9.562556 0.63125027
9.558404 0.59092687
9.554252 0.54671561
9.5501 0.50092811
9.545948 0.45673199
9.541796 0.41780083
9.537644 0.38780643
9.533492 0.36984544
9.52934 0.36592118
9.525188 0.37659749
9.521036 0.40090492
9.516883 0.43651969
9.512731 0.48016941
9.508579 0.52816712
9.504427 0.57695053
9.500275 0.62351469
9.496123 0.665667
9.491971 0.70209046
9.487819 0.73225401
9.483667 0.756242
9.479515 0.77457776
9.475363 0.7880934
9.471211 0.79785849
9.467059 0.80514167
9.462906 0.81135608
9.458754 0.81794078
9.454602 0.82615676
9.45045 0.83681979
9.446298 0.85003679
9.442146 0.86503933
9.437994 0.88020229
9.433842 0.89329242
9.42969 0.90192121
9.425538 0.90410255
9.421386 0.89876697
9.417234 0.8860837
9.413082 0.86749255
9.408929 0.84543504
9.404777 0.8228637
9.400625 0.80266899
9.396473 0.78717219
9.392321 0.77779212
9.388169 0.77492494
9.384017 0.77800946
9.379865 0.78571169
9.375713 0.79615969
9.371561 0.80718498
9.367409 0.81655889
9.363257 0.82223101
9.359105 0.82257291
9.354952 0.81660793
9.3508 0.80418232
9.346648 0.7860229
9.342496 0.76364109
9.338344 0.73908275
9.334192 0.71457227
9.33004 0.69213809
9.325888 0.67331711
9.321736 0.65901068
9.317584 0.64951304
9.313432 0.64467512
9.30928 0.64412575
9.305128 0.64746456
9.300975 0.65436647
9.296823 0.66458255
9.292671 0.67786353
9.288519 0.69385339
9.284367 0.71199632
9.280215 0.73147926
9.276063 0.75121105
9.271911 0.76983009
9.267759 0.78573938
9.263607 0.79718243
9.259455 0.80238182
9.255303 0.79975448
9.251151 0.78819143
9.246998 0.76735361
9.242846 0.73790586
9.238694 0.70160149
9.234542 0.66115226
9.23039 0.61986877
9.226238 0.58112371
9.222086 0.54775348
9.217934 0.52154918
9.213782 0.50297963
9.20963 0.49123295
9.205478 0.48457324
9.201326 0.48091217
9.197174 0.47842603
9.193022 0.47603304
9.188869 0.47359192
9.184717 0.47177756
9.180565 0.47169853
9.176413 0.47440546
9.172261 0.48046786
9.168109 0.4897595
9.163957 0.50150639
9.159805 0.51455091
9.155653 0.52771125
9.151501 0.54009454
9.147349 0.55125847
9.143197 0.56119078
9.139045 0.5701522
9.134892 0.57847447
9.13074 0.58640453
9.126588 0.59404507
9.122436 0.6013859
9.118284 0.60837871
9.114132 0.61499725
9.10998 0.62124703
9.105828 0.62712453
9.101676 0.63255592
9.097524 0.63735413
9.093372 0.64122098
9.08922 0.64379932
9.085068 0.64476286
9.080915 0.64392513
9.076763 0.64135103
9.072611 0.63745468
9.068459 0.633061
9.064307 0.62939644
9.060155 0.62797077
9.056003 0.63032654
9.051851 0.63767198
9.047699 0.65046439
9.043547 0.66805533
9.039395 0.68852123
9.035243 0.70877366
9.031091 0.72497552
9.026938 0.73320385
9.022786 0.73022518
9.018634 0.7142079
9.014482 0.68520157
9.01033 0.64526272
9.006178 0.59818542
9.002026 0.54888359
8.997874 0.50254918
8.993722 0.46376008
8.98957 0.43572325
8.985418 0.41981004
8.981266 0.4154758
8.977114 0.42056782
8.972961 0.43193365
8.968809 0.44616837
8.964657 0.46030664
8.960505 0.47228551
8.956353 0.48107521
8.952201 0.48647826
8.948049 0.48870033
8.943897 0.48786458
8.939745 0.48365096
8.935593 0.47518875
8.931441 0.46123489
8.927289 0.44056673
8.923137 0.41244476
8.918984 0.37698261
8.914832 0.33530102
8.91068 0.28942177
8.906528 0.24194356
8.902376 0.19560468
8.898224 0.15285917
8.894072 0.1155722
8.88992 0.084891692
8.885768 0.061296909
8.881616 0.044779112
8.877464 0.035084584
8.873312 0.031946937
8.86916 0.035248315
8.865008 0.045070591
8.860855 0.061622515
8.856703 0.085054753
8.852551 0.11520029
8.848399 0.1513007
8.844247 0.1917941
8.840095 0.23424055
8.835943 0.27544086
8.831791 0.31176226
8.827639 0.33962992
8.823487 0.35609012
8.819335 0.35931849
8.815183 0.34894957
8.811031 0.32614323
8.806878 0.29337046
8.802726 0.25397242
8.798574 0.21160157
8.794422 0.16967322
8.79027 0.13093925
8.786118 0.097249755
8.781966 0.069513519
8.777814 0.047820282
8.773662 0.031660452
8.76951 0.020173635
8.765358 0.012371245
8.761206 0.0073013744
8.757054 0.0041472311
8.752901 0.0022671177
8.748749 0.0011927529
8.744597 0.00060393593
8.740445 0.00029430087
8.736293 0.00013802692
8.732141 6.2302954e-05
8.727989 2.7076388e-05
8.723837 1.1364334e-05
8.719685 4.6968756e-06
8.715533 2.1714679e-06
8.711381 1.7696985e-06
8.707229 3.1567595e-06
8.703077 7.4757805e-06
8.698924 1.8031793e-05
8.694772 4.2219267e-05
8.69062 9.5228913e-05
8.686468 0.00020674862
8.682316 0.00043201689
8.678164 0.0008688024
8.674012 0.0016815245
8.66986 0.0031321942
8.665708 0.0056150908
8.661556 0.0096878463
8.657404 0.01608645
8.653252 0.025707263
8.6491 0.039537949
8.644947 0.05852417
8.640795 0.083371861
8.636643 0.11430558
8.632491 0.15082738
8.628339 0.19154023
8.624187 0.23410536
8.620035 0.2753868
8.615883 0.31179765
8.611731 0.33980941
8.607579 0.3565332
8.603427 0.36024963
8.599275 0.35076546
8.595123 0.32951303
8.59097 0.29937164
8.586818 0.26425726
8.582666 0.22857626
8.578514 0.19665455
8.574362 0.17223589
8.57021 0.15810303
8.566058 0.15583441
8.561906 0.16568241
8.557754 0.18655576
8.553602 0.21610309
8.54945 0.25091209
8.545298 0.28684302
8.541146 0.31949793
8.536993 0.34478947
8.532841 0.35953023
8.528689 0.36193472
8.524537 0.35192651
8.520385 0.33117699
8.516233 0.30286072
8.512081 0.27117419
8.507929 0.24071193
8.503777 0.21581077
8.499625 0.19996239
8.495473 0.19536471
8.491321 0.20265134
8.487169 0.22081505
8.483017 0.24732813
8.478864 0.27845395
8.474712 0.30972857
8.47056 0.33656562
8.466408 0.35490468
8.462256 0.3617972
8.458104 0.35581853
8.453952 0.33722079
8.4498 0.30779488
8.445648 0.27047753
8.441496 0.22879831
8.437344 0.18629326
8.433192 0.14600737
8.42904 0.11017166
8.424887 0.080087267
8.420735 0.056196944
8.416583 0.038288542
8.412431 0.025761583
8.408279 0.017894905
8.404127 0.01407117
8.399975 0.013934343
8.395823 0.017470913
8.391671 0.025012842
8.387519 0.03716221
8.383367 0.054639279
8.379215 0.078062301
8.375063 0.10768159
8.37091 0.14311024
8.366758 0.18311219
8.362606 0.22551608
8.358454 0.26731113
8.354302 0.30494705
8.35015 0.33480805
8.345998 0.35377747
8.341846 0.35977158
8.337694 0.35211603
8.333542 0.33167058
8.32939 0.30067015
8.325238 0.2623227
8.321086 0.22026405
8.316933 0.17799737
8.312781 0.13843496
8.308629 0.10361922
8.304477 0.074644487
8.300325 0.051751155
8.296173 0.034531496
8.292021 0.022177723
8.287869 0.013713824
8.283717 0.0081748689
8.279565 0.004721173
8.275413 0.002693596
8.271261 0.0016267308
8.267109 0.0012398412
8.262956 0.0014227324
8.258804 0.0022281605
8.254652 0.0038756685
8.2505 0.0067644861
8.246348 0.011486257
8.242196 0.018822284
8.238044 0.029706059
8.233892 0.045132904
8.22974 0.066006388
8.225588 0.092927846
8.221436 0.12595801
8.217284 0.16440391
8.213132 0.20669978
8.208979 0.25044862
8.204827 0.29266457
8.200675 0.33020739
8.196523 0.36033993
8.192371 0.38128649
8.188219 0.39264557
8.184067 0.39552741
8.179915 0.39234796
8.175763 0.3862995
8.171611 0.38061093
8.167459 0.37777635
8.163307 0.37894854
8.159155 0.38365617
8.155003 0.38991973
8.15085 0.39473528
8.146698 0.39479888
8.142546 0.38728465
8.138394 0.37048361
8.134242 0.34415839
8.13009 0.3095531
8.125938 0.26909259
8.121786 0.22588071
8.117634 0.18314402
8.113482 0.14375886
8.10933 0.10995476
8.105178 0.083224383
8.101026 0.064409522
8.096873 0.053891108
8.092721 0.051795025
8.088569 0.05813474
8.084417 0.072840466
8.080265 0.095663804
8.076113 0.12598863
8.071961 0.16261414
8.067809 0.20359657
8.063657 0.24623395
8.059505 0.28725132
8.055353 0.32319265
8.051201 0.35096463
8.047049 0.36842106
8.042896 0.37484657
8.038744 0.37120563
8.034592 0.36007097
8.03044 0.34522065
8.026288 0.33097669
8.022136 0.32142405
8.017984 0.31968041
8.013832 0.32737572
8.00968 0.34444904
8.005528 0.3692928
8.001376 0.39918971
7.997224 0.43091777
7.993072 0.46136218
7.988919 0.48798164
7.984767 0.5090296
7.980615 0.52351366
7.976463 0.53096186
7.972311 0.53112322
7.968159 0.52374068
7.964007 0.50849258
7.959855 0.48512312
7.955703 0.45370144
7.951551 0.41489751
7.947399 0.37015804
7.943247 0.32170746
7.939095 0.27236539
7.934942 0.22523581
7.93079 0.18335822
7.926638 0.14940815
7.922486 0.12549978
7.918334 0.11309628
7.914182 0.11299496
7.91003 0.12533929
7.905878 0.14962192
7.901726 0.18467259
7.897574 0.22865633
7.893422 0.27912481
7.88927 0.33315682
7.885118 0.38759534
7.880965 0.43935021
7.876813 0.48570522
7.872661 0.52456197
7.868509 0.55457379
7.864357 0.5751632
7.860205 0.58645569
7.856053 0.58918156
7.851901 0.58458735
7.847749 0.57436453
7.843597 0.56056661
7.839445 0.54546913
7.835293 0.53134358
7.831141 0.52015984
7.826988 0.51328194
7.822836 0.51124903
7.818684 0.51372092
7.814532 0.51961489
7.81038 0.5273906
7.806228 0.53538473
7.802076 0.54208336
7.797924 0.54625584
7.793772 0.54694325
7.78962 0.54336462
7.785468 0.53484248
7.781316 0.52083669
7.777164 0.50111824
7.773012 0.47603818
7.768859 0.44678623
7.764707 0.41551565
7.760555 0.38524355
7.756403 0.35950698
7.752251 0.34183623
7.748099 0.33516962
7.743947 0.34135656
7.739795 0.36087214
7.735643 0.39280561
7.731491 0.4351065
7.727339 0.48499967
7.723187 0.53943714
7.719035 0.59545419
7.714882 0.65034075
7.71073 0.70161438
7.706578 0.7468606
7.702426 0.78356293
7.698274 0.80905345
7.694122 0.8206713
7.68997 0.81613501
7.685818 0.79404614
7.681666 0.75437941
7.677514 0.6988038
7.673362 0.63072116
7.66921 0.55498873
7.665058 0.47737805
7.660905 0.40388585
7.656753 0.34003508
7.652601 0.29028553
7.648449 0.25762841
7.644297 0.24338977
7.640145 0.24722952
7.635993 0.26730502
7.631841 0.30056407
7.627689 0.34313307
7.623537 0.39076168
7.619385 0.43927544
7.615233 0.48497912
7.611081 0.52495606
7.606928 0.55722957
7.602776 0.58078581
7.598624 0.59549206
7.594472 0.60196259
7.59032 0.60141801
7.586168 0.59555723
7.582016 0.5864296
7.577864 0.57627883
7.573712 0.56733983
7.56956 0.56160209
7.565408 0.5605875
7.561256 0.56520665
7.557104 0.57573919
7.552951 0.59193811
7.548799 0.61320471
7.544647 0.63874988
7.540495 0.66766579
7.536343 0.69888099
7.532191 0.7310379
7.528039 0.76238333
7.523887 0.79077251
7.519735 0.81384748
7.515583 0.82937603
7.511431 0.83566144
7.507279 0.8318898
7.503127 0.81829219
7.498974 0.79606182
7.494822 0.767056
7.49067 0.73339285
7.486518 0.69708951
7.482366 0.65986566
7.478214 0.62316334
7.474062 0.58833927
7.46991 0.55691029
7.465758 0.5307049
7.461606 0.51180717
7.457454 0.5022599
7.453302 0.50358994
7.44915 0.51629451
7.444997 0.53945562
7.440845 0.57062178
7.436693 0.60602414
7.432541 0.64110329
7.428389 0.67124046
7.424237 0.6925352
7.420085 0.70246049
7.415933 0.70025446
7.411781 0.68696646
7.407629 0.66515115
7.403477 0.6382822
7.399325 0.61002258
7.395173 0.58352417
7.391021 0.56092469
7.386868 0.5431599
7.382716 0.53012259
7.378564 0.52109894
7.374412 0.51532929
7.37026 0.51250228
7.366108 0.51301493
7.361956 0.51791071
7.357804 0.52851718
7.353652 0.54590577
7.3495 0.57035561
7.345348 0.60100011
7.341196 0.63577468
7.337044 0.67168769
7.332891 0.70534017
7.328739 0.73355082
7.324587 0.75392281
7.320435 0.76521763
7.316283 0.7674665
7.312131 0.76182823
7.307979 0.75027049
7.303827 0.73518656
7.299675 0.71905552
7.295523 0.70421116
7.291371 0.692724
7.287219 0.68634481
7.283067 0.68643341
7.278914 0.69381471
7.274762 0.70855989
7.27061 0.72975867
7.266458 0.75539688
7.262306 0.78245216
7.258154 0.8072645
7.254002 0.82614278
7.24985 0.83607212
7.245698 0.83533017
7.241546 0.82383071
7.237394 0.80309015
7.233242 0.77582955
7.22909 0.74533697
7.224937 0.71478095
7.220785 0.68666135
7.216633 0.66251727
7.212481 0.6429121
7.208329 0.62762681
7.204177 0.61594635
7.200025 0.60693247
7.195873 0.59962335
7.191721 0.59315678
7.187569 0.58684858
7.183417 0.5802576
7.179265 0.57324203
7.175113 0.56598149
7.17096 0.55892991
7.166808 0.55268626
7.162656 0.54781194
7.158504 0.54466243
7.154352 0.54330947
7.1502 0.54359842
7.146048 0.54532572
7.141896 0.54845943
7.137744 0.55329484
7.133592 0.56045304
7.12944 0.57069082
7.125288 0.58456795
7.121136 0.60208223
7.116983 0.62240519
7.112831 0.64382591
7.108679 0.66394805
7.104527 0.68011071
7.100375 0.68994193
7.096223 0.6919191
7.092071 0.68580845
7.087919 0.67287832
7.083767 0.65582262
7.079615 0.63838304
7.075463 0.62471835
7.071311 0.61862774
7.067159 0.62278268
7.063007 0.63814195
7.058854 0.66370434
7.054702 0.69668788
7.05055 0.73312312
7.046398 0.76873581
7.042246 0.79990442
7.038094 0.82444088
7.033942 0.84197822
7.02979 0.85385143
7.025638 0.86250289
7.021486 0.8705878
7.017334 0.88005157
7.013182 0.89146495
7.00903 0.90382477
7.004877 0.91487938
7.000725 0.92186732
6.996573 0.92242224
6.992421 0.91534554
6.988269 0.90099747
6.984117 0.88119015
6.979965 0.858632
6.975813 0.83611535
6.971661 0.81570866
6.967509 0.79819653
6.963357 0.78291828
6.959205 0.76802901
6.955053 0.75108837
6.9509 0.72980542
6.946748 0.70274486
6.942596 0.66982624
6.938444 0.63250767
6.934292 0.59362048
6.93014 0.55689672
6.925988 0.52629473
6.921836 0.50526883
6.917684 0.49613979
6.913532 0.49969779
6.90938 0.51511352
6.905228 0.54015857
6.901076 0.57166265
6.896923 0.60608516
6.892771 0.64006471
6.888619 0.67083445
6.884467 0.69644283
6.880315 0.71577904
6.876163 0.7284513
6.872011 0.7345924
6.867859 0.73466765
6.863707 0.7293401
6.859555 0.71941596
6.855403 0.70585978
6.851251 0.68984149
6.847099 0.67276567
6.842946 0.6562395
6.838794 0.64196051
6.834642 0.63153924
6.83049 0.62630226
6.826338 0.62713159
6.822186 0.63438192
6.818034 0.64788101
6.813882 0.66698017
6.80973 0.69060138
6.805578 0.71723906
6.801426 0.7449159
6.797274 0.77114238
6.793122 0.79296342
6.788969 0.8071693
6.784817 0.81069966
6.780665 0.80119334
6.776513 0.77756458
6.772361 0.74044623
6.768209 0.6923533
6.764057 0.63748164
6.759905 0.58114965
6.755753 0.52898552
6.751601 0.48603001
6.747449 0.45594757
6.743297 0.44051045
6.739145 0.43945172
6.734992 0.45069248
6.73084 0.47086121
6.726688 0.4959625
6.722536 0.52203457
6.718384 0.5456637
6.714232 0.56428788
6.71008 0.57629734
6.705928 0.58099902
6.701776 0.5785326
6.697624 0.56980351
6.693472 0.55644552
6.68932 0.54077112
6.685168 0.52563885
6.681016 0.51418102
6.676863 0.50938665
6.672711 0.51360222
6.668559 0.52806565
6.664407 0.55260172
6.660255 0.5855739
6.656103 0.62411814
6.651951 0.66460501
6.647799 0.70321596
6.643647 0.73649533
6.639495 0.76175979
6.635343 0.77729871
6.631191 0.78236647
6.627039 0.77702648
6.622886 0.76194086
6.618734 0.7381998
6.614582 0.70725092
6.61043 0.6709349
6.606278 0.6315763
6.602126 0.59203992
6.597974 0.55565772
6.593822 0.52596508
6.58967 0.50624759
6.585518 0.498971
6.581366 0.5052221
6.577214 0.52430753
6.573062 0.55363346
6.568909 0.5889286
6.564757 0.6247945
6.560605 0.65549269
6.556453 0.67582705
6.552301 0.68196172
6.548149 0.67203045
6.543997 0.64643525
6.539845 0.60778898
6.535693 0.56051747
6.531541 0.51019201
6.527389 0.46270543
6.523237 0.42342906
6.519085 0.39649103
6.514932 0.38429475
6.51078 0.38735369
6.506628 0.40445731
6.502476 0.43311534
6.498324 0.47016696
6.494172 0.51240544
6.49002 0.55706937
6.485868 0.60209425
6.481716 0.646093
6.477564 0.68811885
6.473412 0.7273315
6.46926 0.7627124
6.465108 0.79294714
6.460955 0.81652359
6.456803 0.83200788
6.452651 0.83839206
6.448499 0.83538205
6.444347 0.82352135
6.440195 0.80411194
6.436043 0.77896983
6.431891 0.75010758
6.427739 0.71944819
6.423587 0.6886422
6.419435 0.65900166
6.415283 0.63151043
6.411131 0.60684579
6.406978 0.58536363
6.402826 0.56704632
6.398674 0.55146233
6.394522 0.53781033
6.39037 0.5251007
6.386218 0.51246932
6.382066 0.49954815
6.377914 0.4867671
6.373762 0.47545962
6.36961 0.46769524
6.365458 0.46584952
6.361306 0.47201203
6.357154 0.48739294
6.353002 0.51189557
6.348849 0.54397608
6.344697 0.58082932
6.340545 0.61885103
6.336393 0.65425763
6.332241 0.68371459
6.328089 0.70483365
6.323937 0.71644246
6.319785 0.71858991
6.315633 0.71231427
6.311481 0.69925409
6.307329 0.68121456
6.303177 0.65980687
6.299025 0.63625164
6.294872 0.61138349
6.29072 0.58582569
6.286568 0.56024298
6.282416 0.53555045
6.278264 0.51297208
6.274112 0.49390175
6.26996 0.47960325
6.265808 0.47085961
6.261656 0.46771561
6.257504 0.46943315
6.253352 0.47470356
6.2492 0.48206277
6.245048 0.49037267
6.240895 0.49919852
6.236743 0.50894328
6.232591 0.52068232
6.228439 0.53574711
6.224287 0.55519248
6.220135 0.57932022
6.215983 0.60740919
6.211831 0.63773094
6.207679 0.66783869
6.203527 0.69503681
6.199375 0.71689432
6.195223 0.73166586
6.191071 0.73852373
6.186918 0.73756676
6.182766 0.72963701
6.178614 0.71602548
6.174462 0.69817075
6.17031 0.67744412
6.166158 0.65507392
6.162006 0.63220461
6.157854 0.61002953
6.153702 0.58990412
6.14955 0.57335065
6.145398 0.56190835
6.141246 0.55684716
6.137094 0.55882393
6.132941 0.56759168
6.128789 0.58186246
6.124637 0.59937844
6.120485 0.61718487
6.116333 0.63204601
6.112181 0.64091968
6.108029 0.64140807
6.103877 0.63212304
6.099725 0.61292664
6.095573 0.58502209
6.091421 0.55087722
6.087269 0.51397016
6.083117 0.47836597
6.078964 0.44816571
6.074812 0.42690963
6.07066 0.41704575
6.066508 0.41957895
6.062356 0.43398454
6.058204 0.45840872
6.054052 0.49010506
6.0499 0.52599485
6.045748 0.56321148
6.041596 0.59950418
6.037444 0.63342797
6.033292 0.6643149
6.02914 0.69208164
6.024987 0.71696148
6.020835 0.73924751
6.016683 0.75910658
6.012531 0.77648579
6.008379 0.79110293
6.004227 0.80249638
6.000075 0.81011063
5.995923 0.81340059
5.991771 0.81194325
5.987619 0.80554409
5.983467 0.79431869
5.979315 0.77872489
5.975163 0.759525
5.971011 0.73767438
5.966858 0.71415954
5.962706 0.68983362
5.958554 0.66530791
5.954402 0.64094359
5.95025 0.61694996
5.946098 0.59354695
5.941946 0.57111232
5.937794 0.55022886
5.933642 0.53158134
5.92949 0.5157185
5.925338 0.50276393
5.921186 0.49220127
5.917034 0.48285077
5.912881 0.47309436
5.908729 0.46131548
5.904577 0.44643325
5.900425 0.42836224
5.896273 0.40823892
5.892121 0.38832205
5.887969 0.37157288
5.883817 0.36101859
5.879665 0.35906713
5.875513 0.36695334
5.871361 0.38445419
5.867209 0.40993005
5.863057 0.4406561
5.858904 0.47333171
5.854752 0.50461996
5.8506 0.53158276
5.846448 0.55193314
5.842296 0.564102
5.838144 0.56718325
5.833992 0.56085301
5.82984 0.54534413
5.825688 0.52150606
5.821536 0.49091487
5.817384 0.45595031
5.813232 0.41974591
5.80908 0.38595122
5.804927 0.35830775
5.800775 0.34010895
5.796623 0.33366275
5.792471 0.33988713
5.788319 0.35814007
5.784167 0.38632572
5.780015 0.42124665
5.775863 0.45911078
5.771711 0.49606882
5.767559 0.5286643
5.763407 0.55412074
5.759255 0.57045316
5.755103 0.576451
5.75095 0.57161347
5.746798 0.55611358
5.742646 0.53082819
5.738494 0.49741575
5.734342 0.45837744
5.73019 0.41702069
5.726038 0.37726394
5.721886 0.34326979
5.717734 0.31894987
5.713582 0.30742981
5.70943 0.31058167
5.705278 0.32872049
5.701126 0.36052779
5.696973 0.40321797
5.692821 0.4529164
5.688669 0.50518042
5.684517 0.55557338
5.680365 0.60019939
5.676213 0.63612082
5.672061 0.66160563
5.667909 0.67618115
5.663757 0.68049825
5.659605 0.67603521
5.655453 0.66469221
5.651301 0.64834806
5.647149 0.62846507
5.642996 0.60582932
5.638844 0.58049402
5.634692 0.55194965
5.63054 0.51948529
5.626388 0.48264881
5.622236 0.44167848
5.618084 0.39778168
5.613932 0.35317625
5.60978 0.31087381
5.605628 0.27424953
5.601476 0.24649051
5.597324 0.23003453
5.593172 0.22610386
5.58902 0.23441645
5.584867 0.25312602
5.580715 0.27901167
5.576563 0.30790374
5.572411 0.33529596
5.568259 0.35705539
5.564107 0.3701105
5.559955 0.37298455
5.555803 0.36605832
5.551651 0.35149287
5.547499 0.33281245
5.543347 0.31422146
5.539195 0.29978895
5.535043 0.29266409
5.53089 0.29448101
5.526738 0.30507354
5.522586 0.32255846
5.518434 0.34377164
5.514282 0.36496805
5.51013 0.38263793
5.505978 0.39425962
5.501826 0.39881689
5.497674 0.39695621
5.493522 0.39074218
5.48937 0.38306723
5.485218 0.37686104
5.481066 0.37429956
5.476913 0.37621629
5.472761 0.38186824
5.468609 0.38911649
5.464457 0.39497394
5.460305 0.39637874
5.456153 0.39099693
5.452001 0.37785633
5.447849 0.35766228
5.443697 0.33272937
5.439545 0.30655581
5.435393 0.28314464
5.431241 0.26622106
5.427089 0.25850424
5.422936 0.2611689
5.418784 0.27358947
5.414632 0.2934066
5.41048 0.31690143
5.406328 0.33961053
5.402176 0.3570715
5.398024 0.36556117
5.393872 0.36268626
5.38972 0.34771423
5.385568 0.32158801
5.381416 0.28663971
5.377264 0.24608534
5.373112 0.20342606
5.368959 0.16188919
5.364807 0.12401473
5.360655 0.091442126
5.356503 0.064896586
5.352351 0.044329341
5.348199 0.029144032
5.344047 0.018441407
5.339895 0.011231114
5.335743 0.0065831733
5.331591 0.0037139037
5.327439 0.0020165476
5.323287 0.0010538268
5.319135 0.00053004384
5.314982 0.00025658715
5.31083 0.00011955031
5.306678 5.3617082e-05
5.302526 2.3159136e-05
5.298374 9.6807293e-06
5.294222 4.0463918e-06
5.29007 2.0471107e-06
5.285918 2.0805915e-06
5.281766 4.170749e-06
5.277614 9.9964052e-06
5.273462 2.3895713e-05
5.26931 5.5238509e-05
5.265158 0.00012298926
5.261006 0.00026357507
5.256853 0.00054368009
5.252701 0.001079363
5.248549 0.002062421
5.244397 0.0037929135
5.240245 0.006713581
5.236093 0.011437255
5.231941 0.018753199
5.227789 0.029594769
5.223637 0.044951132
5.219485 0.065713158
5.215333 0.09245921
5.211181 0.12520861
5.207029 0.16319405
5.202876 0.20472018
5.198724 0.24717423
5.194572 0.28723142
5.19042 0.3212528
5.186268 0.34581842
5.182116 0.35829072
5.177964 0.35728043
5.173812 0.34290132
5.16966 0.31674904
5.165508 0.28160975
5.161356 0.24097184
5.157204 0.19845916
5.153052 0.15731215
5.148899 0.12001621
5.144747 0.088126199
5.140595 0.062281813
5.136443 0.042366511
5.132291 0.027742378
5.128139 0.017495747
5.123987 0.010646009
5.119835 0.006294062
5.115683 0.003708762
5.111531 0.0023642981
5.107379 0.0019478067
5.103227 0.0023554496
5.099075 0.0036896684
5.094922 0.0062621404
5.09077 0.01059794
5.086618 0.017428235
5.082466 0.027653261
5.078314 0.042256111
5.074162 0.062154261
5.07001 0.087990411
5.065858 0.11988599
5.061706 0.15720504
5.057554 0.19839393
5.053402 0.240965
5.04925 0.28167168
5.045098 0.31688083
5.040945 0.34309338
5.036793 0.35751337
5.032641 0.35853853
5.028489 0.34605326
5.024337 0.32145016
5.020185 0.2873743
5.016033 0.2472554
5.011881 0.20474214
5.007729 0.16316697
5.003577 0.12514712
4.999425 0.092378957
4.995273 0.06562795
4.991121 0.044871251
4.986968 0.029526439
4.982816 0.018698969
4.978664 0.011396925
4.974512 0.0066853088
4.97036 0.0037741452
4.966208 0.0020505927
4.962056 0.0010722699
4.957904 0.00053962413
4.953752 0.00026136056
4.9496 0.00012183179
4.945448 5.4654987e-05
4.941296 2.3599169e-05
4.937144 9.8050864e-06
4.932991 3.9220346e-06
4.928839 1.5114182e-06
4.924687 5.5960737e-07
4.920535 2.008847e-07
4.916383 6.6961566e-08
4.912231 2.3914845e-08
4.908079 9.565938e-09
4.903927 0
4.899775 0
4.895623 0
4.891471 0
4.887319 0
4.883167 0
4.879015 0
4.874862 0
4.87071 0
4.866558 0
4.862406 0
4.858254 0
4.854102 0
4.84995 0
4.845798 0
4.841646 0
4.837494 0
4.833342 0
4.82919 0
4.825038 0
4.820885 0
4.816733 0
4.812581 0
4.808429 0
4.804277 0
4.800125 0
4.795973 0
4.791821 0
4.787669 0
4.783517 0
4.779365 0
4.775213 0
4.771061 0
4.766908 0
4.762756 0
4.758604 0
4.754452 0
4.7503 0
4.746148 0
4.741996 0
4.737844 0
4.733692 0
4.72954 0
4.725388 0
4.721236 0
4.717084 4.782969e-09
4.712931 9.565938e-09
4.708779 2.8697814e-08
4.704627 8.1310473e-08
4.700475 2.3436548e-07
4.696323 6.5048378e-07
4.692171 1.7410007e-06
4.688019 4.4959909e-06
4.683867 1.1173016e-05
4.679715 2.6722448e-05
4.675563 6.1513764e-05
4.671411 0.00013628592
4.667259 0.00029060841
4.663107 0.00059640754
4.658954 0.0011780692
4.654802 0.0022396683
4.65065 0.00409811
4.646498 0.007217218
4.642346 0.01223329
4.638194 0.019957373
4.634042 0.031336497
4.62989 0.047357027
4.625738 0.068881938
4.621586 0.096430251
4.617434 0.12992964
4.613282 0.16849625
4.60913 0.21030969
4.604977 0.25264773
4.600825 0.29211819
4.596673 0.325079
4.592521 0.34818201
4.588369 0.35893091
4.584217 0.35612504
4.580065 0.34008014
4.575913 0.3125699
4.571761 0.2765032
4.567609 0.23541836
4.563457 0.19291581
4.559305 0.15215394
4.555153 0.11550177
4.551001 0.084390145
4.546848 0.059349839
4.542696 0.040185405
4.538544 0.026216797
4.534392 0.016525694
4.53024 0.010162676
4.526088 0.0062956116
4.521936 0.0043001426
4.517784 0.0038059184
4.513632 0.0047154287
4.50948 0.007208006
4.505328 0.011732618
4.501176 0.018982858
4.497024 0.029839509
4.492871 0.045263876
4.488719 0.066130826
4.484567 0.093006124
4.480415 0.12589478
4.476263 0.16401128
4.472111 0.20563838
4.467959 0.24814049
4.463807 0.28817326
4.459655 0.32208624
4.455503 0.34645998
4.451351 0.35867112
4.447199 0.35735689
4.443047 0.34266544
4.438894 0.31622841
4.434742 0.28086256
4.43059 0.24007627
4.426438 0.19749997
4.422286 0.15636777
4.418134 0.11914885
4.413982 0.08737655
4.40983 0.06166835
4.405678 0.041888248
4.401526 0.027383215
4.397374 0.017228168
4.393222 0.010431727
4.38907 0.0060790484
4.384917 0.003409396
4.380765 0.0018402712
4.376613 0.00095598158
4.372461 0.00047794296
4.368309 0.00022996993
4.364157 0.00010649759
4.360005 4.747575e-05
4.355853 2.0399363e-05
4.351701 8.5328167e-06
4.347549 3.706801e-06
4.343397 2.2910422e-06
4.339245 3.1471936e-06
4.335093 6.9687858e-06
4.33094 1.6678213e-05
4.326788 3.911512e-05
4.322636 8.8513624e-05
4.318484 0.00019284453
4.314332 0.00040436655
4.31018 0.00081603669
4.306028 0.0015849324
4.301876 0.0029626188
4.297724 0.0053297245
4.293572 0.0092277821
4.28942 0.015376365
4.285268 0.024658912
4.281116 0.038059055
4.276963 0.056533507
4.272811 0.080819783
4.268659 0.11119705
4.264507 0.14724233
4.260355 0.18764453
4.256203 0.23014576
4.252051 0.27166513
4.247899 0.30862324
4.243747 0.33743271
4.239595 0.3550664
4.235443 0.35958023
4.231291 0.35046597
4.227139 0.32874545
4.222986 0.29678194
4.218834 0.25785706
4.214682 0.2156177
4.21053 0.17352163
4.206378 0.1343961
4.202226 0.10018058
4.198074 0.071869437
4.193922 0.049621376
4.18977 0.032972899
4.185618 0.021086738
4.181466 0.012978524
4.177314 0.0076878574
4.173162 0.0043827732
4.16901 0.0024046759
4.164857 0.0012697778
4.160705 0.00064530383
4.156553 0.00031561856
4.152401 0.00014856858
4.148249 6.730594e-05
4.144097 2.9343515e-05
4.139945 1.2316145e-05
4.135793 4.9742878e-06
4.131641 1.9323195e-06
4.127489 7.2222832e-07
4.123337 2.5828033e-07
4.119185 9.0876411e-08
4.115033 2.8697814e-08
4.11088 9.565938e-09
4.106728 4.782969e-09
4.102576 0
4.098424 0
4.094272 0
4.09012 0
4.085968 0
4.081816 0
4.077664 0
4.073512 0
4.06936 4.782969e-09
4.065208 1.4348907e-08
4.061056 4.782969e-08
4.056903 1.4348907e-07
4.052751 4.0655237e-07
4.048599 1.1144318e-06
4.044447 2.93196e-06
4.040295 7.4183849e-06
4.036143 1.8065274e-05
4.031991 4.2338842e-05
4.027839 9.548241e-05
4.023687 0.00020724126
4.019535 0.00043292087
4.015383 0.00087038557
4.011231 0.0016841647
4.007079 0.003136365
4.002926 0.0056213182
3.998774 0.0096966087
3.994622 0.016097991
3.99047 0.025721344
3.986318 0.039553614
3.982166 0.058539609
3.978014 0.083384584
3.973862 0.1143131
3.96971 0.15082877
3.965558 0.19153884
3.961406 0.23411322
3.957254 0.27543109
3.953102 0.31192979
3.948949 0.34011672
3.944797 0.35715226
3.940645 0.36137834
3.936493 0.35266735
3.932341 0.3325034
3.928189 0.3037712
3.924037 0.27029822
3.919885 0.23625098
3.915733 0.20551094
3.911581 0.18114709
3.907429 0.16506767
3.903277 0.15788882
3.899125 0.15901459
3.894972 0.16689037
3.89082 0.17937069
3.886668 0.19413078
3.882516 0.20904838
3.878364 0.22248839
3.874212 0.23344163
3.87006 0.24150059
3.865908 0.24669464
3.861756 0.24924478
3.857604 0.24931993
3.853452 0.24687398
3.8493 0.24161333
3.845148 0.23309883
3.840995 0.22093908
3.836843 0.2050022
3.832691 0.18556999
3.828539 0.16338196
3.824387 0.1395565
3.820235 0.11541655
3.816083 0.092273645
3.811931 0.071229993
3.807779 0.053044317
3.803627 0.03808219
3.799475 0.026345397
3.795323 0.017556443
3.791171 0.011267006
3.787019 0.0069621279
3.782866 0.0041417211
3.778714 0.0023718313
3.774562 0.0013074389
3.77041 0.00069370747
3.766258 0.00035426495
3.762106 0.00017412877
3.757954 8.2372292e-05
3.753802 3.750326e-05
3.74965 1.6434281e-05
3.745498 6.9305221e-06
3.741346 2.8123858e-06
3.737194 1.1000829e-06
3.733042 4.1133533e-07
3.728889 1.4827204e-07
3.724737 5.2612659e-08
3.720585 1.9131876e-08
3.716433 4.782969e-09
3.712281 0
3.708129 0
3.703977 0
3.699825 0
3.695673 0
3.691521 0
3.687369 0
3.683217 0
3.679065 0
3.674912 0
3.67076 0
3.666608 0
3.662456 0
3.658304 0
3.654152 0
3.65 0
