# Supplementary material for: Structural motifs of gold cluster anions with 17 to 69 atoms
Source: Nat Commun. 2026 Apr 10;17:5099. doi: 10.1038/s41467-026-71649-9 (PMC13246909; doi:10.1038/s41467-026-71649-9)
Supplement: Supplementary file 5 — Source Data [file 41467_2026_71649_MOESM5_ESM.zip › SupplementaryFigure6/27_th_green.dat]

11.95 0
11.941692 0
11.933383 0
11.925075 1.3122e-08
11.916767 7.8732e-08
11.908458 3.80538e-07
11.90015 1.712421e-06
11.891842 7.046514e-06
11.883534 2.6539245e-05
11.875225 9.1696536e-05
11.866917 0.00029067198
11.858609 0.00084527987
11.8503 0.0022549107
11.841992 0.0055181881
11.833684 0.012388008
11.825375 0.025511983
11.817067 0.048197493
11.808759 0.083529967
11.80045 0.13279992
11.792142 0.19368273
11.783834 0.25913236
11.775526 0.31804607
11.767217 0.35809317
11.758909 0.36986197
11.750601 0.35044588
11.742292 0.30460699
11.733984 0.2428826
11.725676 0.17766037
11.717367 0.11921265
11.709059 0.073382377
11.700751 0.041438003
11.692442 0.021465624
11.684134 0.010200603
11.675826 0.0044467834
11.667518 0.0017782934
11.659209 0.00065237335
11.650901 0.00021955074
11.642593 6.7781691e-05
11.634284 1.9197486e-05
11.625976 4.98636e-06
11.617668 1.187541e-06
11.609359 2.6244e-07
11.601051 5.2488e-08
11.592743 6.561e-09
11.584434 0
11.576126 0
11.567818 0
11.55951 0
11.551201 0
11.542893 0
11.534585 0
11.526276 0
11.517968 0
11.50966 0
11.501351 0
11.493043 0
11.484735 0
11.476426 0
11.468118 0
11.45981 0
11.451502 0
11.443193 0
11.434885 0
11.426577 0
11.418268 0
11.40996 0
11.401652 0
11.393343 0
11.385035 0
11.376727 0
11.368418 0
11.36011 0
11.351802 0
11.343493 0
11.335185 0
11.326877 0
11.318569 0
11.31026 0
11.301952 0
11.293644 0
11.285335 0
11.277027 0
11.268719 0
11.26041 0
11.252102 0
11.243794 0
11.235485 0
11.227177 0
11.218869 0
11.210561 0
11.202252 0
11.193944 0
11.185636 0
11.177327 0
11.169019 0
11.160711 0
11.152402 0
11.144094 0
11.135786 0
11.127477 0
11.119169 6.561e-09
11.110861 2.6244e-08
11.102553 1.37781e-07
11.094244 6.49539e-07
11.085936 2.82123e-06
11.077628 1.1252115e-05
11.069319 4.1124348e-05
11.061011 0.00013790566
11.052703 0.00042426706
11.044394 0.0011973956
11.036086 0.0031001906
11.027778 0.0073635087
11.019469 0.016044597
11.011161 0.032071585
11.002853 0.058811124
10.994545 0.098934126
10.986236 0.15267948
10.977928 0.21615442
10.96962 0.28073694
10.961311 0.33450076
10.953003 0.36566985
10.944695 0.36684316
10.936386 0.33799444
10.928078 0.28672825
10.91977 0.22576844
10.911461 0.16914994
10.903153 0.12902904
10.894845 0.11419603
10.886537 0.12999559
10.878228 0.17847975
10.86992 0.25780885
10.861612 0.36094554
10.853303 0.47476403
10.844995 0.58101426
10.836687 0.65982053
10.828378 0.6949448
10.82007 0.67879382
10.811762 0.61493597
10.803453 0.51694627
10.795145 0.40413734
10.786837 0.29613896
10.778529 0.20854951
10.77022 0.15093388
10.761912 0.12697161
10.753604 0.13552837
10.745295 0.17143505
10.736987 0.22567826
10.728679 0.28577132
10.72037 0.33741163
10.712062 0.367787
10.703754 0.3695604
10.695445 0.34366784
10.687137 0.29937002
10.678829 0.25134207
10.670521 0.21500862
10.662212 0.20192349
10.653904 0.21663387
10.645596 0.25574079
10.637287 0.30930545
10.628979 0.36431791
10.620671 0.40930178
10.612362 0.43834633
10.604054 0.45263382
10.595746 0.45853385
10.587437 0.46330622
10.579129 0.47107582
10.570821 0.48164361
10.562513 0.49271031
10.554204 0.50359202
10.545896 0.51740375
10.537588 0.53985617
10.529279 0.57536222
10.520971 0.62315163
10.512663 0.67610937
10.504354 0.72320807
10.496046 0.75410606
10.487738 0.76326501
10.479429 0.75143331
10.471121 0.72406301
10.462813 0.68805679
10.454505 0.64907435
10.446196 0.61095374
10.437888 0.57707291
10.42958 0.55194228
10.421271 0.54119234
10.412963 0.54953371
10.404655 0.57804454
10.396346 0.62277469
10.388038 0.67566111
10.37973 0.72706111
10.371421 0.76826194
10.363113 0.79275762
10.354805 0.79631828
10.346496 0.77680041
10.338188 0.73458304
10.32988 0.67363022
10.321572 0.60221201
10.313263 0.53203206
10.304955 0.47524829
10.296647 0.44029367
10.288338 0.42858817
10.28003 0.43421834
10.271722 0.44717544
10.263413 0.45858352
10.255105 0.46496816
10.246797 0.46910113
10.238488 0.47711192
10.23018 0.49391472
10.221872 0.51987144
10.213564 0.5504401
10.205255 0.57838758
10.196947 0.59673377
10.188639 0.60087566
10.18033 0.58966142
10.172022 0.56604205
10.163714 0.53750414
10.155405 0.51543658
10.147097 0.51231517
10.138789 0.53679249
10.13048 0.58868796
10.122172 0.65689492
10.113864 0.72227572
10.105556 0.76501894
10.097247 0.77322576
10.088939 0.74843488
10.080631 0.70519694
10.072322 0.66493588
10.064014 0.64731713
10.055706 0.6633827
10.047397 0.7132819
10.039089 0.7885882
10.030781 0.87682162
10.022472 0.96528847
10.014164 1.0427411
10.005856 1.0994185
9.997548 1.1271879
9.989239 1.1209883
9.980931 1.0811238
9.972623 1.0146568
9.964314 0.93440938
9.956006 0.85575681
9.947698 0.79301097
9.939389 0.75720676
9.931081 0.75550244
9.922773 0.7907787
9.914464 0.86011154
9.906156 0.95267446
9.897848 1.0494958
9.88954 1.1273245
9.881231 1.1663122
9.872923 1.1581239
9.864615 1.109915
9.856306 1.0415106
9.847998 0.97692289
9.83969 0.93451434
9.831381 0.920607
9.823073 0.92905478
9.814765 0.94597048
9.806456 0.95658215
9.798148 0.95107465
9.78984 0.92765396
9.781532 0.89260899
9.773223 0.85797479
9.764915 0.83762693
9.756607 0.84280659
9.748298 0.87837923
9.73999 0.94119292
9.731682 1.0213
9.723373 1.1056185
9.715065 1.1824438
9.706757 1.2447567
9.698448 1.2908566
9.69014 1.3222813
9.681832 1.340543
9.673524 1.3449272
9.665215 1.33285
9.656907 1.3024288
9.648599 1.2552949
9.64029 1.197495
9.631982 1.1377119
9.623674 1.0838864
9.615365 1.0402777
9.607057 1.0065316
9.598749 0.9789835
9.59044 0.95324315
9.582132 0.92676818
9.573824 0.90052467
9.565516 0.87936584
9.557207 0.87099939
9.548899 0.8834983
9.540591 0.92171686
9.532282 0.98382047
9.523974 1.0597923
9.515666 1.1333511
9.507357 1.1870392
9.499049 1.2083273
9.490741 1.1938592
9.482432 1.1500192
9.474124 1.0900358
9.465816 1.0293854
9.457508 0.98147518
9.449199 0.95479414
9.440891 0.95185878
9.432583 0.96987536
9.424274 1.00285
9.415966 1.0444594
9.407658 1.0904416
9.399349 1.1392071
9.391041 1.1902463
9.382733 1.2413023
9.374424 1.2861936
9.366116 1.3148897
9.357808 1.3161458
9.349499 1.2815839
9.341191 1.209389
9.332883 1.1060011
9.324575 0.9850095
9.316266 0.86351011
9.307958 0.75721412
9.29965 0.67629774
9.291341 0.62388404
9.283033 0.59779832
9.274725 0.59426868
9.266416 0.61085448
9.258108 0.64637136
9.2498 0.69794507
9.241491 0.75790717
9.233183 0.81386766
9.224875 0.85313518
9.216567 0.86914317
9.208258 0.86541664
9.19995 0.85375869
9.191642 0.8471645
9.183333 0.85176967
9.175025 0.86307893
9.166717 0.86901069
9.158408 0.85779265
9.1501 0.82560353
9.141792 0.77921155
9.133483 0.73231032
9.125175 0.6982562
9.116867 0.6837464
9.108559 0.68672928
9.10025 0.69883448
9.091942 0.71010365
9.083634 0.71317357
9.075325 0.70509538
9.067017 0.68655528
9.058709 0.65949631
9.0504 0.62472605
9.042092 0.58098152
9.033784 0.52608707
9.025475 0.45955138
9.017167 0.38495509
9.008859 0.31052832
9.000551 0.24740272
8.992242 0.2063113
8.983934 0.19411756
8.975626 0.21133861
8.967317 0.25131445
8.959009 0.30132167
8.950701 0.34563063
8.942392 0.36991114
8.934084 0.36557675
8.925776 0.33226846
8.917467 0.27730759
8.909159 0.21242054
8.900851 0.14940697
8.892543 0.096766673
8.884234 0.058489097
8.875926 0.034930213
8.867618 0.024793724
8.859309 0.027049645
8.851001 0.041955436
8.842693 0.070817341
8.834384 0.11457152
8.826076 0.17171863
8.817768 0.23659982
8.809459 0.29918483
8.801151 0.34708502
8.792843 0.36937676
8.784535 0.36060647
8.776226 0.32294366
8.767918 0.26530909
8.75961 0.19995212
8.751301 0.13827198
8.742993 0.087825854
8.734685 0.05151049
8.726376 0.028650726
8.718068 0.016986862
8.70976 0.01455134
8.701451 0.020841994
8.693143 0.037086997
8.684835 0.065574938
8.676527 0.10813193
8.668218 0.16409638
8.65991 0.22858653
8.651602 0.29215184
8.643293 0.34259463
8.634985 0.36872212
8.626677 0.36455584
8.618368 0.33197982
8.61006 0.2804915
8.601752 0.22424859
8.593443 0.17790798
8.585135 0.15296876
8.576827 0.15553896
8.568519 0.18551
8.56021 0.23682904
8.551902 0.2988841
8.543594 0.35922682
8.535285 0.40732747
8.526977 0.43801449
8.518669 0.45270422
8.51036 0.45734781
8.502052 0.45798017
8.493744 0.45648724
8.485435 0.4492743
8.477127 0.42968267
8.468819 0.39254501
8.460511 0.33798309
8.452202 0.27229527
8.443894 0.20583561
8.435586 0.14954953
8.427277 0.11214456
8.418969 0.098829636
8.410661 0.11120839
8.402352 0.14732686
8.394044 0.20135956
8.385736 0.26341098
8.377427 0.32048517
8.369119 0.35923813
8.360811 0.36988695
8.352503 0.34953122
8.344194 0.30309768
8.335886 0.24132691
8.327578 0.17687158
8.319269 0.12051701
8.310961 0.079192189
8.302653 0.056197937
8.294344 0.052839558
8.286036 0.070099988
8.277728 0.10923953
8.269419 0.17095634
8.261111 0.25357797
8.252803 0.35132987
8.244494 0.45378701
8.236186 0.54710732
8.227878 0.61681774
8.21957 0.65123031
8.211261 0.64434968
8.202953 0.59738233
8.194645 0.51842572
8.186336 0.42041392
8.178028 0.31788979
8.16972 0.22359132
8.161411 0.14595578
8.153103 0.088273958
8.144795 0.049503408
8.136486 0.026096305
8.128178 0.013984089
8.11987 0.010107601
8.111562 0.013297362
8.103253 0.024574383
8.094945 0.04694217
8.086637 0.084608425
8.078328 0.14155041
8.07002 0.21958237
8.061712 0.31651542
8.053403 0.42530307
8.045095 0.53488965
8.036787 0.63275416
8.028478 0.70822669
8.02017 0.75512923
8.011862 0.77255615
8.003554 0.76358087
7.995245 0.73282597
7.986937 0.68447455
7.978629 0.6219694
7.97032 0.54945038
7.962012 0.47365374
7.953704 0.40448619
7.945395 0.35323961
7.937087 0.32898055
7.928779 0.33498933
7.92047 0.36734693
7.912162 0.41669429
7.903854 0.47239789
7.895546 0.52686781
7.887237 0.57754897
7.878929 0.62544404
7.870621 0.67121252
7.862312 0.71150337
7.854004 0.73808429
7.845696 0.74058052
7.837387 0.71143613
7.829079 0.65046637
7.820771 0.56669193
7.812462 0.4766082
7.804154 0.39969179
7.795846 0.3529818
7.787538 0.34670587
7.779229 0.38231102
7.770921 0.45325886
7.762613 0.5479074
7.754304 0.6530719
7.745996 0.75677266
7.737688 0.84936696
7.729379 0.92336429
7.721071 0.97297557
7.712763 0.99429497
7.704454 0.98617375
7.696146 0.95112519
7.687838 0.89556752
7.67953 0.829171
7.671221 0.76343911
7.662913 0.70970912
7.654605 0.67682422
7.646296 0.66905335
7.637988 0.68509971
7.62968 0.71872499
7.621371 0.76066557
7.613063 0.80084796
7.604755 0.83007035
7.596446 0.84111389
7.588138 0.82982646
7.57983 0.79645215
7.571522 0.74661776
7.563213 0.69083736
7.554905 0.64186588
7.546597 0.61055583
7.538288 0.60207584
7.52998 0.61442511
7.521672 0.63994969
7.513363 0.66889337
7.505055 0.6930851
7.496747 0.7081827
7.488438 0.71397017
7.48013 0.71317575
7.471822 0.709686
7.463514 0.70698554
7.455205 0.70737759
7.446897 0.71212009
7.438589 0.72214166
7.43028 0.73873423
7.421972 0.76373311
7.413664 0.79904422
7.405355 0.84567335
7.397047 0.90258125
7.388739 0.96584734
7.38043 1.0287272
7.372122 1.0829558
7.363814 1.1209867
7.355506 1.138181
7.347197 1.1338617
7.338889 1.1107936
7.330581 1.0735427
7.322272 1.0267038
7.313964 0.97389768
7.305656 0.91794413
7.297347 0.86201848
7.289039 0.81104141
7.280731 0.77219008
7.272422 0.75357649
7.264114 0.76110492
7.255806 0.79498526
7.247497 0.84827448
7.239189 0.90906979
7.230881 0.96566178
7.222573 1.0116505
7.214264 1.0476688
7.205956 1.0785206
7.197648 1.1077411
7.189339 1.1334303
7.181031 1.1483263
7.172723 1.1441784
7.164414 1.1176131
7.156106 1.0737043
7.147798 1.0248312
7.139489 0.9852122
7.131181 0.96406915
7.122873 0.96121565
7.114565 0.96744178
7.106256 0.96924367
7.097948 0.95505158
7.08964 0.91971064
7.081331 0.86561447
7.073023 0.80108388
7.064715 0.73762519
7.056406 0.68720356
7.048098 0.65969643
7.03979 0.66049052
7.031481 0.68884016
7.023173 0.73808993
7.014865 0.79827392
7.006557 0.86016597
6.998248 0.91871595
6.98994 0.97395184
6.981632 1.0288568
6.973323 1.0855384
6.965015 1.1420652
6.956707 1.1919855
6.948398 1.226921
6.94009 1.240642
6.931782 1.2319572
6.923473 1.2044386
6.915165 1.1632029
6.906857 1.1112243
6.898549 1.048189
6.89024 0.97308804
6.881932 0.88878354
6.873624 0.80493987
6.865315 0.73650839
6.857007 0.69790282
6.848699 0.69601075
6.84039 0.72616649
6.832082 0.77355803
6.823774 0.81939768
6.815465 0.84854313
6.807157 0.85466977
6.798849 0.84077932
6.790541 0.81559473
6.782232 0.78845243
6.773924 0.76549827
6.765616 0.74855076
6.757307 0.73619244
6.748999 0.72569497
6.740691 0.71454171
6.732382 0.70104841
6.724074 0.68428345
6.715766 0.66387135
6.707457 0.64023485
6.699149 0.61535433
6.690841 0.59344284
6.682533 0.58064841
6.674224 0.58343654
6.665916 0.60630632
6.657608 0.64999778
6.649299 0.71085301
6.640991 0.78111043
6.632683 0.84970937
6.624374 0.90384755
6.616066 0.93200805
6.607758 0.92835994
6.599449 0.89668944
6.591141 0.85107877
6.582833 0.81180496
6.574525 0.79782383
6.566216 0.8195412
6.557908 0.87548727
6.5496 0.95409534
6.541291 1.0389039
6.532983 1.114114
6.524675 1.1681143
6.516366 1.1943751
6.508058 1.1906105
6.49975 1.1575403
6.491441 1.0981703
6.483133 1.0178564
6.474825 0.92490363
6.466517 0.83105723
6.458208 0.75096793
6.4499 0.69983851
6.441592 0.68927472
6.433283 0.72265952
6.424975 0.79229243
6.416667 0.88023683
6.408358 0.96323061
6.40005 1.0200165
6.391742 1.0382051
6.383433 1.0179218
6.375125 0.97080703
6.366817 0.91477233
6.358509 0.86655656
6.3502 0.83504204
6.341892 0.81807335
6.333584 0.80410371
6.325275 0.77787994
6.316967 0.72757513
6.308659 0.65024254
6.30035 0.5534386
6.292042 0.45272337
6.283734 0.36645491
6.275425 0.31008168
6.267117 0.29191099
6.258809 0.31151908
6.250501 0.36104282
6.242192 0.42872542
6.233884 0.50329591
6.225576 0.57728938
6.217267 0.64778037
6.208959 0.71441633
6.200651 0.77641849
6.192342 0.83102031
6.184034 0.87475897
6.175726 0.90669606
6.167417 0.93080652
6.159109 0.95502762
6.150801 0.98680259
6.142492 1.0276924
6.134184 1.0706732
6.125876 1.1022452
6.117568 1.1084948
6.109259 1.0818439
6.100951 1.0249165
6.092643 0.94972562
6.084334 0.8729605
6.076026 0.80998249
6.067718 0.77035741
6.059409 0.7564674
6.051101 0.76488722
6.042793 0.7889618
6.034484 0.82106979
6.026176 0.85407207
6.017868 0.88235406
6.00956 0.90283949
6.001251 0.91557251
5.992943 0.92295503
5.984635 0.92730182
5.976326 0.92778518
5.968018 0.91888811
5.95971 0.89206093
5.951401 0.84038719
5.943093 0.76394404
5.934785 0.67271931
5.926476 0.58504409
5.918168 0.52179991
5.90986 0.49875713
5.901552 0.52024478
5.893243 0.57677767
5.884935 0.64774327
5.876627 0.70837948
5.868318 0.73859906
5.86001 0.73030622
5.851702 0.69022279
5.843393 0.63698039
5.835085 0.59368382
5.826777 0.57912665
5.818468 0.60131634
5.81016 0.65572257
5.801852 0.72839761
5.793544 0.80201718
5.785235 0.86195129
5.776927 0.90000254
5.768619 0.91496346
5.76031 0.91071435
5.752002 0.89340264
5.743694 0.86908325
5.735385 0.84243569
5.727077 0.81642757
5.718769 0.79246879
5.71046 0.77070282
5.702152 0.75035161
5.693844 0.73018085
5.685536 0.70904552
5.677227 0.68623145
5.668919 0.66126922
5.660611 0.6333044
5.652302 0.60072198
5.643994 0.56185761
5.635686 0.51684608
5.627377 0.4694226
5.619069 0.42694605
5.610761 0.39781564
5.602452 0.38733277
5.594144 0.39450676
5.585836 0.41210086
5.577528 0.43033624
5.569219 0.44231317
5.560911 0.44795811
5.552603 0.45404732
5.544294 0.47016286
5.535986 0.50282719
5.527678 0.55103272
5.519369 0.60543869
5.511061 0.65143463
5.502753 0.67444062
5.494444 0.66514388
5.486136 0.6228257
5.477828 0.55586974
5.46952 0.47941636
5.461211 0.41082537
5.452903 0.3642214
5.444595 0.34585436
5.436286 0.35200745
5.427978 0.37046055
5.41967 0.38515212
5.411361 0.38222689
5.403053 0.35491143
5.394745 0.30518268
5.386436 0.24181117
5.378128 0.17614222
5.36982 0.11785424
5.361512 0.072486249
5.353203 0.041253573
5.344895 0.022498975
5.336587 0.013672652
5.328278 0.012969043
5.31997 0.020223508
5.311662 0.036986312
5.303353 0.065769813
5.295045 0.10851687
5.286737 0.16460021
5.278428 0.22912267
5.27012 0.29259634
5.261812 0.34277292
5.253504 0.36836301
5.245195 0.36314201
5.236887 0.32840351
5.228579 0.27243936
5.22027 0.20733025
5.211962 0.14473924
5.203654 0.092691649
5.195345 0.054453492
5.187037 0.029345509
5.178729 0.014507355
5.17042 0.0065790887
5.162112 0.0027369999
5.153804 0.0010445309
5.145495 0.00036578231
5.137187 0.0001179799
5.128879 3.7010601e-05
5.120571 1.9059705e-05
5.112262 3.8139093e-05
5.103954 0.00012177872
5.095646 0.00037664077
5.087337 0.0010727169
5.079029 0.0028035415
5.070721 0.0067218823
5.062412 0.014785292
5.054104 0.029834829
5.045796 0.055229586
5.037487 0.093793911
5.029179 0.14612756
5.020871 0.20885471
5.012563 0.27384894
5.004254 0.32940676
4.995946 0.36350354
4.987638 0.36799292
4.979329 0.34176292
4.971021 0.2911824
4.962713 0.22759355
4.954404 0.16319597
4.946096 0.10735285
4.937788 0.064784685
4.929479 0.035866231
4.921171 0.018216026
4.912863 0.0084874277
4.904555 0.0036278853
4.896246 0.0014226085
4.887938 0.00051176456
4.87963 0.00016889326
4.871321 5.1142995e-05
4.863013 1.4270175e-05
4.854705 3.943161e-06
4.846396 2.29635e-06
4.838088 6.206706e-06
4.82978 2.2943817e-05
4.821471 7.9945785e-05
4.813163 0.00025586588
4.804855 0.00075130011
4.796547 0.0020237864
4.788238 0.005001096
4.77993 0.011337441
4.771622 0.023578371
4.763313 0.044984342
4.755005 0.078733214
4.746697 0.12641643
4.738388 0.18620786
4.73008 0.25161786
4.721772 0.31191329
4.713463 0.35471152
4.705155 0.37005449
4.696847 0.35416452
4.688539 0.31095203
4.68023 0.2504556
4.671922 0.18506193
4.663614 0.12544482
4.655305 0.078008145
4.646997 0.044503676
4.638689 0.023299777
4.63038 0.011220399
4.622072 0.0050568579
4.613764 0.0023981636
4.605455 0.0018938523
4.597147 0.0032539476
4.588839 0.0072333122
4.580531 0.015660772
4.572222 0.031361173
4.563914 0.057674326
4.555606 0.097314189
4.547297 0.15063287
4.538989 0.2138978
4.530681 0.27863454
4.522372 0.33297034
4.514064 0.3650212
4.505756 0.36709
4.497447 0.33866395
4.489139 0.28662055
4.480831 0.22252952
4.472523 0.15849294
4.464214 0.10355587
4.455906 0.062070564
4.447598 0.034132795
4.439289 0.017228976
4.430981 0.0080150816
4.422673 0.0035436551
4.414364 0.0018093795
4.406056 0.0018437525
4.397748 0.0036671594
4.389439 0.0082903287
4.381131 0.017760955
4.372823 0.035056348
4.364515 0.063512789
4.356206 0.10557052
4.347898 0.16098467
4.33959 0.22520777
4.331281 0.28902727
4.322973 0.34029128
4.314665 0.3675525
4.306356 0.36420381
4.298048 0.3310749
4.28974 0.27609919
4.281431 0.21123403
4.273123 0.14826482
4.264815 0.095494391
4.256507 0.056506573
4.248198 0.030927052
4.23989 0.016248231
4.231582 0.009695977
4.223273 0.0095448378
4.214965 0.015752049
4.206657 0.029972721
4.198348 0.054958426
4.19004 0.093274292
4.181732 0.14544716
4.173423 0.20811377
4.165115 0.2731809
4.156807 0.32895512
4.148498 0.36337648
4.14019 0.36822246
4.131882 0.34229218
4.123574 0.29188842
4.115265 0.22833368
4.106957 0.16385373
4.098649 0.10786395
4.09034 0.065137765
4.082032 0.036086733
4.073724 0.018347804
4.065415 0.0085855868
4.057107 0.003775475
4.048799 0.0017883318
4.04049 0.0014775897
4.032182 0.0025669191
4.023874 0.0055389274
4.015566 0.01156327
4.007257 0.022365662
3.998949 0.039885881
3.990641 0.065643901
3.982332 0.099927704
3.974024 0.1411367
3.965716 0.18567907
3.957407 0.22860208
3.949099 0.26472192
3.940791 0.28972414
3.932482 0.30079663
3.924174 0.29676694
3.915866 0.27805569
3.907558 0.24670215
3.899249 0.20635925
3.890941 0.16191745
3.882633 0.11859038
3.874324 0.08072804
3.866016 0.050897942
3.857708 0.029641758
3.849399 0.015913364
3.841091 0.0078639359
3.832783 0.003573429
3.824474 0.001492037
3.816166 0.00057213232
3.807858 0.00020141614
3.79955 6.5078559e-05
3.791241 1.9295901e-05
3.782933 5.2488e-06
3.774625 1.3122e-06
3.766316 3.01806e-07
3.758008 6.561e-08
3.7497 1.3122e-08
3.741391 0
3.733083 0
3.724775 0
3.716466 0
3.708158 0
3.69985 0
3.691542 0
3.683233 0
3.674925 0
3.666617 0
3.658308 0
3.65 0
