# Supplementary material for: Structural motifs of gold cluster anions with 17 to 69 atoms
Source: Nat Commun. 2026 Apr 10;17:5099. doi: 10.1038/s41467-026-71649-9 (PMC13246909; doi:10.1038/s41467-026-71649-9)
Supplement: Supplementary file 5 — Source Data [file 41467_2026_71649_MOESM5_ESM.zip › SupplementaryFigure6/27_th_red.dat]

12.25 0
12.241291 0
12.232583 0
12.223874 1.9683e-08
12.215165 9.8415e-08
12.206456 4.98636e-07
12.197748 2.368521e-06
12.189039 1.0176111e-05
12.18033 3.975966e-05
12.171622 0.0001413305
12.162913 0.00045701302
12.154204 0.0013442767
12.145495 0.0035967992
12.136787 0.0087541258
12.128078 0.01938103
12.119369 0.03903093
12.110661 0.071500512
12.101952 0.11914544
12.093243 0.18059839
12.084535 0.24901097
12.075826 0.31231388
12.067117 0.35631352
12.058408 0.36977841
12.0497 0.34907522
12.040991 0.29975381
12.032282 0.23414162
12.023574 0.16636452
12.014865 0.10752538
12.006156 0.063216344
11.997447 0.033807718
11.988739 0.01644638
11.98003 0.0072776777
11.971321 0.002929434
11.962613 0.001072612
11.953904 0.00035724645
11.945195 0.00010823026
11.936486 2.9826306e-05
11.927778 7.47954e-06
11.919069 1.70586e-06
11.91036 3.54294e-07
11.901652 6.561e-08
11.892943 1.3122e-08
11.884234 0
11.875526 0
11.866817 0
11.858108 0
11.849399 0
11.840691 0
11.831982 0
11.823273 0
11.814565 0
11.805856 0
11.797147 0
11.788438 0
11.77973 0
11.771021 0
11.762312 0
11.753604 0
11.744895 0
11.736186 0
11.727477 0
11.718769 0
11.71006 0
11.701351 0
11.692643 0
11.683934 0
11.675225 0
11.666517 0
11.657808 0
11.649099 0
11.64039 0
11.631682 0
11.622973 0
11.614264 0
11.605556 0
11.596847 0
11.588138 0
11.579429 0
11.570721 0
11.562012 0
11.553303 0
11.544595 0
11.535886 0
11.527177 0
11.518468 0
11.50976 0
11.501051 0
11.492342 0
11.483634 0
11.474925 0
11.466216 0
11.457508 0
11.448799 0
11.44009 0
11.431381 0
11.422673 0
11.413964 0
11.405255 0
11.396547 0
11.387838 0
11.379129 0
11.37042 0
11.361712 0
11.353003 0
11.344294 0
11.335586 0
11.326877 0
11.318168 0
11.309459 0
11.300751 0
11.292042 1.3122e-08
11.283333 5.9049e-08
11.274625 3.08367e-07
11.265916 1.50903e-06
11.257207 6.685659e-06
11.248498 2.6880417e-05
11.23979 9.8303463e-05
11.231081 0.0003270068
11.222372 0.00098943817
11.213664 0.0027230512
11.204955 0.0068164591
11.196246 0.015520196
11.187538 0.032141867
11.178829 0.060545315
11.17012 0.10373507
11.161411 0.16166149
11.152703 0.22915241
11.143994 0.29544892
11.135285 0.34649078
11.126577 0.36965015
11.117868 0.35884999
11.109159 0.31733287
11.10045 0.25654345
11.091742 0.19191092
11.083033 0.13800378
11.074324 0.10535057
11.065616 0.099535461
11.056907 0.12151537
11.048198 0.16778279
11.039489 0.23008966
11.030781 0.29583673
11.022072 0.35054541
11.013363 0.3825462
11.004655 0.38799383
10.995946 0.37323119
10.987237 0.35251818
10.978529 0.3417865
10.96982 0.35161146
10.961111 0.38323526
10.952402 0.42972495
10.943694 0.48124394
10.934985 0.53089411
10.926276 0.57732602
10.917568 0.62261107
10.908859 0.66721542
10.90015 0.70592465
10.891441 0.72780966
10.882733 0.72047849
10.874024 0.67607468
10.865315 0.59557342
10.856607 0.489155
10.847898 0.3727172
10.839189 0.2624965
10.83048 0.17037514
10.821772 0.10166822
10.813063 0.055669613
10.804354 0.02794118
10.795646 0.012901445
10.786937 0.0056892202
10.778228 0.0030342001
10.76952 0.0034320788
10.760811 0.0070760975
10.752102 0.015817836
10.743393 0.033113669
10.734685 0.063660602
10.725976 0.11242131
10.717267 0.18308677
10.708559 0.27657583
10.69985 0.39044974
10.691141 0.51965388
10.682432 0.65793243
10.673724 0.79854837
10.665015 0.93355021
10.656306 1.0525072
10.647598 1.1427613
10.638889 1.1923608
10.63018 1.1944372
10.621471 1.1500949
10.612763 1.0677022
10.604054 0.95920486
10.595345 0.83628135
10.586637 0.70889747
10.577928 0.58643131
10.569219 0.47921163
10.560511 0.39798226
10.551802 0.35062311
10.543093 0.33788513
10.534384 0.35111372
10.525676 0.37412453
10.516967 0.3890799
10.508258 0.38379166
10.49955 0.35682088
10.490841 0.31774918
10.482132 0.28246928
10.473423 0.26578207
10.464715 0.27467951
10.456006 0.30515836
10.447297 0.34382237
10.438589 0.37360033
10.42988 0.38118897
10.421171 0.36294766
10.412462 0.32653456
10.403754 0.28754711
10.395045 0.26280249
10.386336 0.26334374
10.377628 0.29017194
10.368919 0.33441012
10.36021 0.38174982
10.351502 0.4191458
10.342793 0.44044898
10.334084 0.44790805
10.325375 0.44866296
10.316667 0.44851289
10.307958 0.44718595
10.299249 0.43840607
10.290541 0.41474753
10.281832 0.37405145
10.273123 0.32340597
10.264414 0.27861177
10.255706 0.25978753
10.246997 0.28522712
10.238288 0.36538193
10.22958 0.49814921
10.220871 0.66668721
10.212162 0.84141039
10.203453 0.98718702
10.194745 1.0743533
10.186036 1.0892567
10.177327 1.0391122
10.168619 0.94837952
10.15991 0.84845957
10.151201 0.76615454
10.142492 0.71647447
10.133784 0.70197575
10.125075 0.71653182
10.116366 0.74947628
10.107658 0.78759902
10.098949 0.81570592
10.09024 0.81825728
10.081532 0.78342834
10.072823 0.70812941
10.064114 0.60086322
10.055405 0.48030591
10.046697 0.37017583
10.037988 0.29297438
10.029279 0.26511924
10.020571 0.29440956
10.011862 0.37935758
10.003153 0.50975536
9.994444 0.66847388
9.985736 0.83468918
9.977027 0.98800537
9.968318 1.1121324
9.95961 1.197018
9.950901 1.2395219
9.942192 1.2434495
9.933483 1.2190451
9.924775 1.1808953
9.916066 1.1435798
9.907357 1.116667
9.898649 1.1024066
9.88994 1.0981271
9.881231 1.1014084
9.872523 1.1132672
9.863814 1.1360517
9.855105 1.1675941
9.846396 1.1971108
9.837688 1.2076479
9.828979 1.1849247
9.82027 1.1271696
9.811562 1.0491526
9.802853 0.97714686
9.794144 0.93736258
9.785435 0.94437286
9.776727 0.99570887
9.768018 1.0748331
9.759309 1.159991
9.750601 1.233722
9.741892 1.2881411
9.733183 1.3239221
9.724474 1.3446997
9.715766 1.3513599
9.707057 1.3406208
9.698348 1.3090943
9.68964 1.2596535
9.680931 1.204635
9.672222 1.1621892
9.663514 1.1469366
9.654805 1.1605782
9.646096 1.1889172
9.637387 1.2080634
9.628679 1.1967369
9.61997 1.1474986
9.611261 1.0702285
9.602553 0.98595988
9.593844 0.91507044
9.585135 0.86698745
9.576426 0.83718817
9.567718 0.81262314
9.559009 0.7818822
9.5503 0.74416505
9.541592 0.71218544
9.532883 0.7074552
9.524174 0.75011282
9.515465 0.84795532
9.506757 0.9896963
9.498048 1.1456787
9.489339 1.2761534
9.480631 1.3441515
9.471922 1.3282006
9.463213 1.2302702
9.454505 1.0761671
9.445796 0.90829501
9.437087 0.77318444
9.428378 0.70768764
9.41967 0.72801773
9.410961 0.8251323
9.402252 0.96843417
9.393544 1.1171647
9.384835 1.2354515
9.376126 1.3044113
9.367417 1.3254236
9.358709 1.3134145
9.35 1.2850348
9.341291 1.2494424
9.332583 1.2066704
9.323874 1.1525801
9.315165 1.0850876
9.306456 1.0067775
9.297748 0.92292812
9.289039 0.8376598
9.28033 0.7517584
9.271622 0.66386307
9.262913 0.57401034
9.254204 0.48682585
9.245495 0.41180939
9.236787 0.35995187
9.228078 0.33829435
9.219369 0.34559098
9.210661 0.37199409
9.201952 0.40363065
9.193243 0.43008753
9.184535 0.45073781
9.175826 0.47590843
9.167117 0.52143151
9.158408 0.59892666
9.1497 0.70698222
9.140991 0.82833338
9.132282 0.93498119
9.123574 0.99881277
9.114865 1.0024248
9.106156 0.94521158
9.097447 0.84271814
9.088739 0.7205041
9.08003 0.60545488
9.071321 0.51750973
9.062613 0.46416262
9.053904 0.4393932
9.045195 0.42752765
9.036486 0.41063024
9.027778 0.37618903
9.019069 0.32153844
9.01036 0.25326351
9.001652 0.18267141
8.992943 0.12033403
8.984234 0.07254541
8.975526 0.040808593
8.966817 0.023657673
8.958108 0.019326449
8.949399 0.02799622
8.940691 0.052887893
8.931982 0.099757669
8.923273 0.17449757
8.914565 0.279049
8.905856 0.40697762
8.897147 0.54126181
8.888438 0.65685364
8.87973 0.728511
8.871021 0.74101824
8.862312 0.69653836
8.853604 0.61462341
8.844895 0.52427574
8.836186 0.45190529
8.827477 0.41114568
8.818769 0.39917015
8.81006 0.40055467
8.801351 0.39605421
8.792643 0.37167522
8.783934 0.32387553
8.775225 0.25917248
8.766517 0.18946295
8.757808 0.12622457
8.749099 0.076555651
8.74039 0.042248641
8.731682 0.021210781
8.722973 0.0096868047
8.714264 0.0040256131
8.705556 0.0015290017
8.696847 0.00055717324
8.688138 0.00028811319
8.679429 0.00045416554
8.670721 0.0012235018
8.662012 0.0032769046
8.653303 0.0080485821
8.644595 0.017993615
8.635886 0.036591327
8.627177 0.067682987
8.618468 0.11387661
8.60976 0.17429218
8.601051 0.24271428
8.592342 0.30767866
8.583634 0.35546727
8.574925 0.37536682
8.566216 0.36480848
8.557508 0.33152518
8.548799 0.29121908
8.54009 0.26158561
8.531381 0.25534945
8.522673 0.27529795
8.513964 0.31333039
8.505255 0.35395851
8.496547 0.38098688
8.487838 0.38466088
8.479129 0.36604423
8.47042 0.33639791
8.461712 0.31168237
8.453003 0.30477886
8.444294 0.31920302
8.435586 0.34734462
8.426877 0.37405911
8.418168 0.38385213
8.409459 0.36817359
8.400751 0.3293727
8.392042 0.2796807
8.383333 0.23609768
8.374625 0.21374264
8.365916 0.22032492
8.357207 0.25341669
8.348498 0.3011309
8.33979 0.34599983
8.331081 0.37097438
8.322372 0.36544046
8.313664 0.32869932
8.304955 0.26931094
8.296246 0.20082233
8.287538 0.1362912
8.278829 0.084325075
8.27012 0.048031631
8.261411 0.026485064
8.252703 0.017278728
8.243994 0.018777287
8.235285 0.031276753
8.226577 0.056806634
8.217868 0.097611737
8.209159 0.15370117
8.20045 0.2204349
8.191742 0.28762279
8.183033 0.34136303
8.174324 0.36850535
8.165616 0.36182916
8.156907 0.32314827
8.148198 0.26252476
8.139489 0.19407162
8.130781 0.13077194
8.122072 0.080973986
8.113363 0.047811956
8.104655 0.030994912
8.095946 0.029386535
8.087237 0.042837806
8.078529 0.072387664
8.06982 0.11875127
8.061111 0.17983016
8.052402 0.24870966
8.043694 0.31385295
8.034985 0.36242499
8.026276 0.38590031
8.017568 0.38529042
8.008859 0.37282491
8.00015 0.36833579
7.991441 0.39120918
7.982733 0.45114072
7.974024 0.54192377
7.965315 0.64167453
7.956607 0.72035966
7.947898 0.75197646
7.939189 0.72590035
7.93048 0.65174232
7.921772 0.55522358
7.913063 0.46735832
7.904354 0.41259652
7.895646 0.40153477
7.886937 0.43077222
7.878228 0.48852635
7.86952 0.56184726
7.860811 0.64096898
7.852102 0.71869949
7.843393 0.78654811
7.834685 0.83200289
7.825976 0.84072067
7.817267 0.80350265
7.808559 0.72376511
7.79985 0.62018851
7.791141 0.5220956
7.782432 0.45943171
7.773724 0.45188546
7.765015 0.5016265
7.756306 0.5924122
7.747598 0.69565147
7.738889 0.78160263
7.73018 0.83132621
7.721471 0.84364676
7.712763 0.83307202
7.704054 0.81946295
7.695345 0.81543201
7.686637 0.81913745
7.677928 0.81679164
7.669219 0.7930223
7.660511 0.74244037
7.651802 0.67535782
7.643093 0.61437449
7.634384 0.5838046
7.625676 0.5976155
7.616967 0.65209672
7.608258 0.72697955
7.59955 0.79444475
7.590841 0.83132888
7.582132 0.82807946
7.573423 0.79000945
7.564715 0.73127732
7.556006 0.66651965
7.547297 0.60583062
7.538589 0.55532049
7.52988 0.52079305
7.521171 0.51003498
7.512462 0.53113673
7.503754 0.58803462
7.495045 0.67675325
7.486336 0.78510725
7.477628 0.89606978
7.468919 0.99291961
7.46021 1.0638719
7.451502 1.1047287
7.442793 1.1190601
7.434084 1.1160579
7.425375 1.106705
7.416667 1.099489
7.407958 1.0972637
7.399249 1.0965975
7.390541 1.0899378
7.381832 1.0696247
7.373123 1.0319585
7.364414 0.97971958
7.355706 0.92260314
7.346997 0.87595123
7.338288 0.85807453
7.32958 0.88570974
7.320871 0.96731928
7.312162 1.0959201
7.303453 1.2455702
7.294745 1.3757165
7.286036 1.4439337
7.277327 1.4222048
7.268619 1.3088881
7.25991 1.1303765
7.251201 0.93187836
7.242492 0.76191406
7.233784 0.65707787
7.225075 0.6322436
7.216366 0.67858779
7.207658 0.76919311
7.198949 0.86991531
7.19024 0.95155454
7.181532 0.99877596
7.172823 1.012591
7.164114 1.0062889
7.155405 0.99764289
7.146697 1.0011049
7.137988 1.0224536
7.129279 1.0566215
7.120571 1.0886758
7.111862 1.0979695
7.103153 1.0650399
7.094444 0.97934531
7.085736 0.84453094
7.077027 0.67836353
7.068318 0.50717457
7.05961 0.3578335
7.050901 0.25145798
7.042192 0.20134314
7.033483 0.21444041
7.024775 0.29361573
7.016066 0.43821506
7.007357 0.64247912
6.998649 0.89322594
6.98994 1.1686014
6.981231 1.438794
6.972523 1.6687614
6.963814 1.823065
6.955105 1.8731009
6.946396 1.8059021
6.937688 1.6313226
6.928979 1.3830714
6.92027 1.1109922
6.911562 0.86665473
6.902853 0.68839096
6.894144 0.59228056
6.885435 0.57216326
6.876727 0.6071187
6.868018 0.67186167
6.859309 0.74530812
6.850601 0.81453364
6.841892 0.87401007
6.833183 0.92206387
6.824474 0.95728747
6.815766 0.97710648
6.807057 0.97918601
6.798348 0.96443201
6.78964 0.93897131
6.780931 0.91277318
6.772222 0.89482213
6.763514 0.88768505
6.754805 0.88559122
6.746096 0.87826499
6.737387 0.85868347
6.728679 0.82967609
6.71997 0.80452488
6.711261 0.8005758
6.702553 0.82965059
6.693844 0.8912961
6.685135 0.97298954
6.676426 1.056741
6.667718 1.1274739
6.659009 1.1779357
6.6503 1.2078795
6.641592 1.2194263
6.632883 1.2127787
6.624174 1.1854363
6.615465 1.1348968
6.606757 1.0621346
6.598048 0.97292866
6.589339 0.87625687
6.580631 0.7813955
6.571922 0.69589607
6.563213 0.62504865
6.554505 0.57171742
6.545796 0.53553457
6.537087 0.51216878
6.528378 0.49455421
6.51967 0.47686103
6.510961 0.45936977
6.502252 0.45081324
6.493544 0.46589347
6.484835 0.51878639
6.476126 0.6160513
6.467417 0.75258008
6.458709 0.91221697
6.45 1.0722092
6.441291 1.2093809
6.432583 1.306107
6.423874 1.3547692
6.415165 1.3595029
6.406456 1.3341227
6.397748 1.2962972
6.389039 1.2603698
6.38033 1.2327387
6.371622 1.2123486
6.362913 1.1951433
6.354204 1.1784817
6.345495 1.1622183
6.336787 1.1465885
6.328078 1.1297731
6.319369 1.1076613
6.310661 1.0757887
6.301952 1.031474
6.293243 0.97443343
6.284535 0.9059049
6.275826 0.82770077
6.267117 0.74248973
6.258408 0.65521222
6.2497 0.57409642
6.240991 0.50955063
6.232282 0.47066411
6.223574 0.46116452
6.214865 0.47765326
6.206156 0.51165675
6.197447 0.55426575
6.188739 0.60012578
6.18003 0.64807239
6.171321 0.69839848
6.162613 0.74930339
6.153904 0.79538176
6.145195 0.82903946
6.136486 0.84341833
6.127778 0.83473362
6.119069 0.80310368
6.11036 0.75251672
6.101652 0.69092993
6.092943 0.63040043
6.084234 0.58590795
6.075526 0.57171638
6.066817 0.59600636
6.058108 0.65660985
6.049399 0.74094671
6.040691 0.83095518
6.031982 0.91037068
6.023273 0.96983371
6.014565 1.0067835
6.005856 1.0210992
5.997147 1.0108723
5.988438 0.97256125
5.97973 0.9059277
5.971021 0.81969936
5.962312 0.73262817
5.953604 0.66768543
5.944895 0.64213548
5.936186 0.65935807
5.927477 0.70743097
5.918769 0.76545208
5.91006 0.81403595
5.901351 0.84401266
5.892643 0.8584147
5.883934 0.86685763
5.875225 0.87618454
5.866517 0.88376682
5.857808 0.87819799
5.849099 0.84707067
5.84039 0.78651049
5.831682 0.70584815
5.822973 0.62426044
5.814264 0.56181189
5.805556 0.53091415
5.796847 0.53329766
5.788138 0.56313254
5.779429 0.6124726
5.770721 0.67411463
5.762012 0.73997971
5.753303 0.79765982
5.744595 0.82990788
5.735886 0.81958845
5.727177 0.75779089
5.718468 0.64964539
5.70976 0.51365586
5.701051 0.37490488
5.692342 0.25641501
5.683634 0.17331233
5.674925 0.13157942
5.666216 0.12988845
5.657508 0.1617747
5.648799 0.21662973
5.64009 0.28013716
5.631381 0.33590783
5.622673 0.36928744
5.613964 0.37229811
5.605255 0.34713281
5.596547 0.30588786
5.587838 0.26615717
5.579129 0.24429193
5.57042 0.24915428
5.561712 0.27877633
5.553003 0.32110563
5.544294 0.35858417
5.535586 0.37490585
5.526877 0.36126666
5.518168 0.31945285
5.509459 0.26059745
5.500751 0.20065574
5.492042 0.15508739
5.483333 0.13491566
5.474625 0.14479332
5.465916 0.1824456
5.457207 0.23888778
5.448498 0.29971509
5.43979 0.34820655
5.431081 0.37012594
5.422372 0.35852253
5.413664 0.31606564
5.404955 0.25348467
5.396246 0.18491911
5.387538 0.12270125
5.378829 0.074053797
5.37012 0.040651346
5.361411 0.020296965
5.352703 0.0092175555
5.343994 0.0038074073
5.335285 0.0014304817
5.326577 0.0004890307
5.317868 0.00015302876
5.309159 4.7914983e-05
5.30045 3.1394385e-05
5.291742 7.8482682e-05
5.283033 0.00025797852
5.274324 0.00079429434
5.265616 0.0022285946
5.256907 0.0056881639
5.248198 0.013205535
5.239489 0.027885575
5.230781 0.05356029
5.222072 0.093571985
5.213363 0.14869227
5.204655 0.2149169
5.195946 0.28254807
5.187237 0.3378732
5.178529 0.36749782
5.16982 0.36357617
5.161111 0.32717167
5.152402 0.26779075
5.143694 0.19936783
5.134985 0.13500635
5.126276 0.083155879
5.117568 0.046587706
5.108859 0.023740467
5.10015 0.011003906
5.091441 0.0046392109
5.082733 0.0017790217
5.074024 0.0006205197
5.065315 0.00019686937
5.056607 5.6811699e-05
5.047898 1.4919714e-05
5.039189 3.628233e-06
5.03048 1.121931e-06
5.021772 1.83708e-06
5.013063 7.427052e-06
5.004354 2.9550744e-05
4.995646 0.00010735108
4.986937 0.00035473359
4.978228 0.0010661953
4.96952 0.0029147833
4.960811 0.0072478514
4.952102 0.016392501
4.943393 0.03372207
4.934685 0.063098101
4.925976 0.10738689
4.917267 0.16623377
4.908559 0.23405625
4.89985 0.29974656
4.891141 0.34915733
4.882432 0.36993132
4.873724 0.35649548
4.865015 0.31247836
4.856306 0.24912588
4.847598 0.18065532
4.838889 0.11915598
4.83018 0.071485113
4.821471 0.039008852
4.812763 0.019367547
4.804054 0.0087695113
4.795345 0.0036964346
4.786637 0.001696668
4.777928 0.0015278929
4.769219 0.0030790839
4.760511 0.0073694202
4.751802 0.016668417
4.743093 0.034521837
4.734384 0.065300537
4.725676 0.11296046
4.716967 0.17912849
4.708258 0.26127425
4.69955 0.35209994
4.690841 0.4408541
4.682132 0.51611018
4.673423 0.56853422
4.664715 0.59229505
4.656006 0.5850316
4.647297 0.54744945
4.638589 0.48346938
4.62988 0.40061589
4.621171 0.3094654
4.612462 0.2215073
4.603754 0.14616654
4.595045 0.08856747
4.586336 0.049135742
4.577628 0.024906468
4.568919 0.011518269
4.56021 0.0048550088
4.551502 0.0018639145
4.542793 0.00065148106
4.534084 0.00020724231
4.525375 5.9993784e-05
4.516667 1.5818571e-05
4.507958 3.903795e-06
4.499249 1.449981e-06
4.490541 3.070548e-06
4.481832 1.2367485e-05
4.473123 4.7619738e-05
4.464414 0.00016714804
4.455706 0.00053369798
4.446997 0.00155001
4.438288 0.0040945758
4.42958 0.0098383507
4.420871 0.021501729
4.412162 0.04274275
4.403453 0.077283968
4.394745 0.12710255
4.386036 0.1901328
4.377327 0.25870079
4.368619 0.32016687
4.35991 0.36040679
4.351201 0.36901792
4.342492 0.34366862
4.333784 0.29111878
4.325075 0.22430477
4.316366 0.15719716
4.307658 0.10020487
4.298949 0.058099302
4.29024 0.030640146
4.281532 0.014697677
4.272823 0.0064127542
4.264114 0.0025449463
4.255405 0.00091865154
4.246697 0.00030162229
4.237988 9.0075969e-05
4.229279 2.4465969e-05
4.220571 6.042681e-06
4.211862 1.358127e-06
4.203153 2.75562e-07
4.194444 5.2488e-08
4.185736 1.9683e-08
4.177027 8.5293e-08
4.168318 4.26465e-07
4.15961 2.027349e-06
4.150901 8.804862e-06
4.142192 3.4766739e-05
4.133483 0.00012488207
4.124775 0.00040802859
4.116066 0.0012127615
4.107357 0.0032792797
4.098649 0.0080677796
4.08994 0.018062879
4.081231 0.036814066
4.072523 0.068336305
4.063814 0.11562339
4.055105 0.17854398
4.046396 0.25212596
4.037688 0.32660479
4.028979 0.38999636
4.02027 0.43240938
4.011562 0.4498762
4.002853 0.44545305
3.994144 0.42698878
3.985435 0.40305348
3.976727 0.37940443
3.968018 0.357554
3.959309 0.33548448
3.950601 0.30959162
3.941892 0.27685275
3.933183 0.23648501
3.924474 0.19057597
3.915766 0.14345451
3.907057 0.10009735
3.898348 0.064377444
3.88964 0.038007801
3.880931 0.02053923
3.872222 0.010138963
3.863514 0.0045656096
3.854805 0.001873651
3.846096 0.0007002949
3.837387 0.0002382824
3.828679 7.3791567e-05
3.81997 2.0791809e-05
3.811261 5.327532e-06
3.802553 1.240029e-06
3.793844 2.6244e-07
3.785135 5.2488e-08
3.776426 6.561e-09
3.767718 0
3.759009 0
3.7503 0
3.741592 0
3.732883 0
3.724174 0
3.715465 0
3.706757 0
3.698048 0
3.689339 0
3.680631 0
3.671922 0
3.663213 0
3.654505 0
3.645796 0
3.637087 0
3.628378 0
3.61967 0
3.610961 0
3.602252 0
3.593544 0
3.584835 0
3.576126 0
3.567417 0
3.558709 0
3.55 0
