# Supplementary material for: Structural motifs of gold cluster anions with 17 to 69 atoms
Source: Nat Commun. 2026 Apr 10;17:5099. doi: 10.1038/s41467-026-71649-9 (PMC13246909; doi:10.1038/s41467-026-71649-9)
Supplement: Supplementary file 5 — Source Data [file 41467_2026_71649_MOESM5_ESM.zip › SupplementaryFigure6/29_exp.dat]

3.6 0.0028225146
3.6004801 0.0028225146
3.6009602 0.0028225146
3.6014403 0.0028225146
3.6019204 0.0028225146
3.6024005 0.0028225146
3.6028806 0.0028225146
3.6033607 0.0028225146
3.6038408 0.0028225146
3.6043209 0.0028225146
3.604801 0.0028225146
3.6052811 0.0028225146
3.6057612 0.0028225146
3.6062412 0.0028225146
3.6067213 0.0028225146
3.6072014 0.0028225146
3.6076815 0.0028225146
3.6081616 0.0028225146
3.6086417 0.0028225146
3.6091218 0.0028225146
3.6096019 0.0028225146
3.610082 0.0028231412
3.6105621 0.0028502372
3.6110422 0.0029119276
3.6115223 0.0030007164
3.6120024 0.0031091077
3.6124825 0.0032296055
3.6129626 0.0033547139
3.6134427 0.0034769365
3.6139228 0.0035887775
3.6144029 0.0036827407
3.614883 0.0037513303
3.6153631 0.0037881306
3.6158432 0.0037959392
3.6163233 0.0037822157
3.6168034 0.0037544563
3.6172835 0.0037201569
3.6177636 0.0036868136
3.6182436 0.0036619224
3.6187237 0.0036529795
3.6192038 0.0036674807
3.6196839 0.003712922
3.620164 0.0037942185
3.6206441 0.0038845571
3.6211242 0.0039748956
3.6216043 0.0040652341
3.6220844 0.0041555727
3.6225645 0.0042459112
3.6230446 0.0043362497
3.6235247 0.0044265883
3.6240048 0.0045169268
3.6244849 0.0046072653
3.624965 0.0046976039
3.6254451 0.0047879424
3.6259252 0.0048782809
3.6264053 0.0049686195
3.6268854 0.005058958
3.6273655 0.0051492965
3.6278456 0.0052396351
3.6283257 0.0053299736
3.6288058 0.0054203121
3.6292859 0.0055106507
3.629766 0.0056009892
3.630246 0.0056824387
3.6307261 0.0057080555
3.6312062 0.0056793953
3.6316863 0.005606453
3.6321664 0.0054992234
3.6326465 0.005367701
3.6331266 0.0052218805
3.6336067 0.0050717568
3.6340868 0.0049273246
3.6345669 0.0047985786
3.635047 0.0046953455
3.6355271 0.004605007
3.6360072 0.0045146684
3.6364873 0.0044243299
3.6369674 0.0043339914
3.6374475 0.0042436528
3.6379276 0.0041533141
3.6384077 0.0040629756
3.6388878 0.003972637
3.6393679 0.0038822985
3.639848 0.00379196
3.6403281 0.0037147685
3.6408082 0.0036879172
3.6412883 0.003707678
3.6417684 0.0037673875
3.6422484 0.0038603826
3.6427285 0.0039800002
3.6432086 0.0041195773
3.6436887 0.0042724506
3.6441688 0.0044319567
3.6446489 0.0045914329
3.645129 0.0047453727
3.6456091 0.0049100922
3.6460892 0.005089768
3.6465693 0.0052802354
3.6470494 0.0054773303
3.6475295 0.0056768879
3.6480096 0.005874744
3.6484897 0.0060667338
3.6489698 0.0062486931
3.6494499 0.0064164573
3.64993 0.0065658621
3.6504101 0.0067013542
3.6508902 0.0068344669
3.6513703 0.0069629466
3.6518504 0.0070842948
3.6523305 0.0071960125
3.6528106 0.0072956012
3.6532907 0.0073805623
3.6537708 0.0074483969
3.6542509 0.0074966066
3.6547309 0.0075226926
3.655211 0.0075267057
3.6556911 0.0075267057
3.6561712 0.0075267057
3.6566513 0.0075267057
3.6571314 0.0075267057
3.6576115 0.0075267057
3.6580916 0.0075267057
3.6585717 0.0075267057
3.6590518 0.0075267057
3.6595319 0.0075267057
3.660012 0.0075267057
3.6604921 0.0075267057
3.6609722 0.0075267057
3.6614523 0.0075267057
3.6619324 0.0075267057
3.6624125 0.0075267057
3.6628926 0.0075267057
3.6633727 0.0075267057
3.6638528 0.0075267057
3.6643329 0.0075267057
3.664813 0.0075267057
3.6652931 0.0075267057
3.6657732 0.0075267057
3.6662533 0.0075267057
3.6667333 0.0075267057
3.6672134 0.0075267057
3.6676935 0.0075267057
3.6681736 0.0075267057
3.6686537 0.0075267057
3.6691338 0.0075267057
3.6696139 0.0075267057
3.670094 0.0075267057
3.6705741 0.0075267057
3.6710542 0.0075267057
3.6715343 0.0075267057
3.6720144 0.0075267057
3.6724945 0.0075267057
3.6729746 0.0075267057
3.6734547 0.0075267057
3.6739348 0.0075267057
3.6744149 0.0075267057
3.674895 0.0075267057
3.6753751 0.0075267057
3.6758552 0.0075267057
3.6763353 0.0075267057
3.6768154 0.0075267057
3.6772955 0.0075267057
3.6777756 0.0075267057
3.6782557 0.0075267057
3.6787357 0.0075267057
3.6792158 0.0075267057
3.6796959 0.0075267057
3.680176 0.0075238518
3.6806561 0.0074893909
3.6811362 0.0074218035
3.6816163 0.0073285855
3.6820964 0.0072172331
3.6825765 0.0070952422
3.6830566 0.0069701086
3.6835367 0.0068493289
3.6840168 0.0067403988
3.6844969 0.0066508143
3.684977 0.0065880715
3.6854571 0.0065467941
3.6859372 0.0065142204
3.6864173 0.0064903212
3.6868974 0.006475096
3.6873775 0.0064685451
3.6878576 0.0064706686
3.6883377 0.0064814662
3.6888178 0.006500938
3.6892979 0.0065290841
3.689778 0.0065659044
3.6902581 0.0066137758
3.6907381 0.0066830457
3.6912182 0.0067706549
3.6916983 0.0068716061
3.6921784 0.0069809019
3.6926585 0.0070935447
3.6931386 0.0072045375
3.6936187 0.0073088826
3.6940988 0.0074015831
3.6945789 0.0074776412
3.695059 0.0075320843
3.6955391 0.0075638261
3.6960192 0.0075771132
3.6964993 0.0075761095
3.6969794 0.0075649799
3.6974595 0.0075478889
3.6979396 0.0075290008
3.6984197 0.0075124798
3.6988998 0.007502491
3.6993799 0.0075031983
3.69986 0.0075187665
3.7003401 0.0075455289
3.7008202 0.0075668085
3.7013003 0.0075879053
3.7017804 0.0076154826
3.7022605 0.0076562034
3.7027405 0.0077167307
3.7032206 0.007803728
3.7037007 0.0079238582
3.7041808 0.0080837845
3.7046609 0.0082901699
3.705141 0.0085471548
3.7056211 0.0088181704
3.7061012 0.009089186
3.7065813 0.0093602016
3.7070614 0.0096312172
3.7075415 0.0099022328
3.7080216 0.010173248
3.7085017 0.010444264
3.7089818 0.01071528
3.7094619 0.010986295
3.709942 0.011257311
3.7104221 0.011528326
3.7109022 0.011799342
3.7113823 0.012070358
3.7118624 0.012341373
3.7123425 0.012612389
3.7128226 0.012883405
3.7133027 0.01315442
3.7137828 0.013425436
3.7142629 0.013696451
3.7147429 0.013967467
3.715223 0.014232353
3.7157031 0.014450966
3.7161832 0.014621509
3.7166633 0.014750646
3.7171434 0.01484504
3.7176235 0.014911354
3.7181036 0.014956251
3.7185837 0.014986394
3.7190638 0.015008446
3.7195439 0.015029071
3.720024 0.015054892
3.7205041 0.015074676
3.7209842 0.015078593
3.7214643 0.015070808
3.7219444 0.015055484
3.7224245 0.015036786
3.7229046 0.015018879
3.7233847 0.015005927
3.7238648 0.015002095
3.7243449 0.015011547
3.724825 0.015038447
3.7253051 0.015086604
3.7257852 0.015155179
3.7262653 0.015240075
3.7267453 0.015337127
3.7272254 0.015442171
3.7277055 0.015551041
3.7281856 0.015659575
3.7286657 0.015763607
3.7291458 0.015858973
3.7296259 0.015941508
3.730106 0.016007406
3.7305861 0.016062961
3.7310662 0.016110699
3.7315463 0.016148955
3.7320264 0.016176064
3.7325065 0.016190358
3.7329866 0.016190173
3.7334667 0.016173842
3.7339468 0.016139701
3.7344269 0.016086082
3.734907 0.016011321
3.7353871 0.015907972
3.7358672 0.015767688
3.7363473 0.015597572
3.7368274 0.01540512
3.7373075 0.015197829
3.7377876 0.014983195
3.7382677 0.014768714
3.7387477 0.014561881
3.7392278 0.014370193
3.7397079 0.014201146
3.740188 0.014059951
3.7406681 0.013929966
3.7411482 0.013806922
3.7416283 0.013691653
3.7421084 0.013584992
3.7425885 0.013487771
3.7430686 0.013400824
3.7435487 0.013324984
3.7440288 0.013261082
3.7445089 0.013209953
3.744989 0.013172429
3.7454691 0.013153354
3.7459492 0.013157408
3.7464293 0.013184593
3.7469094 0.01323491
3.7473895 0.013308358
3.7478696 0.013404937
3.7483497 0.013524647
3.7488298 0.013667489
3.7493099 0.013833462
3.74979 0.014022566
3.7502701 0.0142373
3.7507502 0.014486051
3.7512302 0.014762268
3.7517103 0.015057622
3.7521904 0.015363784
3.7526705 0.015672425
3.7531506 0.015975216
3.7536307 0.016263828
3.7541108 0.016529933
3.7545909 0.0167652
3.755071 0.016961813
3.7555511 0.01714249
3.7560312 0.017323167
3.7565113 0.017503844
3.7569914 0.017684521
3.7574715 0.017865198
3.7579516 0.018045875
3.7584317 0.018226553
3.7589118 0.01840723
3.7593919 0.018587907
3.759872 0.018768584
3.7603521 0.018949261
3.7608322 0.019129937
3.7613123 0.019310614
3.7617924 0.019491293
3.7622725 0.019671969
3.7627526 0.019852646
3.7632326 0.020033323
3.7637127 0.020214001
3.7641928 0.020394678
3.7646729 0.020575355
3.765153 0.020749142
3.7656331 0.020827486
3.7661132 0.020806584
3.7665933 0.02071642
3.7670734 0.020586978
3.7675535 0.020448242
3.7680336 0.020330197
3.7685137 0.020262827
3.7689938 0.020276113
3.7694739 0.020400044
3.769954 0.020664602
3.7704341 0.021025166
3.7709142 0.021386519
3.7713943 0.021747874
3.7718744 0.022109228
3.7723545 0.022470581
3.7728346 0.022831936
3.7733147 0.02319329
3.7737948 0.023554645
3.7742749 0.023915998
3.774755 0.024277352
3.775235 0.024638707
3.7757151 0.02500006
3.7761952 0.025361415
3.7766753 0.025722769
3.7771554 0.026084122
3.7776355 0.026445477
3.7781156 0.026806831
3.7785957 0.027168186
3.7790758 0.027529539
3.7795559 0.027890893
3.780036 0.028252005
3.7805161 0.028565551
3.7809962 0.028803099
3.7814763 0.028974643
3.7819564 0.029090179
3.7824365 0.029159702
3.7829166 0.029193205
3.7833967 0.029200683
3.7838768 0.029192132
3.7843569 0.029177546
3.784837 0.02916692
3.7853171 0.029165985
3.7857972 0.029165985
3.7862773 0.029165985
3.7867574 0.029165985
3.7872374 0.029165985
3.7877175 0.029165985
3.7881976 0.029165985
3.7886777 0.029165985
3.7891578 0.029165985
3.7896379 0.029165985
3.790118 0.029165985
3.7905981 0.029165985
3.7910782 0.029165985
3.7915583 0.029165985
3.7920384 0.029165985
3.7925185 0.029165985
3.7929986 0.029165985
3.7934787 0.029165985
3.7939588 0.029165985
3.7944389 0.029165985
3.794919 0.029165985
3.7953991 0.029204647
3.7958792 0.029343154
3.7963593 0.029564443
3.7968394 0.029849778
3.7973195 0.030180417
3.7977996 0.030537619
3.7982797 0.030902646
3.7987598 0.031256755
3.7992398 0.03158121
3.7997199 0.031857267
3.8002 0.032071972
3.8006801 0.032263327
3.8011602 0.032444356
3.8016403 0.032617973
3.8021204 0.03278709
3.8026005 0.032954629
3.8030806 0.033123498
3.8035607 0.033296618
3.8040408 0.0334769
3.8045209 0.033667259
3.805001 0.033870614
3.8054811 0.034088523
3.8059612 0.034320054
3.8064413 0.034564375
3.8069214 0.034820654
3.8074015 0.035088055
3.8078816 0.035365747
3.8083617 0.035652897
3.8088418 0.035948672
3.8093219 0.036252239
3.809802 0.036562766
3.8102821 0.036895654
3.8107622 0.037310802
3.8112422 0.03779434
3.8117223 0.038323784
3.8122024 0.038876641
3.8126825 0.039430424
3.8131626 0.039962647
3.8136427 0.04045082
3.8141228 0.040872454
3.8146029 0.041205063
3.815083 0.041428123
3.8155631 0.041608801
3.8160432 0.041789478
3.8165233 0.041970155
3.8170034 0.042150831
3.8174835 0.042331508
3.8179636 0.042512187
3.8184437 0.042692863
3.8189238 0.04287354
3.8194039 0.043054217
3.819884 0.043234893
3.8203641 0.043415572
3.8208442 0.043596249
3.8213243 0.043776925
3.8218044 0.043957602
3.8222845 0.044138279
3.8227646 0.044318957
3.8232446 0.044499634
3.8237247 0.044680311
3.8242048 0.044860987
3.8246849 0.045041664
3.825165 0.045225581
3.8256451 0.045450714
3.8261252 0.045723305
3.8266053 0.046037355
3.8270854 0.046386869
3.8275655 0.046765848
3.8280456 0.047168299
3.8285257 0.04758822
3.8290058 0.048019618
3.8294859 0.048456495
3.829966 0.048892855
3.8304461 0.049330027
3.8309262 0.049777819
3.8314063 0.050240264
3.8318864 0.050721358
3.8323665 0.051225097
3.8328466 0.051755486
3.8333267 0.052316517
3.8338068 0.052912188
3.8342869 0.053546499
3.834767 0.054223449
3.835247 0.054944487
3.8357271 0.055696198
3.8362072 0.056472779
3.8366873 0.057270387
3.8371674 0.05808518
3.8376475 0.058913311
3.8381276 0.059750936
3.8386077 0.060594213
3.8390878 0.061439294
3.8395679 0.06228234
3.840048 0.063119804
3.8405281 0.063982149
3.8410082 0.064883884
3.8414883 0.065814028
3.8419684 0.066761599
3.8424485 0.067715611
3.8429286 0.068665082
3.8434087 0.06959903
3.8438888 0.07050647
3.8443689 0.07137642
3.844849 0.072197894
3.8453291 0.072891405
3.8458092 0.073272875
3.8462893 0.073390883
3.8467694 0.073309679
3.8472494 0.073093517
3.8477295 0.072806648
3.8482096 0.072513325
3.8486897 0.072277799
3.8491698 0.072164323
3.8496499 0.072237144
3.85013 0.0725502
3.8506101 0.07295483
3.8510902 0.073384058
3.8515703 0.073840219
3.8520504 0.074325654
3.8525305 0.074842696
3.8530106 0.075393681
3.8534907 0.075980948
3.8539708 0.076606831
3.8544509 0.077273667
3.854931 0.077983795
3.8554111 0.078721282
3.8558912 0.079462343
3.8563713 0.080217334
3.8568514 0.080997157
3.8573315 0.081812719
3.8578116 0.082674922
3.8582917 0.08359467
3.8587718 0.084582862
3.8592519 0.085650409
3.8597319 0.086808206
3.860212 0.088061017
3.8606921 0.089365943
3.8611722 0.090705608
3.8616523 0.092071442
3.8621324 0.093454882
3.8626125 0.094847358
3.8630926 0.096240307
3.8635727 0.097625159
3.8640528 0.098993346
3.8645329 0.1003363
3.865013 0.10164548
3.8654931 0.10293233
3.8659732 0.10421261
3.8664533 0.10548699
3.8669334 0.10675611
3.8674135 0.10802065
3.8678936 0.10928125
3.8683737 0.11053858
3.8688538 0.1117933
3.8693339 0.11304606
3.869814 0.11429753
3.8702941 0.11554106
3.8707742 0.11674932
3.8712543 0.11792152
3.8717343 0.11905982
3.8722144 0.12016641
3.8726945 0.12124344
3.8731746 0.12229309
3.8736547 0.12331753
3.8741348 0.12431893
3.8746149 0.12529947
3.875095 0.12625151
3.8755751 0.12687058
3.8760552 0.1270834
3.8765353 0.12698786
3.8770154 0.12668185
3.8774955 0.12626325
3.8779756 0.12582996
3.8784557 0.12547986
3.8789358 0.12531085
3.8794159 0.12542081
3.879896 0.12590764
3.8803761 0.12673959
3.8808562 0.12768055
3.8813363 0.12872294
3.8818164 0.12986834
3.8822965 0.13111832
3.8827766 0.13247446
3.8832567 0.13393834
3.8837367 0.13551153
3.8842168 0.13719563
3.8846969 0.13899219
3.885177 0.14089706
3.8856571 0.14284917
3.8861372 0.14483138
3.8866173 0.14684328
3.8870974 0.14888445
3.8875775 0.15095445
3.8880576 0.15305287
3.8885377 0.15517929
3.8890178 0.15733329
3.8894979 0.15951445
3.889978 0.16172234
3.8904581 0.16391195
3.8909382 0.16605272
3.8914183 0.16818054
3.8918984 0.17033138
3.8923785 0.17254122
3.8928586 0.17484604
3.8933387 0.17728183
3.8938188 0.17988457
3.8942989 0.18269023
3.894779 0.18573479
3.8952591 0.18902448
3.8957391 0.19242181
3.8962192 0.19589117
3.8966993 0.19941685
3.8971794 0.2029831
3.8976595 0.20657416
3.8981396 0.21017432
3.8986197 0.21376781
3.8990998 0.2173389
3.8995799 0.22087184
3.90006 0.22435138
3.9005401 0.2278028
3.9010202 0.2312483
3.9015003 0.23468855
3.9019804 0.23812423
3.9024605 0.24155601
3.9029406 0.24498458
3.9034207 0.2484106
3.9039008 0.25183477
3.9043809 0.25525776
3.904861 0.25868025
3.9053411 0.26208147
3.9058212 0.26540438
3.9063013 0.26865063
3.9067814 0.27182547
3.9072615 0.27493413
3.9077415 0.27798192
3.9082216 0.28097407
3.9087017 0.28391583
3.9091818 0.28681248
3.9096619 0.28966926
3.910142 0.29241854
3.9106221 0.29397991
3.9111022 0.29425509
3.9115823 0.2935867
3.9120624 0.29231744
3.9125425 0.29078991
3.9130226 0.28934681
3.9135027 0.28833076
3.9139828 0.28808442
3.9144629 0.28895046
3.914943 0.29127151
3.9154231 0.29469053
3.9159032 0.29825437
3.9163833 0.30194404
3.9168634 0.30575238
3.9173435 0.30967232
3.9178236 0.31369674
3.9183037 0.3178185
3.9187838 0.32203052
3.9192639 0.32632565
3.9197439 0.33069682
3.920224 0.33512537
3.9207041 0.33953368
3.9211842 0.34392243
3.9216643 0.34830852
3.9221444 0.35270882
3.9226245 0.35714021
3.9231046 0.36161954
3.9235847 0.36616369
3.9240648 0.37078953
3.9245449 0.37551397
3.925025 0.38035376
3.9255051 0.38528898
3.9259852 0.39028968
3.9264653 0.39534893
3.9269454 0.40045966
3.9274255 0.4056149
3.9279056 0.41080767
3.9283857 0.41603096
3.9288658 0.42127779
3.9293459 0.42654112
3.929826 0.43181401
3.9303061 0.43712073
3.9307862 0.44255534
3.9312663 0.44809554
3.9317463 0.45370837
3.9322264 0.45936081
3.9327065 0.46501992
3.9331866 0.4706527
3.9336667 0.47622615
3.9341468 0.4817073
3.9346269 0.48706317
3.935107 0.4922594
3.9355871 0.49724007
3.9360672 0.50200779
3.9365473 0.50658781
3.9370274 0.51100542
3.9375075 0.51528587
3.9379876 0.51945445
3.9384677 0.5235364
3.9389478 0.52755702
3.9394279 0.53154156
3.939908 0.53551527
3.9403881 0.53946784
3.9408682 0.54333853
3.9413483 0.54712401
3.9418284 0.55082276
3.9423085 0.55443329
3.9427886 0.55795409
3.9432687 0.56138365
3.9437487 0.56472051
3.9442288 0.56796309
3.9447089 0.57110994
3.945189 0.57412616
3.9456691 0.57672474
3.9461492 0.57892003
3.9466293 0.58081168
3.9471094 0.58249936
3.9475895 0.58408277
3.9480696 0.58566159
3.9485497 0.58733547
3.9490298 0.58920411
3.9495099 0.59136717
3.94999 0.59392435
3.9504701 0.59696437
3.9509502 0.60044233
3.9514303 0.60425466
3.9519104 0.60829778
3.9523905 0.61246812
3.9528706 0.61666208
3.9533507 0.6207761
3.9538308 0.62470658
3.9543109 0.62834994
3.954791 0.6316026
3.9552711 0.63435424
3.9557512 0.63656573
3.9562312 0.6383579
3.9567113 0.63986296
3.9571914 0.64121314
3.9576715 0.64254068
3.9581516 0.64397785
3.9586317 0.64565685
3.9591118 0.64770994
3.9595919 0.65026934
3.960072 0.65345926
3.9605521 0.656931
3.9610322 0.66043478
3.9615123 0.66396309
3.9619924 0.66750843
3.9624725 0.67106324
3.9629526 0.67462004
3.9634327 0.67817131
3.9639128 0.68170954
3.9643929 0.68522718
3.964873 0.68871677
3.9653531 0.69218491
3.9658332 0.69566127
3.9663133 0.69914186
3.9667934 0.70262087
3.9672735 0.70609249
3.9677536 0.70955092
3.9682336 0.71299034
3.9687137 0.71640494
3.9691938 0.71978891
3.9696739 0.72313645
3.970154 0.72643313
3.9706341 0.72956195
3.9711142 0.73250692
3.9715943 0.73529301
3.9720744 0.73794523
3.9725545 0.74048854
3.9730346 0.74294797
3.9735147 0.74534846
3.9739948 0.74771504
3.9744749 0.75007265
3.974955 0.75244633
3.9754351 0.75482324
3.9759152 0.75715906
3.9763953 0.75945266
3.9768754 0.76170329
3.9773555 0.76391024
3.9778356 0.76607275
3.9783157 0.76819011
3.9787958 0.77026157
3.9792759 0.77228641
3.979756 0.77426386
3.980236 0.77618851
3.9807161 0.778028
3.9811962 0.77977074
3.9816763 0.78140994
3.9821564 0.78293878
3.9826365 0.78435047
3.9831166 0.78563822
3.9835967 0.78679519
3.9840768 0.7878146
3.9845569 0.78868966
3.985037 0.78941331
3.9855171 0.78994874
3.9859972 0.79030331
3.9864773 0.79052149
3.9869574 0.79064777
3.9874375 0.79072665
3.9879176 0.79080257
3.9883977 0.79092006
3.9888778 0.79112359
3.9893579 0.79145762
3.989838 0.79196665
3.9903181 0.79264586
3.9907982 0.79335488
3.9912783 0.7940778
3.9917584 0.79481064
3.9922384 0.79554938
3.9927185 0.79629003
3.9931986 0.79702857
3.9936787 0.79776101
3.9941588 0.79848335
3.9946389 0.79919156
3.995119 0.79988292
3.9955991 0.80058031
3.9960792 0.80128703
3.9965593 0.80199433
3.9970394 0.80269347
3.9975195 0.80337571
3.9979996 0.80403228
3.9984797 0.80465444
3.9989598 0.80523347
3.9994399 0.8057606
3.99992 0.80622711
4.0004001 0.80658794
4.0008802 0.80678945
4.0013603 0.80686035
4.0018404 0.80683092
4.0023205 0.80673151
4.0028006 0.80659243
4.0032807 0.80644399
4.0037608 0.80631652
4.0042408 0.80624032
4.0047209 0.80624572
4.005201 0.80635397
4.0056811 0.80650635
4.0061612 0.80668146
4.0066413 0.80687327
4.0071214 0.80707584
4.0076015 0.8072831
4.0080816 0.80748913
4.0085617 0.80768787
4.0090418 0.80787335
4.0095219 0.80803958
4.010002 0.80818055
4.0104821 0.80828814
4.0109622 0.80835739
4.0114423 0.80838695
4.0119224 0.80837549
4.0124025 0.8083217
4.0128826 0.80822421
4.0133627 0.80808172
4.0138428 0.8078929
4.0143229 0.80765637
4.014803 0.80737087
4.0152831 0.80699899
4.0157632 0.80640756
4.0162432 0.8056283
4.0167233 0.80471185
4.0172034 0.80370886
4.0176835 0.80266997
4.0181636 0.80164579
4.0186437 0.800687
4.0191238 0.79984422
4.0196039 0.79916809
4.020084 0.79870601
4.0205641 0.79835848
4.0210442 0.79805154
4.0215243 0.79777655
4.0220044 0.79752496
4.0224845 0.79728811
4.0229646 0.79705743
4.0234447 0.79682431
4.0239248 0.79658015
4.0244049 0.79631634
4.024885 0.79602424
4.0253651 0.79571268
4.0258452 0.79541123
4.0263253 0.79510785
4.0268054 0.79478866
4.0272855 0.79443982
4.0277656 0.79404749
4.0282456 0.79359782
4.0287257 0.79307694
4.0292058 0.792471
4.0296859 0.79176616
4.030166 0.79092708
4.0306461 0.7897068
4.0311262 0.78809977
4.0316063 0.7861839
4.0320864 0.78403704
4.0325665 0.78173707
4.0330466 0.77936187
4.0335267 0.77698932
4.0340068 0.77469729
4.0344869 0.77256365
4.034967 0.77066628
4.0354471 0.7689275
4.0359272 0.76718817
4.0364073 0.76546966
4.0368874 0.76379412
4.0373675 0.76218369
4.0378476 0.76066054
4.0383277 0.75924682
4.0388078 0.7579647
4.0392879 0.75683632
4.039768 0.75588383
4.040248 0.75516294
4.0407281 0.75484496
4.0412082 0.7548825
4.0416883 0.75519488
4.0421684 0.75570139
4.0426485 0.75632132
4.0431286 0.75697396
4.0436087 0.75757862
4.0440888 0.75805457
4.0445689 0.75832113
4.045049 0.75829983
4.0455291 0.75817667
4.0460092 0.75808041
4.0464893 0.7579686
4.0469694 0.75779876
4.0474495 0.75752838
4.0479296 0.75711503
4.0484097 0.75651621
4.0488898 0.75568942
4.0493699 0.75459221
4.04985 0.7531821
4.0503301 0.75146347
4.0508102 0.74957126
4.0512903 0.74754676
4.0517704 0.74542282
4.0522505 0.74323221
4.0527305 0.74100779
4.0532106 0.73878237
4.0536907 0.73658878
4.0541708 0.73445986
4.0546509 0.7324284
4.055131 0.7305213
4.0556111 0.72865251
4.0560912 0.72678655
4.0565713 0.72492751
4.0570514 0.7230795
4.0575315 0.72124657
4.0580116 0.71943286
4.0584917 0.71764241
4.0589718 0.71587935
4.0594519 0.71414774
4.059932 0.71245169
4.0604121 0.71083601
4.0608922 0.70935472
4.0613723 0.70798038
4.0618524 0.70668432
4.0623325 0.70543789
4.0628126 0.70421247
4.0632927 0.70297935
4.0637728 0.70170992
4.0642529 0.70037549
4.0647329 0.69894741
4.065213 0.69738872
4.0656931 0.69563257
4.0661732 0.69370564
4.0666533 0.69165136
4.0671334 0.68951317
4.0676135 0.68733457
4.0680936 0.68515899
4.0685737 0.68302988
4.0690538 0.6809907
4.0695339 0.67908492
4.070014 0.67735606
4.0704941 0.67589791
4.0709742 0.67472258
4.0714543 0.67376209
4.0719344 0.67294853
4.0724145 0.67221398
4.0728946 0.67149048
4.0733747 0.67071009
4.0738548 0.66980489
4.0743349 0.66870695
4.074815 0.66734832
4.0752951 0.66568272
4.0757752 0.66377799
4.0762553 0.66169025
4.0767353 0.65946999
4.0772154 0.65716774
4.0776955 0.65483403
4.0781756 0.65251932
4.0786557 0.65027418
4.0791358 0.64814911
4.0796159 0.64619461
4.080096 0.64445619
4.0805761 0.6428091
4.0810562 0.64118856
4.0815363 0.63960603
4.0820164 0.63807305
4.0824965 0.63660107
4.0829766 0.63520161
4.0834567 0.63388611
4.0839368 0.63266611
4.0844169 0.63155308
4.084897 0.63055848
4.0853771 0.6296596
4.0858572 0.62878933
4.0863373 0.62794835
4.0868174 0.62713987
4.0872975 0.6263671
4.0877776 0.62563321
4.0882577 0.62494145
4.0887377 0.62429496
4.0892178 0.62369697
4.0896979 0.62315068
4.090178 0.62265661
4.0906581 0.62218739
4.0911382 0.62173214
4.0916183 0.62128716
4.0920984 0.62084881
4.0925785 0.6204134
4.0930586 0.61997727
4.0935387 0.61953671
4.0940188 0.6190881
4.0944989 0.61862773
4.094979 0.61815193
4.0954591 0.61766892
4.0959392 0.61718815
4.0964193 0.61670441
4.0968994 0.61621252
4.0973795 0.61570726
4.0978596 0.61518342
4.0983397 0.61463581
4.0988198 0.61405923
4.0992999 0.61344844
4.09978 0.61279826
4.1002601 0.61209542
4.1007401 0.61130099
4.1012202 0.61042227
4.1017003 0.60947294
4.1021804 0.60846677
4.1026605 0.60741744
4.1031406 0.60633869
4.1036207 0.60524421
4.1041008 0.60414776
4.1045809 0.60306301
4.105061 0.60200256
4.1055411 0.60089344
4.1060212 0.59970311
4.1065013 0.59845578
4.1069814 0.59717562
4.1074615 0.59588684
4.1079416 0.59461361
4.1084217 0.59338011
4.1089018 0.59221056
4.1093819 0.59112912
4.109862 0.59015998
4.1103421 0.58935255
4.1108222 0.58877403
4.1113023 0.58839849
4.1117824 0.58819504
4.1122625 0.58813285
4.1127425 0.5881811
4.1132226 0.58830894
4.1137027 0.58848553
4.1141828 0.58868002
4.1146629 0.58886159
4.115143 0.58901329
4.1156231 0.58931891
4.1161032 0.58979872
4.1165833 0.59039336
4.1170634 0.59104343
4.1175435 0.5916895
4.1180236 0.5922722
4.1185037 0.59273212
4.1189838 0.59300989
4.1194639 0.59304608
4.119944 0.59278131
4.1204241 0.59226351
4.1209042 0.59164272
4.1213843 0.59093491
4.1218644 0.5901543
4.1223445 0.58931511
4.1228246 0.58843157
4.1233047 0.5875179
4.1237848 0.58658837
4.1242649 0.58565717
4.1247449 0.58473855
4.125225 0.58382818
4.1257051 0.58282086
4.1261852 0.58172584
4.1266653 0.58057707
4.1271454 0.57940855
4.1276255 0.57825426
4.1281056 0.57714817
4.1285857 0.57612427
4.1290658 0.57521653
4.1295459 0.57445897
4.130026 0.57388583
4.1305061 0.5736287
4.1309862 0.57372997
4.1314663 0.57412273
4.1319464 0.57474004
4.1324265 0.57551497
4.1329066 0.57638058
4.1333867 0.57726995
4.1338668 0.57811612
4.1343469 0.57885218
4.134827 0.57941119
4.1353071 0.5797943
4.1357872 0.58019622
4.1362673 0.58061185
4.1367473 0.58101531
4.1372274 0.58138081
4.1377075 0.58168248
4.1381876 0.58189445
4.1386677 0.58199091
4.1391478 0.58194599
4.1396279 0.58173387
4.140108 0.58132459
4.1405881 0.58060624
4.1410682 0.5795866
4.1415483 0.57833116
4.1420284 0.57690538
4.1425085 0.57537471
4.1429886 0.57380462
4.1434687 0.57226055
4.1439488 0.57080801
4.1444289 0.56951242
4.144909 0.56843926
4.1453891 0.56755384
4.1458692 0.56668663
4.1463493 0.56583275
4.1468294 0.56499241
4.1473095 0.56416584
4.1477896 0.56335326
4.1482697 0.5625549
4.1487497 0.56177096
4.1492298 0.56100165
4.1497099 0.56024723
4.15019 0.55950519
4.1506701 0.55875572
4.1511502 0.55800853
4.1516303 0.55728062
4.1521104 0.55658901
4.1525905 0.55595071
4.1530706 0.55538274
4.1535507 0.55490211
4.1540308 0.55452585
4.1545109 0.55427095
4.154991 0.55415446
4.1554711 0.5542194
4.1559512 0.55448166
4.1564313 0.55491377
4.1569114 0.55548827
4.1573915 0.5561776
4.1578716 0.5569543
4.1583517 0.55779086
4.1588318 0.55865978
4.1593119 0.55953355
4.159792 0.56038471
4.1602721 0.56122619
4.1607522 0.56221116
4.1612322 0.56331847
4.1617123 0.56450281
4.1621924 0.56571883
4.1626725 0.56692116
4.1631526 0.56806445
4.1636327 0.5691034
4.1641128 0.56999261
4.1645929 0.57068676
4.165073 0.57114171
4.1655531 0.57139107
4.1660332 0.57148112
4.1665133 0.57142819
4.1669934 0.57124862
4.1674735 0.57095871
4.1679536 0.57057481
4.1684337 0.57011322
4.1689138 0.56959028
4.1693939 0.5690223
4.169874 0.56842562
4.1703541 0.56781233
4.1708342 0.56718204
4.1713143 0.56653905
4.1717944 0.56588801
4.1722745 0.56523358
4.1727546 0.56458045
4.1732346 0.56393323
4.1737147 0.56329664
4.1741948 0.56267531
4.1746749 0.56207393
4.175155 0.5614964
4.1756351 0.5609354
4.1761152 0.56038571
4.1765953 0.55984474
4.1770754 0.55930995
4.1775555 0.55877875
4.1780356 0.55824857
4.1785157 0.55771683
4.1789958 0.55718097
4.1794759 0.55663839
4.179956 0.55608653
4.1804361 0.55552936
4.1809162 0.55496853
4.1813963 0.55439319
4.1818764 0.55379244
4.1823565 0.5531554
4.1828366 0.55247115
4.1833167 0.55172877
4.1837968 0.55091739
4.1842769 0.5500261
4.184757 0.54904398
4.185237 0.54794487
4.1857171 0.54664268
4.1861972 0.54515856
4.1866773 0.54353187
4.1871574 0.54180195
4.1876375 0.54000819
4.1881176 0.5381899
4.1885977 0.53638647
4.1890778 0.53463724
4.1895579 0.53298157
4.190038 0.53145851
4.1905181 0.53004268
4.1909982 0.52868563
4.1914783 0.52737096
4.1919584 0.52608224
4.1924385 0.52480307
4.1929186 0.52351702
4.1933987 0.5222077
4.1938788 0.52085865
4.1943589 0.51945349
4.194839 0.51797577
4.1953191 0.5163958
4.1957992 0.51467416
4.1962793 0.51283486
4.1967594 0.51090616
4.1972394 0.5089163
4.1977195 0.5068935
4.1981996 0.50486603
4.1986797 0.50286212
4.1991598 0.50091002
4.1996399 0.49903796
4.20012 0.49727003
4.2006001 0.49554069
4.2010802 0.49383185
4.2015603 0.49216178
4.2020404 0.49054875
4.2025205 0.48901108
4.2030006 0.48756701
4.2034807 0.48623482
4.2039608 0.48503279
4.2044409 0.4839792
4.204921 0.48309233
4.2054011 0.48238905
4.2058812 0.48185526
4.2063613 0.48145629
4.2068414 0.48115731
4.2073215 0.48092349
4.2078016 0.48072004
4.2082817 0.4805121
4.2087618 0.48026483
4.2092418 0.47994342
4.2097219 0.47951304
4.210202 0.47894831
4.2106821 0.4783102
4.2111622 0.47762811
4.2116423 0.47691629
4.2121224 0.47618898
4.2126025 0.47546044
4.2130826 0.47474489
4.2135627 0.47405661
4.2140428 0.47340982
4.2145229 0.47281881
4.215003 0.47229777
4.2154831 0.47182498
4.2159632 0.47137362
4.2164433 0.47094908
4.2169234 0.47055673
4.2174035 0.47020196
4.2178836 0.46989015
4.2183637 0.46962666
4.2188438 0.46941689
4.2193239 0.46926624
4.219804 0.46918006
4.2202841 0.46915178
4.2207642 0.46913377
4.2212442 0.46912035
4.2217243 0.46911149
4.2222044 0.46910707
4.2226845 0.46910698
4.2231646 0.46911113
4.2236447 0.46911947
4.2241248 0.46913187
4.2246049 0.46914826
4.225085 0.46916839
4.2255651 0.4691874
4.2260452 0.46920405
4.2265253 0.46922008
4.2270054 0.46923726
4.2274855 0.46925732
4.2279656 0.46928201
4.2284457 0.46931308
4.2289258 0.46935225
4.2294059 0.46940131
4.229886 0.46946197
4.2303661 0.4695391
4.2308462 0.46963932
4.2313263 0.46976003
4.2318064 0.46989826
4.2322865 0.47005105
4.2327666 0.47021543
4.2332466 0.47038847
4.2337267 0.47056716
4.2342068 0.47074857
4.2346869 0.47092974
4.235167 0.47110855
4.2356471 0.47129301
4.2361272 0.4714853
4.2366073 0.47168476
4.2370874 0.47189073
4.2375675 0.47210253
4.2380476 0.47231952
4.2385277 0.47254105
4.2390078 0.47276642
4.2394879 0.47299501
4.239968 0.47322613
4.2404481 0.47348379
4.2409282 0.47379297
4.2414083 0.47414323
4.2418884 0.47452395
4.2423685 0.47492457
4.2428486 0.4753345
4.2433287 0.47574316
4.2438088 0.47613995
4.2442889 0.47651429
4.244769 0.47685561
4.245249 0.47715011
4.2457291 0.47737542
4.2462092 0.47753329
4.2466893 0.47762886
4.2471694 0.47766725
4.2476495 0.47765357
4.2481296 0.47759292
4.2486097 0.47749046
4.2490898 0.47735131
4.2495699 0.47718055
4.25005 0.4769819
4.2505301 0.4766121
4.2510102 0.47601246
4.2514903 0.47523821
4.2519704 0.47434453
4.2524505 0.47338666
4.2529306 0.47241978
4.2534107 0.47149911
4.2538908 0.47067987
4.2543709 0.47001724
4.254851 0.46956646
4.2553311 0.46936162
4.2558112 0.46934962
4.2562913 0.46948847
4.2567714 0.46973894
4.2572515 0.47006181
4.2577315 0.47041786
4.2582116 0.47076789
4.2586917 0.47107267
4.2591718 0.47129296
4.2596519 0.47138954
4.260132 0.47132846
4.2606121 0.47117744
4.2610922 0.47096679
4.2615723 0.47069351
4.2620524 0.47035458
4.2625325 0.46994699
4.2630126 0.46946773
4.2634927 0.46891378
4.2639728 0.46828214
4.2644529 0.46756978
4.264933 0.4667737
4.2654131 0.4657855
4.2658932 0.46447105
4.2663733 0.46290309
4.2668534 0.46115734
4.2673335 0.45930956
4.2678136 0.45743552
4.2682937 0.45561095
4.2687738 0.45391159
4.2692539 0.45241321
4.2697339 0.45119157
4.270214 0.45028709
4.2706941 0.44948649
4.2711742 0.44874662
4.2716543 0.44807535
4.2721344 0.44748057
4.2726145 0.44697018
4.2730946 0.44655207
4.2735747 0.44623413
4.2740548 0.44602424
4.2745349 0.44593029
4.275015 0.44596015
4.2754951 0.44607744
4.2759752 0.44623811
4.2764553 0.44643149
4.2769354 0.44664693
4.2774155 0.44687375
4.2778956 0.44710126
4.2783757 0.4473188
4.2788558 0.44751572
4.2793359 0.44768132
4.279816 0.44780497
4.2802961 0.44787928
4.2807762 0.44791454
4.2812563 0.44791973
4.2817363 0.44790295
4.2822164 0.44787237
4.2826965 0.44783607
4.2831766 0.44780222
4.2836567 0.44777894
4.2841368 0.44777433
4.2846169 0.44779658
4.285097 0.44785877
4.2855771 0.44811486
4.2860572 0.44858921
4.2865373 0.44922059
4.2870174 0.44994776
4.2874975 0.45070952
4.2879776 0.45144464
4.2884577 0.45209188
4.2889378 0.45259001
4.2894179 0.45287785
4.289898 0.45289413
4.2903781 0.45265044
4.2908582 0.45228349
4.2913383 0.45181424
4.2918184 0.45125892
4.2922985 0.45063381
4.2927786 0.4499551
4.2932587 0.44923909
4.2937387 0.448502
4.2942188 0.44776007
4.2946989 0.44702955
4.295179 0.4463099
4.2956591 0.44545076
4.2961392 0.44445267
4.2966193 0.44336589
4.2970994 0.44224064
4.2975795 0.4411272
4.2980596 0.44007581
4.2985397 0.43913672
4.2990198 0.43836021
4.2994999 0.4377965
4.29998 0.43749585
4.3004601 0.43758349
4.3009402 0.43811309
4.3014203 0.43900234
4.3019004 0.44016884
4.3023805 0.44153012
4.3028606 0.44300376
4.3033407 0.44450733
4.3038208 0.44595838
4.3043009 0.44727449
4.304781 0.44837318
4.3052611 0.44922353
4.3057411 0.45003252
4.3062212 0.45082432
4.3067013 0.45158947
4.3071814 0.45231845
4.3076615 0.45300176
4.3081416 0.45362989
4.3086217 0.45419332
4.3091018 0.45468257
4.3095819 0.45508811
4.310062 0.45539684
4.3105421 0.45535583
4.3110222 0.45488683
4.3115023 0.45409067
4.3119824 0.45306826
4.3124625 0.45192042
4.3129426 0.45074802
4.3134227 0.44965195
4.3139028 0.44873303
4.3143829 0.44809215
4.314863 0.44783016
4.3153431 0.44792696
4.3158232 0.44810434
4.3163033 0.44835223
4.3167834 0.44867857
4.3172635 0.44909134
4.3177435 0.44959847
4.3182236 0.45020791
4.3187037 0.45092765
4.3191838 0.45176561
4.3196639 0.45272977
4.320144 0.45382628
4.3206241 0.45502645
4.3211042 0.456301
4.3215843 0.457628
4.3220644 0.45898544
4.3225445 0.46035137
4.3230246 0.46170384
4.3235047 0.46302084
4.3239848 0.46428046
4.3244649 0.4654607
4.324945 0.4665396
4.3254251 0.46754238
4.3259052 0.4685332
4.3263853 0.46951394
4.3268654 0.47048575
4.3273455 0.47144978
4.3278256 0.47240715
4.3283057 0.47335904
4.3287858 0.47430657
4.3292659 0.47525091
4.3297459 0.47619318
4.330226 0.47712662
4.3307061 0.4780042
4.3311862 0.47883112
4.3316663 0.47962329
4.3321464 0.48039658
4.3326265 0.48116692
4.3331066 0.48195021
4.3335867 0.48276232
4.3340668 0.48361918
4.3345469 0.48453668
4.335027 0.48553145
4.3355071 0.4868459
4.3359872 0.4886022
4.3364673 0.4907077
4.3369474 0.49306977
4.3374275 0.49559575
4.3379076 0.49819303
4.3383877 0.50076897
4.3388678 0.50323091
4.3393479 0.50548622
4.339828 0.50744227
4.3403081 0.50909286
4.3407882 0.51069208
4.3412683 0.51226179
4.3417483 0.51379884
4.3422284 0.51530008
4.3427085 0.51676231
4.3431886 0.51818241
4.3436687 0.5195572
4.3441488 0.52088352
4.3446289 0.52215821
4.345109 0.52337921
4.3455891 0.52457153
4.3460692 0.52574083
4.3465493 0.52687931
4.3470294 0.52797921
4.3475095 0.52903276
4.3479896 0.5300322
4.3484697 0.53096972
4.3489498 0.53183757
4.3494299 0.53262799
4.34991 0.53333316
4.3503901 0.53393664
4.3508702 0.5344295
4.3513503 0.53483265
4.3518304 0.53516761
4.3523105 0.53545596
4.3527906 0.53571922
4.3532707 0.53597895
4.3537508 0.53625669
4.3542308 0.53657396
4.3547109 0.53695232
4.355191 0.53740839
4.3556711 0.53791156
4.3561512 0.53845541
4.3566313 0.53904371
4.3571114 0.53968034
4.3575915 0.54036907
4.3580716 0.54111371
4.3585517 0.54191811
4.3590318 0.54278607
4.3595119 0.54372139
4.359992 0.54472792
4.3604721 0.54607025
4.3609522 0.54794602
4.3614323 0.55022992
4.3619124 0.55279659
4.3623925 0.55552059
4.3628726 0.55827659
4.3633527 0.56093916
4.3638328 0.56338292
4.3643129 0.56548245
4.364793 0.56711242
4.3652731 0.56823847
4.3657532 0.56921572
4.3662332 0.57011469
4.3667133 0.57095821
4.3671934 0.57176902
4.3676735 0.57256996
4.3681536 0.57338376
4.3686337 0.57423326
4.3691138 0.57514121
4.3695939 0.57613043
4.370074 0.57722234
4.3705541 0.57836336
4.3710342 0.5795134
4.3715143 0.58066946
4.3719944 0.58182856
4.3724745 0.58298765
4.3729546 0.58414371
4.3734347 0.58529374
4.3739148 0.58643473
4.3743949 0.58756366
4.374875 0.5886775
4.3753551 0.58977681
4.3758352 0.59086962
4.3763153 0.59195741
4.3767954 0.59304126
4.3772755 0.59412224
4.3777556 0.59520144
4.3782356 0.59627993
4.3787157 0.59735877
4.3791958 0.59843907
4.3796759 0.5995219
4.380156 0.60061081
4.3806361 0.60173733
4.3811162 0.60290275
4.3815963 0.60409675
4.3820764 0.605309
4.3825565 0.60652923
4.3830366 0.60774711
4.3835167 0.60895236
4.3839968 0.61013463
4.3844769 0.61128366
4.384957 0.61238913
4.3854371 0.61327961
4.3859172 0.61375112
4.3863973 0.613845
4.3868774 0.61360416
4.3873575 0.61307159
4.3878376 0.61229019
4.3883177 0.61130293
4.3887978 0.61015275
4.3892779 0.60888262
4.389758 0.60753546
4.390238 0.60611076
4.3907181 0.60439714
4.3911982 0.60242008
4.3916783 0.60025128
4.3921584 0.59796235
4.3926385 0.59562501
4.3931186 0.59331087
4.3935987 0.5910916
4.3940788 0.58903886
4.3945589 0.5872243
4.395039 0.58571962
4.3955191 0.58456784
4.3959992 0.58371522
4.3964793 0.58308751
4.3969594 0.58261051
4.3974395 0.58220999
4.3979196 0.58181175
4.3983997 0.58134158
4.3988798 0.58072524
4.3993599 0.57988855
4.39984 0.57875727
4.4003201 0.57732269
4.4008002 0.57575492
4.4012803 0.57406269
4.4017604 0.57223968
4.4022404 0.57027954
4.4027205 0.56817592
4.4032006 0.56592246
4.4036807 0.56351283
4.4041608 0.56094067
4.4046409 0.55819963
4.405121 0.55527908
4.4056011 0.55209856
4.4060812 0.54867987
4.4065613 0.54508945
4.4070414 0.54139372
4.4075215 0.53765912
4.4080016 0.53395207
4.4084817 0.530339
4.4089618 0.52688631
4.4094419 0.52366046
4.409922 0.52072785
4.4104021 0.51803709
4.4108822 0.51539695
4.4113623 0.51279188
4.4118424 0.51021037
4.4123225 0.5076409
4.4128026 0.505072
4.4132827 0.50249215
4.4137628 0.49988987
4.4142428 0.49725362
4.4147229 0.49457195
4.415203 0.49183802
4.4156831 0.489084
4.4161632 0.48632014
4.4166433 0.48354863
4.4171234 0.48077177
4.4176035 0.4779918
4.4180836 0.47521095
4.4185637 0.47243148
4.4190438 0.46965565
4.4195239 0.46688569
4.420004 0.46412388
4.4204841 0.46140915
4.4209642 0.45876682
4.4214443 0.45618052
4.4219244 0.45363395
4.4224045 0.45111073
4.4228846 0.44859458
4.4233647 0.44606912
4.4238448 0.44351804
4.4243249 0.44092499
4.424805 0.43827366
4.4252851 0.43537441
4.4257652 0.43158336
4.4262452 0.4270351
4.4267253 0.42195196
4.4272054 0.41655621
4.4276855 0.4110702
4.4281656 0.40571621
4.4286457 0.40071654
4.4291258 0.39629351
4.4296059 0.3926694
4.430086 0.39004907
4.4305661 0.38789414
4.4310462 0.38584202
4.4315263 0.38386878
4.4320064 0.38195055
4.4324865 0.38006337
4.4329666 0.37818339
4.4334467 0.37628666
4.4339268 0.37434929
4.4344069 0.37234735
4.434887 0.37025698
4.4353671 0.36808214
4.4358472 0.36587999
4.4363273 0.36366007
4.4368074 0.3614296
4.4372875 0.35919573
4.4377676 0.3569657
4.4382476 0.35474668
4.4387277 0.35254587
4.4392078 0.35037046
4.4396879 0.34822763
4.440168 0.34612708
4.4406481 0.34410044
4.4411282 0.34214846
4.4416083 0.34026219
4.4420884 0.33843271
4.4425685 0.33665105
4.4430486 0.33490828
4.4435287 0.33319546
4.4440088 0.33150367
4.4444889 0.32982391
4.444969 0.3281473
4.4454491 0.32647127
4.4459292 0.32481752
4.4464093 0.32321319
4.4468894 0.32168532
4.4473695 0.32026104
4.4478496 0.31896743
4.4483297 0.31783156
4.4488098 0.31688054
4.4492899 0.31614145
4.44977 0.3156414
4.4502501 0.31538679
4.4507301 0.31527566
4.4512102 0.31528015
4.4516903 0.31538843
4.4521704 0.31558865
4.4526505 0.31586897
4.4531306 0.31621755
4.4536107 0.31662252
4.4540908 0.31707206
4.4545709 0.31755429
4.455051 0.31805747
4.4555311 0.31857836
4.4560112 0.31911627
4.4564913 0.31966674
4.4569714 0.32022526
4.4574515 0.32078735
4.4579316 0.32134854
4.4584117 0.32190437
4.4588918 0.32245032
4.4593719 0.32298193
4.459852 0.32349472
4.4603321 0.32397649
4.4608122 0.32440664
4.4612923 0.32479342
4.4617724 0.32514684
4.4622525 0.32547688
4.4627325 0.32579357
4.4632126 0.32610689
4.4636927 0.32642687
4.4641728 0.32676352
4.4646529 0.32712681
4.465133 0.32752942
4.4656131 0.32803007
4.4660932 0.3286582
4.4665733 0.3294253
4.4670534 0.33034292
4.4675335 0.33142257
4.4680136 0.33267578
4.4684937 0.3341141
4.4689738 0.33574901
4.4694539 0.33759206
4.469934 0.33965477
4.4704141 0.34223099
4.4708942 0.34568449
4.4713743 0.34983159
4.4718544 0.3544808
4.4723345 0.35944069
4.4728146 0.36451977
4.4732947 0.36952657
4.4737748 0.37426964
4.4742549 0.37855747
4.4747349 0.38219863
4.475215 0.38508521
4.4756951 0.38772539
4.4761752 0.39026342
4.4766553 0.39272768
4.4771354 0.39514659
4.4776155 0.39754861
4.4780956 0.39996208
4.4785757 0.40241549
4.4790558 0.4049372
4.4795359 0.40755565
4.480016 0.41029911
4.4804961 0.41307464
4.4809762 0.41580749
4.4814563 0.41853099
4.4819364 0.42127845
4.4824165 0.42408316
4.4828966 0.42697846
4.4833767 0.42999767
4.4838568 0.43317409
4.4843369 0.43654105
4.484817 0.44013183
4.4852971 0.44396164
4.4857772 0.44796538
4.4862573 0.45210567
4.4867373 0.45635041
4.4872174 0.46066754
4.4876975 0.46502496
4.4881776 0.46939062
4.4886577 0.4737324
4.4891378 0.47801822
4.4896179 0.48221603
4.490098 0.48629648
4.4905781 0.49032338
4.4910582 0.49433617
4.4915383 0.49833577
4.4920184 0.50232314
4.4924985 0.50629919
4.4929786 0.51026486
4.4934587 0.51422109
4.4939388 0.51816883
4.4944189 0.52210896
4.494899 0.52604248
4.4953791 0.52994942
4.4958592 0.53378561
4.4963393 0.53754961
4.4968194 0.5412414
4.4972995 0.54486097
4.4977796 0.54840835
4.4982597 0.55188352
4.4987397 0.55528648
4.4992198 0.55861723
4.4996999 0.56187579
4.50018 0.56500229
4.5006601 0.56742963
4.5011402 0.56916307
4.5016203 0.57038597
4.5021004 0.5712817
4.5025805 0.57203364
4.5030606 0.57282519
4.5035407 0.57383971
4.5040208 0.57526058
4.5045009 0.57727119
4.504981 0.58005491
4.5054611 0.58333638
4.5059412 0.58664478
4.5064213 0.58997686
4.5069014 0.59333004
4.5073815 0.59670184
4.5078616 0.60008966
4.5083417 0.60349098
4.5088218 0.60690329
4.5093019 0.61032402
4.509782 0.61375067
4.5102621 0.61720547
4.5107421 0.62079252
4.5112222 0.62448311
4.5117023 0.62822978
4.5121824 0.631985
4.5126625 0.63570137
4.5131426 0.63933137
4.5136227 0.64282758
4.5141028 0.64614251
4.5145829 0.64922868
4.515063 0.65203729
4.5155431 0.65445028
4.5160232 0.65646557
4.5165033 0.65815528
4.5169834 0.65959147
4.5174635 0.66084621
4.5179436 0.66199155
4.5184237 0.66309961
4.5189038 0.66424241
4.5193839 0.66549207
4.519864 0.66692064
4.5203441 0.66854729
4.5208242 0.67025335
4.5213043 0.6720104
4.5217844 0.67379709
4.5222645 0.67559204
4.5227445 0.67737386
4.5232246 0.67912116
4.5237047 0.6808126
4.5241848 0.68242678
4.5246649 0.68394232
4.525145 0.68533107
4.5256251 0.68648063
4.5261052 0.68738129
4.5265853 0.68806383
4.5270654 0.68855899
4.5275455 0.68889754
4.5280256 0.68911025
4.5285057 0.68922785
4.5289858 0.68928112
4.5294659 0.68930083
4.529946 0.68931772
4.5304261 0.68933605
4.5309062 0.68932762
4.5313863 0.68929145
4.5318664 0.68922691
4.5323465 0.68913341
4.5328266 0.68901033
4.5333067 0.68885705
4.5337868 0.68867297
4.5342669 0.68845746
4.5347469 0.68820992
4.535227 0.68792587
4.5357071 0.68757973
4.5361872 0.68716834
4.5366673 0.6866935
4.5371474 0.68615696
4.5376275 0.68556054
4.5381076 0.68490598
4.5385877 0.68419507
4.5390678 0.68342958
4.5395479 0.68261132
4.540028 0.68174187
4.5405081 0.68077708
4.5409882 0.67967594
4.5414683 0.67843168
4.5419484 0.67703756
4.5424285 0.67548682
4.5429086 0.67377265
4.5433887 0.67188834
4.5438688 0.66982707
4.5443489 0.66758212
4.544829 0.66514669
4.5453091 0.66253392
4.5457892 0.65981375
4.5462693 0.65700021
4.5467493 0.65410155
4.5472294 0.65112603
4.5477095 0.64808188
4.5481896 0.64497735
4.5486697 0.64182073
4.5491498 0.63862022
4.5496299 0.63538412
4.55011 0.63211689
4.5505901 0.62873715
4.5510702 0.62523524
4.5515503 0.62164649
4.5520304 0.61800631
4.5525105 0.61435004
4.5529906 0.61071304
4.5534707 0.60713073
4.5539508 0.60363843
4.5544309 0.60027153
4.554911 0.59706539
4.5553911 0.59411254
4.5558712 0.59149904
4.5563513 0.58915204
4.5568314 0.58699513
4.5573115 0.58495182
4.5577916 0.58294569
4.5582717 0.58090023
4.5587518 0.57873905
4.5592318 0.57638566
4.5597119 0.57376362
4.560192 0.57082139
4.5606721 0.56774317
4.5611522 0.56459551
4.5616323 0.56139436
4.5621124 0.55815571
4.5625925 0.55489556
4.5630726 0.55162989
4.5635527 0.54837468
4.5640328 0.54514595
4.5645129 0.54195965
4.564993 0.53883178
4.5654731 0.53566708
4.5659532 0.53239362
4.5664333 0.52907305
4.5669134 0.52576696
4.5673935 0.52253701
4.5678736 0.51944481
4.5683537 0.51655203
4.5688338 0.51392027
4.5693139 0.51161117
4.569794 0.50968638
4.5702741 0.50816875
4.5707542 0.50690126
4.5712342 0.50582582
4.5717143 0.5049032
4.5721944 0.50409415
4.5726745 0.50335941
4.5731546 0.50265975
4.5736347 0.50195589
4.5741148 0.5012086
4.5745949 0.50037863
4.575075 0.49942951
4.5755551 0.49846928
4.5760352 0.49755356
4.5765153 0.49665873
4.5769954 0.4957612
4.5774755 0.49483741
4.5779556 0.49386378
4.5784357 0.4928167
4.5789158 0.49167258
4.5793959 0.49040787
4.579876 0.48899895
4.5803561 0.48741693
4.5808362 0.48565069
4.5813163 0.48372653
4.5817964 0.48167189
4.5822765 0.47951428
4.5827566 0.4772812
4.5832366 0.47500008
4.5837167 0.47269846
4.5841968 0.47040377
4.5846769 0.46814354
4.585157 0.46593232
4.5856371 0.46362797
4.5861172 0.46121588
4.5865973 0.45873713
4.5870774 0.45623275
4.5875575 0.45374378
4.5880376 0.45131125
4.5885177 0.44897622
4.5889978 0.44677972
4.5894779 0.44476281
4.589958 0.4429665
4.5904381 0.44142018
4.5909182 0.44010308
4.5913983 0.43898158
4.5918784 0.43802211
4.5923585 0.43719105
4.5928386 0.43645483
4.5933187 0.43577983
4.5937988 0.43513244
4.5942789 0.4344791
4.594759 0.4337862
4.595239 0.43304009
4.5957191 0.43233488
4.5961992 0.43167445
4.5966793 0.43104313
4.5971594 0.43042528
4.5976395 0.42980525
4.5981196 0.42916734
4.5985997 0.42849594
4.5990798 0.42777537
4.5995599 0.42698998
4.60004 0.42612393
4.6005201 0.42513986
4.6010002 0.42402673
4.6014803 0.42279745
4.6019604 0.42146485
4.6024405 0.42004181
4.6029206 0.41854121
4.6034007 0.41697592
4.6038808 0.41535883
4.6043609 0.41370278
4.604841 0.41202066
4.6053211 0.41029211
4.6058012 0.40843254
4.6062813 0.40646728
4.6067614 0.40443014
4.6072414 0.40235501
4.6077215 0.4002757
4.6082016 0.39822609
4.6086817 0.39624002
4.6091618 0.39435132
4.6096419 0.39259385
4.610122 0.39099706
4.6106021 0.38949054
4.6110822 0.38803574
4.6115623 0.38662866
4.6120424 0.38526529
4.6125225 0.3839416
4.6130026 0.38265362
4.6134827 0.38139731
4.6139628 0.38016865
4.6144429 0.37896367
4.614923 0.37777832
4.6154031 0.37663266
4.6158832 0.37555881
4.6163633 0.37454107
4.6168434 0.37356277
4.6173235 0.37260725
4.6178036 0.37165785
4.6182837 0.37069793
4.6187638 0.36971081
4.6192438 0.36867983
4.6197239 0.36758837
4.620204 0.3663974
4.6206841 0.36493726
4.6211642 0.36323694
4.6216443 0.36137144
4.6221244 0.35941572
4.6226045 0.35744472
4.6230846 0.35553343
4.6235647 0.35375677
4.6240448 0.35218973
4.6245249 0.35090725
4.625005 0.34998429
4.6254851 0.34926157
4.6259652 0.34853888
4.6264453 0.34781616
4.6269254 0.34709345
4.6274055 0.34637075
4.6278856 0.34564804
4.6283657 0.34492533
4.6288458 0.34420261
4.6293259 0.34347992
4.629806 0.3427572
4.6302861 0.34203449
4.6307662 0.34131179
4.6312462 0.34058908
4.6317263 0.33986636
4.6322064 0.33914367
4.6326865 0.33842095
4.6331666 0.33769824
4.6336467 0.33697554
4.6341268 0.33625283
4.6346069 0.33553012
4.635087 0.33480554
4.6355671 0.33400895
4.6360472 0.33311675
4.6365273 0.33214547
4.6370074 0.33111154
4.6374875 0.33003152
4.6379676 0.32892186
4.6384477 0.32779904
4.6389278 0.32667957
4.6394079 0.32557996
4.639888 0.32451668
4.6403681 0.32348031
4.6408482 0.32242253
4.6413283 0.32134784
4.6418084 0.32026311
4.6422885 0.31917522
4.6427686 0.31809098
4.6432486 0.3170173
4.6437287 0.31596096
4.6442088 0.31492888
4.6446889 0.31392787
4.645169 0.31303087
4.6456491 0.31296358
4.6461292 0.31378185
4.6466093 0.31530465
4.6470894 0.31735094
4.6475695 0.31973967
4.6480496 0.32228983
4.6485297 0.32482038
4.6490098 0.3271503
4.6494899 0.32909853
4.64997 0.33048404
4.6504501 0.33147151
4.6509302 0.33243163
4.6514103 0.33336442
4.6518904 0.33426843
4.6523705 0.33514223
4.6528506 0.33598441
4.6533307 0.33679349
4.6538108 0.33756808
4.6542909 0.33830672
4.654771 0.339008
4.6552511 0.33963424
4.6557311 0.34001152
4.6562112 0.34017315
4.6566913 0.34018519
4.6571714 0.34011371
4.6576515 0.34002476
4.6581316 0.33998438
4.6586117 0.34005861
4.6590918 0.34031354
4.6595719 0.34081518
4.660052 0.34162966
4.6605321 0.34280592
4.6610122 0.34432261
4.6614923 0.34614183
4.6619724 0.34822567
4.6624525 0.35053622
4.6629326 0.3530356
4.6634127 0.35568586
4.6638928 0.35844912
4.6643729 0.36128746
4.664853 0.36416298
4.6653331 0.36711545
4.6658132 0.37032444
4.6662933 0.37374168
4.6667734 0.37730326
4.6672535 0.38094537
4.6677335 0.38460414
4.6682136 0.38821572
4.6686937 0.39171624
4.6691738 0.39504188
4.6696539 0.39812873
4.670134 0.40090495
4.6706141 0.40320963
4.6710942 0.40508521
4.6715743 0.4066429
4.6720544 0.40799389
4.6725345 0.40924938
4.6730146 0.41052058
4.6734947 0.41191871
4.6739748 0.41355496
4.6744549 0.41554054
4.674935 0.41798666
4.6754151 0.42090847
4.6758952 0.42414864
4.6763753 0.42762672
4.6768554 0.43126407
4.6773355 0.43498202
4.6778156 0.43870194
4.6782957 0.44234515
4.6787758 0.44583303
4.6792559 0.4490869
4.6797359 0.45202811
4.680216 0.4546195
4.6806961 0.45711881
4.6811762 0.45959111
4.6816563 0.46204384
4.6821364 0.46448443
4.6826165 0.46692035
4.6830966 0.46935904
4.6835767 0.47180793
4.6840568 0.47427447
4.6845369 0.47676611
4.685017 0.47929029
4.6854971 0.48184577
4.6859772 0.48442365
4.6864573 0.48701848
4.6869374 0.48962494
4.6874175 0.49223761
4.6878976 0.49485109
4.6883777 0.49746004
4.6888578 0.50005905
4.6893379 0.50264272
4.689818 0.5052057
4.6902981 0.50769847
4.6907782 0.50997002
4.6912583 0.51204922
4.6917383 0.51398262
4.6922184 0.51581675
4.6926985 0.51759815
4.6931786 0.51937338
4.6936587 0.52118897
4.6941388 0.5230915
4.6946189 0.52512747
4.695099 0.52735282
4.6955791 0.53006275
4.6960592 0.533281
4.6965393 0.53687363
4.6970194 0.54070666
4.6974995 0.54464612
4.6979796 0.54855803
4.6984597 0.55230844
4.6989398 0.55576335
4.6994199 0.5587888
4.6999 0.56125083
4.7003801 0.56319093
4.7008602 0.56492467
4.7013403 0.56647346
4.7018204 0.56784753
4.7023005 0.56905722
4.7027806 0.57011277
4.7032607 0.57102446
4.7037407 0.57180257
4.7042208 0.57245738
4.7047009 0.57299919
4.705181 0.573443
4.7056611 0.57384434
4.7061412 0.57421477
4.7066213 0.57455198
4.7071014 0.57485375
4.7075815 0.57511776
4.7080616 0.5753418
4.7085417 0.57552353
4.7090218 0.57566074
4.7095019 0.57575112
4.709982 0.57579242
4.7104621 0.57582063
4.7109422 0.5758583
4.7114223 0.57587298
4.7119024 0.57583212
4.7123825 0.57570319
4.7128626 0.57545366
4.7133427 0.57505097
4.7138228 0.5744626
4.7143029 0.57365602
4.714783 0.57259867
4.7152631 0.57127064
4.7157431 0.56973058
4.7162232 0.56802343
4.7167033 0.56618795
4.7171834 0.5642629
4.7176635 0.56228706
4.7181436 0.56029919
4.7186237 0.55833805
4.7191038 0.55644243
4.7195839 0.55465107
4.720064 0.55300161
4.7205441 0.55144319
4.7210242 0.54992368
4.7215043 0.5484332
4.7219844 0.54696183
4.7224645 0.54549969
4.7229446 0.54403685
4.7234247 0.54256346
4.7239048 0.5410696
4.7243849 0.53954537
4.724865 0.53798087
4.7253451 0.53631385
4.7258252 0.53442328
4.7263053 0.53235368
4.7267854 0.5301584
4.7272655 0.52789081
4.7277455 0.52560427
4.7282256 0.52335215
4.7287057 0.52118781
4.7291858 0.51916463
4.7296659 0.51733596
4.730146 0.51576231
4.7306261 0.51456852
4.7311062 0.51372028
4.7315863 0.51313485
4.7320664 0.51272952
4.7325465 0.51242159
4.7330266 0.51212829
4.7335067 0.51176693
4.7339868 0.5112548
4.7344669 0.51050916
4.734947 0.5094473
4.7354271 0.50809819
4.7359072 0.50661562
4.7363873 0.50503181
4.7368674 0.50337753
4.7373475 0.50168355
4.7378276 0.4999806
4.7383077 0.49829947
4.7387878 0.49667092
4.7392679 0.49512569
4.7397479 0.49369454
4.740228 0.49241154
4.7407081 0.49130363
4.7411882 0.4903377
4.7416683 0.48947343
4.7421484 0.48867048
4.7426285 0.48788846
4.7431086 0.48708705
4.7435887 0.48622587
4.7440688 0.48526457
4.7445489 0.48416283
4.745029 0.48288006
4.7455091 0.48133507
4.7459892 0.47952616
4.7464693 0.47751387
4.7469494 0.47535871
4.7474295 0.47312125
4.7479096 0.47086198
4.7483897 0.46864145
4.7488698 0.4665202
4.7493499 0.46455874
4.74983 0.4628176
4.7503101 0.46133386
4.7507902 0.46004187
4.7512703 0.45889931
4.7517504 0.45786887
4.7522304 0.45691326
4.7527105 0.45599515
4.7531906 0.45507725
4.7536707 0.45412224
4.7541508 0.45309284
4.7546309 0.45195171
4.755111 0.45065225
4.7555911 0.44896024
4.7560712 0.4468763
4.7565513 0.44451943
4.7570314 0.44200867
4.7575115 0.43946304
4.7579916 0.43700157
4.7584717 0.43474329
4.7589518 0.43280724
4.7594319 0.43131239
4.759912 0.43037784
4.7603921 0.42995744
4.7608722 0.4297701
4.7613523 0.42978479
4.7618324 0.42997804
4.7623125 0.4303263
4.7627926 0.43080613
4.7632727 0.43139398
4.7637528 0.43206638
4.7642328 0.43279982
4.7647129 0.43357082
4.765193 0.43436237
4.7656731 0.43521228
4.7661532 0.4361165
4.7666333 0.43705685
4.7671134 0.43801519
4.7675935 0.43897338
4.7680736 0.43991325
4.7685537 0.4408167
4.7690338 0.44166555
4.7695139 0.44244166
4.769994 0.44312688
4.7704741 0.44374785
4.7709542 0.44434059
4.7714343 0.44489785
4.7719144 0.44541238
4.7723945 0.44587689
4.7728746 0.44628412
4.7733547 0.44662681
4.7738348 0.44689766
4.7743149 0.44708944
4.774795 0.44719485
4.7752751 0.44721817
4.7757552 0.44720752
4.7762352 0.44716941
4.7767153 0.44710421
4.7771954 0.44701222
4.7776755 0.4468938
4.7781556 0.44674925
4.7786357 0.44657896
4.7791158 0.44638323
4.7795959 0.4461624
4.780076 0.44591712
4.7805561 0.44566405
4.7810362 0.44540974
4.7815163 0.44515086
4.7819964 0.44488397
4.7824765 0.4446057
4.7829566 0.44431267
4.7834367 0.44400148
4.7839168 0.44366874
4.7843969 0.44331107
4.784877 0.44292507
4.7853571 0.44250474
4.7858372 0.44204644
4.7863173 0.44155871
4.7867974 0.44105056
4.7872775 0.44053097
4.7877576 0.44000898
4.7882376 0.43949351
4.7887177 0.43899362
4.7891978 0.43851827
4.7896779 0.43807648
4.790158 0.43767519
4.7906381 0.43729328
4.7911182 0.43692126
4.7915983 0.43655721
4.7920784 0.4361992
4.7925585 0.43584533
4.7930386 0.4354937
4.7935187 0.4351424
4.7939988 0.43478949
4.7944789 0.43443308
4.794959 0.43407125
4.7954391 0.43368901
4.7959192 0.4332731
4.7963993 0.43283241
4.7968794 0.43237599
4.7973595 0.43191286
4.7978396 0.43145205
4.7983197 0.43100259
4.7987998 0.43057355
4.7992799 0.43017394
4.79976 0.42981277
4.80024 0.42957516
4.8007201 0.42987822
4.8012002 0.43068435
4.8016803 0.43187456
4.8021604 0.43332987
4.8026405 0.43493131
4.8031206 0.43655988
4.8036007 0.43809659
4.8040808 0.43942246
4.8045609 0.44041852
4.805041 0.44096775
4.8055211 0.441291
4.8060012 0.44160242
4.8064813 0.44190456
4.8069614 0.44219992
4.8074415 0.44249108
4.8079216 0.44278052
4.8084017 0.4430708
4.8088818 0.44336446
4.8093619 0.443664
4.809842 0.44397199
4.8103221 0.44430189
4.8108022 0.44468263
4.8112823 0.44510104
4.8117624 0.44554095
4.8122424 0.4459862
4.8127225 0.44642062
4.8132026 0.44682806
4.8136827 0.44719233
4.8141628 0.44749731
4.8146429 0.44772682
4.815123 0.44784132
4.8156031 0.44737122
4.8160832 0.44623518
4.8165633 0.44456209
4.8170434 0.44248088
4.8175235 0.44012043
4.8180036 0.43760967
4.8184837 0.4350775
4.8189638 0.43265284
4.8194439 0.43046457
4.819924 0.42864164
4.8204041 0.42710871
4.8208842 0.42556587
4.8213643 0.42402235
4.8218444 0.42249412
4.8223245 0.42099723
4.8228046 0.41954766
4.8232847 0.41816143
4.8237648 0.41685455
4.8242448 0.415643
4.8247249 0.41454278
4.825205 0.41357424
4.8256851 0.41277254
4.8261652 0.41211642
4.8266453 0.41157427
4.8271254 0.41111448
4.8276055 0.41070546
4.8280856 0.41031556
4.8285657 0.4099132
4.8290458 0.40946675
4.8295259 0.40894459
4.830006 0.40831511
4.8304861 0.40745044
4.8309662 0.40630757
4.8314463 0.4049737
4.8319264 0.40353608
4.8324065 0.40208189
4.8328866 0.40069835
4.8333667 0.39947268
4.8338468 0.3984921
4.8343269 0.39784381
4.834807 0.39761501
4.8352871 0.39782777
4.8357672 0.39825251
4.8362472 0.39883974
4.8367273 0.39956654
4.8372074 0.40040996
4.8376875 0.40134704
4.8381676 0.40235482
4.8386477 0.40341035
4.8391278 0.40449071
4.8396079 0.4055729
4.840088 0.40663481
4.8405681 0.40768932
4.8410482 0.40874972
4.8415283 0.40981625
4.8420084 0.41088915
4.8424885 0.41196863
4.8429686 0.41305494
4.8434487 0.41414829
4.8439288 0.41524894
4.8444089 0.41635709
4.844889 0.41747298
4.8453691 0.41867251
4.8458492 0.42009467
4.8463293 0.42168049
4.8468094 0.42336355
4.8472895 0.4250775
4.8477696 0.42675591
4.8482496 0.42833238
4.8487297 0.42974052
4.8492098 0.43091391
4.8496899 0.43178618
4.85017 0.43230185
4.8506501 0.43255101
4.8511302 0.43259314
4.8516103 0.43245805
4.8520904 0.43217554
4.8525705 0.4317754
4.8530506 0.43128742
4.8535307 0.43074144
4.8540108 0.43016721
4.8544909 0.42959456
4.854971 0.42905327
4.8554511 0.42854072
4.8559312 0.42802625
4.8564113 0.42750823
4.8568914 0.42698522
4.8573715 0.42645573
4.8578516 0.42591831
4.8583317 0.42537147
4.8588118 0.42481376
4.8592919 0.42424369
4.859772 0.4236598
4.8602521 0.42304681
4.8607321 0.42233815
4.8612122 0.42154619
4.8616923 0.42069556
4.8621724 0.41981084
4.8626525 0.4189167
4.8631326 0.41803775
4.8636127 0.41719864
4.8640928 0.41642395
4.8645729 0.41573836
4.865053 0.41516731
4.8655331 0.41480341
4.8660132 0.41466072
4.8664933 0.41468797
4.8669734 0.41483397
4.8674535 0.41504747
4.8679336 0.41527724
4.8684137 0.41547207
4.8688938 0.41558073
4.8693739 0.41555198
4.869854 0.41533461
4.8703341 0.41494032
4.8708142 0.41452641
4.8712943 0.41410177
4.8717744 0.41366404
4.8722545 0.41321086
4.8727345 0.41273985
4.8732146 0.41224868
4.8736947 0.41173494
4.8741748 0.41119629
4.8746549 0.41063038
4.875135 0.41003568
4.8756151 0.40942598
4.8760952 0.40880777
4.8765753 0.40818232
4.8770554 0.40755085
4.8775355 0.40691458
4.8780156 0.40627479
4.8784957 0.40563269
4.8789758 0.40498953
4.8794559 0.40434654
4.879936 0.40370496
4.8804161 0.40306045
4.8808962 0.40240252
4.8813763 0.40172794
4.8818564 0.40103362
4.8823365 0.4003164
4.8828166 0.39957318
4.8832967 0.39880086
4.8837768 0.3979963
4.8842569 0.39715637
4.8847369 0.39627799
4.885217 0.39527116
4.8856971 0.39355157
4.8861772 0.39113572
4.8866573 0.38817543
4.8871374 0.38482253
4.8876175 0.38122881
4.8880976 0.37754611
4.8885777 0.37392623
4.8890578 0.37052102
4.8895379 0.3674823
4.890018 0.36496128
4.8904981 0.36266457
4.8909782 0.36031046
4.8914583 0.35798011
4.8919384 0.35575473
4.8924185 0.35371552
4.8928986 0.35194362
4.8933787 0.35052023
4.8938588 0.34952653
4.8943389 0.34904371
4.894819 0.34915296
4.8952991 0.34979815
4.8957792 0.35050418
4.8962593 0.35122138
4.8967393 0.35194848
4.8972194 0.35268415
4.8976995 0.35342715
4.8981796 0.35417616
4.8986597 0.35492988
4.8991398 0.35568703
4.8996199 0.35644632
4.9001 0.35720682
4.9005801 0.35797735
4.9010602 0.35875905
4.9015403 0.35954764
4.9020204 0.36033885
4.9025005 0.36112837
4.9029806 0.36191191
4.9034607 0.36268519
4.9039408 0.36344394
4.9044209 0.36418385
4.904901 0.36490066
4.9053811 0.36552795
4.9058612 0.36594836
4.9063413 0.36618629
4.9068214 0.36627061
4.9073015 0.36623019
4.9077816 0.36609385
4.9082617 0.36589046
4.9087417 0.36564885
4.9092218 0.36539789
4.9097019 0.36516644
4.910182 0.36497703
4.9106621 0.36478454
4.9111422 0.36457212
4.9116223 0.36433789
4.9121024 0.36407991
4.9125825 0.36379624
4.9130626 0.36348498
4.9135427 0.36314419
4.9140228 0.36277195
4.9145029 0.36236632
4.914983 0.36192539
4.9154631 0.36138501
4.9159432 0.36069315
4.9164233 0.35988083
4.9169034 0.35897927
4.9173835 0.35801957
4.9178636 0.35703293
4.9183437 0.35605051
4.9188238 0.35510345
4.9193039 0.3542229
4.919784 0.35344004
4.9202641 0.35276482
4.9207441 0.35212263
4.9212242 0.35152847
4.9217043 0.35101155
4.9221844 0.35060101
4.9226645 0.350326
4.9231446 0.3502157
4.9236247 0.35029926
4.9241048 0.35060586
4.9245849 0.35116464
4.925065 0.35200357
4.9255451 0.35305889
4.9260252 0.3542671
4.9265053 0.35560854
4.9269854 0.35706355
4.9274655 0.35861243
4.9279456 0.36023553
4.9284257 0.36191316
4.9289058 0.36362565
4.9293859 0.36535333
4.929866 0.36707653
4.9303461 0.36876031
4.9308262 0.37037284
4.9313063 0.37195028
4.9317864 0.37353191
4.9322665 0.37515698
4.9327465 0.37686469
4.9332266 0.37869432
4.9337067 0.38068508
4.9341868 0.38287626
4.9346669 0.38530706
4.935147 0.38801274
4.9356271 0.39095015
4.9361072 0.39406837
4.9365873 0.39733097
4.9370674 0.40070151
4.9375475 0.40414356
4.9380276 0.4076207
4.9385077 0.41109645
4.9389878 0.41453445
4.9394679 0.41789819
4.939948 0.42115128
4.9404281 0.42431598
4.9409082 0.4274648
4.9413883 0.43059709
4.9418684 0.43371142
4.9423485 0.43680632
4.9428286 0.43988036
4.9433087 0.44293208
4.9437888 0.44596004
4.9442689 0.44896278
4.9447489 0.45193888
4.945229 0.4548293
4.9457091 0.45729261
4.9461892 0.45936053
4.9466693 0.46113892
4.9471494 0.46273355
4.9476295 0.46425022
4.9481096 0.46579474
4.9485897 0.46747291
4.9490698 0.46939053
4.9495499 0.47165337
4.95003 0.47436709
4.9505101 0.47754251
4.9509902 0.48107594
4.9514703 0.48488205
4.9519504 0.48887551
4.9524305 0.492971
4.9529106 0.49708319
4.9533907 0.50112679
4.9538708 0.50501644
4.9543509 0.50866683
4.954831 0.51199266
4.9553111 0.51499822
4.9557912 0.51794803
4.9562713 0.52086726
4.9567514 0.52375637
4.9572314 0.5266158
4.9577115 0.52944607
4.9581916 0.53224759
4.9586717 0.53502084
4.9591518 0.53776628
4.9596319 0.54048438
4.960112 0.54317004
4.9605921 0.54569903
4.9610722 0.54806172
4.9615523 0.550314
4.9620324 0.5525117
4.9625125 0.55471068
4.9629926 0.55696685
4.9634727 0.55933601
4.9639528 0.56187407
4.9644329 0.56463686
4.964913 0.56768027
4.9653931 0.57101084
4.9658732 0.57453872
4.9663533 0.57822675
4.9668334 0.58203959
4.9673135 0.58594194
4.9677936 0.58989852
4.9682737 0.59387401
4.9687538 0.59783314
4.9692338 0.60174057
4.9697139 0.60556101
4.970194 0.60927034
4.9706741 0.61294482
4.9711542 0.61660261
4.9716343 0.62023946
4.9721144 0.62385111
4.9725945 0.6274333
4.9730746 0.63098175
4.9735547 0.6344922
4.9740348 0.63796039
4.9745149 0.64138207
4.974995 0.64475296
4.9754751 0.64792965
4.9759552 0.65078012
4.9764353 0.6533262
4.9769154 0.65558978
4.9773955 0.6575927
4.9778756 0.65935682
4.9783557 0.66090403
4.9788358 0.66225619
4.9793159 0.66343513
4.979796 0.66446273
4.9802761 0.66532217
4.9807562 0.66588139
4.9812362 0.66618912
4.9817163 0.66631667
4.9821964 0.66633542
4.9826765 0.66631669
4.9831566 0.66633186
4.9836367 0.66645225
4.9841168 0.6667492
4.9845969 0.66729407
4.985077 0.66815505
4.9855571 0.66922682
4.9860372 0.67040968
4.9865173 0.67167874
4.9869974 0.6730091
4.9874775 0.67437589
4.9879576 0.6757542
4.9884377 0.67711917
4.9889178 0.6784459
4.9893979 0.67970951
4.989878 0.68088508
4.9903581 0.68197457
4.9908382 0.68302195
4.9913183 0.68400995
4.9917984 0.68491829
4.9922785 0.68572668
4.9927586 0.6864148
4.9932386 0.68696237
4.9937187 0.68734909
4.9941988 0.68755469
4.9946789 0.68755883
4.995159 0.68730247
4.9956391 0.68631225
4.9961192 0.68458751
4.9965993 0.68229988
4.9970794 0.67962099
4.9975595 0.67672251
4.9980396 0.67377607
4.9985197 0.67095328
4.9989998 0.66842579
4.9994799 0.66636526
4.99996 0.6649433
5.0004401 0.66397642
5.0009202 0.66304837
5.0014003 0.66216372
5.0018804 0.66132971
5.0023605 0.66055363
5.0028406 0.65984273
5.0033207 0.65920428
5.0038008 0.65864557
5.0042809 0.65817387
5.004761 0.65779643
5.005241 0.65752567
5.0057211 0.65738539
5.0062012 0.65735194
5.0066813 0.65739508
5.0071614 0.65748461
5.0076415 0.65759029
5.0081216 0.65768189
5.0086017 0.65772916
5.0090818 0.65770189
5.0095619 0.65756983
5.010042 0.65730281
5.0105221 0.65688334
5.0110022 0.65632183
5.0114823 0.65563167
5.0119624 0.65482631
5.0124425 0.65391917
5.0129226 0.65292367
5.0134027 0.65185323
5.0138828 0.65072127
5.0143629 0.64954121
5.014843 0.64832649
5.0153231 0.64694231
5.0158032 0.64499472
5.0162833 0.64259683
5.0167634 0.63989924
5.0172434 0.63705256
5.0177235 0.63420739
5.0182036 0.63151432
5.0186837 0.62912393
5.0191638 0.62718684
5.0196439 0.62585365
5.020124 0.62525648
5.0206041 0.62510821
5.0210842 0.6252181
5.0215643 0.62552861
5.0220444 0.62598221
5.0225245 0.62652134
5.0230046 0.62708846
5.0234847 0.627626
5.0239648 0.62807644
5.0244449 0.62838221
5.024925 0.62848576
5.0254051 0.62843117
5.0258852 0.62836964
5.0263653 0.62829688
5.0268454 0.62820531
5.0273255 0.62808737
5.0278056 0.6279355
5.0282857 0.62774212
5.0287658 0.62749968
5.0292458 0.62720059
5.0297259 0.62683732
5.030206 0.62637629
5.0306861 0.6256276
5.0311662 0.62461515
5.0316463 0.62341317
5.0321264 0.62209596
5.0326065 0.62073777
5.0330866 0.61941288
5.0335667 0.61819555
5.0340468 0.61716004
5.0345269 0.61638063
5.035007 0.61593157
5.0354871 0.61575215
5.0359672 0.61571661
5.0364473 0.6157918
5.0369274 0.61594459
5.0374075 0.61614185
5.0378876 0.61635041
5.0383677 0.61653715
5.0388478 0.61666892
5.0393279 0.61671262
5.039808 0.61663504
5.0402881 0.61642357
5.0407682 0.61614909
5.0412482 0.61583282
5.0417283 0.6154881
5.0422084 0.6151283
5.0426885 0.61476678
5.0431686 0.61441688
5.0436487 0.61409193
5.0441288 0.61380533
5.0446089 0.61357042
5.045089 0.61340023
5.0455691 0.61329148
5.0460492 0.61323398
5.0465293 0.61322149
5.0470094 0.61324772
5.0474895 0.61330643
5.0479696 0.61339136
5.0484497 0.61349627
5.0489298 0.61361489
5.0494099 0.61374096
5.04989 0.61386826
5.0503701 0.61408749
5.0508502 0.61457652
5.0513303 0.61526772
5.0518104 0.61608425
5.0522905 0.61694929
5.0527706 0.61778606
5.0532507 0.61851767
5.0537307 0.61906737
5.0542108 0.61935831
5.0546909 0.61931366
5.055171 0.61887504
5.0556511 0.61820691
5.0561312 0.61738176
5.0566113 0.61641845
5.0570914 0.61533587
5.0575715 0.61415288
5.0580516 0.61288835
5.0585317 0.61156121
5.0590118 0.61019028
5.0594919 0.60879445
5.059972 0.60739262
5.0604521 0.60599425
5.0609322 0.60459475
5.0614123 0.60319435
5.0618924 0.60179333
5.0623725 0.60039197
5.0628526 0.59899052
5.0633327 0.59758927
5.0638128 0.59618846
5.0642929 0.59478838
5.064773 0.59338929
5.0652531 0.59199236
5.0657331 0.59060182
5.0662132 0.58921683
5.0666933 0.58783581
5.0671734 0.58645712
5.0676535 0.58507919
5.0681336 0.58370037
5.0686137 0.58231907
5.0690938 0.58093367
5.0695739 0.57954256
5.070054 0.57813951
5.0705341 0.57631079
5.0710142 0.57388553
5.0714943 0.5710003
5.0719744 0.56779165
5.0724545 0.56439607
5.0729346 0.56095013
5.0734147 0.55759036
5.0738948 0.55445333
5.0743749 0.55167552
5.074855 0.54939354
5.0753351 0.54760329
5.0758152 0.54595415
5.0762953 0.5443987
5.0767754 0.5429134
5.0772555 0.54147476
5.0777355 0.54005925
5.0782156 0.53864337
5.0786957 0.53720358
5.0791758 0.53571638
5.0796559 0.53415824
5.080136 0.53250415
5.0806161 0.53071938
5.0810962 0.52882164
5.0815763 0.52684309
5.0820564 0.52481587
5.0825365 0.52277212
5.0830166 0.52074401
5.0834967 0.51876364
5.0839768 0.51686321
5.0844569 0.51507482
5.084937 0.51343063
5.0854171 0.51219281
5.0858972 0.51165631
5.0863773 0.51166762
5.0868574 0.5120674
5.0873375 0.51269635
5.0878176 0.51339515
5.0882977 0.51400449
5.0887778 0.51436504
5.0892579 0.51431749
5.0897379 0.51370252
5.090218 0.51244298
5.0906981 0.51103095
5.0911782 0.50957585
5.0916583 0.50807631
5.0921384 0.5065309
5.0926185 0.50493827
5.0930986 0.50329702
5.0935787 0.50160573
5.0940588 0.49986305
5.0945389 0.49806757
5.095019 0.49621794
5.0954991 0.49434404
5.0959792 0.49246895
5.0964593 0.4905878
5.0969394 0.48869583
5.0974195 0.48678822
5.0978996 0.48486014
5.0983797 0.48290681
5.0988598 0.4809234
5.0993399 0.47890509
5.09982 0.4768471
5.1003001 0.47474039
5.1007802 0.47256922
5.1012603 0.47033804
5.1017403 0.46805312
5.1022204 0.46572071
5.1027005 0.46334705
5.1031806 0.46093839
5.1036607 0.45850098
5.1041408 0.45604105
5.1046209 0.45356487
5.105101 0.45107323
5.1055811 0.448419
5.1060612 0.44557181
5.1065413 0.44258279
5.1070214 0.43950309
5.1075015 0.43638387
5.1079816 0.43327624
5.1084617 0.43023139
5.1089418 0.42730045
5.1094219 0.42453456
5.109902 0.42198489
5.1103821 0.41969929
5.1108622 0.41766853
5.1113423 0.41584447
5.1118224 0.41417853
5.1123025 0.41262213
5.1127826 0.41112667
5.1132627 0.40964359
5.1137427 0.40812431
5.1142228 0.4065202
5.1147029 0.40478271
5.115183 0.40285381
5.1156631 0.40062963
5.1161432 0.39815537
5.1166233 0.39550917
5.1171034 0.39276919
5.1175835 0.39001355
5.1180636 0.38732038
5.1185437 0.38476785
5.1190238 0.38243408
5.1195039 0.38039722
5.119984 0.3787354
5.1204641 0.37759682
5.1209442 0.37701446
5.1214243 0.37687275
5.1219044 0.37705599
5.1223845 0.37744847
5.1228646 0.3779345
5.1233447 0.37839839
5.1238248 0.37872443
5.1243049 0.37879695
5.124785 0.37850021
5.1252651 0.37777033
5.1257451 0.37681208
5.1262252 0.37570436
5.1267053 0.37449751
5.1271854 0.37324188
5.1276655 0.37198784
5.1281456 0.37078571
5.1286257 0.36968587
5.1291058 0.36873866
5.1295859 0.36799442
5.130066 0.3675023
5.1305461 0.36721629
5.1310262 0.36706534
5.1315063 0.36701493
5.1319864 0.36703047
5.1324665 0.36707742
5.1329466 0.36712119
5.1334267 0.36712723
5.1339068 0.36706097
5.1343869 0.36688784
5.134867 0.3665733
5.1353471 0.36613174
5.1358272 0.36567519
5.1363073 0.36520677
5.1367874 0.3647228
5.1372675 0.36421964
5.1377475 0.36369362
5.1382276 0.36314108
5.1387077 0.36255836
5.1391878 0.3619418
5.1396679 0.36128773
5.140148 0.36059329
5.1406281 0.35986898
5.1411082 0.35912097
5.1415883 0.3583518
5.1420684 0.35756408
5.1425485 0.3567603
5.1430286 0.35594307
5.1435087 0.35511492
5.1439888 0.35427844
5.1444689 0.35343615
5.144949 0.35259064
5.1454291 0.3516968
5.1459092 0.35069961
5.1463893 0.34962325
5.1468694 0.34849263
5.1473495 0.34733265
5.1478296 0.34616823
5.1483097 0.34502428
5.1487898 0.34392569
5.1492699 0.34289739
5.1497499 0.34196428
5.15023 0.34118109
5.1507101 0.34073284
5.1511902 0.34058887
5.1516703 0.34067902
5.1521504 0.3409331
5.1526305 0.34128095
5.1531106 0.34165238
5.1535907 0.34197719
5.1540708 0.34218525
5.1545509 0.34220634
5.155031 0.34197013
5.1555111 0.34139126
5.1559912 0.34050098
5.1564713 0.33938947
5.1569514 0.33814694
5.1574315 0.33686357
5.1579116 0.33562952
5.1583917 0.33453499
5.1588718 0.33367017
5.1593519 0.33312524
5.159832 0.33299036
5.1603121 0.33325105
5.1607922 0.33359276
5.1612723 0.33398008
5.1617524 0.33440602
5.1622324 0.33486351
5.1627125 0.33534552
5.1631926 0.33584501
5.1636727 0.33635495
5.1641528 0.33686829
5.1646329 0.33737802
5.165113 0.33787766
5.1655931 0.33837728
5.1660732 0.33888584
5.1665533 0.33940725
5.1670334 0.33994537
5.1675135 0.34050412
5.1679936 0.34108733
5.1684737 0.34169893
5.1689538 0.3423428
5.1694339 0.3430228
5.169914 0.34374282
5.1703941 0.34489415
5.1708742 0.34710195
5.1713543 0.35016779
5.1718344 0.35387354
5.1723145 0.35800113
5.1727946 0.36233243
5.1732747 0.36664932
5.1737548 0.3707337
5.1742348 0.37436747
5.1747149 0.37733252
5.175195 0.37948668
5.1756751 0.38136279
5.1761552 0.38310134
5.1766353 0.38469281
5.1771154 0.3861277
5.1775955 0.38739651
5.1780756 0.38848975
5.1785557 0.38939788
5.1790358 0.39011143
5.1795159 0.39062088
5.179996 0.39091673
5.1804761 0.39089263
5.1809562 0.39050681
5.1814363 0.38985242
5.1819164 0.38902256
5.1823965 0.3881104
5.1828766 0.38720908
5.1833567 0.3864117
5.1838368 0.38581141
5.1843169 0.38550136
5.184797 0.38557467
5.1852771 0.38608067
5.1857572 0.38685574
5.1862372 0.3878267
5.1867173 0.38893964
5.1871974 0.39014056
5.1876775 0.39137549
5.1881576 0.39259047
5.1886377 0.39373151
5.1891178 0.39474465
5.1895979 0.39557592
5.190078 0.39617273
5.1905581 0.39656782
5.1910382 0.39682183
5.1915183 0.39696881
5.1919984 0.39704281
5.1924785 0.39707789
5.1929586 0.39710809
5.1934387 0.39716747
5.1939188 0.39729008
5.1943989 0.39751
5.194879 0.39786125
5.1953591 0.39837466
5.1958392 0.39905325
5.1963193 0.39988606
5.1967994 0.40086198
5.1972795 0.40196991
5.1977596 0.40319872
5.1982396 0.40453732
5.1987197 0.40597462
5.1991998 0.40749952
5.1996799 0.40910088
5.20016 0.41082459
5.2006401 0.41333279
5.2011202 0.41663195
5.2016003 0.42048391
5.2020804 0.42465045
5.2025605 0.42889339
5.2030406 0.43297454
5.2035207 0.4366557
5.2040008 0.43969869
5.2044809 0.44186531
5.204961 0.44291737
5.2054411 0.44321575
5.2059212 0.44348677
5.2064013 0.44373927
5.2068814 0.44397766
5.2073615 0.44420636
5.2078416 0.44442975
5.2083217 0.44465229
5.2088018 0.44487836
5.2092819 0.44511238
5.209762 0.44535877
5.210242 0.44561895
5.2107221 0.44587896
5.2112022 0.4461385
5.2116823 0.44640007
5.2121624 0.44666616
5.2126425 0.44693928
5.2131226 0.44722195
5.2136027 0.44751666
5.2140828 0.44782591
5.2145629 0.44815221
5.215043 0.44850241
5.2155231 0.44948307
5.2160032 0.45143352
5.2164833 0.45422638
5.2169634 0.45773424
5.2174435 0.4618297
5.2179236 0.46638537
5.2184037 0.47127384
5.2188838 0.47636772
5.2193639 0.48153961
5.219844 0.48666211
5.2203241 0.49185825
5.2208042 0.49775512
5.2212843 0.504207
5.2217644 0.51100875
5.2222444 0.5179553
5.2227245 0.52484148
5.2232046 0.53146218
5.2236847 0.53761228
5.2241648 0.54308666
5.2246449 0.54768019
5.225125 0.55122858
5.2256051 0.5544162
5.2260852 0.55755668
5.2265653 0.56065328
5.2270454 0.56370924
5.2275255 0.56672775
5.2280056 0.56971208
5.2284857 0.57266543
5.2289658 0.57559106
5.2294459 0.57849219
5.229926 0.58137206
5.2304061 0.58423957
5.2308862 0.58710587
5.2313663 0.58997061
5.2318464 0.59283322
5.2323265 0.59569314
5.2328066 0.59854985
5.2332867 0.60140275
5.2337668 0.60425133
5.2342468 0.60709501
5.2347269 0.60993324
5.235207 0.61275989
5.2356871 0.61553226
5.2361672 0.6182469
5.2366473 0.62091045
5.2371274 0.62352955
5.2376075 0.62611084
5.2380876 0.62866096
5.2385677 0.63118655
5.2390478 0.63369424
5.2395279 0.63619068
5.240008 0.63868237
5.2404881 0.64071963
5.2409682 0.64200427
5.2414483 0.64272356
5.2419284 0.6430648
5.2424085 0.64321524
5.2428886 0.64336222
5.2433687 0.64369296
5.2438488 0.64439479
5.2443289 0.64565496
5.244809 0.64766078
5.2452891 0.65050092
5.2457692 0.65385601
5.2462492 0.65763278
5.2467293 0.66177459
5.2472094 0.66622487
5.2476895 0.67092695
5.2481696 0.67582424
5.2486497 0.68086011
5.2491298 0.68597792
5.2496099 0.69112107
5.25009 0.69625108
5.2505701 0.70194358
5.2510502 0.70832606
5.2515303 0.71516575
5.2520104 0.72222984
5.2524905 0.72928558
5.2529706 0.73610021
5.2534507 0.74244091
5.2539308 0.74807495
5.2544109 0.75276953
5.254891 0.75629187
5.2553711 0.75874193
5.2558512 0.76078744
5.2563313 0.76250459
5.2568114 0.76394322
5.2572915 0.76515322
5.2577716 0.76618443
5.2582517 0.76708677
5.2587317 0.76791008
5.2592118 0.76870426
5.2596919 0.76951914
5.260172 0.77038646
5.2606521 0.77114711
5.2611322 0.77178537
5.2616123 0.77234331
5.2620924 0.77286293
5.2625725 0.77338626
5.2630526 0.77395534
5.2635327 0.7746122
5.2640128 0.77539883
5.2644929 0.7763573
5.264973 0.77752962
5.2654531 0.77913689
5.2659332 0.78134504
5.2664133 0.7840405
5.2668934 0.78710901
5.2673735 0.79043621
5.2678536 0.79390783
5.2683337 0.79740959
5.2688138 0.80082715
5.2692939 0.80404623
5.269774 0.80695253
5.2702541 0.80941233
5.2707341 0.81130323
5.2712142 0.81273253
5.2716943 0.81383202
5.2721744 0.81473349
5.2726545 0.81556873
5.2731346 0.8164695
5.2736147 0.81756763
5.2740948 0.81899485
5.2745749 0.82088298
5.275055 0.82337262
5.2755351 0.82730006
5.2760152 0.83288749
5.2764953 0.83976468
5.2769754 0.84756133
5.2774555 0.85590717
5.2779356 0.86443193
5.2784157 0.87276533
5.2788958 0.88053711
5.2793759 0.88737698
5.279856 0.8929147
5.2803361 0.89716879
5.2808162 0.9010557
5.2812963 0.90460333
5.2817764 0.90777321
5.2822565 0.91052681
5.2827365 0.91282564
5.2832166 0.91463118
5.2836967 0.91590493
5.2841768 0.91660839
5.2846569 0.91670306
5.285137 0.91613816
5.2856171 0.91472831
5.2860972 0.91257511
5.2865773 0.90987728
5.2870574 0.90683353
5.2875375 0.90364259
5.2880176 0.90050318
5.2884977 0.89761402
5.2889778 0.89517382
5.2894579 0.89338133
5.289938 0.89243523
5.2904181 0.89226889
5.2908982 0.89248272
5.2913783 0.8929798
5.2918584 0.89366816
5.2923385 0.89445583
5.2928186 0.89525091
5.2932987 0.89596143
5.2937788 0.89649545
5.2942589 0.89676101
5.2947389 0.8966662
5.295219 0.89613822
5.2956991 0.89527812
5.2961792 0.89416921
5.2966593 0.89287515
5.2971394 0.89145965
5.2976195 0.88998645
5.2980996 0.88851921
5.2985797 0.88712164
5.2990598 0.88585745
5.2995399 0.88479035
5.30002 0.88398396
5.3005001 0.8834537
5.3009802 0.88317461
5.3014603 0.88314187
5.3019404 0.88335055
5.3024205 0.88379581
5.3029006 0.88447274
5.3033807 0.8853765
5.3038608 0.88650215
5.3043409 0.88784488
5.304821 0.88939978
5.3053011 0.89140591
5.3057812 0.89464321
5.3062613 0.89891455
5.3067413 0.90393003
5.3072214 0.90939969
5.3077015 0.9150336
5.3081816 0.92054181
5.3086617 0.92563436
5.3091418 0.93002132
5.3096219 0.93341274
5.310102 0.93554586
5.3105821 0.93701054
5.3110622 0.93816973
5.3115423 0.93904529
5.3120224 0.93965912
5.3125025 0.9400331
5.3129826 0.94018909
5.3134627 0.94014897
5.3139428 0.93993465
5.3144229 0.939568
5.314903 0.93907088
5.3153831 0.93829313
5.3158632 0.93696382
5.3163433 0.93521294
5.3168234 0.93318231
5.3173035 0.93101377
5.3177836 0.92884915
5.3182637 0.92683028
5.3187437 0.92509899
5.3192238 0.92379709
5.3197039 0.92306644
5.320184 0.92308981
5.3206641 0.92428806
5.3211442 0.92652308
5.3216243 0.92952465
5.3221044 0.93302257
5.3225845 0.93674664
5.3230646 0.94042663
5.3235447 0.94379235
5.3240248 0.9465736
5.3245049 0.94850013
5.324985 0.94930179
5.3254651 0.94934343
5.3259452 0.94925623
5.3264253 0.94905483
5.3269054 0.94875328
5.3273855 0.94836561
5.3278656 0.94790584
5.3283457 0.94738803
5.3288258 0.9468262
5.3293059 0.94623439
5.329786 0.94562665
5.3302661 0.9449629
5.3307461 0.94401706
5.3312262 0.94282325
5.3317063 0.94145248
5.3321864 0.93997586
5.3326665 0.93846436
5.3331466 0.93698905
5.3336267 0.93562098
5.3341068 0.93443116
5.3345869 0.93349066
5.335067 0.93290533
5.3355471 0.93477846
5.3360272 0.93975437
5.3365073 0.94704803
5.3369874 0.95587437
5.3374675 0.96544836
5.3379476 0.97498499
5.3384277 0.98369919
5.3389078 0.99080594
5.3393879 0.9955202
5.339868 0.99705691
5.3403481 0.99577276
5.3408282 0.99431085
5.3413083 0.9928269
5.3417884 0.99132224
5.3422685 0.98979821
5.3427485 0.98825614
5.3432286 0.98669739
5.3437087 0.98512328
5.3441888 0.98353516
5.3446689 0.98193438
5.345149 0.98032141
5.3456291 0.97868627
5.3461092 0.97703145
5.3465893 0.97536419
5.3470694 0.97369174
5.3475495 0.97202133
5.3480296 0.97036025
5.3485097 0.96871568
5.3489898 0.96709494
5.3494699 0.9655052
5.34995 0.96395378
5.3504301 0.96267277
5.3509102 0.96195303
5.3513903 0.9617233
5.3518704 0.96190911
5.3523505 0.96243602
5.3528306 0.96322954
5.3533107 0.96421524
5.3537908 0.96531865
5.3542709 0.96646531
5.354751 0.96758079
5.355231 0.96871165
5.3557111 0.97052077
5.3561912 0.97295308
5.3566713 0.97580719
5.3571514 0.97888172
5.3576315 0.98197523
5.3581116 0.98488636
5.3585917 0.98741371
5.3590718 0.98935586
5.3595519 0.99051144
5.360032 0.99068068
5.3605121 0.99012329
5.3609922 0.98916911
5.3614723 0.98786253
5.3619524 0.98624797
5.3624325 0.98436984
5.3629126 0.98227252
5.3633927 0.98000041
5.3638728 0.97759796
5.3643529 0.97510952
5.364833 0.97257953
5.3653131 0.96998032
5.3657932 0.96712356
5.3662733 0.96406254
5.3667534 0.96087169
5.3672334 0.95762544
5.3677135 0.95439817
5.3681936 0.95126434
5.3686737 0.94829832
5.3691538 0.94557456
5.3696339 0.94316746
5.370114 0.94115558
5.3705941 0.93966393
5.3710742 0.93863558
5.3715543 0.93795223
5.3720344 0.93749568
5.3725145 0.93714768
5.3729946 0.93679001
5.3734747 0.93630439
5.3739548 0.93557262
5.3744349 0.93447647
5.374915 0.93289765
5.3753951 0.93093653
5.3758752 0.92895802
5.3763553 0.92697315
5.3768354 0.92498349
5.3773155 0.9229906
5.3777956 0.92099607
5.3782757 0.91900141
5.3787558 0.91700821
5.3792358 0.91501804
5.3797159 0.91303242
5.380196 0.91105237
5.3806761 0.90907425
5.3811562 0.90709838
5.3816363 0.90512619
5.3821164 0.90315922
5.3825965 0.90119893
5.3830766 0.89924684
5.3835567 0.89730442
5.3840368 0.89537316
5.3845169 0.89345459
5.384997 0.89155014
5.3854771 0.89017955
5.3859572 0.88979396
5.3864373 0.89027168
5.3869174 0.89149098
5.3873975 0.89333023
5.3878776 0.89566767
5.3883577 0.89838161
5.3888378 0.90135037
5.3893179 0.90445223
5.389798 0.90756549
5.3902781 0.91073378
5.3907582 0.91454176
5.3912382 0.91889297
5.3917183 0.92360168
5.3921984 0.92848224
5.3926785 0.93334893
5.3931586 0.93801609
5.3936387 0.94229802
5.3941188 0.94600904
5.3945989 0.94896346
5.395079 0.95098876
5.3955591 0.95256668
5.3960392 0.95403514
5.3965193 0.95541678
5.3969994 0.95673422
5.3974795 0.95801009
5.3979596 0.95926703
5.3984397 0.96052766
5.3989198 0.96181461
5.3993999 0.96315049
5.39988 0.96455797
5.4003601 0.96589821
5.4008402 0.96686759
5.4013203 0.96760337
5.4018004 0.9682621
5.4022805 0.96900038
5.4027606 0.9699748
5.4032406 0.97134192
5.4037207 0.97325831
5.4042008 0.97588056
5.4046809 0.97936525
5.405161 0.9838367
5.4056411 0.98896485
5.4061212 0.99455575
5.4066013 1.0005243
5.4070814 1.0067854
5.4075615 1.0132539
5.4080416 1.0198448
5.4085217 1.0264731
5.4090018 1.0330535
5.4094819 1.0395011
5.409962 1.0457307
5.4104421 1.0517996
5.4109222 1.0578647
5.4114023 1.0639228
5.4118824 1.0699698
5.4123625 1.0760016
5.4128426 1.0820141
5.4133227 1.0880031
5.4138028 1.0939645
5.4142829 1.0998942
5.414763 1.1057881
5.415243 1.1115347
5.4157231 1.116516
5.4162032 1.1206615
5.4166833 1.1240045
5.4171634 1.1265784
5.4176435 1.1284163
5.4181236 1.1295516
5.4186037 1.1300174
5.4190838 1.1298471
5.4195639 1.1290738
5.420044 1.1277318
5.4205241 1.1259794
5.4210042 1.1239598
5.4214843 1.1217358
5.4219644 1.1193703
5.4224445 1.116926
5.4229246 1.1144658
5.4234047 1.1120526
5.4238848 1.1097491
5.4243649 1.1076182
5.424845 1.1057227
5.4253251 1.1040404
5.4258052 1.10235
5.4262853 1.1006576
5.4267654 1.0989884
5.4272454 1.0973674
5.4277255 1.0958194
5.4282056 1.0943696
5.4286857 1.093043
5.4291658 1.0918645
5.4296459 1.0908592
5.430126 1.090055
5.4306061 1.0895221
5.4310862 1.0892584
5.4315663 1.0892328
5.4320464 1.0894147
5.4325265 1.0897732
5.4330066 1.0902775
5.4334867 1.0908967
5.4339668 1.0916
5.4344469 1.0923565
5.434927 1.0931355
5.4354071 1.0940437
5.4358872 1.0952672
5.4363673 1.0967373
5.4368474 1.0983812
5.4373275 1.1001256
5.4378076 1.1018976
5.4382877 1.1036241
5.4387678 1.1052321
5.4392478 1.1066484
5.4397279 1.1078001
5.440208 1.1085657
5.4406881 1.1085739
5.4411682 1.1079026
5.4416483 1.1067255
5.4421284 1.1052161
5.4426085 1.1035483
5.4430886 1.1018956
5.4435687 1.1004317
5.4440488 1.0993302
5.4445289 1.0987649
5.445009 1.0989092
5.4454891 1.0996932
5.4459692 1.1009092
5.4464493 1.1025029
5.4469294 1.1044199
5.4474095 1.1066057
5.4478896 1.109006
5.4483697 1.1115665
5.4488498 1.1142327
5.4493299 1.1169503
5.44981 1.1196648
5.4502901 1.1226056
5.4507702 1.1267475
5.4512503 1.1318867
5.4517303 1.1376905
5.4522104 1.143826
5.4526905 1.1499605
5.4531706 1.1557612
5.4536507 1.1608952
5.4541308 1.1650299
5.4546109 1.1678323
5.455091 1.1689557
5.4555711 1.1677447
5.4560512 1.1643102
5.4565313 1.1591046
5.4570114 1.1525802
5.4574915 1.1451891
5.4579716 1.1373836
5.4584517 1.1296159
5.4589318 1.1223383
5.4594119 1.116003
5.459892 1.1110623
5.4603721 1.1070472
5.4608522 1.1023268
5.4613323 1.097249
5.4618124 1.092239
5.4622925 1.0877219
5.4627726 1.084123
5.4632527 1.0818674
5.4637327 1.0813804
5.4642128 1.0830871
5.4646929 1.0874127
5.465173 1.0945721
5.4656531 1.102486
5.4661332 1.1105006
5.4666133 1.1185939
5.4670934 1.126744
5.4675735 1.1349292
5.4680536 1.1431276
5.4685337 1.1513172
5.4690138 1.1594763
5.4694939 1.1675829
5.469974 1.1756152
5.4704541 1.1835972
5.4709342 1.1915773
5.4714143 1.1995563
5.4718944 1.2075345
5.4723745 1.2155124
5.4728546 1.2234904
5.4733347 1.231469
5.4738148 1.2394486
5.4742949 1.2474296
5.474775 1.2554124
5.4752551 1.2634392
5.4757351 1.2717015
5.4762152 1.2801578
5.4766953 1.2887315
5.4771754 1.2973458
5.4776555 1.3059242
5.4781356 1.3143899
5.4786157 1.3226664
5.4790958 1.3306768
5.4795759 1.3383445
5.480056 1.3455867
5.4805361 1.3518242
5.4810162 1.3568465
5.4814963 1.3608366
5.4819764 1.3639776
5.4824565 1.3664526
5.4829366 1.3684445
5.4834167 1.3701364
5.4838968 1.3717115
5.4843769 1.3733528
5.484857 1.3752433
5.4853371 1.377425
5.4858172 1.3795908
5.4862973 1.3817262
5.4867774 1.3838397
5.4872575 1.3859394
5.4877375 1.3880339
5.4882176 1.3901315
5.4886977 1.3922406
5.4891778 1.3943696
5.4896579 1.3965267
5.490138 1.3987219
5.4906181 1.4009856
5.4910982 1.403331
5.4915783 1.4057628
5.4920584 1.4082855
5.4925385 1.4109037
5.4930186 1.4136219
5.4934987 1.4164447
5.4939788 1.4193767
5.4944589 1.4224224
5.494939 1.4255863
5.4954191 1.4297961
5.4958992 1.4362505
5.4963793 1.4444869
5.4968594 1.4540213
5.4973395 1.46437
5.4978196 1.4750493
5.4982997 1.4855753
5.4987798 1.4954644
5.4992599 1.5042327
5.4997399 1.5113966
5.50022 1.5166962
5.5007001 1.5214131
5.5011802 1.5258294
5.5016603 1.5299377
5.5021404 1.5337304
5.5026205 1.5372001
5.5031006 1.5403393
5.5035807 1.5431404
5.5040608 1.5455961
5.5045409 1.5476988
5.505021 1.5494411
5.5055011 1.550913
5.5059812 1.5521958
5.5064613 1.5532919
5.5069414 1.5542035
5.5074215 1.5549331
5.5079016 1.5554828
5.5083817 1.555855
5.5088618 1.5560521
5.5093419 1.5560763
5.509822 1.55593
5.5103021 1.5555807
5.5107822 1.5548998
5.5112623 1.5538716
5.5117423 1.5524923
5.5122224 1.5507581
5.5127025 1.5486652
5.5131826 1.5462098
5.5136627 1.5433882
5.5141428 1.5401966
5.5146229 1.5366312
5.515103 1.5326537
5.5155831 1.5273473
5.5160632 1.5205624
5.5165433 1.512647
5.5170234 1.503949
5.5175035 1.4948164
5.5179836 1.4855972
5.5184637 1.4766394
5.5189438 1.4682908
5.5194239 1.4608994
5.519904 1.4548132
5.5203841 1.4498171
5.5208642 1.4449819
5.5213443 1.4404078
5.5218244 1.4362283
5.5223045 1.4325772
5.5227846 1.4295882
5.5232647 1.4273951
5.5237447 1.4261316
5.5242248 1.4259313
5.5247049 1.4269281
5.525185 1.4291531
5.5256651 1.43168
5.5261452 1.4342565
5.5266253 1.4368825
5.5271054 1.4395579
5.5275855 1.4422826
5.5280656 1.4450567
5.5285457 1.4478799
5.5290258 1.4507522
5.5295059 1.4536735
5.529986 1.4566438
5.5304661 1.4596413
5.5309462 1.4626416
5.5314263 1.4656449
5.5319064 1.468651
5.5323865 1.47166
5.5328666 1.474672
5.5333467 1.4776869
5.5338268 1.4807048
5.5343069 1.4837257
5.534787 1.4867496
5.5352671 1.4898006
5.5357471 1.4929821
5.5362272 1.4962792
5.5367073 1.4996609
5.5371874 1.5030959
5.5376675 1.5065532
5.5381476 1.5100015
5.5386277 1.5134098
5.5391078 1.5167468
5.5395879 1.5199815
5.540068 1.5230587
5.5405481 1.5245766
5.5410282 1.5240679
5.5415083 1.5220044
5.5419884 1.5188579
5.5424685 1.5151
5.5429486 1.5112024
5.5434287 1.5076369
5.5439088 1.5048752
5.5443889 1.5033889
5.544869 1.5036499
5.5453491 1.5057318
5.5458292 1.5087251
5.5463093 1.512391
5.5467894 1.5165385
5.5472695 1.5209766
5.5477495 1.5255143
5.5482296 1.5299606
5.5487097 1.5341245
5.5491898 1.5378151
5.5496699 1.5408412
5.55015 1.5430391
5.5506301 1.5446963
5.5511102 1.5460127
5.5515903 1.5470792
5.5520704 1.5479867
5.5525505 1.548826
5.5530306 1.5496879
5.5535107 1.5506632
5.5539908 1.5518429
5.5544709 1.5533177
5.554951 1.5551785
5.5554311 1.5578032
5.5559112 1.561474
5.5563913 1.5659031
5.5568714 1.5707979
5.5573515 1.5758663
5.5578316 1.5808159
5.5583117 1.5853543
5.5587918 1.5891893
5.5592719 1.5920284
5.559752 1.5935794
5.560232 1.59373
5.5607121 1.5934658
5.5611922 1.5930191
5.5616723 1.5924307
5.5621524 1.5917418
5.5626325 1.5909935
5.5631126 1.5902267
5.5635927 1.5894827
5.5640728 1.5888024
5.5645529 1.5882269
5.565033 1.587797
5.5655131 1.5874776
5.5659932 1.5872131
5.5664733 1.5869908
5.5669534 1.5867982
5.5674335 1.5866226
5.5679136 1.5864513
5.5683937 1.5862717
5.5688738 1.5860712
5.5693539 1.5858371
5.569834 1.5855568
5.5703141 1.5849113
5.5707942 1.5829992
5.5712743 1.580046
5.5717544 1.5763697
5.5722344 1.5722882
5.5727145 1.5681193
5.5731946 1.5641811
5.5736747 1.5607913
5.5741548 1.5582679
5.5746349 1.5569289
5.575115 1.5571068
5.5755951 1.5592901
5.5760752 1.5633009
5.5765553 1.5687427
5.5770354 1.5752194
5.5775155 1.5823345
5.5779956 1.5896916
5.5784757 1.5968945
5.5789558 1.6035467
5.5794359 1.609252
5.579916 1.6136139
5.5803961 1.6168403
5.5808762 1.6198755
5.5813563 1.6227026
5.5818364 1.6252794
5.5823165 1.6275639
5.5827966 1.6295137
5.5832767 1.6310866
5.5837568 1.6322406
5.5842368 1.6329334
5.5847169 1.6331228
5.585197 1.6326588
5.5856771 1.6306889
5.5861572 1.6273459
5.5866373 1.6230094
5.5871174 1.6180593
5.5875975 1.6128751
5.5880776 1.6078368
5.5885577 1.6033239
5.5890378 1.5997163
5.5895179 1.5973936
5.589998 1.5967356
5.5904781 1.5973518
5.5909582 1.5985113
5.5914383 1.6001004
5.5919184 1.6020056
5.5923985 1.6041132
5.5928786 1.6063094
5.5933587 1.6084807
5.5938388 1.6105133
5.5943189 1.6122938
5.594799 1.6137083
5.5952791 1.6146132
5.5957592 1.6148724
5.5962392 1.6146136
5.5967193 1.6139879
5.5971994 1.6131461
5.5976795 1.6122394
5.5981596 1.6114188
5.5986397 1.6108352
5.5991198 1.6106396
5.5995999 1.6109832
5.60008 1.6120637
5.6005601 1.6159717
5.6010402 1.623183
5.6015203 1.6328911
5.6020004 1.6442891
5.6024805 1.6565703
5.6029606 1.6689278
5.6034407 1.680555
5.6039208 1.6906449
5.6044009 1.6983909
5.604881 1.7029861
5.6053611 1.7045146
5.6058412 1.7048656
5.6063213 1.7043607
5.6068014 1.7032354
5.6072815 1.7017256
5.6077616 1.7000667
5.6082416 1.6984944
5.6087217 1.6972442
5.6092018 1.6965519
5.6096819 1.696653
5.610162 1.6977168
5.6106421 1.69908
5.6111222 1.7005489
5.6116023 1.7021723
5.6120824 1.7039986
5.6125625 1.7060764
5.6130426 1.7084542
5.6135227 1.7111805
5.6140028 1.714304
5.6144829 1.7178731
5.614963 1.7219364
5.6154431 1.7270001
5.6159232 1.7335051
5.6164033 1.7411443
5.6168834 1.749607
5.6173635 1.7585825
5.6178436 1.76776
5.6183237 1.776829
5.6188038 1.7854787
5.6192839 1.7933985
5.619764 1.8002776
5.620244 1.8059381
5.6207241 1.8109522
5.6212042 1.8154199
5.6216843 1.8193286
5.6221644 1.8226661
5.6226445 1.82542
5.6231246 1.8275781
5.6236047 1.8291278
5.6240848 1.830057
5.6245649 1.8303533
5.625045 1.8299958
5.6255251 1.8279591
5.6260052 1.8239071
5.6264853 1.8183639
5.6269654 1.8118534
5.6274455 1.8048997
5.6279256 1.7980266
5.6284057 1.7917583
5.6288858 1.7866186
5.6293659 1.7831314
5.629846 1.781821
5.6303261 1.7826633
5.6308062 1.7841716
5.6312863 1.7861074
5.6317664 1.7883435
5.6322464 1.7907525
5.6327265 1.7932072
5.6332066 1.7955804
5.6336867 1.7977446
5.6341668 1.7995726
5.6346469 1.8009371
5.635127 1.8017325
5.6356071 1.8022996
5.6360872 1.8028095
5.6365673 1.8032789
5.6370474 1.8037246
5.6375275 1.8041635
5.6380076 1.8046122
5.6384877 1.8050875
5.6389678 1.8056062
5.6394479 1.8061851
5.639928 1.8068409
5.6404081 1.8075776
5.6408882 1.80838
5.6413683 1.8092481
5.6418484 1.8101822
5.6423285 1.8111824
5.6428086 1.8122491
5.6432887 1.8133824
5.6437688 1.8145826
5.6442488 1.81585
5.6447289 1.8171848
5.645209 1.8186735
5.6456891 1.8209341
5.6461692 1.8239445
5.6466493 1.8275279
5.6471294 1.8315076
5.6476095 1.8357069
5.6480896 1.839949
5.6485697 1.8440573
5.6490498 1.8478551
5.6495299 1.8511656
5.65001 1.8538121
5.6504901 1.8558114
5.6509702 1.8573162
5.6514503 1.8583719
5.6519304 1.8590243
5.6524105 1.8593188
5.6528906 1.8593013
5.6533707 1.8590171
5.6538508 1.8585121
5.6543309 1.8578317
5.654811 1.8570216
5.6552911 1.8557885
5.6557712 1.8529726
5.6562513 1.8488325
5.6567313 1.8437791
5.6572114 1.8382231
5.6576915 1.8325755
5.6581716 1.8272472
5.6586517 1.822649
5.6591318 1.8191919
5.6596119 1.8172866
5.660092 1.8173346
5.6605721 1.8192318
5.6610522 1.8225494
5.6615323 1.8269443
5.6620124 1.8320736
5.6624925 1.8375941
5.6629726 1.8431629
5.6634527 1.8484369
5.6639328 1.8530732
5.6644129 1.8567287
5.664893 1.8590604
5.6653731 1.8602589
5.6658532 1.8613586
5.6663333 1.8624134
5.6668134 1.8634366
5.6672935 1.8644414
5.6677736 1.8654408
5.6682537 1.8664481
5.6687337 1.8674763
5.6692138 1.8685386
5.6696939 1.8696483
5.670174 1.8708163
5.6706541 1.8720297
5.6711342 1.8732824
5.6716143 1.8745741
5.6720944 1.8759039
5.6725745 1.8772714
5.6730546 1.878676
5.6735347 1.880117
5.6740148 1.8815938
5.6744949 1.8831059
5.674975 1.8846527
5.6754551 1.8873636
5.6759352 1.8922925
5.6764153 1.8989237
5.6768954 1.9067387
5.6773755 1.9152182
5.6778556 1.9238435
5.6783357 1.9320956
5.6788158 1.9394556
5.6792959 1.9454043
5.679776 1.9494232
5.6802561 1.9512557
5.6807361 1.9520026
5.6812162 1.9519271
5.6816963 1.9511129
5.6821764 1.9496441
5.6826565 1.9476042
5.6831366 1.9450773
5.6836167 1.9421471
5.6840968 1.9388976
5.6845769 1.9354126
5.685057 1.9317663
5.6855371 1.9272691
5.6860172 1.9216829
5.6864973 1.9153285
5.6869774 1.9085266
5.6874575 1.9015979
5.6879376 1.8948632
5.6884177 1.8886431
5.6888978 1.8832589
5.6893779 1.8790308
5.689858 1.8762798
5.6903381 1.8750757
5.6908182 1.8748176
5.6912983 1.8753652
5.6917784 1.8766165
5.6922585 1.8784695
5.6927385 1.8808222
5.6932186 1.8835724
5.6936987 1.8866181
5.6941788 1.8898574
5.6946589 1.8931881
5.695139 1.8965846
5.6956191 1.9011397
5.6960992 1.9069155
5.6965793 1.9134869
5.6970594 1.9204288
5.6975395 1.9273165
5.6980196 1.9337247
5.6984997 1.9392288
5.6989798 1.9434039
5.6994599 1.9458247
5.69994 1.9460664
5.7004201 1.9444783
5.7009002 1.9421943
5.7013803 1.9393615
5.7018604 1.9361122
5.7023405 1.932579
5.7028206 1.9288946
5.7033007 1.9251915
5.7037808 1.9216022
5.7042609 1.9182594
5.7047409 1.9152954
5.705221 1.9127787
5.7057011 1.9103445
5.7061812 1.907923
5.7066613 1.905527
5.7071414 1.9031691
5.7076215 1.9008618
5.7081016 1.8986181
5.7085817 1.8964506
5.7090618 1.8943719
5.7095419 1.8923946
5.710022 1.8905322
5.7105021 1.8890172
5.7109822 1.888006
5.7114623 1.8874517
5.7119424 1.8873077
5.7124225 1.8875273
5.7129026 1.8880642
5.7133827 1.8888714
5.7138628 1.8899024
5.7143429 1.8911104
5.714823 1.8924492
5.7153031 1.8941664
5.7157832 1.8971844
5.7162633 1.9013029
5.7167433 1.9062148
5.7172234 1.9116139
5.7177035 1.9171931
5.7181836 1.922646
5.7186637 1.9276659
5.7191438 1.931946
5.7196239 1.9351794
5.720104 1.9370626
5.7205841 1.9375137
5.7210642 1.93678
5.7215443 1.93513
5.7220244 1.9328319
5.7225045 1.9301539
5.7229846 1.9273645
5.7234647 1.9247318
5.7239448 1.9225244
5.7244249 1.9210102
5.724905 1.920458
5.7253851 1.9212097
5.7258652 1.9233544
5.7263453 1.9265582
5.7268254 1.9304777
5.7273055 1.9347707
5.7277856 1.9390941
5.7282657 1.9431053
5.7287457 1.9464616
5.7292258 1.9488199
5.7297059 1.9498379
5.730186 1.9491466
5.7306661 1.9463984
5.7311462 1.9419142
5.7316263 1.9361288
5.7321064 1.9294768
5.7325865 1.9223927
5.7330666 1.915311
5.7335467 1.9086662
5.7340268 1.9028933
5.7345069 1.8984264
5.734987 1.8957002
5.7354671 1.8940976
5.7359472 1.8926442
5.7364273 1.8914041
5.7369074 1.8904426
5.7373875 1.8898246
5.7378676 1.8896158
5.7383477 1.8898807
5.7388278 1.8906848
5.7393079 1.8920932
5.739788 1.8941709
5.7402681 1.8968966
5.7407481 1.8998867
5.7412282 1.9030739
5.7417083 1.9064419
5.7421884 1.9099742
5.7426685 1.9136548
5.7431486 1.9174672
5.7436287 1.9213956
5.7441088 1.9254235
5.7445889 1.9295348
5.745069 1.9337219
5.7455491 1.9384581
5.7460292 1.9438719
5.7465093 1.9497564
5.7469894 1.9559048
5.7474695 1.9621102
5.7479496 1.9681654
5.7484297 1.9738635
5.7489098 1.9789979
5.7493899 1.9833613
5.74987 1.9867468
5.7503501 1.9888573
5.7508302 1.9894903
5.7513103 1.9889047
5.7517904 1.9873779
5.7522705 1.9851869
5.7527506 1.9826092
5.7532306 1.9799219
5.7537107 1.9774026
5.7541908 1.975328
5.7546709 1.973976
5.755151 1.9735963
5.7556311 1.9739555
5.7561112 1.9748185
5.7565913 1.9760459
5.7570714 1.977498
5.7575515 1.9790357
5.7580316 1.9805196
5.7585117 1.9818104
5.7589918 1.9827685
5.7594719 1.9832546
5.759952 1.9831295
5.7604321 1.9816251
5.7609122 1.9780576
5.7613923 1.972896
5.7618724 1.9666174
5.7623525 1.9596992
5.7628326 1.952619
5.7633127 1.9458538
5.7637928 1.9398816
5.7642729 1.9351793
5.764753 1.9322245
5.765233 1.9313674
5.7657131 1.9319908
5.7661932 1.9336871
5.7666733 1.9361579
5.7671534 1.9391042
5.7676335 1.9422275
5.7681136 1.9452287
5.7685937 1.9478093
5.7690738 1.9496704
5.7695539 1.9505132
5.770034 1.9500428
5.7705141 1.9488542
5.7709942 1.947546
5.7714743 1.9461242
5.7719544 1.9445938
5.7724345 1.9429607
5.7729146 1.9412302
5.7733947 1.9394078
5.7738748 1.9374988
5.7743549 1.9355089
5.774835 1.9334434
5.7753151 1.9312153
5.7757952 1.9285633
5.7762753 1.9255637
5.7767554 1.9223204
5.7772354 1.9189374
5.7777155 1.915518
5.7781956 1.9121665
5.7786757 1.9089863
5.7791558 1.9060816
5.7796359 1.9035558
5.780116 1.9015381
5.7805961 1.9006631
5.7810762 1.9010761
5.7815563 1.9026524
5.7820364 1.9052672
5.7825165 1.9087955
5.7829966 1.9131128
5.7834767 1.9180942
5.7839568 1.923615
5.7844369 1.9295504
5.784917 1.9357756
5.7853971 1.942813
5.7858772 1.9515905
5.7863573 1.9617177
5.7868374 1.9727746
5.7873175 1.9843413
5.7877976 1.9959973
5.7882777 2.0073229
5.7887578 2.0178979
5.7892378 2.0273026
5.7897179 2.0351164
5.790198 2.040984
5.7906781 2.0452837
5.7911582 2.0483969
5.7916383 2.0506162
5.7921184 2.0522335
5.7925985 2.0535407
5.7930786 2.0548302
5.7935587 2.056394
5.7940388 2.0585243
5.7945189 2.0615131
5.794999 2.0656524
5.7954791 2.0711612
5.7959592 2.0778685
5.7964393 2.0854815
5.7969194 2.0937077
5.7973995 2.1022548
5.7978796 2.11083
5.7983597 2.119141
5.7988398 2.126895
5.7993199 2.1337996
5.7998 2.1395622
5.8002801 2.1439339
5.8007602 2.1469809
5.8012402 2.1488261
5.8017203 2.1495818
5.8022004 2.1493603
5.8026805 2.148274
5.8031606 2.1464353
5.8036407 2.1439565
5.8041208 2.14095
5.8046009 2.1375282
5.805081 2.1337465
5.8055611 2.1273528
5.8060412 2.117795
5.8065213 2.1059896
5.8070014 2.0928519
5.8074815 2.0792982
5.8079616 2.0662442
5.8084417 2.0546061
5.8089218 2.0452993
5.8094019 2.0392399
5.809882 2.0373439
5.8103621 2.0393359
5.8108422 2.0426672
5.8113223 2.0469811
5.8118024 2.0520355
5.8122825 2.0575885
5.8127626 2.0633986
5.8132426 2.0692233
5.8137227 2.0748213
5.8142028 2.0799502
5.8146829 2.0843685
5.815163 2.0879131
5.8156431 2.0913684
5.8161232 2.0949061
5.8166033 2.0984081
5.8170834 2.1017569
5.8175635 2.1048346
5.8180436 2.1075233
5.8185237 2.1097055
5.8190038 2.1112633
5.8194839 2.112079
5.819964 2.1120348
5.8204441 2.1103035
5.8209242 2.1062065
5.8214043 2.100242
5.8218844 2.0929127
5.8223645 2.0847221
5.8228446 2.0761735
5.8233247 2.0677699
5.8238048 2.0600144
5.8242849 2.0534104
5.824765 2.0484611
5.825245 2.045345
5.8257251 2.0425263
5.8262052 2.0397781
5.8266853 2.0371539
5.8271654 2.034707
5.8276455 2.0324913
5.8281256 2.0305601
5.8286057 2.0289671
5.8290858 2.0277656
5.8295659 2.0270096
5.830046 2.0267501
5.8305261 2.0267704
5.8310062 2.0268914
5.8314863 2.0271061
5.8319664 2.0274072
5.8324465 2.0277873
5.8329266 2.0282393
5.8334067 2.0287558
5.8338868 2.0293299
5.8343669 2.0299542
5.834847 2.0306215
5.8353271 2.0314031
5.8358072 2.0325039
5.8362873 2.0338694
5.8367674 2.0354265
5.8372474 2.0371027
5.8377275 2.0388248
5.8382076 2.0405202
5.8386877 2.0421159
5.8391678 2.043539
5.8396479 2.0447167
5.840128 2.0454873
5.8406081 2.0442122
5.8410882 2.0407454
5.8415683 2.0356719
5.8420484 2.0295773
5.8425285 2.0230471
5.8430086 2.0166669
5.8434887 2.0110221
5.8439688 2.006698
5.8444489 2.0042804
5.844929 2.0043546
5.8454091 2.0066269
5.8458892 2.0097288
5.8463693 2.0134553
5.8468494 2.0176251
5.8473295 2.022057
5.8478096 2.02657
5.8482897 2.0309829
5.8487698 2.0351142
5.8492498 2.038783
5.8497299 2.0418078
5.85021 2.0440988
5.8506901 2.0462471
5.8511702 2.0483939
5.8516503 2.0505396
5.8521304 2.0526847
5.8526105 2.0548296
5.8530906 2.0569747
5.8535707 2.0591206
5.8540508 2.0612672
5.8545309 2.0634155
5.855011 2.0655655
5.8554911 2.0677168
5.8559712 2.0698687
5.8564513 2.0720221
5.8569314 2.0741774
5.8574115 2.0763351
5.8578916 2.0784956
5.8583717 2.0806598
5.8588518 2.082828
5.8593319 2.085001
5.859812 2.087179
5.8602921 2.0896963
5.8607722 2.0937468
5.8612523 2.0991598
5.8617323 2.1056187
5.8622124 2.1128061
5.8626925 2.1204053
5.8631726 2.1280991
5.8636527 2.1355705
5.8641328 2.1425026
5.8646129 2.1485785
5.865093 2.1535047
5.8655731 2.1578631
5.8660532 2.1620161
5.8665333 2.1659511
5.8670134 2.1696548
5.8674935 2.1731135
5.8679736 2.1763142
5.8684537 2.1792438
5.8689338 2.1818889
5.8694139 2.1842363
5.869894 2.1862726
5.8703741 2.1878905
5.8708542 2.1889352
5.8713343 2.1895123
5.8718144 2.1897358
5.8722945 2.18972
5.8727746 2.1895789
5.8732547 2.1894265
5.8737347 2.1893772
5.8742148 2.1895448
5.8746949 2.1900439
5.875175 2.1909954
5.8756551 2.1925407
5.8761352 2.1946498
5.8766153 2.197259
5.8770954 2.2003033
5.8775755 2.2037188
5.8780556 2.2074413
5.8785357 2.2114063
5.8790158 2.2155496
5.8794959 2.2198071
5.879976 2.2241142
5.8804561 2.230622
5.8809362 2.2413679
5.8814163 2.25537
5.8818964 2.2716399
5.8823765 2.289189
5.8828566 2.307029
5.8833367 2.3241713
5.8838168 2.3396274
5.8842969 2.3524088
5.884777 2.3615271
5.8852571 2.3655975
5.8857371 2.3625505
5.8862172 2.3535269
5.8866973 2.3400571
5.8871774 2.3236709
5.8876575 2.3058989
5.8881376 2.2882708
5.8886177 2.272317
5.8890978 2.2595675
5.8895779 2.2515523
5.890058 2.249776
5.8905381 2.2531192
5.8910182 2.2596698
5.8914983 2.2685805
5.8919784 2.2790039
5.8924585 2.2900928
5.8929386 2.3009999
5.8934187 2.3108778
5.8938988 2.3188794
5.8943789 2.3241572
5.894859 2.3258642
5.8953391 2.3237236
5.8958192 2.3191914
5.8962993 2.3129087
5.8967794 2.3054384
5.8972595 2.2973434
5.8977395 2.2891862
5.8982196 2.2815297
5.8986997 2.2749364
5.8991798 2.2699696
5.8996599 2.2671915
5.90014 2.2670859
5.9006201 2.2686592
5.9011002 2.2712201
5.9015803 2.2744737
5.9020604 2.2781249
5.9025405 2.2818783
5.9030206 2.2854392
5.9035007 2.2885122
5.9039808 2.2908026
5.9044609 2.2920147
5.904941 2.291854
5.9054211 2.2906985
5.9059012 2.2894916
5.9063813 2.2882472
5.9068614 2.2869673
5.9073415 2.2856535
5.9078216 2.2843076
5.9083017 2.2829309
5.9087818 2.2815257
5.9092619 2.2800932
5.9097419 2.2786353
5.910222 2.2771209
5.9107021 2.2753521
5.9111822 2.2733649
5.9116623 2.2712433
5.9121424 2.2690711
5.9126225 2.2669324
5.9131026 2.2649113
5.9135827 2.2630919
5.9140628 2.2615579
5.9145429 2.2603935
5.915023 2.2596843
5.9155031 2.260186
5.9159832 2.2623034
5.9164633 2.2657806
5.9169434 2.2703613
5.9174235 2.2757898
5.9179036 2.2818096
5.9183837 2.2881652
5.9188638 2.2946
5.9193439 2.300858
5.919824 2.3066833
5.9203041 2.312271
5.9207842 2.3189635
5.9212643 2.3265474
5.9217443 2.3346554
5.9222244 2.3429203
5.9227045 2.3509748
5.9231846 2.3584522
5.9236647 2.3649848
5.9241448 2.3702057
5.9246249 2.3737478
5.925105 2.3752249
5.9255851 2.3739557
5.9260652 2.3701083
5.9265453 2.3641783
5.9270254 2.3566616
5.9275055 2.3480539
5.9279856 2.338851
5.9284657 2.3295485
5.9289458 2.3206424
5.9294259 2.3126281
5.929906 2.3060016
5.9303861 2.3004542
5.9308662 2.2946718
5.9313463 2.2887837
5.9318264 2.2829648
5.9323065 2.2773902
5.9327866 2.2722344
5.9332667 2.2676724
5.9337467 2.2638793
5.9342268 2.2610297
5.9347069 2.259299
5.935187 2.2588857
5.9356671 2.2600731
5.9361472 2.2627264
5.9366273 2.2666275
5.9371074 2.2715583
5.9375875 2.2773002
5.9380676 2.2836352
5.9385477 2.2903451
5.9390278 2.2972115
5.9395079 2.3040163
5.939988 2.310541
5.9404681 2.3174684
5.9409482 2.3255076
5.9414283 2.3343397
5.9419084 2.3436447
5.9423885 2.3531032
5.9428686 2.3623949
5.9433487 2.3712004
5.9438288 2.3791998
5.9443089 2.3860733
5.944789 2.3915014
5.9452691 2.3949462
5.9457491 2.3954198
5.9462292 2.3933421
5.9467093 2.3892965
5.9471894 2.3838661
5.9476695 2.3776336
5.9481496 2.3711827
5.9486297 2.3650962
5.9491098 2.3599572
5.9495899 2.3563487
5.95007 2.3548311
5.9505501 2.3545065
5.9510302 2.3546467
5.9515103 2.3552402
5.9519904 2.3562759
5.9524705 2.3577419
5.9529506 2.3596273
5.9534307 2.3619205
5.9539108 2.3646102
5.9543909 2.3676848
5.954871 2.371133
5.9553511 2.3760416
5.9558312 2.3847708
5.9563113 2.3964905
5.9567914 2.4102102
5.9572715 2.4249392
5.9577516 2.4396874
5.9582316 2.4534641
5.9587117 2.4652789
5.9591918 2.4741416
5.9596719 2.4790615
5.960152 2.4791926
5.9606321 2.4760446
5.9611122 2.470691
5.9615923 2.4636509
5.9620724 2.455443
5.9625525 2.4465862
5.9630326 2.4375993
5.9635127 2.429001
5.9639928 2.4213102
5.9644729 2.4150457
5.964953 2.4107263
5.9654331 2.4079729
5.9659132 2.405627
5.9663933 2.4035712
5.9668734 2.4016973
5.9673535 2.3998973
5.9678336 2.3980626
5.9683137 2.3960855
5.9687938 2.3938576
5.9692739 2.3912709
5.969754 2.3882173
5.970234 2.3845465
5.9707141 2.3800046
5.9711942 2.3747449
5.9716743 2.3689808
5.9721544 2.3629257
5.9726345 2.3567935
5.9731146 2.3507975
5.9735947 2.3451516
5.9740748 2.3400688
5.9745549 2.3357631
5.975035 2.3324463
5.9755151 2.3299305
5.9759952 2.3279632
5.9764753 2.3265305
5.9769554 2.3256181
5.9774355 2.3252116
5.9779156 2.3252969
5.9783957 2.3258597
5.9788758 2.3268858
5.9793559 2.328361
5.979836 2.3302711
5.9803161 2.3325579
5.9807962 2.3350615
5.9812763 2.3377564
5.9817564 2.3406292
5.9822364 2.3436666
5.9827165 2.3468552
5.9831966 2.3501813
5.9836767 2.3536319
5.9841568 2.3571932
5.9846369 2.3608517
5.985117 2.3646124
5.9855971 2.3688475
5.9860772 2.3736082
5.9865573 2.3787591
5.9870374 2.3841659
5.9875175 2.3896933
5.9879976 2.3952068
5.9884777 2.4005713
5.9889578 2.405652
5.9894379 2.410314
5.989918 2.4144225
5.9903981 2.4173432
5.9908782 2.4183044
5.9913583 2.4176782
5.9918384 2.4158601
5.9923185 2.4132459
5.9927986 2.4102311
5.9932787 2.4072113
5.9937588 2.4045823
5.9942388 2.4027397
5.9947189 2.4020791
5.995199 2.4030679
5.9956791 2.4064097
5.9961592 2.4117603
5.9966393 2.4185784
5.9971194 2.426323
5.9975995 2.4344526
5.9980796 2.4424263
5.9985597 2.449703
5.9990398 2.4557413
5.9995199 2.4600001
6 2.4619384
