# Supplementary material for: Structural motifs of gold cluster anions with 17 to 69 atoms
Source: Nat Commun. 2026 Apr 10;17:5099. doi: 10.1038/s41467-026-71649-9 (PMC13246909; doi:10.1038/s41467-026-71649-9)
Supplement: Supplementary file 5 — Source Data [file 41467_2026_71649_MOESM5_ESM.zip › SupplementaryFigure6/29_th_blue.dat]

12.08 9.401913e-05
12.075798 0.00020924341
12.071596 0.00044774232
12.067394 0.00092127594
12.063192 0.001822718
12.058989 0.003467541
12.054787 0.0063430173
12.050585 0.011156869
12.046383 0.018869534
12.042181 0.03068684
12.037979 0.047986098
12.033777 0.072152419
12.029575 0.10431784
12.025373 0.14502354
12.021171 0.19386111
12.016968 0.24918111
12.012766 0.30797241
12.008564 0.36599974
12.004362 0.41823657
12.00016 0.45955289
11.995958 0.48553582
11.991756 0.49326389
11.987554 0.48184754
11.983352 0.45259759
11.97915 0.40877762
11.974947 0.35500482
11.970745 0.2964515
11.966543 0.23803748
11.962341 0.18378466
11.958139 0.13644117
11.953937 0.097398859
11.949735 0.066855101
11.945533 0.044125277
11.941331 0.028003516
11.937129 0.017088735
11.932926 0.010027196
11.928724 0.0056574584
11.924522 0.0030692686
11.92032 0.0016011071
11.916118 0.00080311889
11.911916 0.00038735488
11.907714 0.00017964674
11.903512 8.010981e-05
11.89931 3.4353396e-05
11.895108 1.4165199e-05
11.890905 5.616216e-06
11.886703 2.138886e-06
11.882501 7.8732e-07
11.878299 2.75562e-07
11.874097 9.1854e-08
11.869895 3.2805e-08
11.865693 6.561e-09
11.861491 0
11.857289 0
11.853087 0
11.848884 0
11.844682 0
11.84048 0
11.836278 0
11.832076 0
11.827874 0
11.823672 0
11.81947 0
11.815268 0
11.811066 0
11.806863 0
11.802661 0
11.798459 0
11.794257 0
11.790055 0
11.785853 0
11.781651 0
11.777449 0
11.773247 0
11.769045 0
11.764842 0
11.76064 0
11.756438 0
11.752236 0
11.748034 0
11.743832 0
11.73963 0
11.735428 0
11.731226 0
11.727024 0
11.722821 0
11.718619 0
11.714417 0
11.710215 0
11.706013 0
11.701811 0
11.697609 0
11.693407 0
11.689205 0
11.685003 0
11.6808 0
11.676598 0
11.672396 0
11.668194 0
11.663992 0
11.65979 0
11.655588 0
11.651386 0
11.647184 0
11.642981 0
11.638779 0
11.634577 0
11.630375 0
11.626173 0
11.621971 0
11.617769 0
11.613567 0
11.609365 0
11.605163 0
11.60096 0
11.596758 0
11.592556 0
11.588354 0
11.584152 0
11.57995 0
11.575748 0
11.571546 0
11.567344 0
11.563142 0
11.558939 0
11.554737 0
11.550535 0
11.546333 0
11.542131 0
11.537929 0
11.533727 0
11.529525 0
11.525323 0
11.521121 0
11.516918 0
11.512716 0
11.508514 0
11.504312 0
11.50011 0
11.495908 0
11.491706 0
11.487504 0
11.483302 0
11.4791 0
11.474897 0
11.470695 0
11.466493 0
11.462291 6.561e-09
11.458089 1.9683e-08
11.453887 5.9049e-08
11.449685 1.77147e-07
11.445483 5.18319e-07
11.441281 1.436859e-06
11.437079 3.831624e-06
11.432876 9.821817e-06
11.428674 2.4190407e-05
11.424472 5.7316896e-05
11.42027 0.00013057702
11.416068 0.0002860268
11.411866 0.0006024507
11.407664 0.0012201164
11.403462 0.0023760333
11.39926 0.0044491322
11.395058 0.0080106464
11.390855 0.013868543
11.386653 0.023086853
11.382451 0.036954649
11.378249 0.056877959
11.374047 0.084176233
11.369845 0.11978587
11.365643 0.16390503
11.361441 0.21565007
11.357239 0.27282082
11.353037 0.33187615
11.348834 0.38819075
11.344632 0.43660122
11.34043 0.47216667
11.336228 0.49099417
11.332026 0.49093948
11.327824 0.47200892
11.323622 0.43635814
11.31942 0.3878882
11.315218 0.33154362
11.311016 0.27248676
11.306813 0.21533804
11.302611 0.16363142
11.298409 0.11955927
11.294207 0.083998279
11.290005 0.056745072
11.285803 0.036860098
11.281601 0.023022654
11.277399 0.013826907
11.273197 0.0079848289
11.268994 0.0044338254
11.264792 0.0023674253
11.26059 0.0012156746
11.256388 0.00060084326
11.252186 0.00028715529
11.247984 0.00013616043
11.243782 7.2571221e-05
11.23958 6.1588107e-05
11.235378 9.6912531e-05
11.231176 0.00019847681
11.226973 0.00041955627
11.222771 0.00086405746
11.218569 0.0017150323
11.214367 0.0032745032
11.210165 0.0060119755
11.205963 0.010613566
11.201761 0.018016618
11.197559 0.029407111
11.193357 0.046152836
11.189155 0.06964844
11.184952 0.10106283
11.18075 0.14100628
11.176548 0.18917009
11.172346 0.24402453
11.168144 0.30267844
11.163942 0.36099109
11.15974 0.41397916
11.155538 0.45648602
11.151336 0.48399791
11.147134 0.49343107
11.142931 0.48370046
11.138729 0.45592511
11.134527 0.41321637
11.130325 0.36010449
11.126123 0.30174949
11.121921 0.24312609
11.117719 0.18835778
11.113517 0.1403145
11.109315 0.10050521
11.105113 0.069221601
11.10091 0.045841825
11.096708 0.029191083
11.092506 0.017873548
11.088304 0.010523568
11.084102 0.0059593825
11.0799 0.0032491778
11.075698 0.0017140088
11.071496 0.0008949204
11.067294 0.00050789357
11.063092 0.00040286508
11.058889 0.00053664387
11.054687 0.00096421768
11.050485 0.0018498936
11.046283 0.003496639
11.042081 0.0063888066
11.037879 0.011238081
11.033677 0.019016114
11.029475 0.030950651
11.025273 0.048459054
11.021071 0.072998007
11.016868 0.1058244
11.012666 0.14768981
11.008464 0.19852507
11.004262 0.25720002
11.00006 0.32145163
10.995858 0.38805072
10.991656 0.4532189
10.987454 0.51322752
10.983252 0.56503549
10.97905 0.60678491
10.974847 0.63799703
10.970645 0.65939754
10.966443 0.67242516
10.962241 0.67859463
10.958039 0.67894655
10.953837 0.67379153
10.949635 0.66284939
10.945433 0.64573305
10.941231 0.62258878
10.937029 0.59463433
10.932826 0.56436033
10.928624 0.53527113
10.924422 0.51119816
10.92022 0.49536659
10.916018 0.48948618
10.911816 0.49314068
10.907614 0.50366999
10.903412 0.51660103
10.89921 0.52653045
10.895008 0.5282395
10.890805 0.51776351
10.886603 0.4931601
10.882401 0.45481246
10.878199 0.40523591
10.873997 0.34848684
10.869795 0.28936363
10.865593 0.23261571
10.861391 0.18233898
10.857189 0.14165253
10.852986 0.11265363
10.848784 0.096567501
10.844582 0.09396552
10.84038 0.10492833
10.836178 0.12907293
10.831976 0.1654293
10.827774 0.21222295
10.823572 0.26667415
10.81937 0.32494455
10.815168 0.38233823
10.810965 0.43379824
10.806763 0.47464762
10.802561 0.50143296
10.798359 0.51266954
10.794157 0.50928385
10.789955 0.49460799
10.785753 0.47388679
10.781551 0.4533818
10.777349 0.43926035
10.773147 0.43651295
10.768944 0.4481349
10.764742 0.47474084
10.76054 0.51467461
10.756338 0.56455666
10.752136 0.62010948
10.747934 0.6770427
10.743732 0.73178001
10.73953 0.78186904
10.735328 0.82601549
10.731126 0.86379295
10.726923 0.89516482
10.722721 0.91999096
10.718519 0.93767325
10.714317 0.9470353
10.710115 0.94645766
10.705913 0.93422603
10.701711 0.90900768
10.697509 0.87035285
10.693307 0.81911606
10.689105 0.75770208
10.684902 0.69006277
10.6807 0.621407
10.676498 0.55763691
10.672296 0.50458401
10.668094 0.46717208
10.663892 0.44866675
10.65969 0.45016704
10.655488 0.47045233
10.651286 0.50622229
10.647084 0.55267801
10.642881 0.60431231
10.638679 0.65573032
10.634477 0.70232595
10.630275 0.74069572
10.626073 0.76876174
10.621871 0.78566655
10.617669 0.79155858
10.613467 0.78738453
10.609265 0.77474859
10.605063 0.75581716
10.60086 0.73318592
10.596658 0.70961925
10.592456 0.68762891
10.588254 0.66895488
10.584052 0.65409965
10.57985 0.64210024
10.575648 0.63067724
10.571446 0.61678721
10.567244 0.59746739
10.563042 0.57075303
10.558839 0.53641029
10.554637 0.49627434
10.550435 0.45409376
10.546233 0.4149179
10.542031 0.38417801
10.537829 0.36667789
10.533627 0.36571303
10.529425 0.38249141
10.525223 0.41595194
10.521021 0.46298805
10.516818 0.51900172
10.512616 0.57864911
10.508414 0.63660665
10.504212 0.688195
10.50001 0.72975012
10.495808 0.75871418
10.491606 0.77350877
10.487404 0.77331564
10.483202 0.75790134
10.478999 0.7275764
10.474797 0.6832985
10.470595 0.62684753
10.466393 0.56095746
10.462191 0.48930127
10.457989 0.41628326
10.453787 0.3466682
10.449585 0.28513393
10.445383 0.23584961
10.441181 0.20215487
10.436978 0.18636462
10.432776 0.18967618
10.428574 0.21213448
10.424372 0.25262125
10.42017 0.30886618
10.415968 0.37751027
10.411766 0.45426299
10.407564 0.53417822
10.403362 0.61203461
10.39916 0.68276573
10.394957 0.74186476
10.390755 0.78569972
10.386553 0.81171272
10.382351 0.81852168
10.378149 0.80596924
10.373947 0.77515915
10.369745 0.72848586
10.365543 0.66961942
10.361341 0.60337922
10.357139 0.53543442
10.352936 0.47180703
10.348734 0.41821105
10.344532 0.37931704
10.34033 0.35806785
10.336128 0.35517851
10.331926 0.36893401
10.327724 0.39535587
10.323522 0.42874911
10.31932 0.46257232
10.315118 0.49050382
10.310915 0.50752197
10.306713 0.51079471
10.302511 0.50019584
10.298309 0.4783341
10.294107 0.45008232
10.289905 0.42170057
10.285703 0.39973142
10.281501 0.38988563
10.277299 0.39612642
10.273097 0.42010825
10.268894 0.46104622
10.264692 0.51600521
10.26049 0.58051929
10.256288 0.64939571
10.252086 0.7175344
10.247884 0.78060778
10.243682 0.83549316
10.23948 0.88041921
10.235278 0.91485704
10.231076 0.93923841
10.226873 0.95460394
10.222671 0.96227532
10.218469 0.96361654
10.214267 0.95991282
10.210065 0.95236241
10.205863 0.94214856
10.201661 0.93053878
10.197459 0.91894887
10.193257 0.90891623
10.189055 0.90195442
10.184852 0.89930525
10.18065 0.90165213
10.176448 0.90888822
10.172246 0.92003082
10.168044 0.93333709
10.163842 0.94661783
10.15964 0.95768845
10.155438 0.96485636
10.151236 0.96733323
10.147034 0.96547455
10.142831 0.96078264
10.138629 0.9556544
10.134427 0.95290743
10.130225 0.95517166
10.126023 0.9642768
10.121821 0.98078461
10.117619 1.0037944
10.113417 1.0310887
10.109215 1.0595959
10.105013 1.0860561
10.10081 1.1077128
10.096608 1.122847
10.092406 1.1310109
10.088204 1.1329116
10.084002 1.1299906
10.0798 1.1238319
10.075598 1.1155705
10.071396 1.1054682
10.067194 1.0927718
10.062991 1.0758947
10.058789 1.0528798
10.054587 1.022038
10.050385 0.98261183
10.046183 0.93530672
10.041981 0.88254914
10.037779 0.82838393
10.033577 0.77799522
10.029375 0.73692184
10.025173 0.71011799
10.02097 0.70106039
10.016768 0.71110654
10.012566 0.73925699
10.008364 0.78237901
10.004162 0.83583594
9.99996 0.89436828
9.995758 0.95301713
9.991556 1.0078821
9.987354 1.056558
9.983152 1.0981814
9.978949 1.1331152
9.974747 1.1623835
9.970545 1.1870263
9.966343 1.2075557
9.962141 1.2236736
9.957939 1.2343325
9.953737 1.238129
9.949535 1.233912
9.945333 1.2214107
9.941131 1.2016655
9.936928 1.1770915
9.932726 1.1511133
9.928524 1.1274467
9.924322 1.1092247
9.92012 1.0982267
9.915918 1.0944494
9.911716 1.0961608
9.907514 1.1004306
9.903312 1.103992
9.89911 1.1041873
9.894907 1.0997286
9.890705 1.0910624
9.886503 1.0802405
9.882301 1.0703432
9.878099 1.0646248
9.873897 1.0656242
9.869695 1.074482
9.865493 1.0906395
9.861291 1.1119759
9.857089 1.1353165
9.852886 1.1571485
9.848684 1.1743396
9.844482 1.1846816
9.84028 1.1871508
9.836078 1.1818735
9.831876 1.1698616
9.827674 1.1526306
9.823472 1.1318172
9.81927 1.108884
9.815068 1.0849575
9.810865 1.0608024
9.806663 1.0369067
9.802461 1.0136303
9.798259 0.99136862
9.794057 0.97067875
9.789855 0.95233384
9.785653 0.93729143
9.781451 0.92659196
9.777249 0.92122655
9.773047 0.92201901
9.768844 0.92954955
9.764642 0.94411481
9.76044 0.96569111
9.756238 0.99386428
9.752036 1.0277192
9.747834 1.0657313
9.743632 1.1057435
9.73943 1.1451142
9.735228 1.1810726
9.731026 1.211235
9.726823 1.2341461
9.722621 1.2496696
9.718419 1.2590721
9.714217 1.2647334
9.710015 1.2695393
9.705813 1.2761139
9.701611 1.2861097
9.697409 1.2997467
9.693207 1.3157174
9.689005 1.3314627
9.684802 1.3437255
9.6806 1.3492275
9.676398 1.3453022
9.672196 1.3303497
9.667994 1.304033
9.663792 1.2672044
9.65959 1.2216116
9.655388 1.1694816
9.651186 1.1131097
9.646983 1.0545743
9.642781 0.99566022
9.638579 0.93799905
9.634377 0.8833536
9.630175 0.83390185
9.625973 0.79235782
9.621771 0.76180812
9.617569 0.74524015
9.613367 0.74485813
9.609165 0.76137904
9.604962 0.79353732
9.60076 0.83798385
9.596558 0.88965856
9.592356 0.94257851
9.588154 0.9908633
9.583952 1.0297518
9.57975 1.0563696
9.575548 1.0700766
9.571346 1.0723424
9.567144 1.0662155
9.562941 1.0555503
9.558739 1.0441972
9.554537 1.0353421
9.550335 1.0311125
9.546133 1.0324775
9.541931 1.0393835
9.537729 1.0510216
9.533527 1.0661184
9.529325 1.0831731
9.525123 1.1006115
9.52092 1.1168664
9.516718 1.1304117
9.512516 1.1397782
9.508314 1.1435675
9.504112 1.1404741
9.49991 1.1293244
9.495708 1.1091514
9.491506 1.0793236
9.487304 1.0397396
9.483102 0.99106756
9.478899 0.93497566
9.474697 0.87426207
9.470495 0.81279265
9.466293 0.75518418
9.462091 0.70624183
9.457889 0.67024484
9.453687 0.65024392
9.449485 0.64755722
9.445283 0.66161129
9.441081 0.69017907
9.436878 0.72994879
9.432676 0.77725821
9.428474 0.82878576
9.424272 0.88201691
9.42007 0.93538981
9.415868 0.98813256
9.411666 1.0398962
9.407464 1.0903328
9.403262 1.1387574
9.39906 1.1839858
9.394857 1.2243726
9.390655 1.2580188
9.386453 1.2830852
9.382251 1.2981314
9.378049 1.3024047
9.373847 1.296018
9.369645 1.2799767
9.365443 1.2560459
9.361241 1.2264838
9.357039 1.1936999
9.352836 1.1599111
9.348634 1.1268695
9.344432 1.0957097
9.34023 1.0669317
9.336028 1.0405026
9.331826 1.0160375
9.327624 0.99301285
9.323422 0.9709599
9.31922 0.94959956
9.315018 0.92888774
9.310815 0.90896695
9.306613 0.89004846
9.302411 0.87227726
9.298209 0.85564293
9.294007 0.83998196
9.289805 0.82507313
9.285603 0.81077647
9.281401 0.79713501
9.277199 0.78437037
9.272996 0.77275609
9.268794 0.76242453
9.264592 0.7532126
9.26039 0.7446488
9.256188 0.73612281
9.251986 0.72718557
9.247784 0.71784984
9.243582 0.70874095
9.23938 0.70100137
9.235178 0.69595766
9.230975 0.69466762
9.226773 0.69752411
9.222571 0.70407067
9.218369 0.71309238
9.214167 0.72292485
9.209965 0.73183345
9.205763 0.73829592
9.201561 0.74108261
9.197359 0.73913852
9.193157 0.73137565
9.188954 0.71653213
9.184752 0.69322399
9.18055 0.66022114
9.176348 0.6168675
9.172146 0.56348762
9.167944 0.50161334
9.163742 0.43392546
9.15954 0.36390716
9.155338 0.29530474
9.151136 0.23154853
9.146933 0.17528619
9.142731 0.12813133
9.138529 0.090656952
9.134327 0.062595844
9.130125 0.043167785
9.125923 0.031442064
9.121721 0.026656667
9.117519 0.028439035
9.113317 0.036896905
9.109115 0.052566082
9.104912 0.076217064
9.10071 0.10853926
9.096508 0.14974542
9.092306 0.19916717
9.088104 0.25493782
9.083902 0.31386673
9.0797 0.37158819
9.075498 0.42301277
9.071296 0.46303038
9.067094 0.48733352
9.062891 0.49317678
9.058689 0.47988597
9.054487 0.44898565
9.050285 0.40391108
9.046083 0.34937993
9.041881 0.29058222
9.037679 0.23238013
9.033477 0.17868489
9.029275 0.13210996
9.025073 0.093916575
9.02087 0.064196013
9.016668 0.042192367
9.012466 0.026663911
9.008264 0.016203039
9.004062 0.0094697078
8.99986 0.0053275779
8.995658 0.0028968521
8.991456 0.0015498591
8.987254 0.0008771729
8.983052 0.00064717048
8.978849 0.00077459822
8.974647 0.0013071087
8.970445 0.0024329763
8.966243 0.0045080369
8.962041 0.0080949159
8.957839 0.014000774
8.953637 0.023292547
8.949435 0.037263009
8.945233 0.057320045
8.941031 0.084780592
8.936828 0.12057199
8.932626 0.16487552
8.928424 0.21678327
8.924222 0.27406612
8.92002 0.33315432
8.915818 0.38940108
8.911616 0.43763591
8.907414 0.47293164
8.903212 0.49143473
8.89901 0.49106977
8.894807 0.47194657
8.890605 0.43636949
8.886403 0.38845413
8.882201 0.33345918
8.877999 0.27700724
8.873797 0.22437669
8.869595 0.17999855
8.865393 0.14720826
8.861191 0.12821563
8.856988 0.12419532
8.852786 0.13538583
8.848584 0.16111491
8.844382 0.19973279
8.84018 0.24850458
8.835978 0.30356319
8.831776 0.36003475
8.827574 0.41241084
8.823372 0.455166
8.81917 0.48353005
8.814967 0.49425458
8.810765 0.48619023
8.806563 0.46052727
8.802361 0.42063722
8.798159 0.37155751
8.793957 0.31924776
8.789755 0.2697858
8.785553 0.22865472
8.781351 0.20021251
8.777149 0.18736216
8.772946 0.19138468
8.768744 0.21188066
8.764542 0.24678765
8.76034 0.29248417
8.756138 0.34402757
8.751936 0.39557748
8.747734 0.44102044
8.743532 0.47474387
8.73933 0.49243635
8.735128 0.49174923
8.730925 0.47266334
8.726723 0.43746898
8.722521 0.39036478
8.718319 0.3367786
8.714117 0.28257573
8.709915 0.23332528
8.705713 0.19374759
8.701511 0.1673866
8.697309 0.15647327
8.693107 0.16190005
8.688904 0.18322599
8.684702 0.21867265
8.6805 0.26513096
8.676298 0.31824944
8.672096 0.3726886
8.667894 0.42259503
8.663692 0.46227819
8.65949 0.48698969
8.655288 0.49364323
8.651086 0.48129843
8.646883 0.45127815
8.642681 0.40687939
8.638479 0.35274533
8.634277 0.29405119
8.630075 0.23569311
8.625873 0.18164832
8.621671 0.13460945
8.617469 0.09591335
8.613267 0.065711545
8.609065 0.043287595
8.604862 0.02741855
8.60066 0.016698828
8.596458 0.0097789999
8.592256 0.0055068113
8.588054 0.0029830571
8.583852 0.0015572862
8.57965 0.00079062018
8.575448 0.0004075562
8.571246 0.00025175213
8.567044 0.00025379916
8.562841 0.00041463552
8.558639 0.00080578922
8.554437 0.0015864301
8.550235 0.0030359912
8.546033 0.0055987309
8.541831 0.0099319893
8.537629 0.016943172
8.533427 0.027793538
8.529225 0.043842032
8.525023 0.066504966
8.52082 0.097020814
8.516618 0.13613544
8.512416 0.18375834
8.508214 0.23867501
8.504012 0.29841926
8.49981 0.35939852
8.495608 0.41731661
8.491406 0.46785785
8.487204 0.50750568
8.483002 0.5342982
8.478799 0.54830377
8.474597 0.55164841
8.470395 0.54803774
8.466193 0.54185869
8.461991 0.53707655
8.457789 0.53621622
8.453587 0.53970541
8.449385 0.54576296
8.445183 0.55086331
8.44098 0.55064749
8.436778 0.54102974
8.432576 0.51920433
8.428374 0.48430123
8.424172 0.43755188
8.41997 0.38197077
8.415768 0.32168603
8.411566 0.26112729
8.407364 0.20428508
8.403162 0.15420193
8.398959 0.11276813
8.394757 0.08080546
8.390555 0.058356755
8.386353 0.045068342
8.382151 0.040554059
8.377949 0.044653011
8.373747 0.057526887
8.369545 0.079578605
8.365343 0.11120992
8.361141 0.15247135
8.356938 0.20269054
8.352736 0.26018785
8.348534 0.32218876
8.344332 0.38501065
8.34013 0.44453567
8.335928 0.49689288
8.331726 0.53918915
8.327524 0.57008162
8.323322 0.59000144
8.31912 0.60092458
8.314917 0.60572004
8.310715 0.60724535
8.306513 0.60745273
8.302311 0.6067797
8.298109 0.60401609
8.293907 0.59669139
8.289705 0.58186351
8.285503 0.55706934
8.281301 0.5211589
8.277099 0.47478842
8.272896 0.42046697
8.268694 0.36219041
8.264492 0.30480473
8.26029 0.25328624
8.256088 0.21210231
8.251886 0.1847462
8.247684 0.17345773
8.243482 0.17908432
8.23928 0.20102334
8.235078 0.23721515
8.230875 0.28420602
8.226673 0.3373407
8.222471 0.39115084
8.218269 0.4399666
8.214067 0.47870421
8.209865 0.50370066
8.205663 0.51340952
8.201461 0.50876897
8.197259 0.49311002
8.193057 0.47157895
8.188854 0.45016991
8.184652 0.43456732
8.18045 0.42905259
8.176248 0.43572062
8.172046 0.45418282
8.167844 0.48181936
8.163642 0.51451244
8.15944 0.54767349
8.155238 0.57730187
8.151036 0.60080352
8.146833 0.61736403
8.142631 0.62779953
8.138429 0.63396548
8.134227 0.63793934
8.130025 0.64125995
8.125823 0.64447798
8.121621 0.64715335
8.117419 0.64826926
8.113217 0.64687784
8.109015 0.64270985
8.104812 0.63650029
8.10061 0.62989771
8.096408 0.62499015
8.092206 0.62363154
8.088004 0.62682906
8.083802 0.63442527
8.0796 0.64519076
8.075398 0.65728179
8.071196 0.66887824
8.066993 0.67875551
8.062791 0.68658271
8.058589 0.69286046
8.054387 0.69856098
8.050185 0.70464884
8.045983 0.71169373
8.041781 0.71972836
8.037579 0.72838323
8.033377 0.73720505
8.029175 0.74599105
8.024972 0.75497958
8.02077 0.76481711
8.016568 0.77633137
8.012366 0.79022593
8.008164 0.80683348
8.003962 0.82602068
7.99976 0.8472531
7.995558 0.86975129
7.991356 0.8926342
7.987154 0.91496822
7.982951 0.93570021
7.978749 0.95351975
7.974547 0.96673742
7.970345 0.97326672
7.966143 0.97076427
7.961941 0.95693149
7.957739 0.9299329
7.953537 0.88885152
7.949335 0.83408713
7.945133 0.76760574
7.94093 0.69296878
7.936728 0.61510467
7.932526 0.53983098
7.928324 0.47318409
7.924122 0.42065434
7.91992 0.38645045
7.915718 0.37291948
7.911516 0.38022893
7.907314 0.40637766
7.903112 0.44754725
7.898909 0.49874111
7.894707 0.5545963
7.890505 0.61020754
7.886303 0.6617913
7.882101 0.70705131
7.877899 0.74518343
7.873697 0.77655446
7.869495 0.80217603
7.865293 0.82313768
7.861091 0.84014997
7.856888 0.85328954
7.852686 0.86196259
7.848484 0.86504531
7.844282 0.86113914
7.84008 0.84888938
7.835878 0.82733799
7.831676 0.79628887
7.827474 0.75664633
7.823272 0.71065538
7.81907 0.66194968
7.814867 0.61532451
7.810665 0.57620643
7.806463 0.54987416
7.802261 0.54056873
7.798059 0.55068198
7.793857 0.58021185
7.789655 0.62661876
7.785453 0.68512766
7.781251 0.74942128
7.777049 0.81258999
7.772846 0.86815712
7.768644 0.91099431
7.764442 0.93797065
7.76024 0.94823234
7.756038 0.943077
7.751836 0.92545847
7.747634 0.89922829
7.743432 0.86827845
7.73923 0.83578142
7.735028 0.80371076
7.730825 0.77276152
7.726623 0.74268047
7.722421 0.71289162
7.718219 0.68320429
7.714017 0.6543574
7.709815 0.62820523
7.705613 0.6074719
7.701411 0.59515339
7.697209 0.59377068
7.693007 0.60472852
7.688804 0.62799203
7.684602 0.66217423
7.6804 0.70497793
7.676198 0.75381251
7.671996 0.80635534
7.667794 0.86086702
7.663592 0.9161787
7.65939 0.97140354
7.655188 1.0255285
7.650985 1.0770779
7.646783 1.1239973
7.642581 1.1638116
7.638379 1.1940006
7.634177 1.2124653
7.629975 1.2179368
7.625773 1.2102186
7.621571 1.1902171
7.617369 1.1597782
7.613167 1.1213857
7.608964 1.0777842
7.604762 1.0315799
7.60056 0.9848689
7.596358 0.93894447
7.592156 0.89414873
7.587954 0.84993436
7.583752 0.80517425
7.57955 0.75869602
7.575348 0.70994136
7.571146 0.6595851
7.566943 0.60992853
7.562741 0.56491863
7.558539 0.52973405
7.554337 0.50999015
7.550135 0.51071689
7.545933 0.53532543
7.541731 0.58478774
7.537529 0.65721203
7.533327 0.74791513
7.529125 0.84999137
7.524922 0.95527419
7.52072 1.0555035
7.516518 1.1434667
7.512316 1.2138895
7.508114 1.2639119
7.503912 1.2930903
7.49971 1.3029782
7.495508 1.2964356
7.491306 1.2768705
7.487104 1.2476008
7.482901 1.2114732
7.478699 1.1707778
7.474497 1.1274084
7.470295 1.0831475
7.466093 1.0399258
7.461891 0.99992772
7.457689 0.96547462
7.453487 0.93869972
7.449285 0.92110861
7.445083 0.91316775
7.44088 0.91406515
7.436678 0.92174241
7.432476 0.93322192
7.428274 0.94517243
7.424072 0.95459687
7.41987 0.95949834
7.415668 0.95938595
7.411466 0.9555099
7.407264 0.950759
7.403062 0.94920643
7.398859 0.95535264
7.394657 0.97318009
7.390455 1.0051928
7.386253 1.0516426
7.382051 1.11013
7.377849 1.1756999
7.373647 1.2414519
7.369445 1.299572
7.365243 1.342598
7.361041 1.3646819
7.356838 1.362614
7.352636 1.3364184
7.348434 1.2894085
7.344232 1.2276916
7.34003 1.1592083
7.335828 1.0924813
7.331626 1.035307
7.327424 0.99363429
7.323222 0.97083204
7.31902 0.96745636
7.314817 0.98151061
7.310615 1.0090817
7.306413 1.0451682
7.302211 1.0845072
7.298009 1.1222514
7.293807 1.1544274
7.289605 1.1781783
7.285403 1.1918412
7.281201 1.1949174
7.276998 1.1879753
7.272796 1.1724964
7.268594 1.1506633
7.264392 1.125095
7.26019 1.0985536
7.255988 1.0736653
7.251786 1.0526995
7.247584 1.0374251
7.243382 1.0290312
7.23918 1.0280779
7.234977 1.0344399
7.230775 1.047242
7.226573 1.064827
7.222371 1.0848303
7.218169 1.1044282
7.213967 1.1207793
7.209765 1.1315938
7.205563 1.1356906
7.201361 1.1333586
7.197159 1.1263649
7.192956 1.1175395
7.188754 1.1099955
7.184552 1.1061741
7.18035 1.1069818
7.176148 1.1112922
7.171946 1.1159982
7.167744 1.1166473
7.163542 1.1085257
7.15934 1.0879102
7.155138 1.0531511
7.150935 1.0052848
7.146733 0.94800022
7.142531 0.88696681
7.138329 0.82870432
7.134127 0.77930327
7.129925 0.74333331
7.125723 0.72320979
7.121521 0.71914002
7.117319 0.72959044
7.113117 0.75206062
7.108914 0.78387159
7.104712 0.82270093
7.10051 0.86671506
7.096308 0.91431783
7.092106 0.9636891
7.087904 1.0123699
7.083702 1.0571283
7.0795 1.0942232
7.075298 1.1200171
7.071096 1.1317403
7.066893 1.1281418
7.062691 1.1097914
7.058489 1.0789298
7.054287 1.0389212
7.050085 0.993509
7.045883 0.94612347
7.041681 0.89945363
7.037479 0.85536616
7.033277 0.81511016
7.029075 0.77963858
7.024872 0.74985409
7.02067 0.72665431
7.016468 0.71077269
7.012266 0.7025274
7.008064 0.70164554
7.003862 0.70729783
6.99966 0.71837417
6.995458 0.73390451
6.991256 0.75344178
6.987054 0.77721845
6.982851 0.80597072
6.978649 0.84046066
6.974447 0.88085825
6.970245 0.92621552
6.966043 0.97424412
6.961841 1.0215047
6.957639 1.0639711
6.953437 1.097805
6.949235 1.1201086
6.945033 1.1294439
6.94083 1.1259914
6.936628 1.1113483
6.932426 1.0880677
6.928224 1.0591019
6.924022 1.0273033
6.91982 0.99507897
6.915618 0.96422464
6.911416 0.93590516
6.907214 0.91073145
6.903012 0.88889632
6.898809 0.87035525
6.894607 0.85504586
6.890405 0.84312062
6.886203 0.83513077
6.882001 0.83207393
6.877799 0.83523048
6.873597 0.84577413
6.869395 0.86423253
6.865193 0.88995703
6.86099 0.92079626
6.856788 0.95313279
6.852586 0.98234293
6.848384 1.003608
6.844182 1.0128869
6.83998 1.0077956
6.835778 0.98814904
6.831576 0.95600298
6.827374 0.91517022
6.823172 0.87032673
6.818969 0.82594381
6.814767 0.78533599
6.810565 0.75008592
6.806363 0.72000129
6.802161 0.69360085
6.797959 0.66896619
6.793757 0.64468277
6.789555 0.62056818
6.785353 0.59795688
6.781151 0.57945691
6.776948 0.56826445
6.772746 0.56726067
6.768544 0.57817523
6.764342 0.60106583
6.76014 0.6342498
6.755938 0.67467506
6.751736 0.71858711
6.747534 0.76227843
6.743332 0.80271386
6.73913 0.83789883
6.734927 0.86695842
6.730725 0.88998493
6.726523 0.90775742
6.722321 0.92143447
6.718119 0.93228526
6.713917 0.94148187
6.709715 0.94994906
6.705513 0.95826344
6.701311 0.96660393
6.697109 0.97476399
6.692906 0.98223454
6.688704 0.98835138
6.684502 0.992482
6.6803 0.99421213
6.676098 0.99348784
6.671896 0.99067559
6.667694 0.98651791
6.663492 0.98198338
6.65929 0.97803374
6.655088 0.97535451
6.650885 0.97411073
6.646683 0.97379204
6.642481 0.97319703
6.638279 0.9705804
6.634077 0.96395592
6.629875 0.9515191
6.625673 0.9321309
6.621471 0.90578494
6.617269 0.87396402
6.613067 0.83978458
6.608864 0.80783874
6.604662 0.78368643
6.60046 0.7730261
6.596258 0.78066822
6.592056 0.80951992
6.587854 0.85982772
6.583652 0.9288923
6.57945 1.0113633
6.575248 1.1000706
6.571046 1.1871977
6.566843 1.2655067
6.562641 1.3293157
6.558439 1.3750164
6.554237 1.4010711
6.550035 1.4075941
6.545833 1.3957371
6.541631 1.3671371
6.537429 1.3236175
6.533227 1.2672119
6.529025 1.2004313
6.524822 1.1265934
6.52062 1.0499983
6.516418 0.97579053
6.512216 0.90946257
6.508014 0.85609039
6.503812 0.81949445
6.49961 0.80155921
6.495408 0.80190344
6.491206 0.81799078
6.487004 0.84564371
6.482801 0.87981569
6.478599 0.91542104
6.474397 0.94803077
6.470195 0.97430523
6.465993 0.99212278
6.461791 1.000449
6.457589 0.99905052
6.453387 0.9881804
6.449185 0.9683499
6.444982 0.94025777
6.44078 0.90488748
6.436578 0.86371567
6.432376 0.81892272
6.428174 0.77347821
6.423972 0.73100267
6.41977 0.69538055
6.415568 0.67019523
6.411366 0.6581377
6.407164 0.66057016
6.402961 0.67738468
6.398759 0.70719543
6.394557 0.74778019
6.390355 0.79659328
6.386153 0.85115228
6.381951 0.90916531
6.377749 0.96839082
6.373547 1.0263526
6.369345 1.0801101
6.365143 1.1262713
6.36094 1.161331
6.356738 1.1822729
6.352536 1.1872411
6.348334 1.1760386
6.344132 1.1502619
6.33993 1.1130102
6.335728 1.0682641
6.331526 1.0201415
6.327324 0.97225826
6.323122 0.92735573
6.318919 0.88723021
6.314717 0.85288279
6.310515 0.82474846
6.306313 0.80288133
6.302111 0.78704939
6.297909 0.77677641
6.293707 0.77141366
6.289505 0.77030336
6.285303 0.77302579
6.281101 0.77964196
6.276898 0.79080463
6.272696 0.8076373
6.268494 0.83136701
6.264292 0.86280265
6.26009 0.90182686
6.255888 0.94707992
6.251686 0.99595369
6.247484 1.0449092
6.243282 1.0900268
6.23908 1.1276338
6.234877 1.1548483
6.230675 1.1699264
6.226473 1.1723723
6.222271 1.162836
6.218069 1.1428628
6.213867 1.1145647
6.209665 1.0802684
6.205463 1.0421812
6.201261 1.0021101
6.197059 0.96127844
6.192856 0.92028812
6.188654 0.8792601
6.184452 0.83814171
6.18025 0.7971067
6.176048 0.75691826
6.171846 0.71910938
6.167644 0.68587766
6.163442 0.65968565
6.15924 0.64267156
6.155038 0.63605923
6.150835 0.63977388
6.146633 0.6524061
6.142431 0.67154459
6.138229 0.69436549
6.134027 0.71827693
6.129825 0.74140709
6.125623 0.76279435
6.121421 0.78225613
6.117219 0.8000278
6.113017 0.81632871
6.108814 0.83100896
6.104612 0.84337176
6.10041 0.85218772
6.096208 0.85585882
6.092006 0.85267065
6.087804 0.84108683
6.083602 0.82006347
6.0794 0.78936866
6.075198 0.74987177
6.070995 0.70373304
6.066793 0.65440161
6.062591 0.60634647
6.058389 0.56450484
6.054187 0.53352143
6.049985 0.51693439
6.045783 0.5165061
6.041581 0.53187515
6.037379 0.56062538
6.033177 0.59875107
6.028974 0.6413861
6.024772 0.68359818
6.02057 0.72105042
6.016368 0.75040136
6.012166 0.76942245
6.007964 0.77691545
6.003762 0.77256841
5.99956 0.75687554
5.995358 0.73117209
5.991156 0.69773666
5.986953 0.65983867
5.982751 0.62159569
5.978549 0.5875636
5.974347 0.56208943
5.970145 0.54856695
5.965943 0.54880061
5.961741 0.56267539
5.957539 0.58824622
5.953337 0.62223232
5.949135 0.66077462
5.944932 0.70023562
5.94073 0.73781838
5.936528 0.77185343
5.932326 0.80171954
5.928124 0.82748081
5.923922 0.84939691
5.91972 0.8674736
5.915518 0.88117538
5.911316 0.8893497
5.907114 0.89034593
5.902911 0.88227661
5.898709 0.86336143
5.894507 0.83230417
5.890305 0.78865875
5.886103 0.73313593
5.881901 0.66779173
5.877699 0.59603804
5.873497 0.52243531
5.869295 0.45226777
5.865093 0.39094959
5.86089 0.3433496
5.856688 0.31314137
5.852486 0.30228155
5.848284 0.31070135
5.844082 0.3362702
5.83988 0.37506
5.835678 0.42189916
5.831476 0.47115462
5.827274 0.51762057
5.823072 0.55734373
5.818869 0.58819836
5.814667 0.61006205
5.810465 0.62453696
5.806263 0.63428815
5.802061 0.64218829
5.797859 0.65052015
5.793657 0.66046568
5.789455 0.67200564
5.785253 0.68420579
5.781051 0.69573091
5.776848 0.70536138
5.772646 0.71231522
5.768444 0.71628574
5.764242 0.7172438
5.76004 0.71516037
5.755838 0.70983299
5.751636 0.70093614
5.747434 0.68829248
5.743232 0.67223578
5.73903 0.65386784
5.734827 0.63503437
5.730625 0.61795114
5.726423 0.60455941
5.722221 0.59581506
5.718019 0.59116716
5.713817 0.58843541
5.709615 0.58416899
5.705413 0.57440974
5.701211 0.555649
5.697009 0.52570811
5.692806 0.48430476
5.688604 0.43317423
5.684402 0.37575424
5.6802 0.31656296
5.675998 0.26046333
5.671796 0.21199918
5.667594 0.17492285
5.663392 0.15194316
5.65919 0.14464313
5.654987 0.15347812
5.650785 0.17777552
5.646583 0.21570732
5.642381 0.26427144
5.638179 0.31936654
5.633977 0.37605397
5.629775 0.42905961
5.625573 0.47348887
5.621371 0.50563475
5.617169 0.52369014
5.612966 0.52815809
5.608764 0.52180557
5.604562 0.50911338
5.60036 0.49531048
5.596158 0.48520128
5.591956 0.48206259
5.587754 0.48688119
5.583552 0.49812256
5.57935 0.51208833
5.575148 0.52377179
5.570945 0.52799588
5.566743 0.52055353
5.562541 0.49908073
5.558339 0.46347504
5.554137 0.41579969
5.549935 0.35974759
5.545733 0.2998404
5.541531 0.24057956
5.537329 0.18574344
5.533127 0.13795432
5.528924 0.098548451
5.524722 0.067703405
5.52052 0.044728922
5.516318 0.028416177
5.512116 0.017359245
5.507914 0.010197106
5.503712 0.0057596985
5.49951 0.0031282126
5.495308 0.0016336759
5.491106 0.0008203612
5.486903 0.00039610725
5.482701 0.00018390483
5.478499 8.2097793e-05
5.474297 3.5245692e-05
5.470095 1.4545737e-05
5.465893 5.77368e-06
5.461691 2.204496e-06
5.457489 8.07003e-07
5.453287 2.82123e-07
5.449085 9.8415e-08
5.444882 3.2805e-08
5.44068 1.3122e-08
5.436478 0
5.432276 0
5.428074 0
5.423872 0
5.41967 1.3122e-08
5.415468 3.2805e-08
5.411266 9.8415e-08
5.407064 2.95245e-07
5.402861 8.26686e-07
5.398659 2.237301e-06
5.394457 5.83929e-06
5.390255 1.4657274e-05
5.386053 3.5370351e-05
5.381851 8.2091232e-05
5.377649 0.00018325529
5.373447 0.00039348941
5.369245 0.00081265202
5.365043 0.001614275
5.36084 0.0030842736
5.356638 0.0056680479
5.352436 0.010018903
5.348234 0.017033924
5.344032 0.027855985
5.33983 0.043816031
5.335628 0.066291754
5.331426 0.096471527
5.327224 0.1350371
5.323022 0.18181192
5.318819 0.23545492
5.314617 0.29329867
5.310415 0.35142287
5.306213 0.40501219
5.302011 0.44897766
5.297809 0.47874059
5.293607 0.4910151
5.289405 0.48440498
5.285203 0.45966504
5.281001 0.41955924
5.276798 0.36835264
5.272596 0.31106602
5.268394 0.25267317
5.264192 0.19741621
5.25999 0.14836208
5.255788 0.10724538
5.251586 0.074567372
5.247384 0.049869229
5.243182 0.03207959
5.238979 0.019848882
5.234777 0.011812805
5.230575 0.0067620487
5.226373 0.003723151
5.222171 0.0019717314
5.217969 0.0010043579
5.213767 0.000492075
5.209565 0.00023188542
5.205363 0.00010510066
5.201161 4.5822024e-05
5.196958 1.9210608e-05
5.192756 7.748541e-06
5.188554 3.004938e-06
5.184352 1.121931e-06
5.18015 4.00221e-07
5.175948 1.37781e-07
5.171746 4.5927e-08
5.167544 1.3122e-08
5.163342 6.561e-09
5.15914 0
5.154937 0
5.150735 0
5.146533 0
5.142331 6.561e-09
5.138129 1.3122e-08
5.133927 3.9366e-08
5.129725 1.11537e-07
5.125523 3.34611e-07
5.121321 9.38223e-07
5.117119 2.552229e-06
5.112916 6.639732e-06
5.108714 1.6638696e-05
5.104512 4.0068027e-05
5.10031 9.2785662e-05
5.096108 0.00020661245
5.091906 0.00044237543
5.087704 0.00091075865
5.083502 0.0018029694
5.0793 0.0034320197
5.075098 0.0062818163
5.070895 0.011055928
5.066693 0.018710266
5.062491 0.030446622
5.058289 0.047640143
5.054087 0.071677291
5.049885 0.10369666
5.045683 0.14425227
5.041481 0.19295462
5.037279 0.2481775
5.033077 0.30693353
5.028874 0.36500681
5.024672 0.41738065
5.02047 0.45892145
5.016268 0.48519814
5.012066 0.49325854
5.007864 0.48217514
5.003662 0.4532207
4.99946 0.40962775
4.995258 0.35599485
4.991056 0.29749027
4.986853 0.23904327
4.982651 0.18469493
4.978449 0.13721706
4.974247 0.098024791
4.970045 0.067334624
4.965843 0.044474959
4.961641 0.02824668
4.957439 0.017250188
4.953237 0.010129659
4.949035 0.0057196633
4.944832 0.0031054197
4.94063 0.0016212362
4.936428 0.00081385268
4.932226 0.00039284644
4.928024 0.00018233675
4.923822 8.1389205e-05
4.91962 3.4963569e-05
4.915418 1.4532615e-05
4.911216 6.075486e-06
4.907014 3.195207e-06
4.902811 3.536379e-06
4.898609 7.394247e-06
4.894407 1.7872164e-05
4.890205 4.2725232e-05
4.886003 9.861183e-05
4.881801 0.00021896681
4.877599 0.00046755654
4.873397 0.00095997272
4.869195 0.0018951842
4.864992 0.0035975669
4.86079 0.0065664653
4.856588 0.011524449
4.852386 0.019447965
4.848184 0.031556842
4.843982 0.049235496
4.83978 0.073863266
4.835578 0.10654773
4.831376 0.14778328
4.827174 0.19709331
4.822971 0.25274579
4.818769 0.31164589
4.814567 0.36949141
4.810365 0.42122366
4.806163 0.46172843
4.801961 0.48666032
4.797759 0.49320869
4.793557 0.48061902
4.789355 0.45033598
4.785153 0.40573065
4.78095 0.35148308
4.776748 0.29277669
4.772546 0.23449524
4.768344 0.18059138
4.764142 0.13372895
4.75994 0.095218061
4.755738 0.065189656
4.751536 0.042914445
4.747334 0.027163997
4.743132 0.016532913
4.738929 0.0096754345
4.734727 0.0054444884
4.730525 0.0029458365
4.726323 0.0015325906
4.722121 0.00076667253
4.717919 0.00036877413
4.713717 0.00017055976
4.709515 7.5851721e-05
4.705313 3.2431023e-05
4.701111 1.3338513e-05
4.696908 5.275044e-06
4.692706 2.007666e-06
4.688504 7.41393e-07
4.684302 2.95245e-07
4.6801 1.90269e-07
4.675898 3.41172e-07
4.671696 8.92296e-07
4.667494 2.401326e-06
4.663292 6.259194e-06
4.65909 1.5726717e-05
4.654887 3.7975068e-05
4.650685 8.8173279e-05
4.646483 0.00019686937
4.642281 0.00042263338
4.638079 0.00087242273
4.633877 0.0017316119
4.629675 0.0033047429
4.625473 0.0060644242
4.621271 0.010700532
4.617069 0.018154549
4.612866 0.02961621
4.608664 0.046455554
4.604462 0.070066421
4.60026 0.10161231
4.596058 0.14169249
4.591856 0.18998156
4.587654 0.24492899
4.583452 0.30362186
4.57925 0.36190118
4.575048 0.41477357
4.570845 0.45708426
4.566643 0.48433471
4.562441 0.49346808
4.558239 0.48343351
4.554037 0.45538516
4.549835 0.41246399
4.545633 0.35921968
4.541431 0.30082009
4.537229 0.24223858
4.533027 0.18759504
4.528824 0.13976465
4.524622 0.10028645
4.52042 0.069529128
4.516218 0.047024518
4.512016 0.031866869
4.507814 0.023091341
4.503612 0.019973482
4.49941 0.022219903
4.495208 0.030039027
4.491006 0.044089828
4.486803 0.065310267
4.482601 0.094634742
4.478399 0.13262678
4.474197 0.17907967
4.469995 0.2326673
4.465793 0.29074511
4.461591 0.3493945
4.457389 0.40376285
4.453187 0.4486809
4.448984 0.47945726
4.444782 0.49268371
4.44058 0.48686162
4.436378 0.46269335
4.432176 0.42296601
4.427974 0.37206358
4.423772 0.31523921
4.41957 0.25783305
4.415368 0.20461544
4.411166 0.15937705
4.406963 0.12480061
4.402761 0.10256261
4.398559 0.09355471
4.394357 0.098096936
4.390155 0.11604023
4.385953 0.1467117
4.381751 0.18872663
4.377549 0.23975412
4.373347 0.29636097
4.369145 0.35405493
4.364942 0.4076031
4.36074 0.45162043
4.356538 0.48133301
4.352336 0.4933495
4.348134 0.48624902
4.343932 0.46082923
4.33973 0.41994362
4.335528 0.36796665
4.331326 0.31002098
4.327124 0.25115295
4.322921 0.19563648
4.318719 0.14652968
4.314517 0.10552748
4.310315 0.073075145
4.306113 0.048656179
4.301911 0.031150887
4.297709 0.019176399
4.293507 0.011350832
4.289305 0.0064603018
4.285103 0.0035354277
4.2809 0.0018603519
4.276698 0.0009412673
4.272496 0.000457925
4.268294 0.00021421009
4.264092 9.6348285e-05
4.25989 4.1668911e-05
4.255688 1.7327601e-05
4.251486 6.928416e-06
4.247284 2.663766e-06
4.243082 9.8415e-07
4.238879 3.47733e-07
4.234677 1.18098e-07
4.230475 3.9366e-08
4.226273 1.3122e-08
4.222071 6.561e-09
4.217869 0
4.213667 0
4.209465 0
4.205263 0
4.201061 0
4.196858 0
4.192656 6.561e-09
4.188454 1.9683e-08
4.184252 6.561e-08
4.18005 1.90269e-07
4.175848 5.31441e-07
4.171646 1.423737e-06
4.167444 3.700404e-06
4.163242 9.224766e-06
4.15904 2.2130253e-05
4.154837 5.1038019e-05
4.150635 0.00011318381
4.146433 0.00024133982
4.142231 0.0004948503
4.138029 0.00097567319
4.133827 0.0018498346
4.129625 0.0033727017
4.125423 0.0059137377
4.121221 0.0099728184
4.117019 0.01617671
4.112816 0.025243001
4.108614 0.037901591
4.104412 0.054772179
4.10021 0.076210608
4.096008 0.10215343
4.091806 0.13200367
4.087604 0.16460342
4.083402 0.19832542
4.0792 0.23128553
4.074997 0.26163819
4.070795 0.28788155
4.066593 0.30908367
4.062391 0.32495646
4.058189 0.33574956
4.053987 0.34199797
4.049785 0.34421103
4.045583 0.34261502
4.041381 0.33704407
4.037179 0.32701988
4.032976 0.31199067
4.028774 0.29164113
4.024572 0.26616133
4.02037 0.23638013
4.016168 0.20371984
4.011966 0.1699904
4.007764 0.13709095
4.003562 0.10670714
3.99936 0.080081755
3.995158 0.057902839
3.990955 0.040313553
3.986753 0.027015416
3.982551 0.017420262
3.978349 0.010806584
3.974147 0.0064483279
3.969945 0.0037006992
3.965743 0.0020425115
3.961541 0.0010840872
3.957339 0.00055330881
3.953137 0.00027155323
3.948934 0.00012815601
3.944732 5.8156704e-05
3.94053 2.5371387e-05
3.936328 1.0648503e-05
3.932126 4.297455e-06
3.927924 1.666494e-06
3.923722 6.23295e-07
3.91952 2.23074e-07
3.915318 7.8732e-08
3.911116 2.6244e-08
3.906913 6.561e-09
3.902711 0
3.898509 0
3.894307 0
3.890105 0
3.885903 0
3.881701 0
3.877499 0
3.873297 0
3.869095 0
3.864892 0
3.86069 0
3.856488 0
3.852286 0
3.848084 0
3.843882 0
3.83968 0
3.835478 0
3.831276 0
3.827074 0
3.822871 0
3.818669 0
3.814467 0
3.810265 0
3.806063 0
3.801861 0
3.797659 0
3.793457 0
3.789255 0
3.785053 0
3.78085 0
3.776648 0
3.772446 0
3.768244 0
3.764042 0
3.75984 0
3.755638 0
3.751436 0
3.747234 0
3.743032 0
3.738829 0
3.734627 0
3.730425 0
3.726223 0
3.722021 0
3.717819 0
3.713617 0
3.709415 0
3.705213 0
3.701011 0
3.696808 0
3.692606 0
3.688404 0
3.684202 0
3.68 0
