# Supplementary material for: Structural motifs of gold cluster anions with 17 to 69 atoms
Source: Nat Commun. 2026 Apr 10;17:5099. doi: 10.1038/s41467-026-71649-9 (PMC13246909; doi:10.1038/s41467-026-71649-9)
Supplement: Supplementary file 5 — Source Data [file 41467_2026_71649_MOESM5_ESM.zip › SupplementaryFigure6/29_th_green.dat]

12.05 0
12.045798 0
12.041596 0
12.037394 0
12.033192 0
12.028989 0
12.024787 0
12.020585 0
12.016383 0
12.012181 0
12.007979 6.561e-09
12.003777 1.9683e-08
11.999575 5.9049e-08
11.995373 1.77147e-07
11.991171 5.11758e-07
11.986968 1.410615e-06
11.982766 3.766014e-06
11.978564 9.657792e-06
11.974362 2.3809869e-05
11.97016 5.6450844e-05
11.965958 0.00012868745
11.961756 0.00028207707
11.957554 0.00059453158
11.953352 0.001204908
11.94915 0.002348031
11.944947 0.0043997476
11.940745 0.0079272495
11.936543 0.013733748
11.932341 0.022878509
11.928139 0.036646977
11.923937 0.056444349
11.919735 0.083593904
11.915533 0.11904211
11.911331 0.16300411
11.907129 0.2146191
11.902926 0.27171278
11.898724 0.33076814
11.894522 0.38717666
11.89032 0.43577929
11.886118 0.47162402
11.881916 0.49079164
11.877714 0.49110043
11.873512 0.47251476
11.86931 0.43715188
11.865108 0.38888505
11.860905 0.3326458
11.856703 0.27359916
11.852501 0.21638112
11.848299 0.16454923
11.844097 0.12032179
11.839895 0.084598866
11.835693 0.057194815
11.831491 0.03718097
11.827289 0.023241096
11.823087 0.013968966
11.818884 0.0080731662
11.814682 0.0044863724
11.81048 0.0023972779
11.806278 0.0012317228
11.802076 0.00060852619
11.797874 0.00028907766
11.793672 0.00013204669
11.78947 5.799924e-05
11.785268 2.4492213e-05
11.781066 9.946476e-06
11.776863 3.884112e-06
11.772661 1.456542e-06
11.768459 5.2488e-07
11.764257 1.83708e-07
11.760055 5.9049e-08
11.755853 1.9683e-08
11.751651 6.561e-09
11.747449 0
11.743247 0
11.739045 0
11.734842 0
11.73064 0
11.726438 0
11.722236 0
11.718034 0
11.713832 0
11.70963 0
11.705428 0
11.701226 0
11.697024 0
11.692821 0
11.688619 0
11.684417 0
11.680215 0
11.676013 0
11.671811 0
11.667609 0
11.663407 0
11.659205 0
11.655003 0
11.6508 0
11.646598 0
11.642396 0
11.638194 0
11.633992 0
11.62979 0
11.625588 0
11.621386 0
11.617184 0
11.612981 0
11.608779 0
11.604577 0
11.600375 0
11.596173 0
11.591971 0
11.587769 0
11.583567 0
11.579365 0
11.575163 0
11.57096 0
11.566758 0
11.562556 0
11.558354 0
11.554152 0
11.54995 0
11.545748 0
11.541546 0
11.537344 0
11.533142 0
11.528939 0
11.524737 0
11.520535 0
11.516333 0
11.512131 0
11.507929 0
11.503727 0
11.499525 0
11.495323 0
11.491121 0
11.486918 0
11.482716 0
11.478514 0
11.474312 0
11.47011 0
11.465908 0
11.461706 0
11.457504 0
11.453302 0
11.4491 0
11.444897 0
11.440695 0
11.436493 0
11.432291 0
11.428089 0
11.423887 0
11.419685 0
11.415483 0
11.411281 0
11.407079 0
11.402876 0
11.398674 0
11.394472 0
11.39027 0
11.386068 0
11.381866 0
11.377664 0
11.373462 0
11.36926 0
11.365058 0
11.360855 0
11.356653 0
11.352451 0
11.348249 6.561e-09
11.344047 1.9683e-08
11.339845 7.2171e-08
11.335643 2.03391e-07
11.331441 5.9049e-07
11.327239 1.633689e-06
11.323037 4.323699e-06
11.318834 1.1029041e-05
11.314632 2.7037881e-05
11.31043 6.3753237e-05
11.306228 0.00014453883
11.302026 0.00031507234
11.297824 0.00066039089
11.293622 0.0013309513
11.28942 0.0025792275
11.285218 0.0048059784
11.281016 0.0086107351
11.276813 0.014834218
11.272611 0.024572828
11.268409 0.039139167
11.264207 0.059942379
11.260005 0.088271871
11.255803 0.12499042
11.251601 0.17017552
11.247399 0.22278372
11.243197 0.28043732
11.238994 0.33943309
11.234792 0.39503774
11.23059 0.44206802
11.226388 0.47567012
11.222186 0.49214076
11.217984 0.48959913
11.213782 0.46834168
11.20958 0.43078821
11.205378 0.38103486
11.201176 0.32413144
11.196973 0.26526507
11.192771 0.2090395
11.188569 0.15899388
11.184367 0.11742504
11.180165 0.085493826
11.175963 0.063530898
11.171761 0.051425676
11.167559 0.048981808
11.163357 0.056146919
11.159155 0.073062102
11.154952 0.099919857
11.15075 0.13666324
11.146548 0.18260059
11.142346 0.2360421
11.138144 0.29407853
11.133942 0.35260702
11.12974 0.40666025
11.125538 0.4510185
11.121336 0.48099915
11.117134 0.49325159
11.112931 0.48636461
11.108729 0.46112945
11.104527 0.42038813
11.100325 0.36850592
11.096123 0.31060241
11.091921 0.25172797
11.087719 0.1961663
11.083517 0.14698857
11.079315 0.10590319
11.075113 0.073366998
11.07091 0.048871839
11.066708 0.03130278
11.062506 0.019278508
11.058304 0.011416422
11.054102 0.0065005929
11.0499 0.0035591194
11.045698 0.0018736904
11.041496 0.00094845816
11.037294 0.00046164508
11.033092 0.00021605373
11.028889 9.7227459e-05
11.024687 4.2069132e-05
11.020485 1.7504748e-05
11.016283 7.007148e-06
11.012081 2.709693e-06
11.007879 1.04976e-06
11.003677 5.11758e-07
10.999475 5.70807e-07
10.995273 1.299078e-06
10.991071 3.385476e-06
10.986868 8.699886e-06
10.982666 2.1539763e-05
10.978464 5.1300459e-05
10.974262 0.00011749439
10.97006 0.0002587396
10.965858 0.00054787631
10.961656 0.0011154881
10.957454 0.0021837764
10.953252 0.0041106961
10.94905 0.0074402068
10.944847 0.012948455
10.940645 0.021667814
10.936443 0.034864039
10.932241 0.053939628
10.928039 0.08024351
10.923837 0.11478636
10.919635 0.15789224
10.915433 0.20885342
10.911231 0.2656852
10.907029 0.32508575
10.902826 0.38268047
10.898624 0.43357035
10.894422 0.47312032
10.89022 0.4978416
10.886018 0.50617046
10.881816 0.49894639
10.877614 0.47945074
10.873412 0.45296784
10.86921 0.42594456
10.865008 0.40491843
10.860805 0.3954337
10.856603 0.40116042
10.852401 0.42337771
10.848199 0.46089795
10.843997 0.51041186
10.839795 0.56714725
10.835593 0.62567609
10.831391 0.68068779
10.827189 0.72757841
10.822986 0.76277751
10.818784 0.78382454
10.814582 0.78928349
10.81038 0.77861981
10.806178 0.75214361
10.801976 0.71105942
10.797774 0.65758433
10.793572 0.59503955
10.78937 0.52780936
10.785168 0.46109788
10.780965 0.40048005
10.776763 0.35130858
10.772561 0.31808145
10.768359 0.30388378
10.764157 0.31000116
10.759955 0.33576944
10.755753 0.37868989
10.751551 0.43480064
10.747349 0.49925483
10.743147 0.56701451
10.738944 0.63353584
10.734742 0.69531081
10.73054 0.75015594
10.726338 0.797199
10.722136 0.83659589
10.717934 0.86908192
10.713732 0.89549995
10.70953 0.91643847
10.705328 0.93206306
10.701126 0.94215631
10.696923 0.94631996
10.692721 0.94425503
10.688519 0.93602509
10.684317 0.92222093
10.680115 0.90397305
10.675913 0.88279938
10.671711 0.86032318
10.667509 0.83794282
10.663307 0.81656391
10.659105 0.79649803
10.654902 0.7775822
10.6507 0.75949058
10.646498 0.74212558
10.642296 0.72592831
10.638094 0.71196623
10.633892 0.70173695
10.62969 0.69674151
10.625488 0.69797689
10.621286 0.70553192
10.617084 0.71842787
10.612881 0.73474364
10.608679 0.75195387
10.604477 0.76733734
10.600275 0.77831274
10.596073 0.78262369
10.591871 0.77838765
10.587669 0.76409531
10.583467 0.73866293
10.579265 0.70159517
10.575063 0.65323669
10.57086 0.59502072
10.566658 0.52959618
10.562456 0.46074487
10.558254 0.39306755
10.554052 0.33149136
10.54985 0.28069662
10.545648 0.24456649
10.541446 0.2257346
10.537244 0.225267
10.533042 0.24248949
10.528839 0.27496873
10.524637 0.31866984
10.520435 0.36832396
10.516233 0.41802582
10.512031 0.46203628
10.507829 0.49569612
10.503627 0.51629151
10.499425 0.5236776
10.495223 0.52048464
10.491021 0.51180409
10.486818 0.50436151
10.482616 0.50529993
10.478414 0.52079088
10.474212 0.55473911
10.47001 0.60784224
10.465808 0.67721107
10.461606 0.7566591
10.457404 0.83764547
10.453202 0.91072196
10.448999 0.96721746
10.444797 1.0008208
10.440595 1.0087207
10.436393 0.99204292
10.432191 0.95547898
10.427989 0.90619504
10.423787 0.8522881
10.419585 0.80117087
10.415383 0.75827504
10.411181 0.72636273
10.406978 0.70555414
10.402776 0.69397248
10.398574 0.68874015
10.394372 0.68698496
10.39017 0.68655453
10.385968 0.68627353
10.381766 0.68575996
10.377564 0.68497665
10.373362 0.68377225
10.36916 0.6816382
10.364957 0.67778702
10.360755 0.67149877
10.356553 0.66255182
10.352351 0.651507
10.348149 0.63966982
10.343947 0.62869024
10.339745 0.6199167
10.335543 0.61373544
10.331341 0.60915143
10.327139 0.60379172
10.322936 0.59436699
10.318734 0.57746776
10.314532 0.55045862
10.31033 0.51220616
10.306128 0.46343974
10.301926 0.4066697
10.297724 0.34572618
10.293522 0.28508413
10.28932 0.22917618
10.285118 0.18186126
10.280915 0.14613492
10.276713 0.12407295
10.272511 0.11692625
10.268309 0.12525475
10.264107 0.14900516
10.259905 0.18748942
10.255703 0.23928537
10.251501 0.30213291
10.247299 0.37291733
10.243097 0.44780877
10.238894 0.52257021
10.234692 0.5929785
10.23049 0.65525303
10.226288 0.70637793
10.222086 0.7442446
10.217884 0.7676153
10.213682 0.77598356
10.20948 0.7694469
10.205278 0.74869186
10.201076 0.71512423
10.196873 0.67109028
10.192671 0.6200653
10.188469 0.56666841
10.184267 0.51640388
10.180065 0.47511314
10.175863 0.44821636
10.171661 0.43989243
10.167459 0.45237203
10.163257 0.48549617
10.159055 0.53663406
10.154852 0.60097955
10.15065 0.67217402
10.146448 0.74315124
10.142246 0.80707244
10.138044 0.85821848
10.133842 0.89272331
10.12964 0.90906002
10.125438 0.90821955
10.121236 0.89355167
10.117034 0.87027092
10.112831 0.8446723
10.108629 0.82315372
10.104427 0.81119383
10.100225 0.8124673
10.096023 0.82827528
10.091821 0.85741658
10.087619 0.8965324
10.083417 0.94084881
10.079215 0.98514847
10.075013 1.0247559
10.07081 1.0563311
10.066608 1.0783274
10.062406 1.0910638
10.058204 1.0964511
10.054002 1.0974801
10.0498 1.0976053
10.045598 1.1001429
10.041396 1.1077628
10.037194 1.1221107
10.032991 1.1435691
10.028789 1.1711637
10.024587 1.2026389
10.020385 1.2347327
10.016183 1.2636689
10.011981 1.2858298
10.007779 1.2985016
10.003577 1.3005215
9.999375 1.2926411
9.995173 1.277473
9.99097 1.2589958
9.986768 1.2417171
9.982566 1.229699
9.978364 1.2256792
9.974162 1.2304879
9.96996 1.2428732
9.965758 1.2597428
9.961556 1.2767513
9.957354 1.2891088
9.953152 1.2924724
9.948949 1.2837784
9.944747 1.2618805
9.940545 1.2278766
9.936343 1.1850394
9.932141 1.1383317
9.927939 1.0935743
9.923737 1.0564214
9.919535 1.0313601
9.915333 1.0209532
9.911131 1.0254843
9.906928 1.0430601
9.902726 1.0701037
9.898524 1.1020866
9.894322 1.1343129
9.89012 1.1625919
9.885918 1.1837011
9.881716 1.1956131
9.877514 1.1975182
9.873312 1.1896997
9.86911 1.173316
9.864907 1.1501364
9.860705 1.1222595
9.856503 1.0918472
9.852301 1.0609067
9.848099 1.0311503
9.843897 1.0039473
9.839695 0.98035226
9.835493 0.96116487
9.831291 0.94696697
9.827089 0.93809335
9.822886 0.93453315
9.818684 0.93580051
9.814482 0.94084285
9.81028 0.94805406
9.806078 0.95543083
9.801876 0.96086429
9.797674 0.96251569
9.793472 0.95919633
9.78927 0.95066445
9.785068 0.93776292
9.780865 0.92234835
9.776663 0.90700167
9.772461 0.89455882
9.768259 0.88754944
9.764057 0.88766695
9.759855 0.89539946
9.755653 0.90991872
9.751451 0.92926023
9.747249 0.95075049
9.743047 0.97157372
9.738844 0.98934021
9.734642 1.002528
9.73044 1.0107123
9.726238 1.0145545
9.722036 1.0155794
9.717834 1.0158112
9.713632 1.0173602
9.70943 1.0220503
9.705228 1.0311531
9.701026 1.0452597
9.696823 1.064279
9.692621 1.0875249
9.688419 1.1138434
9.684217 1.1417433
9.680015 1.1695162
9.675813 1.1953533
9.671611 1.2174745
9.667409 1.2342802
9.663207 1.2445178
9.659005 1.2474443
9.654802 1.2429564
9.6506 1.2316667
9.646398 1.2149107
9.642196 1.1946747
9.637994 1.1734431
9.633792 1.1539599
9.62959 1.1389157
9.625388 1.1305849
9.621186 1.1304614
9.616983 1.1389566
9.612781 1.1552237
9.608579 1.1771558
9.604377 1.2015695
9.600175 1.2245541
9.595973 1.2419424
9.591771 1.2498479
9.587569 1.2452117
9.583367 1.2263039
9.579165 1.1931141
9.574962 1.1475559
9.57076 1.0934115
9.566558 1.0359583
9.562356 0.98128035
9.558154 0.93533721
9.553952 0.90294759
9.54975 0.88689586
9.545548 0.88737071
9.541346 0.90188723
9.537144 0.92573719
9.532941 0.95288793
9.528739 0.97714269
9.524537 0.99331347
9.520335 0.99815668
9.516133 0.99087972
9.511931 0.97312718
9.507729 0.9484745
9.503527 0.92156758
9.499325 0.8971225
9.495123 0.87902072
9.49092 0.869696
9.486718 0.86991855
9.482516 0.87896735
9.478314 0.8950796
9.474112 0.91600892
9.46991 0.93952629
9.465708 0.96375236
9.461506 0.98728779
9.457304 1.009179
9.453102 1.0287937
9.448899 1.0456824
9.444697 1.0594732
9.440495 1.0698195
9.436293 1.0763897
9.432091 1.0788859
9.427889 1.0770771
9.423687 1.0708404
9.419485 1.0602069
9.415283 1.0454015
9.411081 1.0268604
9.406878 1.0052061
9.402676 0.98117078
9.398474 0.95547952
9.394272 0.92873596
9.39007 0.90137058
9.385868 0.8737056
9.381666 0.84615093
9.377464 0.81948343
9.373262 0.7951024
9.36906 0.77512965
9.364857 0.7622523
9.360655 0.75928837
9.356453 0.76855956
9.352251 0.79123982
9.348049 0.82687525
9.343847 0.87322677
9.339645 0.92648876
9.335443 0.98182202
9.331241 1.0340538
9.327039 1.0783677
9.322836 1.1108408
9.318634 1.1287587
9.314432 1.1307238
9.31023 1.1166263
9.306028 1.0875639
9.301826 1.045758
9.297624 0.99446528
9.293422 0.93782925
9.28922 0.88060404
9.285018 0.82771148
9.280815 0.78366039
9.276613 0.75193175
9.272411 0.73448272
9.268209 0.73151511
9.264007 0.74158948
9.259805 0.76206224
9.255603 0.78972321
9.251401 0.82145304
9.247199 0.85472748
9.242996 0.88786144
9.238794 0.91997982
9.234592 0.95078492
9.23039 0.9802308
9.226188 1.0082089
9.221986 1.0343093
9.217784 1.0576782
9.213582 1.0769631
9.20938 1.0903352
9.205178 1.0955908
9.200975 1.0903442
9.196773 1.0723235
9.192571 1.0397571
9.188369 0.99180389
9.184167 0.9289467
9.179965 0.85325581
9.175763 0.76843433
9.171561 0.67959638
9.167359 0.59277865
9.163157 0.51424147
9.158954 0.4496593
9.154752 0.40332509
9.15055 0.3774954
9.146348 0.37198723
9.142146 0.38410661
9.137944 0.40894591
9.133742 0.44003342
9.12954 0.47025666
9.125338 0.49292156
9.121136 0.50276711
9.116933 0.49674839
9.112731 0.47443989
9.108529 0.43799151
9.104327 0.39166947
9.100125 0.34110319
9.095923 0.2924075
9.091721 0.2513458
9.087519 0.22265057
9.083317 0.20954996
9.079115 0.21349166
9.074912 0.23403038
9.07071 0.26885525
9.066508 0.31396282
9.062306 0.36400471
9.058104 0.41283353
9.053902 0.45422965
9.0497 0.48272686
9.045498 0.49439563
9.041296 0.48741706
9.037094 0.46230867
9.032891 0.42174002
9.028689 0.36997928
9.024487 0.31210384
9.020285 0.25315983
9.016083 0.19745007
9.011881 0.14807593
9.007679 0.1067777
9.003477 0.074040137
8.999275 0.049377305
8.995073 0.031693389
8.99087 0.019630131
8.986668 0.011843976
8.982466 0.0071925684
8.978264 0.0048389934
8.974062 0.0042979077
8.96986 0.0054503933
8.965658 0.0085462011
8.961456 0.014198358
8.957254 0.023359968
8.953052 0.037260555
8.948849 0.057274906
8.944647 0.084704045
8.940445 0.12046893
8.936243 0.16474968
8.932041 0.21663998
8.927839 0.27391339
8.923637 0.33300251
8.919435 0.38926116
8.915233 0.43751595
8.911031 0.47283103
8.906828 0.49133468
8.902626 0.4909175
8.898424 0.47162847
8.894222 0.43566645
8.89002 0.38696964
8.885818 0.33051056
8.881616 0.27147319
8.877414 0.21450352
8.873212 0.16318404
8.86901 0.11980738
8.864807 0.085440826
8.860605 0.060209477
8.856403 0.043692159
8.852201 0.035323236
8.847999 0.034713306
8.843797 0.041830797
8.839595 0.057015726
8.835393 0.08082364
8.831191 0.11372403
8.826988 0.15570645
8.822786 0.20587707
8.818584 0.26215063
8.814382 0.32114567
8.81018 0.37836361
8.805978 0.42867207
8.801776 0.46703242
8.797574 0.48933264
8.793372 0.49314007
8.78917 0.4781931
8.784967 0.44651242
8.780765 0.40211064
8.776563 0.35038259
8.772361 0.29733076
8.768159 0.24879794
8.763957 0.20984219
8.759755 0.18431679
8.755553 0.17464311
8.751351 0.18171702
8.747149 0.20488502
8.742946 0.24196093
8.738744 0.2893048
8.734542 0.34202454
8.73034 0.39436329
8.726138 0.44029466
8.721936 0.47427523
8.717734 0.49202913
8.713532 0.49119485
8.70933 0.47167319
8.705128 0.43557961
8.700925 0.38680503
8.696723 0.3302904
8.692521 0.27118875
8.688319 0.21410234
8.684117 0.16254156
8.679915 0.1186777
8.675713 0.083379707
8.671511 0.056463336
8.667309 0.037053018
8.663107 0.023961467
8.658904 0.016019403
8.654702 0.012321663
8.6505 0.012383172
8.646298 0.016212507
8.642096 0.024310624
8.637894 0.037594812
8.633692 0.057239712
8.62949 0.084428168
8.625288 0.12001896
8.621086 0.16416638
8.616883 0.21596023
8.612681 0.27318176
8.608479 0.33227482
8.604277 0.38860163
8.600075 0.4369898
8.595873 0.47249466
8.591671 0.49122586
8.587469 0.4910483
8.583267 0.47198244
8.579065 0.43620048
8.574862 0.38761908
8.57066 0.33119442
8.566458 0.27209485
8.562256 0.21494087
8.558054 0.16326221
8.553852 0.11924574
8.54965 0.083766065
8.545448 0.056627309
8.541246 0.036916306
8.537044 0.023371443
8.532841 0.014699888
8.528639 0.0098113391
8.524437 0.007966773
8.520235 0.008858052
8.516033 0.012636276
8.511831 0.019898201
8.507629 0.031626093
8.503427 0.049064943
8.499225 0.073518964
8.495023 0.10606133
8.49082 0.14717719
8.486618 0.19639554
8.482416 0.25199729
8.478214 0.31090182
8.474012 0.36881713
8.46981 0.42068694
8.465608 0.46138995
8.461406 0.48656561
8.457204 0.49338522
8.453002 0.4810825
8.448799 0.45111014
8.444597 0.40688527
8.440395 0.3531965
8.436193 0.29543001
8.431991 0.23880678
8.427789 0.1877972
8.423587 0.1458078
8.419385 0.11514351
8.415183 0.097169361
8.41098 0.092549131
8.406778 0.10143622
8.402576 0.12352912
8.398374 0.1579671
8.394172 0.20311231
8.38997 0.25632123
8.385768 0.31383429
8.381566 0.3708959
8.377364 0.4221588
8.373162 0.46234018
8.368959 0.48700902
8.364757 0.49332442
8.360555 0.4805382
8.356353 0.45012748
8.352151 0.40552024
8.347949 0.35148674
8.343747 0.29335504
8.339545 0.23624333
8.335343 0.18447659
8.331141 0.141285
8.326938 0.10879158
8.322736 0.088217697
8.318534 0.080187197
8.314332 0.085002853
8.31013 0.10279756
8.305928 0.13351671
8.301726 0.17675043
8.297524 0.23148919
8.293322 0.29590792
8.28912 0.36728226
8.284917 0.44210276
8.280715 0.51638809
8.276513 0.58612792
8.272311 0.64773626
8.268109 0.69839055
8.263907 0.73617613
8.259705 0.76003514
8.255503 0.76959947
8.251301 0.76503161
8.247099 0.74698291
8.242896 0.71670917
8.238694 0.67628827
8.234492 0.62880867
8.23029 0.57837403
8.226088 0.52981371
8.221886 0.48808389
8.217684 0.45745546
8.213482 0.44067238
8.20928 0.43829878
8.205078 0.44844348
8.200875 0.46696694
8.196673 0.4881598
8.192471 0.50576602
8.188269 0.5141369
8.184067 0.50926925
8.179865 0.48951048
8.175663 0.45579891
8.171461 0.41142261
8.167259 0.36139086
8.163057 0.31158519
8.158854 0.26787427
8.154652 0.23534074
8.15045 0.21770262
8.146248 0.21694652
8.142046 0.23315163
8.137844 0.26448064
8.133642 0.3073364
8.12944 0.35670644
8.125238 0.40671843
8.121036 0.45139439
8.116833 0.48552881
8.112631 0.50554936
8.108429 0.51017902
8.104227 0.50072998
8.100025 0.48092596
8.095823 0.45625476
8.091621 0.43296719
8.087419 0.41692614
8.083217 0.41254883
8.079015 0.4220648
8.074812 0.44523966
8.07061 0.47960764
8.066408 0.52113849
8.062206 0.56516336
8.058004 0.60732576
8.053802 0.644326
8.0496 0.67429489
8.045398 0.69675023
8.041196 0.71221999
8.036993 0.721716
8.032791 0.72627052
8.028589 0.72669464
8.024387 0.72360302
8.020185 0.71762303
8.015983 0.7096246
8.011781 0.70080617
8.007579 0.69255324
8.003377 0.68610909
7.999175 0.68220484
7.994972 0.68083474
7.99077 0.68131127
7.986568 0.68261582
7.982366 0.68392569
7.978164 0.68510946
7.973962 0.68698057
7.96976 0.69118608
7.965558 0.69974676
7.961356 0.71439813
7.957154 0.73595553
7.952951 0.7639138
7.948749 0.7964045
7.944547 0.83051147
7.940345 0.86283659
7.936143 0.89014979
7.931941 0.90995748
7.927739 0.92087053
7.923537 0.92271703
7.919335 0.9164073
7.915133 0.90360471
7.91093 0.88628921
7.906728 0.86632017
7.902526 0.84510838
7.898324 0.82348476
7.894122 0.80180022
7.88992 0.78021461
7.885718 0.75905969
7.881516 0.73912207
7.877314 0.72171403
7.873112 0.70847943
7.868909 0.7009924
7.864707 0.70029747
7.860505 0.70657167
7.856303 0.71904341
7.852101 0.73619996
7.847899 0.75620018
7.843697 0.77733418
7.839495 0.79836649
7.835293 0.81866244
7.831091 0.83809449
7.826888 0.85680949
7.822686 0.87497405
7.818484 0.8925949
7.814282 0.90945376
7.81008 0.92513505
7.805878 0.9390897
7.801676 0.95067907
7.797474 0.9591711
7.793272 0.96369738
7.78907 0.96320685
7.784867 0.95646244
7.780665 0.94212155
7.776463 0.91892447
7.772261 0.8859894
7.768059 0.84318024
7.763857 0.79147813
7.759655 0.73325911
7.755453 0.67237297
7.751251 0.6139414
7.747049 0.56384881
7.742846 0.52797383
7.738644 0.51128222
7.734442 0.51695064
7.73024 0.54570145
7.726038 0.59549806
7.721836 0.66168667
7.717634 0.73758656
7.713432 0.81544556
7.70923 0.8876032
7.705028 0.94765616
7.700825 0.9914099
7.696623 1.0174306
7.692421 1.0270834
7.688219 1.0240456
7.684017 1.0133922
7.679815 1.0004507
7.675613 0.98967176
7.671411 0.9837597
7.667209 0.98324396
7.663007 0.98656705
7.658804 0.99064639
7.654602 0.99176606
7.6504 0.98659258
7.646198 0.97309353
7.641996 0.95116714
7.637794 0.92285047
7.633592 0.8920555
7.62939 0.86387223
7.625188 0.84356714
7.620985 0.83547861
7.616783 0.84204857
7.612581 0.86321762
7.608379 0.89634067
7.604177 0.93666445
7.599975 0.97827201
7.595773 1.0152816
7.591571 1.0430201
7.587369 1.0588956
7.583167 1.0627712
7.578964 1.0567687
7.574762 1.0445752
7.57056 1.0304464
7.566358 1.0181668
7.562156 1.0102195
7.557954 1.0073496
7.553752 1.008588
7.54955 1.0116828
7.545348 1.0137875
7.541146 1.0122094
7.536943 1.0050249
7.532741 0.99142606
7.528539 0.97173893
7.524337 0.94714948
7.520135 0.91924762
7.515933 0.88954857
7.511731 0.85915086
7.507529 0.82864081
7.503327 0.79826242
7.499125 0.76826916
7.494922 0.73929735
7.49072 0.71258434
7.486518 0.6899104
7.482316 0.67325407
7.478114 0.6642723
7.473912 0.66379682
7.46971 0.6715413
7.465508 0.68613596
7.461306 0.70547967
7.457104 0.72727895
7.452901 0.74957909
7.448699 0.77110948
7.444497 0.79135212
7.440295 0.81035701
7.436093 0.82841908
7.431891 0.84576508
7.427689 0.8623675
7.423487 0.87793266
7.419285 0.89203699
7.415083 0.90434159
7.41088 0.91480848
7.406678 0.9238624
7.402476 0.93246745
7.398274 0.94210421
7.394072 0.95463822
7.38987 0.97207537
7.385668 0.99621508
7.381466 1.0282403
7.377264 1.0683146
7.373062 1.1152789
7.368859 1.1665348
7.364657 1.2181797
7.360455 1.2654086
7.356253 1.3031495
7.352051 1.3268442
7.347849 1.3332446
7.343647 1.3210699
7.339445 1.2913694
7.335243 1.2474799
7.331041 1.1945434
7.326838 1.1386595
7.322636 1.0858441
7.318434 1.0410307
7.314232 1.0073407
7.31003 0.98577877
7.305828 0.97538634
7.301626 0.97376987
7.297424 0.97783212
7.293222 0.98451175
7.28902 0.99136694
7.284817 0.99690596
7.280615 1.000641
7.276413 1.0029032
7.272211 1.0044962
7.268009 1.0062819
7.263807 1.008798
7.259605 1.0119895
7.255403 1.015115
7.251201 1.0168508
7.246998 1.0155715
7.242796 1.0097468
7.238594 0.99836315
7.234392 0.98126892
7.23019 0.95935045
7.225988 0.9344822
7.221786 0.90924433
7.217584 0.88646259
7.213382 0.86867809
7.20918 0.85768101
7.204977 0.8542282
7.200775 0.8580101
7.196573 0.86785524
7.192371 0.88208855
7.188169 0.89892303
7.183967 0.91677334
7.179765 0.93442866
7.175563 0.95108406
7.171361 0.96627818
7.167159 0.97980239
7.162956 0.99163302
7.158754 1.0019071
7.154552 1.01093
7.15035 1.0191828
7.146148 1.0272924
7.141946 1.0359375
7.137744 1.0456823
7.133542 1.0567583
7.12934 1.0688441
7.125138 1.0809144
7.120935 1.0912352
7.116733 1.0975588
7.112531 1.0975232
7.108329 1.0891957
7.104127 1.071638
7.099925 1.0453397
7.095723 1.0123776
7.091521 0.97621754
7.087319 0.94116736
7.083117 0.9115913
7.078914 0.8910681
7.074712 0.88170019
7.07051 0.88374372
7.066308 0.89564145
7.062106 0.91443274
7.057904 0.93641964
7.053702 0.95791553
7.0495 0.97590255
7.045298 0.98846858
7.041096 0.9949629
7.036893 0.99588023
7.032691 0.99253774
7.028489 0.98664206
7.024287 0.97985203
7.020085 0.9734295
7.015883 0.96803989
7.011681 0.96372483
7.007479 0.96002925
7.003277 0.95623778
6.999075 0.95166192
6.994872 0.94592168
6.99067 0.93917175
6.986468 0.93222896
6.982266 0.92656294
6.978064 0.92412415
6.973862 0.92701116
6.96966 0.93702288
6.965458 0.95518947
6.961256 0.9814055
6.957054 1.0142811
6.952851 1.0512753
6.948649 1.0890947
6.944447 1.1242604
6.940245 1.153695
6.936043 1.1751791
6.931841 1.1875758
6.927639 1.1907902
6.923437 1.1855103
6.919235 1.1728227
6.915033 1.1538168
6.91083 1.1292787
6.906628 1.0995424
6.902426 1.0645295
6.898224 1.0239645
6.894022 0.97771987
6.88982 0.92620363
6.885618 0.87068058
6.881416 0.81340942
6.877214 0.75750568
6.873012 0.7065048
6.868809 0.6636919
6.864607 0.63135607
6.860405 0.61018402
6.856203 0.59900039
6.852001 0.59498207
6.847799 0.59433999
6.843597 0.59331568
6.839395 0.58923058
6.835193 0.58129312
6.83099 0.57092603
6.826788 0.56150664
6.822586 0.55757686
6.818384 0.56372393
6.814182 0.58341806
6.80998 0.61809505
6.805778 0.66669864
6.801576 0.72577253
6.797374 0.79005638
6.793172 0.85342699
6.788969 0.90996175
6.784767 0.95489384
6.780565 0.98527218
6.776363 1.0002191
6.772161 1.0007747
6.767959 0.98941088
6.763757 0.96936657
6.759555 0.94398963
6.755353 0.91625129
6.751151 0.88853344
6.746948 0.8626901
6.742746 0.84028561
6.738544 0.82284739
6.734342 0.81197056
6.73014 0.80917722
6.725938 0.8155423
6.721736 0.83120772
6.717534 0.85497182
6.713332 0.88413664
6.70913 0.91472225
6.704927 0.94204455
6.700725 0.9615402
6.696523 0.96964561
6.692321 0.96451585
6.688119 0.94640584
6.683917 0.91761605
6.679715 0.88200997
6.675513 0.8442155
6.671311 0.80870517
6.667109 0.77898576
6.662906 0.75710276
6.658704 0.74357686
6.654502 0.73776007
6.6503 0.73846637
6.646098 0.74464425
6.641896 0.75584926
6.637694 0.77235295
6.633492 0.79486188
6.62929 0.82396613
6.625088 0.85953552
6.620885 0.90029696
6.616683 0.94375679
6.612481 0.98650612
6.608279 1.0248168
6.604077 1.0553455
6.599875 1.0757444
6.595673 1.0850228
6.591471 1.0836022
6.587269 1.0731013
6.583067 1.0559656
6.578864 1.0350714
6.574662 1.0134038
6.57046 0.99384445
6.566258 0.97903472
6.562056 0.97124643
6.557854 0.97219939
6.553652 0.9828181
6.54945 1.0029845
6.545248 1.0313896
6.541046 1.0655848
6.536843 1.1022815
6.532641 1.137862
6.528439 1.1689857
6.524237 1.1931324
6.520035 1.2089394
6.515833 1.2162545
6.511631 1.2159136
6.507429 1.209337
6.503227 1.1980771
6.499025 1.1834528
6.494822 1.1663596
6.49062 1.147281
6.486418 1.1264601
6.482216 1.1041474
6.478014 1.0808245
6.473812 1.0573192
6.46961 1.0347703
6.465408 1.0144516
6.461206 0.99751236
6.457004 0.98471877
6.452801 0.97627853
6.448599 0.97179961
6.444397 0.97038973
6.440195 0.97085937
6.435993 0.97196677
6.431791 0.97264183
6.427589 0.97214362
6.423387 0.9701313
6.419185 0.96665108
6.414982 0.96205796
6.41078 0.95690047
6.406578 0.95180084
6.402376 0.94736047
6.398174 0.94410904
6.393972 0.9424958
6.38977 0.94290014
6.385568 0.94562774
6.381366 0.95086525
6.377164 0.95859191
6.372961 0.96847851
6.368759 0.9798256
6.364557 0.99159172
6.360355 1.0025367
6.356153 1.0114639
6.351951 1.0175068
6.347749 1.0203806
6.343547 1.0205192
6.339345 1.0190416
6.335143 1.0175297
6.33094 1.0176524
6.326738 1.0207154
6.322536 1.0272499
6.318334 1.0367571
6.314132 1.0476948
6.30993 1.057731
6.305728 1.0642144
6.301526 1.0647435
6.297324 1.0576794
6.293122 1.04246
6.288919 1.0196283
6.284717 0.99057708
6.280515 0.95710257
6.276313 0.92092658
6.272111 0.88335592
6.267909 0.84519944
6.263707 0.8069645
6.259505 0.76924241
6.255303 0.73310934
6.251101 0.70035173
6.246898 0.67338393
6.242696 0.65484143
6.238494 0.64696016
6.234292 0.65094032
6.23009 0.66650543
6.225888 0.69180165
6.221686 0.72366599
6.217484 0.75817485
6.213282 0.79130983
6.20908 0.81957014
6.204877 0.84041082
6.200675 0.85246162
6.196473 0.85554508
6.192271 0.85054207
6.188069 0.83914863
6.183867 0.82355297
6.179665 0.80605866
6.175463 0.78870177
6.171261 0.77294233
6.167059 0.75952628
6.162856 0.74858733
6.158654 0.73998397
6.154452 0.73376882
6.15025 0.73061017
6.146048 0.73197028
6.141846 0.73991115
6.137644 0.75652807
6.133442 0.78315799
6.12924 0.81961548
6.125038 0.86373062
6.120835 0.9113888
6.116633 0.95712545
6.112431 0.99515845
6.108229 1.020603
6.104027 1.0305511
6.099825 1.0247275
6.095623 1.0055479
6.091421 0.97756427
6.087219 0.94644368
6.083017 0.91774145
6.078814 0.89576801
6.074612 0.88280265
6.07041 0.87879685
6.066208 0.8815746
6.062006 0.88742036
6.057804 0.89188135
6.053602 0.89060721
6.0494 0.88009114
6.045198 0.85823266
6.040995 0.82468346
6.036793 0.78095521
6.032591 0.73026816
6.028389 0.67712635
6.024187 0.62663458
6.019985 0.5836302
6.015783 0.55177099
6.011581 0.53277042
6.007379 0.5259751
6.003177 0.52842347
5.998974 0.53541722
5.994772 0.5415076
5.99057 0.54168701
5.986368 0.53251626
5.982166 0.51293114
5.977964 0.48455144
5.973762 0.45143789
5.96956 0.4193689
5.965358 0.39480474
5.961156 0.38375204
5.956953 0.3907329
5.952751 0.41801668
5.948549 0.46520878
5.944347 0.52922681
5.940145 0.60464291
5.935943 0.68433047
5.931741 0.76032543
5.927539 0.82479313
5.923337 0.87098256
5.919135 0.89405348
5.914932 0.89167644
5.91073 0.86433314
5.906528 0.81527886
5.902326 0.75016895
5.898124 0.67639153
5.893922 0.60218675
5.88972 0.53566249
5.885518 0.48383422
5.881316 0.45181658
5.877114 0.44227661
5.872911 0.45522153
5.868709 0.48814355
5.864507 0.53648617
5.860305 0.59434223
5.856103 0.65525569
5.851901 0.71299031
5.847699 0.76215298
5.843497 0.79861269
5.839295 0.81971914
5.835093 0.82437238
5.83089 0.81300797
5.826688 0.7875346
5.822486 0.75121222
5.818284 0.70841555
5.814082 0.66422201
5.80988 0.62380589
5.805678 0.59169973
5.801476 0.57106632
5.797274 0.56316925
5.793072 0.56720936
5.788869 0.58060493
5.784667 0.59966232
5.780465 0.62045587
5.776263 0.6396621
5.772061 0.65510392
5.767859 0.66585808
5.763657 0.67193122
5.759455 0.67366132
5.755253 0.67109589
5.751051 0.66359928
5.746848 0.64984954
5.742646 0.62823621
5.738444 0.59752151
5.734242 0.55753477
5.73004 0.50966274
5.725838 0.45697132
5.721636 0.4039139
5.717434 0.3556988
5.713232 0.31746705
5.70903 0.29345646
5.704827 0.28630658
5.700625 0.29661494
5.696423 0.32280815
5.692221 0.36135055
5.688019 0.40727528
5.683817 0.45497692
5.679615 0.49915101
5.675413 0.53571308
5.671211 0.5625021
5.667009 0.57959377
5.662806 0.58912672
5.658604 0.59466637
5.654402 0.60026061
5.6502 0.60943274
5.645998 0.62437417
5.641796 0.64553162
5.637594 0.67165378
5.633392 0.70021748
5.62919 0.72804825
5.624987 0.75192146
5.620785 0.76898344
5.616583 0.77693879
5.612381 0.77405943
5.608179 0.75913505
5.603977 0.73148044
5.599775 0.69105007
5.595573 0.63862432
5.591371 0.57596742
5.587169 0.50584771
5.582966 0.43185671
5.578764 0.35804287
5.574562 0.28844836
5.57036 0.22667315
5.566158 0.17557509
5.561956 0.13715858
5.557754 0.11263297
5.553552 0.10256279
5.54935 0.10700738
5.545148 0.1255628
5.540945 0.15726869
5.536743 0.20040829
5.532541 0.25229018
5.528339 0.30913271
5.524137 0.36616464
5.519935 0.41800256
5.515733 0.45928313
5.511531 0.48543841
5.507329 0.49343918
5.503127 0.48231782
5.498924 0.45332905
5.494722 0.40969998
5.49052 0.35603022
5.486318 0.29749162
5.482116 0.23901708
5.477914 0.18464992
5.473712 0.13716245
5.46951 0.097968655
5.465308 0.06728293
5.461106 0.044431236
5.456903 0.028212248
5.452701 0.017224744
5.448499 0.010111925
5.444297 0.0057079519
5.440095 0.0030980845
5.435893 0.0016168535
5.431691 0.00081136607
5.427489 0.00039149487
5.423287 0.00018164129
5.419085 8.1054594e-05
5.414882 3.4845471e-05
5.41068 1.4591664e-05
5.406478 6.410097e-06
5.402276 4.146552e-06
5.398074 5.990193e-06
5.393872 1.3397562e-05
5.38967 3.1958631e-05
5.385468 7.4454228e-05
5.381266 0.00016716772
5.377064 0.00036109776
5.372861 0.0007501585
5.368659 0.0014987489
5.364457 0.0028797016
5.360255 0.0053212334
5.356053 0.0094563365
5.351851 0.016161423
5.347649 0.02656337
5.343447 0.041988858
5.339245 0.063831162
5.335043 0.093321033
5.33084 0.13121239
5.326638 0.1774267
5.322436 0.23073433
5.318234 0.28857245
5.314032 0.347094
5.30983 0.40150331
5.305628 0.44666413
5.301426 0.47788463
5.297224 0.49171691
5.293022 0.48658347
5.288819 0.46307322
5.284617 0.42383035
5.280415 0.37306493
5.276213 0.31581055
5.272011 0.25710975
5.267809 0.2013075
5.263607 0.15158303
5.259405 0.10977166
5.255203 0.076450176
5.251001 0.051205325
5.246798 0.032983722
5.242596 0.020432975
5.238394 0.012173365
5.234192 0.0069748744
5.22999 0.0038433354
5.225788 0.0020366919
5.221586 0.0010379764
5.217384 0.00050873994
5.213182 0.00023979799
5.208979 0.00010870265
5.204777 4.7390103e-05
5.200575 1.9866708e-05
5.196373 8.010981e-06
5.192171 3.103353e-06
5.187969 1.161297e-06
5.183767 4.13343e-07
5.179565 1.44342e-07
5.175363 4.5927e-08
5.171161 1.3122e-08
5.166958 6.561e-09
5.162756 0
5.158554 0
5.154352 0
5.15015 0
5.145948 0
5.141746 0
5.137544 0
5.133342 0
5.12914 0
5.124937 0
5.120735 0
5.116533 0
5.112331 0
5.108129 0
5.103927 0
5.099725 0
5.095523 0
5.091321 0
5.087119 6.561e-09
5.082916 1.9683e-08
5.078714 6.561e-08
5.074512 2.03391e-07
5.07031 5.9049e-07
5.066108 1.627128e-06
5.061906 4.317138e-06
5.057704 1.1009358e-05
5.053502 2.7005076e-05
5.0493 6.3687627e-05
5.045098 0.00014441417
5.040895 0.00031486239
5.036693 0.00066007597
5.032491 0.0013305314
5.028289 0.0025787945
5.024087 0.0048058144
5.019885 0.0086114765
5.015683 0.014837065
5.011481 0.024579763
5.007279 0.039153181
5.003077 0.059967514
4.998874 0.088313002
4.994672 0.12505263
4.99047 0.17026315
4.986268 0.22289897
4.982066 0.28057895
4.977864 0.33959533
4.973662 0.39521002
4.96946 0.44223568
4.965258 0.47581621
4.961056 0.49224836
4.956853 0.48965359
4.952651 0.46833132
4.948449 0.43070219
4.944247 0.38085579
4.940045 0.32381999
4.935843 0.26473194
4.931641 0.20809835
4.927439 0.15728618
4.923237 0.1143068
4.919035 0.079875425
4.914832 0.053667819
4.91063 0.034671631
4.906428 0.021537447
4.902226 0.01286393
4.898024 0.0073877647
4.893822 0.0040795445
4.88962 0.0021660551
4.885418 0.0011058303
4.881216 0.0005428309
4.877014 0.00025621361
4.872811 0.0001162806
4.868609 5.0742774e-05
4.864407 2.1290445e-05
4.860205 8.588349e-06
4.856003 3.332988e-06
4.851801 1.240029e-06
4.847599 4.46148e-07
4.843397 1.50903e-07
4.839195 5.2488e-08
4.834992 1.3122e-08
4.83079 6.561e-09
4.826588 0
4.822386 0
4.818184 6.561e-09
4.813982 2.6244e-08
4.80978 7.8732e-08
4.805578 2.42757e-07
4.801376 6.95466e-07
4.797174 1.90269e-06
4.792971 5.006043e-06
4.788769 1.2695535e-05
4.784567 3.0948237e-05
4.780365 7.2538416e-05
4.776163 0.00016347388
4.771961 0.00035422183
4.767759 0.00073801409
4.763557 0.0014784951
4.759355 0.0028479726
4.755153 0.0052748997
4.75095 0.009394112
4.746748 0.016086424
4.742546 0.026486573
4.738344 0.04193288
4.734142 0.063833143
4.72994 0.09343301
4.725738 0.13149735
4.721536 0.17794929
4.717334 0.23154643
4.713132 0.289696
4.708929 0.34850539
4.704727 0.40312439
4.700525 0.44836451
4.696323 0.47949708
4.692121 0.493064
4.687919 0.48750963
4.683717 0.46347435
4.679515 0.42367303
4.675313 0.37239054
4.671111 0.31472369
4.666908 0.25575502
4.662706 0.19984166
4.658504 0.15015024
4.654302 0.10848793
4.6501 0.075401282
4.645898 0.050459956
4.641696 0.032623634
4.637494 0.020603003
4.633292 0.013157016
4.62909 0.0093040294
4.624887 0.0084508567
4.620685 0.010456548
4.616483 0.01564603
4.612281 0.024777656
4.608079 0.038955557
4.603877 0.059469593
4.599675 0.087549295
4.595473 0.12403689
4.591271 0.16901527
4.587069 0.22146249
4.582866 0.2790299
4.578664 0.33804217
4.574462 0.39378449
4.57026 0.44107592
4.566058 0.4750452
4.561856 0.49195266
4.557654 0.48986732
4.553452 0.46902976
4.54925 0.43180643
4.545048 0.38224744
4.540845 0.32536202
4.536643 0.26629068
4.532441 0.20956181
4.528239 0.15857552
4.524037 0.11538009
4.519835 0.080724871
4.515633 0.054313408
4.511431 0.035154881
4.507229 0.021919337
4.503027 0.013231549
4.498824 0.0078749124
4.494622 0.00490833
4.49042 0.0037181121
4.486218 0.0040331123
4.482016 0.0059264594
4.477814 0.0098153019
4.473612 0.016455559
4.46941 0.026914501
4.465208 0.042494777
4.461006 0.064583007
4.456803 0.094407613
4.452601 0.13271561
4.448399 0.1794133
4.444197 0.23325157
4.439995 0.29165845
4.435793 0.35081687
4.431591 0.40604401
4.427389 0.45245611
4.423187 0.48581647
4.418984 0.50339187
4.414782 0.50461167
4.41058 0.49134984
4.406378 0.46772907
4.402176 0.43945752
4.397974 0.41281908
4.393772 0.39351889
4.38957 0.38561717
4.385368 0.39076482
4.381166 0.40789161
4.376963 0.43340775
4.372761 0.46187976
4.368559 0.4870479
4.364357 0.50298211
4.360155 0.50514298
4.355953 0.49113479
4.351751 0.46100792
4.347549 0.41707536
4.343347 0.36332129
4.339145 0.30456897
4.334942 0.24561321
4.33074 0.19050359
4.326538 0.14209866
4.322336 0.10192554
4.318134 0.07030164
4.313932 0.046625911
4.30973 0.029734662
4.305528 0.018233465
4.301326 0.010750874
4.297124 0.006095169
4.292921 0.0033227266
4.288719 0.0017416831
4.284517 0.000877829
4.280315 0.0004254218
4.276113 0.00019824062
4.271911 8.8822818e-05
4.267709 3.8270313e-05
4.263507 1.5851376e-05
4.259305 6.311682e-06
4.255103 2.421009e-06
4.2509 8.92296e-07
4.246698 3.14928e-07
4.242496 1.04976e-07
4.238294 3.2805e-08
4.234092 1.3122e-08
4.22989 6.561e-09
4.225688 0
4.221486 0
4.217284 0
4.213082 0
4.208879 0
4.204677 0
4.200475 0
4.196273 0
4.192071 0
4.187869 0
4.183667 0
4.179465 0
4.175263 0
4.171061 0
4.166858 0
4.162656 0
4.158454 0
4.154252 0
4.15005 0
4.145848 0
4.141646 0
4.137444 0
4.133242 0
4.12904 0
4.124837 0
4.120635 0
4.116433 0
4.112231 0
4.108029 0
4.103827 0
4.099625 6.561e-09
4.095423 1.9683e-08
4.091221 6.561e-08
4.087019 1.83708e-07
4.082816 5.18319e-07
4.078614 1.404054e-06
4.074412 3.647916e-06
4.07021 9.113229e-06
4.066008 2.1867813e-05
4.061806 5.0460651e-05
4.057604 0.00011196347
4.053402 0.00023887289
4.0492 0.00049005421
4.044997 0.00096673711
4.040795 0.0018338848
4.036593 0.0033454145
4.032391 0.0058690245
4.028189 0.009902642
4.023987 0.016071261
4.019785 0.025091337
4.015583 0.03769282
4.011381 0.054497096
4.007179 0.075863511
4.002976 0.10173358
3.998774 0.13151586
3.994572 0.16405726
3.99037 0.19773324
3.986168 0.23065949
3.981966 0.26098764
3.977764 0.28721189
3.973562 0.30839765
3.96936 0.32425819
3.965158 0.33505029
3.960955 0.34132151
3.956753 0.34359649
3.952551 0.34211498
3.948349 0.33671751
3.944147 0.32692115
3.939945 0.3121572
3.935743 0.29208346
3.931541 0.26685838
3.927339 0.23728127
3.923137 0.20475306
3.918934 0.17107453
3.914732 0.13814859
3.91053 0.1076753
3.906328 0.080918197
3.902126 0.058587558
3.897924 0.040846148
3.893722 0.027409877
3.88952 0.017698875
3.885318 0.010994491
3.881116 0.0065694571
3.876913 0.0037753897
3.872711 0.0020865883
3.868509 0.0011089993
3.864307 0.00056679823
3.860105 0.00027856038
3.855903 0.0001316399
3.851701 5.9816637e-05
3.847499 2.6139024e-05
3.843297 1.0983114e-05
3.839095 4.435236e-06
3.834892 1.725543e-06
3.83069 6.42978e-07
3.826488 2.29635e-07
3.822286 7.8732e-08
3.818084 2.6244e-08
3.813882 6.561e-09
3.80968 0
3.805478 0
3.801276 0
3.797074 0
3.792871 0
3.788669 0
3.784467 0
3.780265 0
3.776063 0
3.771861 0
3.767659 0
3.763457 0
3.759255 0
3.755053 0
3.75085 0
3.746648 0
3.742446 0
3.738244 0
3.734042 0
3.72984 0
3.725638 0
3.721436 0
3.717234 0
3.713032 0
3.708829 0
3.704627 0
3.700425 0
3.696223 0
3.692021 0
3.687819 0
3.683617 0
3.679415 0
3.675213 0
3.671011 0
3.666808 0
3.662606 0
3.658404 0
3.654202 0
3.65 0
