# Supplementary material for: Structural motifs of gold cluster anions with 17 to 69 atoms
Source: Nat Commun. 2026 Apr 10;17:5099. doi: 10.1038/s41467-026-71649-9 (PMC13246909; doi:10.1038/s41467-026-71649-9)
Supplement: Supplementary file 5 — Source Data [file 41467_2026_71649_MOESM5_ESM.zip › SupplementaryFigure6/29_th_red.dat]

12.07 0.00010173487
12.061592 0.00032436272
12.053183 0.00094675886
12.044775 0.0025297116
12.036366 0.0061877053
12.027958 0.013855297
12.01955 0.028400725
12.011141 0.053293035
12.002733 0.091545863
11.994324 0.14395753
11.985916 0.20723226
11.977508 0.27309119
11.969099 0.32944688
11.960691 0.36382324
11.952282 0.3678094
11.943874 0.34039453
11.935465 0.28838301
11.927057 0.22365784
11.918649 0.15879101
11.91024 0.10320366
11.901832 0.061403284
11.893423 0.033443786
11.885015 0.016675031
11.876607 0.0076110618
11.868198 0.0031801757
11.85979 0.0012164225
11.851381 0.00042593356
11.842973 0.00013653441
11.834565 4.0061466e-05
11.826156 1.076004e-05
11.817748 2.644083e-06
11.809339 5.97051e-07
11.800931 1.24659e-07
11.792523 2.6244e-08
11.784114 6.561e-09
11.775706 0
11.767297 0
11.758889 0
11.75048 0
11.742072 0
11.733664 0
11.725255 0
11.716847 0
11.708438 0
11.70003 0
11.691622 0
11.683213 0
11.674805 0
11.666396 0
11.657988 0
11.64958 0
11.641171 0
11.632763 0
11.624354 0
11.615946 0
11.607538 0
11.599129 0
11.590721 0
11.582312 0
11.573904 0
11.565495 0
11.557087 0
11.548679 0
11.54027 0
11.531862 0
11.523453 0
11.515045 0
11.506637 0
11.498228 0
11.48982 0
11.481411 0
11.473003 0
11.464595 0
11.456186 0
11.447778 0
11.439369 0
11.430961 0
11.422553 0
11.414144 0
11.405736 0
11.397327 6.561e-09
11.388919 1.9683e-08
11.380511 1.04976e-07
11.372102 5.11758e-07
11.363694 2.29635e-06
11.355285 9.421596e-06
11.346877 3.5383473e-05
11.338468 0.00012163438
11.33006 0.00038276874
11.321652 0.0011026941
11.313243 0.0029082157
11.304835 0.0070222449
11.296426 0.015525426
11.288018 0.031434125
11.27961 0.058301118
11.271201 0.099105329
11.262793 0.15454806
11.254384 0.22145364
11.245976 0.29240221
11.237568 0.357468
11.229159 0.40779872
11.220751 0.43931781
11.212342 0.4542118
11.203934 0.45890251
11.195526 0.45947843
11.187117 0.45746256
11.178709 0.44875639
11.1703 0.42648336
11.161892 0.38579609
11.153483 0.32749459
11.145075 0.25832865
11.136667 0.18817657
11.128258 0.1261151
11.11985 0.077598272
11.111441 0.043792346
11.103033 0.022693843
11.094625 0.01093308
11.086216 0.0053086822
11.077808 0.0036739107
11.069399 0.0052843737
11.060991 0.010870862
11.052583 0.022559775
11.044174 0.043510216
11.035766 0.076988257
11.027357 0.12474266
11.018949 0.18503102
11.010541 0.25124436
11.002132 0.31229786
10.993724 0.35535819
10.985315 0.37017156
10.976907 0.35304723
10.968498 0.30842539
10.96009 0.24720607
10.951682 0.18284833
10.943273 0.12737716
10.934865 0.089130109
10.926456 0.072702034
10.918048 0.080163085
10.90964 0.11211013
10.901231 0.16763419
10.892823 0.24334942
10.884414 0.33248102
10.876006 0.42508552
10.867598 0.50975014
10.859189 0.57615511
10.850781 0.61744246
10.842372 0.63168282
10.833964 0.62236528
10.825556 0.59803206
10.817147 0.57086331
10.808739 0.55388828
10.80033 0.55716013
10.791922 0.58431586
10.783514 0.63135151
10.775105 0.68850503
10.766697 0.7443958
10.758288 0.79029853
10.74988 0.82250297
10.741471 0.84193995
10.733063 0.85174907
10.724655 0.85438837
10.716246 0.84990689
10.707838 0.83623536
10.699429 0.81119511
10.691021 0.77492029
10.682613 0.73108337
10.674204 0.68599774
10.665796 0.64607091
10.657387 0.61530944
10.648979 0.59462983
10.640571 0.58335621
10.632162 0.58145962
10.623754 0.59037484
10.615345 0.61136566
10.606937 0.64252184
10.598529 0.67679375
10.59012 0.7029425
10.581712 0.70941361
10.573303 0.68936092
10.564895 0.64441279
10.556486 0.58536354
10.548078 0.52925356
10.53967 0.49371741
10.531261 0.49061051
10.522853 0.52137026
10.514444 0.57603593
10.506036 0.6364504
10.497628 0.68249588
10.489219 0.69903655
10.480811 0.68101334
10.472402 0.63484791
10.463994 0.57565309
10.455586 0.52131884
10.447177 0.48585539
10.438769 0.47481292
10.43036 0.4846846
10.421952 0.50614731
10.413544 0.52892405
10.405135 0.54539409
10.396727 0.5513979
10.388318 0.5449994
10.37991 0.52539121
10.371502 0.49348935
10.363093 0.45370925
10.354685 0.41484883
10.346276 0.38835791
10.337868 0.38425028
10.329459 0.40685166
10.321051 0.45292701
10.312643 0.51327299
10.304234 0.57673404
10.295826 0.63431998
10.287417 0.68143458
10.279009 0.71769298
10.270601 0.74520484
10.262192 0.76663443
10.253784 0.78388113
10.245375 0.79756442
10.236967 0.80718076
10.228559 0.81177554
10.22015 0.81091725
10.211742 0.80557016
10.203333 0.79835116
10.194925 0.79287322
10.186517 0.7924015
10.178108 0.79854353
10.1697 0.81076399
10.161291 0.82704893
10.152883 0.84536495
10.144474 0.8651464
10.136066 0.88810348
10.127658 0.91799252
10.119249 0.95933279
10.110841 1.015325
10.102432 1.0855562
10.094024 1.1644866
10.085616 1.2418748
10.077207 1.30572
10.068799 1.346905
10.06039 1.3632608
10.051982 1.3604565
10.043574 1.3486284
10.035165 1.3363047
10.026757 1.3251731
10.018348 1.3090185
10.00994 1.2776413
10.001532 1.2233852
9.993123 1.1462493
9.984715 1.0546064
9.976306 0.96150434
9.967898 0.87922259
9.959489 0.8153678
9.951081 0.772241
9.942673 0.74897819
9.934264 0.74458966
9.925856 0.75993463
9.917447 0.79740615
9.909039 0.85824553
9.900631 0.93878955
9.892222 1.0280927
9.883814 1.109273
9.875405 1.1650316
9.866997 1.1849571
9.858589 1.1704802
9.85018 1.1342767
9.841772 1.0942045
9.833363 1.0653337
9.824955 1.0548038
9.816547 1.0621861
9.808138 1.0841321
9.79973 1.1191689
9.791321 1.1687512
9.782913 1.2338674
9.774505 1.3101189
9.766096 1.385455
9.757688 1.4428334
9.749279 1.4666395
9.740871 1.4492566
9.732462 1.3941731
9.724054 1.3140986
9.715646 1.2252861
9.707237 1.1411319
9.698829 1.0682486
9.69042 1.0065783
9.682012 0.95272204
9.673604 0.90401231
9.665195 0.86095323
9.656787 0.82720467
9.648378 0.80791846
9.63997 0.80775018
9.631562 0.8292749
9.623153 0.87184261
9.614745 0.93090703
9.606336 0.99826473
9.597928 1.0635743
9.58952 1.1167518
9.581111 1.1501526
9.572703 1.1597234
9.564294 1.1453118
9.555886 1.1109057
9.547477 1.0650065
9.539069 1.0202439
9.530661 0.99106789
9.522252 0.98947055
9.513844 1.020325
9.505435 1.0786574
9.497027 1.1503837
9.488619 1.2163815
9.48021 1.2583084
9.471802 1.2639929
9.463393 1.2305168
9.454985 1.1640782
9.446577 1.07703
9.438168 0.98365138
9.42976 0.89657773
9.421351 0.82508141
9.412943 0.77502773
9.404535 0.74936792
9.396126 0.74818979
9.387718 0.76833209
9.379309 0.80335119
9.370901 0.84449436
9.362492 0.88253968
9.354084 0.90973915
9.345676 0.92112713
9.337267 0.91490194
9.328859 0.89199239
9.32045 0.85514461
9.312042 0.80803258
9.303634 0.7549631
9.295225 0.70141218
9.286817 0.65483544
9.278408 0.62451338
9.27 0.6194514
9.261592 0.64470008
9.253183 0.69794316
9.244775 0.7685131
9.236366 0.83972084
9.227958 0.8934672
9.21955 0.9149923
9.211141 0.89599125
9.202733 0.83559279
9.194324 0.73971634
9.185916 0.61949081
9.177508 0.48906791
9.169099 0.36300562
9.160691 0.2536848
9.152282 0.16954308
9.143874 0.11472167
9.135465 0.089976111
9.127057 0.09393471
9.118649 0.12362894
9.11024 0.17387507
9.101832 0.23616088
9.093423 0.2984238
9.085015 0.3468584
9.076607 0.36964595
9.068198 0.36103445
9.05979 0.32362057
9.051381 0.26754983
9.042973 0.20709737
9.034565 0.15643407
9.026156 0.12639188
9.017748 0.12291045
9.009339 0.14665211
9.000931 0.19298512
8.992523 0.25221723
8.984114 0.31077686
8.975706 0.35403139
8.967297 0.37039956
8.958889 0.35514807
8.95048 0.31191625
8.942072 0.25106687
8.933664 0.18573965
8.925255 0.12769432
8.916847 0.084855762
8.908438 0.061177349
8.90003 0.058010053
8.891622 0.075485073
8.883213 0.1127355
8.874805 0.16678031
8.866396 0.23098701
8.857988 0.29460721
8.84958 0.34450591
8.841171 0.36893146
8.832763 0.36170973
8.824354 0.32464502
8.815946 0.26674425
8.807538 0.20066758
8.799129 0.13830777
8.790721 0.08762104
8.782312 0.05180998
8.773904 0.030573276
8.765495 0.02228792
8.757087 0.025938959
8.748679 0.042036202
8.74027 0.072242581
8.731862 0.1178601
8.723453 0.17777419
8.715045 0.24692331
8.706637 0.31648882
8.698228 0.3763554
8.68982 0.41901038
8.681411 0.44274719
8.673003 0.45196089
8.664595 0.45392946
8.656186 0.45385781
8.647778 0.45135291
8.639369 0.44069001
8.630961 0.41469022
8.622553 0.36962441
8.614144 0.30804361
8.605736 0.2380506
8.597327 0.16990873
8.588919 0.11229908
8.580511 0.070243588
8.572102 0.045296357
8.563694 0.037223551
8.555285 0.045805497
8.546877 0.071637965
8.538468 0.11551554
8.53006 0.17678911
8.521652 0.25172822
8.513243 0.33307687
8.504835 0.41141049
8.496426 0.47774128
8.488018 0.52584685
8.47961 0.5529043
8.471201 0.55831385
8.462793 0.54206901
8.454384 0.50432606
8.445976 0.44661031
8.437568 0.37348103
8.429159 0.29296422
8.420751 0.21507623
8.412342 0.14930109
8.403934 0.10258001
8.395526 0.078753021
8.387117 0.07914306
8.378709 0.10316608
8.3703 0.14806314
8.361892 0.2078557
8.353483 0.27265374
8.345075 0.32969149
8.336667 0.36659708
8.328258 0.37586884
8.31985 0.35837788
8.311441 0.32385042
8.303033 0.28772799
8.294625 0.26564
8.286216 0.26784739
8.277808 0.29593671
8.269399 0.34300703
8.260991 0.39712151
8.252583 0.44638219
8.244174 0.48317629
8.235766 0.50553464
8.227357 0.5152527
8.218949 0.51454599
8.210541 0.50397596
8.202132 0.48326355
8.193724 0.45415251
8.185315 0.42265836
8.176907 0.39836817
8.168498 0.39069375
8.16009 0.40434175
8.151682 0.43693179
8.143273 0.48022818
8.134865 0.52403727
8.126456 0.5602806
8.118048 0.58513439
8.10964 0.59890282
8.101231 0.60483914
8.092823 0.6081706
8.084414 0.61538693
8.076006 0.63291184
8.067598 0.66473733
8.059189 0.71002629
8.050781 0.76251514
8.042372 0.81272075
8.033964 0.8520208
8.025556 0.8762478
8.017147 0.8866988
8.008739 0.88819069
8.00033 0.88565671
7.991922 0.8814792
7.983514 0.87495592
7.975105 0.86375199
7.966697 0.84605146
7.958288 0.82208232
7.94988 0.79451967
7.941471 0.76810428
7.933063 0.74890348
7.924655 0.74307498
7.916246 0.75467025
7.907838 0.78273612
7.899429 0.81939787
7.891021 0.85123385
7.882613 0.86481101
7.874204 0.85424314
7.865796 0.82631832
7.857387 0.79928332
7.848979 0.7948549
7.840571 0.8272187
7.832162 0.89486351
7.823754 0.97975255
7.815345 1.0544689
7.806937 1.0938911
7.798529 1.0858249
7.79012 1.0357472
7.781712 0.96381825
7.773303 0.89597312
7.764895 0.85343705
7.756486 0.84529753
7.748078 0.86685633
7.73967 0.90354426
7.731261 0.93783721
7.722853 0.95595
7.714444 0.9520146
7.706036 0.92895757
7.697628 0.89640291
7.689219 0.86646429
7.680811 0.84871014
7.672402 0.84612483
7.663994 0.85404788
7.655586 0.86309782
7.647177 0.86499502
7.638769 0.8581876
7.63036 0.84984089
7.621952 0.8526713
7.613544 0.87820962
7.605135 0.9302798
7.596727 1.0022411
7.588318 1.0790917
7.57991 1.1427093
7.571502 1.1772918
7.563093 1.172993
7.554685 1.1275866
7.546276 1.0469841
7.537868 0.94494942
7.529459 0.84135398
7.521051 0.75823779
7.512643 0.7141806
7.504234 0.71899563
7.495826 0.77111056
7.487417 0.85874161
7.479009 0.964021
7.470601 1.0680099
7.462192 1.154694
7.453784 1.2131537
7.445375 1.2381405
7.436967 1.2296977
7.428559 1.1923229
7.42015 1.1338985
7.411742 1.0644258
7.403333 0.99448909
7.394925 0.9333858
7.386517 0.88710308
7.378108 0.85676726
7.3697 0.83846572
7.361291 0.8250124
7.352883 0.8092844
7.344474 0.78774866
7.336066 0.76245625
7.327658 0.74045264
7.319249 0.73090767
7.310841 0.74146741
7.302432 0.77556849
7.294024 0.83159678
7.285616 0.90354958
7.277207 0.98228719
7.268799 1.0568852
7.26039 1.1163499
7.251982 1.1520495
7.243574 1.1603897
7.235165 1.1443123
7.226757 1.1122064
7.218348 1.0741496
7.20994 1.0372475
7.201532 1.0027915
7.193123 0.96707825
7.184715 0.92541703
7.176306 0.87669865
7.167898 0.82555723
7.159489 0.7809318
7.151081 0.75234245
7.142673 0.74647566
7.134264 0.76586634
7.125856 0.80951147
7.117447 0.87393337
7.109039 0.95347207
7.100631 1.039818
7.092222 1.1217063
7.083814 1.1856542
7.075405 1.2180257
7.066997 1.2081724
7.058589 1.1520073
7.05018 1.0548889
7.041772 0.93229291
7.033363 0.80708713
7.024955 0.70365417
7.016547 0.64095917
7.008138 0.62756962
6.99973 0.66071797
6.991321 0.72923858
6.982913 0.81817295
6.974505 0.91243721
6.966096 0.99832875
6.957688 1.0636234
6.949279 1.0980413
6.940871 1.0952342
6.932462 1.055737
6.924054 0.98887281
6.915646 0.9115396
6.907237 0.84333599
6.898829 0.79974478
6.89042 0.78660696
6.882012 0.79878346
6.873604 0.82375306
6.865195 0.84821342
6.856787 0.86420922
6.848378 0.87180711
6.83997 0.87741549
6.831562 0.88911478
6.823153 0.91154249
6.814745 0.94262859
6.806336 0.97338718
6.797928 0.9907918
6.78952 0.98276718
6.781111 0.94344587
6.772703 0.87630073
6.764294 0.79327312
6.755886 0.70993118
6.747477 0.63915031
6.739069 0.58701228
6.730661 0.55333836
6.722252 0.53613757
6.713844 0.53648224
6.705435 0.55998884
6.697027 0.61344628
6.688619 0.69849861
6.68021 0.80636947
6.671802 0.91719434
6.663393 1.0050745
6.654985 1.047017
6.646577 1.0319815
6.638168 0.96609224
6.62976 0.87163716
6.621351 0.78007
6.612943 0.72175234
6.604535 0.71648521
6.596126 0.76833679
6.587718 0.86614811
6.579309 0.98854502
6.570901 1.1107026
6.562492 1.2102458
6.554084 1.271089
6.545676 1.2854289
6.537267 1.2544701
6.528859 1.1879248
6.52045 1.1019362
6.512042 1.0155503
6.503634 0.94674759
6.495225 0.90927899
6.486817 0.91081125
6.478408 0.9519923
6.47 1.0259701
6.461592 1.1186258
6.453183 1.2103931
6.444775 1.2802217
6.436366 1.3110824
6.427958 1.2951909
6.41955 1.2366845
6.411141 1.1502294
6.402733 1.0557402
6.394324 0.97127397
6.385916 0.90716667
6.377508 0.86392583
6.369099 0.83449125
6.360691 0.80929923
6.352282 0.78137712
6.343874 0.74906745
6.335465 0.71560517
6.327057 0.68663535
6.318649 0.66771733
6.31024 0.66330568
6.301832 0.67706377
6.293423 0.71202344
6.285015 0.76931627
6.276607 0.84587794
6.268198 0.93308517
6.25979 1.0180912
6.251381 1.0876779
6.242973 1.1324806
6.234565 1.1492519
6.226156 1.1404512
6.217748 1.1122549
6.209339 1.0724883
6.200931 1.02901
6.192523 0.98811156
6.184114 0.95267161
6.175706 0.92083996
6.167297 0.88663427
6.158889 0.84309969
6.15048 0.78697021
6.142072 0.72236125
6.133664 0.66103207
6.125255 0.61833811
6.116847 0.60631301
6.108438 0.62709737
6.10003 0.67014059
6.091622 0.71500556
6.083213 0.73893522
6.074805 0.72597397
6.066396 0.67365892
6.057988 0.59450985
6.04958 0.5120002
6.041171 0.45296582
6.032763 0.43939043
6.024354 0.48206915
6.015946 0.57753368
6.007538 0.70864931
5.999129 0.84870775
5.990721 0.9683128
5.982312 1.0435624
5.973904 1.0631659
5.965495 1.0318848
5.957087 0.96865758
5.948679 0.89983802
5.94027 0.85012702
5.931862 0.83469012
5.923453 0.8550828
5.915045 0.89969092
5.906637 0.94781591
5.898228 0.97600767
5.88982 0.96526395
5.881411 0.90742755
5.873003 0.80859711
5.864595 0.68765378
5.856186 0.56976671
5.847778 0.4772298
5.839369 0.42153516
5.830961 0.40009955
5.822553 0.39883533
5.814144 0.39909442
5.805736 0.3857404
5.797327 0.35294422
5.788919 0.30568493
5.780511 0.25706486
5.772102 0.22323826
5.763694 0.21817257
5.755285 0.24971481
5.746877 0.31741346
5.738468 0.41207547
5.73006 0.51716853
5.721652 0.61227512
5.713243 0.67829992
5.704835 0.70313109
5.696426 0.68566541
5.688018 0.63624864
5.67961 0.57284523
5.671201 0.51414743
5.662793 0.47243072
5.654384 0.44933745
5.645976 0.43652717
5.637568 0.4207532
5.629159 0.39067901
5.620751 0.34198026
5.612342 0.27847932
5.603934 0.2094251
5.595526 0.14501517
5.587117 0.092712461
5.578709 0.0558641
5.5703 0.034565106
5.561892 0.027646125
5.553483 0.034469788
5.545075 0.055623207
5.536667 0.092187273
5.528258 0.14386409
5.51985 0.20683125
5.511441 0.27260115
5.503033 0.32901743
5.494625 0.36356971
5.486216 0.36780011
5.477808 0.34063288
5.469399 0.28880917
5.460991 0.22417444
5.452583 0.15930126
5.444174 0.10364658
5.435766 0.061782044
5.427357 0.033865343
5.418949 0.017447274
5.410541 0.0094712365
5.402132 0.0077433578
5.393724 0.011699975
5.385315 0.022574269
5.376907 0.043012755
5.368498 0.076045015
5.36009 0.12336741
5.351682 0.18330522
5.343273 0.24937857
5.334865 0.31062119
5.326456 0.35423136
5.318048 0.36985059
5.30964 0.35354844
5.301231 0.30942459
5.292823 0.24793849
5.284414 0.18189314
5.276006 0.12217207
5.267598 0.075129749
5.259189 0.042300512
5.250781 0.021809755
5.242372 0.01031254
5.233964 0.0045255744
5.225556 0.0020165299
5.217147 0.0014028205
5.208739 0.0022949066
5.20033 0.0052542653
5.191922 0.011852355
5.183514 0.024707178
5.175105 0.047202603
5.166697 0.082563939
5.158288 0.13220339
5.14988 0.1937831
5.141471 0.26002166
5.133063 0.31939153
5.124655 0.35913479
5.116246 0.36966794
5.107838 0.34832632
5.099429 0.30045611
5.091021 0.23724442
5.082613 0.17148705
5.074204 0.11347178
5.065796 0.068734112
5.057387 0.038118432
5.048979 0.019371182
5.040571 0.0090800828
5.032162 0.0041163845
5.023754 0.0023504454
5.015345 0.0028515287
5.006937 0.0058958852
4.998529 0.012969529
4.99012 0.026707554
4.981712 0.050498554
4.973303 0.087443217
4.964895 0.13861984
4.956486 0.20116704
4.948078 0.26725009
4.93967 0.32501851
4.931261 0.36184912
4.922853 0.36878742
4.914444 0.34407558
4.906036 0.29387373
4.897628 0.22977187
4.889219 0.16446069
4.880811 0.10775973
4.872402 0.06463684
4.863994 0.035492195
4.855586 0.017840816
4.847177 0.0082096809
4.838769 0.0034583818
4.83036 0.0013339235
4.821952 0.00047216237
4.813544 0.00015793639
4.805135 6.7440519e-05
4.796727 9.1735902e-05
4.788318 0.00026125246
4.77991 0.00076808315
4.771502 0.0020877955
4.763093 0.0051990348
4.754685 0.011852381
4.746276 0.024735049
4.737868 0.047254448
4.729459 0.082640959
4.721051 0.13230329
4.712643 0.19389587
4.704234 0.26012922
4.695826 0.31947168
4.687417 0.35916849
4.679009 0.36964664
4.670601 0.34825546
4.662192 0.30035285
4.653784 0.23713094
4.645375 0.17138285
4.636967 0.11338853
4.628559 0.06867419
4.62015 0.038075058
4.611742 0.019324592
4.603333 0.0089784792
4.594925 0.0038187185
4.586517 0.0014868079
4.578108 0.00052992541
4.5697 0.00017290203
4.561291 5.1641631e-05
4.552883 1.4125833e-05
4.544474 3.582306e-06
4.536066 1.069443e-06
4.527658 1.371249e-06
4.519249 5.156946e-06
4.510841 1.9991367e-05
4.502432 7.1390241e-05
4.494024 0.00023347319
4.485616 0.00069900238
4.477207 0.0019159039
4.468799 0.0048075006
4.46039 0.011043665
4.451982 0.023225054
4.443574 0.044714652
4.435165 0.078812031
4.426757 0.12717003
4.418348 0.18785669
4.40994 0.25404941
4.401532 0.31452802
4.393123 0.35649231
4.384715 0.36990539
4.376306 0.35138305
4.367898 0.30557699
4.359489 0.2432821
4.351081 0.1773166
4.342673 0.11831474
4.334264 0.072274126
4.325856 0.040421606
4.317447 0.020709921
4.309039 0.0097625777
4.300631 0.0043730312
4.292222 0.0022720481
4.283814 0.0023450261
4.275405 0.0046294744
4.266997 0.010313525
4.258589 0.021727808
4.25018 0.042099824
4.241772 0.074745215
4.233363 0.12153866
4.224955 0.18098673
4.216547 0.24681827
4.208138 0.30825223
4.19973 0.35256063
4.191321 0.36928382
4.182913 0.35423031
4.174505 0.31117885
4.166096 0.25034173
4.157688 0.18444023
4.149279 0.12444626
4.140871 0.07690299
4.132462 0.043545383
4.124054 0.022660119
4.115646 0.011037892
4.107237 0.0055804126
4.098829 0.00420049
4.09042 0.0061173649
4.082012 0.011791318
4.073604 0.022637228
4.065195 0.040506978
4.056787 0.066907851
4.048378 0.10208036
4.03997 0.14428052
4.031562 0.18967909
4.023153 0.2330499
4.014745 0.26897682
4.006336 0.29300977
3.997928 0.3023233
3.98952 0.2958743
3.981111 0.27438153
3.972703 0.2403451
3.964294 0.19794891
3.955886 0.15250752
3.947477 0.10937862
3.939069 0.072719047
3.930661 0.044664847
3.922252 0.025278798
3.913844 0.013157803
3.905435 0.0062898732
3.897027 0.002758684
3.888619 0.0011093273
3.88021 0.00040879623
3.871802 0.00013800407
3.863393 4.2672744e-05
3.854985 1.2078801e-05
3.846577 3.129597e-06
3.838168 7.41393e-07
3.82976 1.64025e-07
3.821351 3.2805e-08
3.812943 6.561e-09
3.804535 0
3.796126 0
3.787718 0
3.779309 0
3.770901 0
3.762492 0
3.754084 0
3.745676 0
3.737267 0
3.728859 0
3.72045 0
3.712042 0
3.703634 0
3.695225 0
3.686817 0
3.678408 0
3.67 0
