# Supplementary material for: Structural motifs of gold cluster anions with 17 to 69 atoms
Source: Nat Commun. 2026 Apr 10;17:5099. doi: 10.1038/s41467-026-71649-9 (PMC13246909; doi:10.1038/s41467-026-71649-9)
Supplement: Supplementary file 5 — Source Data [file 41467_2026_71649_MOESM5_ESM.zip › SupplementaryFigure6/32_exp.dat]

3.7 0.0024691358
3.7004601 0.0024231981
3.7009202 0.0023636856
3.7013803 0.0022944457
3.7018404 0.0022193263
3.7023005 0.0021421749
3.7027606 0.0020668395
3.7032206 0.0019971674
3.7036807 0.0019370065
3.7041408 0.0018902046
3.7046009 0.0018606091
3.705061 0.0018518519
3.7055211 0.0018518519
3.7059812 0.0018518519
3.7064413 0.0018518519
3.7069014 0.0018518519
3.7073615 0.0018518519
3.7078216 0.0018518519
3.7082817 0.0018518519
3.7087417 0.0018518519
3.7092018 0.0018518519
3.7096619 0.0018518519
3.710122 0.0018518519
3.7105821 0.0018518519
3.7110422 0.0018518519
3.7115023 0.0018518519
3.7119624 0.0018518519
3.7124225 0.0018518519
3.7128826 0.0018518519
3.7133427 0.0018518519
3.7138028 0.0018518519
3.7142629 0.0018518519
3.7147229 0.0018518519
3.715183 0.0018498293
3.7156431 0.0018282905
3.7161032 0.0017866686
3.7165633 0.0017292921
3.7170234 0.0016604896
3.7174835 0.0015845899
3.7179436 0.0015059215
3.7184037 0.0014288131
3.7188638 0.0013575933
3.7193239 0.0012965907
3.719784 0.0012501341
3.720244 0.0012202385
3.7207041 0.0011972236
3.7211642 0.0011794355
3.7216243 0.0011668742
3.7220844 0.0011595396
3.7225445 0.0011574319
3.7230046 0.0011605509
3.7234647 0.0011688967
3.7239248 0.0011824693
3.7243849 0.0012012687
3.724845 0.0012252948
3.7253051 0.0012577842
3.7257652 0.0013073928
3.7262252 0.00137071
3.7266853 0.0014434068
3.7271454 0.0015211548
3.7276055 0.0015996252
3.7280656 0.0016744895
3.7285257 0.001741419
3.7289858 0.0017960851
3.7294459 0.0018341591
3.729906 0.0018513123
3.7303661 0.0018518519
3.7308262 0.0018518519
3.7312863 0.0018518519
3.7317463 0.0018518519
3.7322064 0.0018518519
3.7326665 0.0018518519
3.7331266 0.0018518519
3.7335867 0.0018518519
3.7340468 0.0018518519
3.7345069 0.0018518519
3.734967 0.0018518519
3.7354271 0.0018518519
3.7358872 0.0018518519
3.7363473 0.0018518519
3.7368074 0.0018518519
3.7372675 0.0018518519
3.7377275 0.0018518519
3.7381876 0.0018518519
3.7386477 0.0018518519
3.7391078 0.0018518519
3.7395679 0.0018518519
3.740028 0.0018519001
3.7404881 0.0018656967
3.7409482 0.0019010349
3.7414083 0.0019535864
3.7418684 0.0020190223
3.7423285 0.0020930141
3.7427886 0.0021712332
3.7432486 0.0022493507
3.7437087 0.0023230383
3.7441688 0.0023879672
3.7446289 0.0024398086
3.745089 0.002474629
3.7455491 0.0025026227
3.7460092 0.0025288943
3.7464693 0.002552001
3.7469294 0.0025704999
3.7473895 0.002582948
3.7478496 0.0025879027
3.7483097 0.0025839209
3.7487698 0.0025695598
3.7492298 0.0025433764
3.7496899 0.002503928
3.75015 0.0024506136
3.7506101 0.0023938121
3.7510702 0.0023370106
3.7515303 0.0022802091
3.7519904 0.0022234077
3.7524505 0.0021666062
3.7529106 0.0021098047
3.7533707 0.0020530032
3.7538308 0.0019962017
3.7542909 0.0019394002
3.754751 0.0018825988
3.755211 0.001824744
3.7556711 0.001759367
3.7561312 0.001687746
3.7565913 0.0016127667
3.7570514 0.0015373148
3.7575115 0.0014642759
3.7579716 0.0013965362
3.7584317 0.001336981
3.7588918 0.0012884962
3.7593519 0.0012539677
3.759812 0.0012362811
3.7602721 0.0012345679
3.7607321 0.0012345679
3.7611922 0.0012345679
3.7616523 0.0012345679
3.7621124 0.0012345679
3.7625725 0.0012345679
3.7630326 0.0012345679
3.7634927 0.0012345679
3.7639528 0.0012345679
3.7644129 0.0012345679
3.764873 0.0012345679
3.7653331 0.0012345679
3.7657932 0.0012345679
3.7662533 0.0012345679
3.7667133 0.0012345679
3.7671734 0.0012345679
3.7676335 0.0012345679
3.7680936 0.0012345679
3.7685537 0.0012345679
3.7690138 0.0012345679
3.7694739 0.0012345679
3.769934 0.0012345679
3.7703941 0.0012345679
3.7708542 0.0012345679
3.7713143 0.0012345679
3.7717744 0.0012345679
3.7722344 0.0012345679
3.7726945 0.0012345679
3.7731546 0.0012345679
3.7736147 0.0012345679
3.7740748 0.0012345679
3.7745349 0.0012345679
3.774995 0.0012345679
3.7754551 0.0012248058
3.7759152 0.0011969922
3.7763753 0.0011540116
3.7768354 0.0010987498
3.7772955 0.0010340926
3.7777556 0.00096292568
3.7782156 0.00088813483
3.7786757 0.0008126058
3.7791358 0.00073922437
3.7795959 0.00067087628
3.780056 0.00061036899
3.7805161 0.00055356751
3.7809762 0.00049676602
3.7814363 0.00043996453
3.7818964 0.00038316305
3.7823565 0.00032636157
3.7828166 0.00026956009
3.7832767 0.0002127586
3.7837367 0.00015595712
3.7841968 9.9155633e-05
3.7846569 4.2354149e-05
3.785117 -1.294551e-05
3.7855771 -3.6614935e-05
3.7860372 -2.229269e-05
3.7864973 2.2806819e-05
3.7869574 9.1469191e-05
3.7874175 0.00017648002
3.7878776 0.00027062493
3.7883377 0.00036668947
3.7887978 0.00045745928
3.7892579 0.00053571995
3.7897179 0.00059425706
3.790178 0.00062675033
3.7906381 0.00063849038
3.7910982 0.00063532693
3.7915583 0.00062158863
3.7920184 0.00060160412
3.7924785 0.00057970205
3.7929386 0.00056021105
3.7933987 0.00054745978
3.7938588 0.00054577684
3.7943189 0.00055949091
3.794779 0.00059293062
3.795239 0.00065022223
3.7956991 0.00073123875
3.7961592 0.00083181152
3.7966193 0.00094761189
3.7970794 0.0010743112
3.7975395 0.0012075809
3.7979996 0.0013430923
3.7984597 0.0014765168
3.7989198 0.0016035256
3.7993799 0.0017197902
3.79984 0.001820982
3.8003001 0.0019073519
3.8007602 0.0019915362
3.8012202 0.0020733367
3.8016803 0.0021513105
3.8021404 0.0022240146
3.8026005 0.002290006
3.8030606 0.0023478422
3.8035207 0.00239608
3.8039808 0.0024332768
3.8044409 0.0024579894
3.804901 0.0024687751
3.8053611 0.002460939
3.8058212 0.0024292941
3.8062813 0.0023783572
3.8067413 0.0023129377
3.8072014 0.0022378453
3.8076615 0.0021578898
3.8081216 0.0020778805
3.8085817 0.0020026272
3.8090418 0.0019369394
3.8095019 0.0018856267
3.809962 0.0018534988
3.8104221 0.0018352772
3.8108822 0.0018193159
3.8113423 0.0018060193
3.8118024 0.0017958679
3.8122625 0.001789343
3.8127225 0.0017869253
3.8131826 0.0017890959
3.8136427 0.0017963358
3.8141028 0.0018091259
3.8145629 0.0018279472
3.815023 0.0018532979
3.8154831 0.0018923625
3.8159432 0.0019477891
3.8164033 0.0020152493
3.8168634 0.0020904141
3.8173235 0.0021689551
3.8177836 0.0022465435
3.8182436 0.0023188507
3.8187037 0.0023815483
3.8191638 0.0024303074
3.8196239 0.0024607994
3.820084 0.0024691358
3.8205441 0.0024691358
3.8210042 0.0024691358
3.8214643 0.0024691358
3.8219244 0.0024691358
3.8223845 0.0024691358
3.8228446 0.0024691358
3.8233047 0.0024691358
3.8237648 0.0024691358
3.8242248 0.0024691358
3.8246849 0.0024691358
3.825145 0.0024691358
3.8256051 0.0024691358
3.8260652 0.0024691358
3.8265253 0.0024691358
3.8269854 0.0024691358
3.8274455 0.0024691358
3.8279056 0.0024691358
3.8283657 0.0024691358
3.8288258 0.0024691358
3.8292859 0.0024691358
3.8297459 0.0024691358
3.830206 0.0024691358
3.8306661 0.0024691358
3.8311262 0.0024691358
3.8315863 0.0024691358
3.8320464 0.0024691358
3.8325065 0.0024691358
3.8329666 0.0024691358
3.8334267 0.0024691358
3.8338868 0.0024691358
3.8343469 0.0024691358
3.834807 0.0024691358
3.8352671 0.0024725636
3.8357271 0.0024933478
3.8361872 0.0025304784
3.8366473 0.0025810696
3.8371074 0.0026422357
3.8375675 0.0027110907
3.8380276 0.0027847493
3.8384877 0.0028603253
3.8389478 0.0029349331
3.8394079 0.003005687
3.839868 0.0030697011
3.8403281 0.0031294048
3.8407882 0.0031966435
3.8412482 0.0032693923
3.8417083 0.0033447656
3.8421684 0.0034198774
3.8426285 0.003491842
3.8430886 0.0035577738
3.8435487 0.0036147868
3.8440088 0.0036599954
3.8444689 0.003690514
3.844929 0.0037034564
3.8453891 0.0037037037
3.8458492 0.0037037037
3.8463093 0.0037037037
3.8467694 0.0037037037
3.8472294 0.0037037037
3.8476895 0.0037037037
3.8481496 0.0037037037
3.8486097 0.0037037037
3.8490698 0.0037037037
3.8495299 0.0037037037
3.84999 0.0037037037
3.8504501 0.0037037037
3.8509102 0.0037037037
3.8513703 0.0037037037
3.8518304 0.0037037037
3.8522905 0.0037037037
3.8527506 0.0037037037
3.8532106 0.0037037037
3.8536707 0.0037037037
3.8541308 0.0037037037
3.8545909 0.0037037037
3.855051 0.0037040442
3.8555111 0.003735906
3.8559712 0.0038128346
3.8564313 0.0039252105
3.8568914 0.0040634147
3.8573515 0.004217828
3.8578116 0.0043788311
3.8582717 0.0045368049
3.8587317 0.0046821301
3.8591918 0.0048051875
3.8596519 0.0048963581
3.860112 0.0049472042
3.8605721 0.0049780627
3.8610322 0.0050001215
3.8614923 0.0050141501
3.8619524 0.005020918
3.8624125 0.0050211947
3.8628726 0.0050157498
3.8633327 0.0050053528
3.8637928 0.0049907733
3.8642529 0.0049727809
3.8647129 0.0049521448
3.865173 0.0049281412
3.8656331 0.0048872368
3.8660932 0.0048296883
3.8665533 0.0047601128
3.8670134 0.0046831277
3.8674735 0.0046033499
3.8679336 0.0045253969
3.8683937 0.0044538859
3.8688538 0.0043934341
3.8693139 0.0043486585
3.869774 0.0043241767
3.870234 0.0043272381
3.8706941 0.0043729564
3.8711542 0.0044563564
3.8716143 0.0045695022
3.8720744 0.0047044579
3.8725345 0.0048532879
3.8729946 0.005008056
3.8734547 0.0051608267
3.8739148 0.005303664
3.8743749 0.0054286319
3.874835 0.0055277948
3.8752951 0.0055918283
3.8757552 0.0056156411
3.8762152 0.005607806
3.8766753 0.0055777022
3.8771354 0.005534708
3.8775955 0.0054882022
3.8780556 0.0054475637
3.8785157 0.0054221711
3.8789758 0.0054214031
3.8794359 0.0054546385
3.879896 0.0055312559
3.8803561 0.0056553581
3.8808162 0.0058182163
3.8812763 0.0060170075
3.8817363 0.0062492584
3.8821964 0.0065124953
3.8826565 0.0068042448
3.8831166 0.0071220333
3.8835767 0.0074633874
3.8840368 0.0078258336
3.8844969 0.0082068983
3.884957 0.0086041079
3.8854171 0.0090227354
3.8858772 0.0094687086
3.8863373 0.0099353142
3.8867974 0.01041575
3.8872575 0.010903214
3.8877175 0.011390903
3.8881776 0.011872016
3.8886377 0.012339751
3.8890978 0.012787305
3.8895579 0.013207877
3.890018 0.013594689
3.8904781 0.013959988
3.8909382 0.014318464
3.8913983 0.014670733
3.8918584 0.015017415
3.8923185 0.015359128
3.8927786 0.01569649
3.8932386 0.01603012
3.8936987 0.016360636
3.8941588 0.016688656
3.8946189 0.017014799
3.895079 0.017339096
3.8955391 0.017638568
3.8959992 0.017907842
3.8964593 0.018156193
3.8969194 0.018392895
3.8973795 0.018627226
3.8978396 0.01886846
3.8982997 0.019125874
3.8987598 0.019408743
3.8992198 0.019726342
3.8996799 0.020087948
3.90014 0.020502265
3.9006001 0.020965385
3.9010602 0.021469273
3.9015203 0.022007615
3.9019804 0.022574099
3.9024405 0.023162412
3.9029006 0.023766242
3.9033607 0.024379277
3.9038208 0.024995202
3.9042809 0.025607707
3.9047409 0.026210479
3.905201 0.026801679
3.9056611 0.027410235
3.9061212 0.028038021
3.9065813 0.028679527
3.9070414 0.029329243
3.9075015 0.029981657
3.9079616 0.030631258
3.9084217 0.031272535
3.9088818 0.031899978
3.9093419 0.032508074
3.909802 0.033091314
3.9102621 0.0336065
3.9107221 0.033896863
3.9111822 0.033986986
3.9116423 0.03392462
3.9121024 0.033757516
3.9125625 0.033533423
3.9130226 0.033300094
3.9134827 0.033105278
3.9139428 0.032996726
3.9144029 0.033022189
3.914863 0.033229419
3.9153231 0.033613744
3.9157832 0.034044888
3.9162432 0.034505568
3.9167033 0.034987104
3.9171634 0.035480814
3.9176235 0.035978015
3.9180836 0.036470027
3.9185437 0.036948167
3.9190038 0.037403753
3.9194639 0.037828104
3.919924 0.038212536
3.9203841 0.038565759
3.9208442 0.03891584
3.9213043 0.039263483
3.9217644 0.039608752
3.9222244 0.039951711
3.9226845 0.040292426
3.9231446 0.040630959
3.9236047 0.040967377
3.9240648 0.04130174
3.9245249 0.041634115
3.924985 0.041964564
3.9254451 0.042283295
3.9259052 0.042581974
3.9263653 0.042864995
3.9268254 0.043136765
3.9272855 0.043401694
3.9277455 0.043664186
3.9282056 0.043928652
3.9286657 0.044199496
3.9291258 0.044481127
3.9295859 0.044777952
3.930046 0.045094699
3.9305061 0.045471933
3.9309662 0.04593334
3.9314263 0.046475686
3.9318864 0.047095747
3.9323465 0.047790291
3.9328066 0.04855609
3.9332667 0.049389916
3.9337267 0.05028854
3.9341868 0.051248732
3.9346469 0.052267264
3.935107 0.053341104
3.9355671 0.054471364
3.9360272 0.055654921
3.9364873 0.056886296
3.9369474 0.058160014
3.9374075 0.059470594
3.9378676 0.060812562
3.9383277 0.062180438
3.9387878 0.063568747
3.9392478 0.064972009
3.9397079 0.066384748
3.940168 0.067809278
3.9406281 0.069319802
3.9410882 0.070916902
3.9415483 0.072576356
3.9420084 0.074273943
3.9424685 0.075985444
3.9429286 0.077686641
3.9433887 0.079353312
3.9438488 0.080961238
3.9443089 0.0824862
3.944769 0.083903978
3.945229 0.085175815
3.9456891 0.086215551
3.9461492 0.087050874
3.9466093 0.087727193
3.9470694 0.08828991
3.9475295 0.088784432
3.9479896 0.089256168
3.9484497 0.08975052
3.9489098 0.090312896
3.9493699 0.090988701
3.94983 0.091823343
3.9502901 0.092846546
3.9507502 0.094011852
3.9512102 0.095284221
3.9516703 0.096632251
3.9521304 0.098024541
3.9525905 0.09942969
3.9530506 0.1008163
3.9535107 0.10215296
3.9539708 0.10340828
3.9544309 0.10455086
3.954891 0.10554929
3.9553511 0.10637919
3.9558112 0.10705834
3.9562713 0.10761863
3.9567313 0.1080919
3.9571914 0.10850994
3.9576515 0.10890459
3.9581116 0.10930766
3.9585717 0.10975097
3.9590318 0.11026633
3.9594919 0.11088558
3.959952 0.11164051
3.9604121 0.11249085
3.9608722 0.11334822
3.9613323 0.11422102
3.9617924 0.11511859
3.9622525 0.11605024
3.9627125 0.11702532
3.9631726 0.11805314
3.9636327 0.11914303
3.9640928 0.12030434
3.9645529 0.12154637
3.965013 0.12287844
3.9654731 0.12426815
3.9659332 0.12567785
3.9663933 0.12710288
3.9668534 0.12853852
3.9673135 0.12998011
3.9677736 0.13142295
3.9682336 0.13286233
3.9686937 0.1342936
3.9691538 0.13571204
3.9696139 0.13711298
3.970074 0.13849199
3.9705341 0.13985915
3.9709942 0.14122233
3.9714543 0.14258264
3.9719144 0.14394114
3.9723745 0.14529891
3.9728346 0.14665705
3.9732947 0.14801662
3.9737548 0.14937872
3.9742148 0.15074441
3.9746749 0.1521148
3.975135 0.15349156
3.9755951 0.1548843
3.9760552 0.15629327
3.9765153 0.15771489
3.9769754 0.15914553
3.9774355 0.16058159
3.9778956 0.16201947
3.9783557 0.16345554
3.9788158 0.16488622
3.9792759 0.16630789
3.9797359 0.16771694
3.980196 0.16910768
3.9806561 0.17046211
3.9811162 0.17178051
3.9815763 0.17306736
3.9820364 0.17432721
3.9824965 0.17556454
3.9829566 0.17678388
3.9834167 0.17798972
3.9838768 0.17918657
3.9843369 0.18037895
3.984797 0.18157137
3.9852571 0.18274169
3.9857171 0.18377941
3.9861772 0.18470207
3.9866373 0.18554485
3.9870974 0.18634293
3.9875575 0.18713146
3.9880176 0.18794563
3.9884777 0.18882059
3.9889378 0.18979152
3.9893979 0.1908936
3.989858 0.19216199
3.9903181 0.19360504
3.9907782 0.19515306
3.9912382 0.19678463
3.9916983 0.1984829
3.9921584 0.20023095
3.9926185 0.20201193
3.9930786 0.20380894
3.9935387 0.20560511
3.9939988 0.20738354
3.9944589 0.20912737
3.994919 0.21081972
3.9953791 0.21246893
3.9958392 0.21411222
3.9962993 0.21574486
3.9967594 0.217361
3.9972194 0.21895479
3.9976795 0.2205204
3.9981396 0.22205196
3.9985997 0.22354365
3.9990598 0.22498963
3.9995199 0.22638404
3.99998 0.22772104
4.0004401 0.22877037
4.0009002 0.22932525
4.0013603 0.22948085
4.0018204 0.22933284
4.0022805 0.22897688
4.0027405 0.22850863
4.0032006 0.22802375
4.0036607 0.2276179
4.0041208 0.22738677
4.0045809 0.22742599
4.005041 0.22783042
4.0055011 0.22854775
4.0059612 0.22946302
4.0064213 0.23052616
4.0068814 0.23168709
4.0073415 0.23289573
4.0078016 0.23410201
4.0082617 0.23525588
4.0087217 0.23630723
4.0091818 0.23720601
4.0096419 0.23790215
4.010102 0.23835084
4.0105621 0.23865926
4.0110222 0.2388881
4.0114823 0.23903807
4.0119424 0.2391099
4.0124025 0.2391043
4.0128626 0.23902198
4.0133227 0.23886365
4.0137828 0.23863005
4.0142428 0.23832189
4.0147029 0.23793986
4.015163 0.23747605
4.0156231 0.23684423
4.0160832 0.23605833
4.0165433 0.23516416
4.0170034 0.23420752
4.0174635 0.23323422
4.0179236 0.23229011
4.0183837 0.23142099
4.0188438 0.23067267
4.0193039 0.23009098
4.019764 0.22972172
4.020224 0.22957765
4.0206841 0.22947853
4.0211442 0.22938946
4.0216043 0.22931025
4.0220644 0.22924072
4.0225245 0.22918067
4.0229846 0.22912991
4.0234447 0.22908826
4.0239048 0.22905552
4.0243649 0.22903151
4.024825 0.22901604
4.0252851 0.22900762
4.0257451 0.22900127
4.0262052 0.22899647
4.0266653 0.2289932
4.0271254 0.22899141
4.0275855 0.22899109
4.0280456 0.2289922
4.0285057 0.22899473
4.0289658 0.22899864
4.0294259 0.22900391
4.029886 0.22901051
4.0303461 0.22903299
4.0308062 0.22910163
4.0312663 0.22920826
4.0317263 0.22934301
4.0321864 0.22949598
4.0326465 0.22965731
4.0331066 0.22981712
4.0335667 0.22996554
4.0340268 0.23009268
4.0344869 0.23018868
4.034947 0.23024367
4.0354071 0.23020274
4.0358672 0.22999977
4.0363273 0.2296459
4.0367874 0.22915312
4.0372474 0.2285334
4.0377075 0.22779869
4.0381676 0.22696098
4.0386277 0.22603222
4.0390878 0.22502441
4.0395479 0.22394949
4.040008 0.22281942
4.0404681 0.221558
4.0409282 0.22011346
4.0413883 0.21852517
4.0418484 0.21683253
4.0423085 0.21507491
4.0427686 0.21329169
4.0432286 0.21152226
4.0436887 0.20980598
4.0441488 0.20818225
4.0446089 0.20669044
4.045069 0.20536784
4.0455291 0.20413081
4.0459892 0.20292979
4.0464493 0.20178006
4.0469094 0.20069688
4.0473695 0.19969552
4.0478296 0.19879127
4.0482897 0.19799941
4.0487497 0.19733519
4.0492098 0.19681389
4.0496699 0.1964508
4.05013 0.19626062
4.0505901 0.1962367
4.0510502 0.19635023
4.0515103 0.19657217
4.0519704 0.19687351
4.0524305 0.19722519
4.0528906 0.19759817
4.0533507 0.19796347
4.0538108 0.198292
4.0542709 0.19855478
4.0547309 0.19872273
4.055191 0.19878167
4.0556511 0.19883363
4.0561112 0.1988889
4.0565713 0.19892898
4.0570314 0.19893536
4.0574915 0.19888956
4.0579516 0.19877306
4.0584117 0.19856737
4.0588718 0.19825401
4.0593319 0.19781446
4.059792 0.19723022
4.0602521 0.19648449
4.0607121 0.1955814
4.0611722 0.19453807
4.0616323 0.19337173
4.0620924 0.19209957
4.0625525 0.19073879
4.0630126 0.18930659
4.0634727 0.1878202
4.0639328 0.18629679
4.0643929 0.18475358
4.064853 0.18320778
4.0653131 0.18163596
4.0657732 0.17993807
4.0662332 0.17814033
4.0666933 0.1762782
4.0671534 0.17438716
4.0676135 0.1725027
4.0680736 0.17066031
4.0685337 0.16889546
4.0689938 0.16724362
4.0694539 0.16574027
4.069914 0.16442091
4.0703741 0.1632894
4.0708342 0.16228563
4.0712943 0.16138314
4.0717544 0.16055677
4.0722144 0.15978135
4.0726745 0.15903173
4.0731346 0.15828275
4.0735947 0.15750926
4.0740548 0.1566861
4.0745149 0.1557881
4.074975 0.15479011
4.0754351 0.15371905
4.0758952 0.15263209
4.0763553 0.15153283
4.0768154 0.15042478
4.0772755 0.14931143
4.0777355 0.14819626
4.0781956 0.14708275
4.0786557 0.1459744
4.0791158 0.14487468
4.0795759 0.14378709
4.080036 0.14271514
4.0804961 0.14166632
4.0809562 0.14064347
4.0814163 0.13964488
4.0818764 0.13866888
4.0823365 0.1377138
4.0827966 0.13677796
4.0832567 0.13585969
4.0837167 0.13495732
4.0841768 0.13406915
4.0846369 0.13319352
4.085097 0.13233849
4.0855571 0.13177294
4.0860172 0.13155315
4.0864773 0.13158996
4.0869374 0.13179422
4.0873975 0.13207675
4.0878576 0.1323484
4.0883177 0.13251996
4.0887778 0.13250232
4.0892378 0.13220627
4.0896979 0.13154267
4.090158 0.13044723
4.0906181 0.12916914
4.0910782 0.1278094
4.0915383 0.12638575
4.0919984 0.12491596
4.0924585 0.12341777
4.0929186 0.12190892
4.0933787 0.12040716
4.0938388 0.11893024
4.0942989 0.11749591
4.094759 0.11612191
4.095219 0.11480854
4.0956791 0.11345926
4.0961392 0.1120736
4.0965993 0.11067236
4.0970594 0.10927635
4.0975195 0.10790637
4.0979796 0.10658322
4.0984397 0.1053277
4.0988998 0.10416062
4.0993599 0.10310279
4.09982 0.10217499
4.1002801 0.1013678
4.1007401 0.10057258
4.1012002 0.099777363
4.1016603 0.098982142
4.1021204 0.098186921
4.1025805 0.0973917
4.1030406 0.09659648
4.1035007 0.095801259
4.1039608 0.095006038
4.1044209 0.094210817
4.104881 0.093415596
4.1053411 0.092620377
4.1058012 0.091825156
4.1062613 0.091029935
4.1067213 0.090234714
4.1071814 0.089439493
4.1076415 0.088644272
4.1081016 0.087849052
4.1085617 0.087053831
4.1090218 0.08625861
4.1094819 0.085463389
4.109942 0.084668168
4.1104021 0.083854854
4.1108622 0.082997349
4.1113223 0.082100073
4.1117824 0.081167837
4.1122424 0.080205449
4.1127025 0.07921772
4.1131626 0.078209458
4.1136227 0.077185474
4.1140828 0.076150577
4.1145429 0.075109577
4.115003 0.07406728
4.1154631 0.072984574
4.1159232 0.071831215
4.1163833 0.070623554
4.1168434 0.069377944
4.1173035 0.06811074
4.1177636 0.066838291
4.1182236 0.065576952
4.1186837 0.064343075
4.1191438 0.063153014
4.1196039 0.062023119
4.120064 0.060969246
4.1205241 0.059971748
4.1209842 0.059011475
4.1214443 0.058086064
4.1219044 0.057193157
4.1223645 0.056330389
4.1228246 0.055495401
4.1232847 0.054685831
4.1237447 0.05389932
4.1242048 0.053133505
4.1246649 0.052386025
4.125125 0.051654969
4.1255851 0.050946557
4.1260452 0.050261947
4.1265053 0.049599101
4.1269654 0.048955977
4.1274255 0.048330533
4.1278856 0.047720732
4.1283457 0.047124531
4.1288058 0.046539891
4.1292659 0.04596477
4.1297259 0.04539713
4.130186 0.044837528
4.1306461 0.044308626
4.1311062 0.043817264
4.1315663 0.043364846
4.1320264 0.042952775
4.1324865 0.042582454
4.1329466 0.042255285
4.1334067 0.041972672
4.1338668 0.041736016
4.1343269 0.041546721
4.134787 0.041406189
4.135247 0.041347786
4.1357071 0.041518656
4.1361672 0.041894407
4.1366273 0.042425046
4.1370874 0.043060575
4.1375475 0.043750999
4.1380076 0.044446321
4.1384677 0.045096547
4.1389278 0.04565168
4.1393879 0.046061725
4.139848 0.046276684
4.1403081 0.046300356
4.1407682 0.046278809
4.1412282 0.046223746
4.1416883 0.046134662
4.1421484 0.046011059
4.1426085 0.045852433
4.1430686 0.045658286
4.1435287 0.045428114
4.1439888 0.045161417
4.1444489 0.044857694
4.144909 0.044516443
4.1453691 0.044114416
4.1458292 0.043618135
4.1462893 0.043050657
4.1467493 0.042436586
4.1472094 0.041800528
4.1476695 0.041167088
4.1481296 0.04056087
4.1485897 0.04000648
4.1490498 0.039528522
4.1495099 0.039151602
4.14997 0.038900323
4.1504301 0.03875376
4.1508902 0.038656222
4.1513503 0.038597123
4.1518104 0.038566077
4.1522705 0.038552691
4.1527305 0.038546581
4.1531906 0.038537356
4.1536507 0.038514626
4.1541108 0.038468004
4.1545709 0.038387101
4.155031 0.038261623
4.1554911 0.038107052
4.1559512 0.037942073
4.1564113 0.037769122
4.1568714 0.037590638
4.1573315 0.037409058
4.1577916 0.037226816
4.1582517 0.037046351
4.1587117 0.0368701
4.1591718 0.036700499
4.1596319 0.036539984
4.160092 0.036391006
4.1605521 0.036255968
4.1610122 0.036135831
4.1614723 0.036031157
4.1619324 0.035942507
4.1623925 0.035870443
4.1628526 0.035815525
4.1633127 0.035778314
4.1637728 0.035759372
4.1642328 0.035759258
4.1646929 0.035778537
4.165153 0.035823925
4.1656131 0.035969727
4.1660732 0.036220521
4.1665333 0.036554422
4.1669934 0.036949548
4.1674535 0.037384015
4.1679136 0.037835937
4.1683737 0.038283435
4.1688338 0.038704621
4.1692939 0.039077612
4.169754 0.039380527
4.170214 0.039599414
4.1706741 0.039774642
4.1711342 0.039914395
4.1715943 0.040017348
4.1720544 0.040082179
4.1725145 0.040107567
4.1729746 0.040092186
4.1734347 0.040034717
4.1738948 0.039933836
4.1743549 0.039788219
4.174815 0.039596544
4.1752751 0.039323467
4.1757351 0.038847975
4.1761952 0.038202022
4.1766553 0.037434302
4.1771154 0.036593516
4.1775755 0.035728358
4.1780356 0.034887527
4.1784957 0.034119719
4.1789558 0.033473632
4.1794159 0.032997963
4.179876 0.03274141
4.1803361 0.032674559
4.1807962 0.032617758
4.1812563 0.032560957
4.1817163 0.032504156
4.1821764 0.032447353
4.1826365 0.032390552
4.1830966 0.032333751
4.1835567 0.032276949
4.1840168 0.032220148
4.1844769 0.032163346
4.184937 0.032106544
4.1853971 0.032049743
4.1858572 0.031992942
4.1863173 0.031936141
4.1867774 0.031879338
4.1872374 0.031822537
4.1876975 0.031765736
4.1881576 0.031708935
4.1886177 0.031652133
4.1890778 0.031595331
4.1895379 0.03153853
4.189998 0.031481728
4.1904581 0.031309298
4.1909182 0.030940101
4.1913783 0.030429147
4.1918384 0.029831443
4.1922985 0.029202001
4.1927586 0.028595831
4.1932186 0.028067941
4.1936787 0.027673341
4.1941388 0.027467042
4.1945989 0.027504053
4.195059 0.027836695
4.1955191 0.028307565
4.1959792 0.028796506
4.1964393 0.0293002
4.1968994 0.029815331
4.1973595 0.030338586
4.1978196 0.030866651
4.1982797 0.031396209
4.1987397 0.031923943
4.1991998 0.032446542
4.1996599 0.032960689
4.20012 0.03346448
4.2005801 0.033982085
4.2010402 0.03451727
4.2015003 0.035062051
4.2019604 0.035608442
4.2024205 0.03614846
4.2028806 0.036674121
4.2033407 0.037177438
4.2038008 0.037650431
4.2042609 0.038085112
4.2047209 0.038473498
4.205181 0.03880256
4.2056411 0.039024789
4.2061012 0.039145165
4.2065613 0.039182289
4.2070214 0.039154756
4.2074815 0.039081162
4.2079416 0.038980106
4.2084017 0.038870185
4.2088618 0.038769995
4.2093219 0.038698135
4.209782 0.0386732
4.210242 0.038703049
4.2107021 0.038740917
4.2111622 0.038778784
4.2116223 0.038816652
4.2120824 0.03885452
4.2125425 0.038892388
4.2130026 0.038930256
4.2134627 0.038968123
4.2139228 0.03900599
4.2143829 0.039043858
4.214843 0.039081726
4.2153031 0.039119594
4.2157632 0.039157462
4.2162232 0.039195328
4.2166833 0.039233196
4.2171434 0.039271064
4.2176035 0.039308932
4.2180636 0.0393468
4.2185237 0.039384667
4.2189838 0.039422535
4.2194439 0.039460402
4.219904 0.03949827
4.2203641 0.039546781
4.2208242 0.039628681
4.2212843 0.039744964
4.2217443 0.039895881
4.2222044 0.040081688
4.2226645 0.040302633
4.2231246 0.040558974
4.2235847 0.040850963
4.2240448 0.041178851
4.2245049 0.041542893
4.224965 0.041943342
4.2254251 0.042471791
4.2258852 0.043222351
4.2263453 0.044150236
4.2268054 0.045210001
4.2272655 0.046356202
4.2277255 0.047543391
4.2281856 0.048726122
4.2286457 0.049858948
4.2291058 0.050896425
4.2295659 0.051793104
4.230026 0.052503726
4.2304861 0.053059993
4.2309462 0.053526046
4.2314063 0.053924154
4.2318664 0.054276586
4.2323265 0.054605611
4.2327866 0.054933498
4.2332466 0.055282512
4.2337067 0.055674926
4.2341668 0.056133005
4.2346269 0.05667902
4.235087 0.0573342
4.2355471 0.058074368
4.2360072 0.058870495
4.2364673 0.059708664
4.2369274 0.060574959
4.2373875 0.061455468
4.2378476 0.06233627
4.2383077 0.063203454
4.2387678 0.064043104
4.2392278 0.064841301
4.2396879 0.065584132
4.240148 0.066259125
4.2406081 0.066879383
4.2410682 0.067459535
4.2415283 0.068009628
4.2419884 0.068539714
4.2424485 0.069059838
4.2429086 0.069580052
4.2433687 0.070110402
4.2438288 0.070660938
4.2442889 0.071241707
4.2447489 0.07186276
4.245209 0.072533653
4.2456691 0.073254267
4.2461292 0.074016128
4.2465893 0.074810544
4.2470494 0.075628822
4.2475095 0.07646227
4.2479696 0.077302193
4.2484297 0.078139899
4.2488898 0.078966693
4.2493499 0.079773884
4.24981 0.080552779
4.2502701 0.081267264
4.2507301 0.081813506
4.2511902 0.082222556
4.2516503 0.082540599
4.2521104 0.082813823
4.2525705 0.08308842
4.2530306 0.083410573
4.2534907 0.083826472
4.2539508 0.084382305
4.2544109 0.085124259
4.254871 0.086098523
4.2553311 0.087304917
4.2557912 0.088634041
4.2562513 0.09006518
4.2567113 0.091583864
4.2571714 0.093175626
4.2576315 0.094825994
4.2580916 0.096520502
4.2585517 0.09824468
4.2590118 0.099984059
4.2594719 0.10172417
4.259932 0.10345054
4.2603921 0.1051797
4.2608522 0.10695174
4.2613123 0.10875513
4.2617724 0.1105774
4.2622324 0.11240611
4.2626925 0.11422879
4.2631526 0.11603298
4.2636127 0.11780622
4.2640728 0.11953605
4.2645329 0.12121002
4.264993 0.12281567
4.2654531 0.12433358
4.2659132 0.12576238
4.2663733 0.12711774
4.2668334 0.12841533
4.2672935 0.1296708
4.2677536 0.13089984
4.2682136 0.13211809
4.2686737 0.13334121
4.2691338 0.13458489
4.2695939 0.13586479
4.270054 0.13719635
4.2705141 0.13857238
4.2709742 0.13998205
4.2714343 0.14142505
4.2718944 0.14290105
4.2723545 0.14440975
4.2728146 0.14595085
4.2732747 0.14752401
4.2737347 0.14912894
4.2741948 0.15076532
4.2746549 0.15243283
4.275115 0.15415083
4.2755751 0.15632333
4.2760352 0.15902874
4.2764953 0.16215831
4.2769554 0.1656033
4.2774155 0.16925496
4.2778756 0.17300457
4.2783357 0.17674337
4.2787958 0.18036262
4.2792559 0.18375359
4.2797159 0.18680753
4.280176 0.18938514
4.2806361 0.19116874
4.2810962 0.19225969
4.2815563 0.19285856
4.2820164 0.19316593
4.2824765 0.19338236
4.2829366 0.19370843
4.2833967 0.19434474
4.2838568 0.19549185
4.2843169 0.19735035
4.284777 0.20012079
4.285237 0.20388378
4.2856971 0.2080636
4.2861572 0.21250726
4.2866173 0.21715789
4.2870774 0.22195865
4.2875375 0.22685268
4.2879976 0.23178312
4.2884577 0.23669314
4.2889178 0.24152585
4.2893779 0.24622443
4.289838 0.25073201
4.2902981 0.25501486
4.2907582 0.25913852
4.2912182 0.26314426
4.2916783 0.26706847
4.2921384 0.27094749
4.2925985 0.2748177
4.2930586 0.27871549
4.2935187 0.28267721
4.2939788 0.28673922
4.2944389 0.29093791
4.294899 0.29530964
4.2953591 0.30015665
4.2958192 0.30596926
4.2962793 0.31255683
4.2967393 0.31970562
4.2971994 0.32720193
4.2976595 0.33483204
4.2981196 0.34238223
4.2985797 0.34963879
4.2990398 0.35638801
4.2994999 0.36241616
4.29996 0.36750953
4.3004201 0.3719294
4.3008802 0.37625348
4.3013403 0.38048721
4.3018004 0.38463199
4.3022605 0.38868921
4.3027205 0.39266027
4.3031806 0.39654656
4.3036407 0.40034948
4.3041008 0.40407043
4.3045609 0.4077108
4.305021 0.4112719
4.3054811 0.41471881
4.3059412 0.4180476
4.3064013 0.4212957
4.3068614 0.42450057
4.3073215 0.42769967
4.3077816 0.43093043
4.3082416 0.43423031
4.3087017 0.43763678
4.3091618 0.44118727
4.3096219 0.44491923
4.310082 0.44886644
4.3105421 0.45290686
4.3110022 0.45696421
4.3114623 0.46103622
4.3119224 0.46512064
4.3123825 0.46921521
4.3128426 0.47331765
4.3133027 0.47742574
4.3137628 0.48153719
4.3142228 0.48564974
4.3146829 0.48976115
4.315143 0.49387063
4.3156031 0.49799715
4.3160632 0.50214302
4.3165233 0.50630301
4.3169834 0.51047188
4.3174435 0.51464436
4.3179036 0.51881523
4.3183637 0.52297923
4.3188238 0.52713114
4.3192839 0.53126569
4.3197439 0.53537765
4.320204 0.53940288
4.3206641 0.54292672
4.3211242 0.54595438
4.3215843 0.54858946
4.3220444 0.55093551
4.3225045 0.5530961
4.3229646 0.55517481
4.3234247 0.55727523
4.3238848 0.55950091
4.3243449 0.56195544
4.324805 0.56474238
4.3252651 0.5679752
4.3257251 0.57170784
4.3261852 0.57582895
4.3266453 0.58021502
4.3271054 0.58474256
4.3275655 0.58928802
4.3280256 0.59372794
4.3284857 0.59793879
4.3289458 0.60179707
4.3294059 0.60517928
4.329866 0.6079619
4.3303261 0.61018858
4.3307862 0.61227595
4.3312462 0.61427044
4.3317063 0.61619227
4.3321664 0.61806164
4.3326265 0.61989875
4.3330866 0.62172383
4.3335467 0.62355706
4.3340068 0.62541869
4.3344669 0.6273289
4.334927 0.6293079
4.3353871 0.631369
4.3358472 0.6334992
4.3363073 0.63568179
4.3367674 0.63790016
4.3372274 0.6401377
4.3376875 0.64237781
4.3381476 0.64460388
4.3386077 0.64679927
4.3390678 0.6489474
4.3395279 0.65103163
4.339988 0.65303537
4.3404481 0.6547751
4.3409082 0.65607056
4.3413683 0.65693773
4.3418284 0.65739277
4.3422885 0.65745178
4.3427485 0.65713091
4.3432086 0.65644628
4.3436687 0.65541404
4.3441288 0.65405028
4.3445889 0.65237116
4.345049 0.65039246
4.3455091 0.64810556
4.3459692 0.64554637
4.3464293 0.6427809
4.3468894 0.63987514
4.3473495 0.63689507
4.3478096 0.63390669
4.3482697 0.630976
4.3487297 0.62816898
4.3491898 0.62555163
4.3496499 0.62318993
4.35011 0.62113921
4.3505701 0.61919389
4.3510302 0.6172521
4.3514903 0.61531364
4.3519504 0.61337835
4.3524105 0.61144604
4.3528706 0.60951651
4.3533307 0.60758959
4.3537908 0.60566511
4.3542509 0.60374286
4.3547109 0.60182268
4.355171 0.59990665
4.3556311 0.59801642
4.3560912 0.59615133
4.3565513 0.59430379
4.3570114 0.59246619
4.3574715 0.59063091
4.3579316 0.58879035
4.3583917 0.58693688
4.3588518 0.5850629
4.3593119 0.58316081
4.359772 0.58122299
4.360232 0.57912116
4.3606921 0.57620098
4.3611522 0.57250306
4.3616123 0.56819159
4.3620724 0.56343078
4.3625325 0.5583848
4.3629926 0.55321785
4.3634527 0.54809412
4.3639128 0.5431778
4.3643729 0.5386331
4.364833 0.53462417
4.3652931 0.53119241
4.3657532 0.5279696
4.3662132 0.52488401
4.3666733 0.52189933
4.3671334 0.51897928
4.3675935 0.51608759
4.3680536 0.51318796
4.3685137 0.51024414
4.3689738 0.50721983
4.3694339 0.50407874
4.369894 0.5007846
4.3703541 0.49724223
4.3708142 0.4933452
4.3712743 0.48917462
4.3717343 0.48481796
4.3721944 0.48036274
4.3726545 0.47589642
4.3731146 0.47150651
4.3735747 0.46728048
4.3740348 0.46330584
4.3744949 0.45967005
4.374955 0.45646063
4.3754151 0.45373473
4.3758752 0.4514301
4.3763353 0.44945847
4.3767954 0.44773167
4.3772555 0.44616149
4.3777155 0.44465978
4.3781756 0.44313833
4.3786357 0.44150899
4.3790958 0.43968353
4.3795559 0.43757381
4.380016 0.4350919
4.3804761 0.43240412
4.3809362 0.42970365
4.3813963 0.4269882
4.3818564 0.42425542
4.3823165 0.42150302
4.3827766 0.4187287
4.3832366 0.41593014
4.3836967 0.41310502
4.3841568 0.41025105
4.3846169 0.40736591
4.385077 0.40444741
4.3855371 0.40149912
4.3859972 0.39852417
4.3864573 0.39552315
4.3869174 0.3924966
4.3873775 0.38944516
4.3878376 0.38636938
4.3882977 0.38326986
4.3887578 0.3801472
4.3892178 0.37700196
4.3896779 0.37383475
4.390138 0.370627
4.3905981 0.36710289
4.3910582 0.36324248
4.3915183 0.35913752
4.3919784 0.35487973
4.3924385 0.35056085
4.3928986 0.34627263
4.3933587 0.34210679
4.3938188 0.33815507
4.3942789 0.33450922
4.3947389 0.33126096
4.395199 0.32846049
4.3956591 0.32583328
4.3961192 0.32330163
4.3965793 0.3208537
4.3970394 0.31847772
4.3974995 0.31616185
4.3979596 0.3138943
4.3984197 0.31166326
4.3988798 0.30945691
4.3993399 0.30726346
4.3998 0.30507109
4.4002601 0.30287119
4.4007201 0.30067411
4.4011802 0.29848699
4.4016403 0.29631562
4.4021004 0.29416578
4.4025605 0.29204326
4.4030206 0.28995386
4.4034807 0.2879034
4.4039408 0.28589762
4.4044009 0.28394235
4.404861 0.28204336
4.4053211 0.28024195
4.4057812 0.27864091
4.4062412 0.27723904
4.4067013 0.27602827
4.4071614 0.27500053
4.4076215 0.27414777
4.4080816 0.27346191
4.4085417 0.27293489
4.4090018 0.27255864
4.4094619 0.27232511
4.409922 0.27222622
4.4103821 0.27223035
4.4108422 0.27229014
4.4113023 0.27240457
4.4117624 0.27257364
4.4122224 0.27279737
4.4126825 0.27307573
4.4131426 0.27340874
4.4136027 0.2737964
4.4140628 0.27423869
4.4145229 0.27473563
4.414983 0.27528721
4.4154431 0.27590019
4.4159032 0.27657384
4.4163633 0.27729496
4.4168234 0.27805031
4.4172835 0.27882664
4.4177435 0.27961074
4.4182036 0.28038936
4.4186637 0.28114927
4.4191238 0.28187723
4.4195839 0.28256002
4.420044 0.2831832
4.4205041 0.28359527
4.4209642 0.28374881
4.4214243 0.28371641
4.4218844 0.28357063
4.4223445 0.28338409
4.4228046 0.28322933
4.4232647 0.28317898
4.4237247 0.2833056
4.4241848 0.2836818
4.4246449 0.28438015
4.425105 0.28546606
4.4255651 0.28680035
4.4260252 0.28828272
4.4264853 0.28988493
4.4269454 0.29157875
4.4274055 0.29333598
4.4278656 0.29512836
4.4283257 0.29692769
4.4287858 0.29870573
4.4292458 0.30043427
4.4297059 0.30208507
4.430166 0.30363204
4.4306261 0.30508616
4.4310862 0.30647206
4.4315463 0.30781104
4.4320064 0.30912438
4.4324665 0.31043338
4.4329266 0.31175936
4.4333867 0.31312359
4.4338468 0.3145474
4.4343069 0.31605205
4.434767 0.31765886
4.435227 0.31942732
4.4356871 0.32157794
4.4361472 0.32407958
4.4366073 0.32685675
4.4370674 0.32983399
4.4375275 0.33293577
4.4379876 0.3360866
4.4384477 0.33921101
4.4389078 0.34223351
4.4393679 0.34507857
4.439828 0.34767073
4.4402881 0.35001416
4.4407481 0.35235336
4.4412082 0.35468916
4.4416683 0.35699509
4.4421284 0.3592447
4.4425885 0.36141154
4.4430486 0.36346917
4.4435087 0.36539111
4.4439688 0.3671509
4.4444289 0.36872212
4.444889 0.37007828
4.4453491 0.37125633
4.4458092 0.37239679
4.4462693 0.37351144
4.4467293 0.37460598
4.4471894 0.37568607
4.4476495 0.37675744
4.4481096 0.37782574
4.4485697 0.37889668
4.4490298 0.37997593
4.4494899 0.38106919
4.44995 0.38218212
4.4504101 0.38330631
4.4508702 0.3844257
4.4513303 0.38554509
4.4517904 0.38666938
4.4522505 0.38780354
4.4527105 0.38895254
4.4531706 0.39012132
4.4536307 0.39131483
4.4540908 0.39253801
4.4545509 0.39379584
4.455011 0.39509341
4.4554711 0.39670573
4.4559312 0.39881284
4.4563913 0.40131606
4.4568514 0.40411669
4.4573115 0.40711605
4.4577716 0.41021543
4.4582316 0.41331615
4.4586917 0.41631951
4.4591518 0.41912681
4.4596119 0.42163938
4.460072 0.42376419
4.4605321 0.42571814
4.4609922 0.4276574
4.4614523 0.42958536
4.4619124 0.43150546
4.4623725 0.4334211
4.4628326 0.43533573
4.4632927 0.43725275
4.4637528 0.43917559
4.4642128 0.44110768
4.4646729 0.44305241
4.465133 0.44501251
4.4655931 0.44697873
4.4660532 0.44894863
4.4665133 0.45092399
4.4669734 0.45290657
4.4674335 0.45489815
4.4678936 0.45690051
4.4683537 0.45891542
4.4688138 0.46094467
4.4692739 0.46299
4.4697339 0.46505321
4.470194 0.46716749
4.4706541 0.46957469
4.4711142 0.4722721
4.4715743 0.47519422
4.4720344 0.47827552
4.4724945 0.48145051
4.4729546 0.48465365
4.4734147 0.48781946
4.4738748 0.49088241
4.4743349 0.49377698
4.474795 0.49643767
4.4752551 0.49883885
4.4757151 0.5011388
4.4761752 0.50336943
4.4766353 0.50553931
4.4770954 0.50765701
4.4775555 0.50973111
4.4780156 0.5117702
4.4784757 0.51378284
4.4789358 0.5157776
4.4793959 0.51776307
4.479856 0.51974784
4.4803161 0.52174612
4.4807762 0.52376467
4.4812362 0.52577393
4.4816963 0.52774247
4.4821564 0.52963893
4.4826165 0.53143188
4.4830766 0.53308993
4.4835367 0.53458167
4.4839968 0.53587572
4.4844569 0.53694065
4.484917 0.53774511
4.4853771 0.53814368
4.4858372 0.53795868
4.4862973 0.53728585
4.4867574 0.53622714
4.4872174 0.53488452
4.4876775 0.53335994
4.4881376 0.53175537
4.4885977 0.53017279
4.4890578 0.52871415
4.4895179 0.5274814
4.489978 0.52657653
4.4904381 0.52588288
4.4908982 0.52519372
4.4913583 0.52453868
4.4918184 0.52394793
4.4922785 0.52345159
4.4927385 0.52307984
4.4931986 0.52286281
4.4936587 0.52283068
4.4941188 0.52301359
4.4945789 0.52344169
4.495039 0.52414828
4.4954991 0.52562164
4.4959592 0.52805456
4.4964193 0.5312411
4.4968794 0.53497536
4.4973395 0.5390514
4.4977996 0.54326328
4.4982597 0.5474051
4.4987197 0.55127091
4.4991798 0.5546548
4.4996399 0.55735084
4.5001 0.55917609
4.5005601 0.56063226
4.5010202 0.56201346
4.5014803 0.5633388
4.5019404 0.56462738
4.5024005 0.56589832
4.5028606 0.56717069
4.5033207 0.56846363
4.5037808 0.56979621
4.5042408 0.57118756
4.5047009 0.57265677
4.505161 0.57421638
4.5056211 0.57580306
4.5060812 0.57739938
4.5065413 0.57900949
4.5070014 0.58063752
4.5074615 0.58228763
4.5079216 0.58396394
4.5083817 0.5856706
4.5088418 0.58741178
4.5093019 0.58919158
4.509762 0.59101416
4.510222 0.59292085
4.5106821 0.59512793
4.5111422 0.5976113
4.5116023 0.60030084
4.5120624 0.60312642
4.5125225 0.60601789
4.5129826 0.60890515
4.5134427 0.61171804
4.5139028 0.61438643
4.5143629 0.6168402
4.514823 0.61900921
4.5152831 0.62085006
4.5157431 0.62244796
4.5162032 0.62385826
4.5166633 0.62512872
4.5171234 0.62630714
4.5175835 0.62744128
4.5180436 0.62857895
4.5185037 0.62976794
4.5189638 0.63105601
4.5194239 0.63249095
4.519884 0.63412056
4.5203441 0.63594599
4.5208042 0.63786591
4.5212643 0.63985615
4.5217243 0.64189711
4.5221844 0.64396921
4.5226445 0.64605286
4.5231046 0.64812847
4.5235647 0.65017643
4.5240248 0.65217719
4.5244849 0.65411111
4.524945 0.65595865
4.5254051 0.65773096
4.5258652 0.6594648
4.5263253 0.66115512
4.5267854 0.66279636
4.5272454 0.66438293
4.5277055 0.66590926
4.5281656 0.66736978
4.5286257 0.66875891
4.5290858 0.67007109
4.5295459 0.67130074
4.530006 0.67244228
4.5304661 0.67348122
4.5309262 0.6744119
4.5313863 0.67524119
4.5318464 0.67597594
4.5323065 0.67662301
4.5327666 0.67718926
4.5332266 0.67768156
4.5336867 0.67810674
4.5341468 0.67847169
4.5346069 0.67878327
4.535067 0.67904805
4.5355271 0.67925691
4.5359872 0.67940631
4.5364473 0.67950167
4.5369074 0.67954843
4.5373675 0.67955205
4.5378276 0.67951796
4.5382877 0.6794516
4.5387477 0.67935843
4.5392078 0.67924386
4.5396679 0.67911337
4.540128 0.67895664
4.5405881 0.67851784
4.5410482 0.67777535
4.5415083 0.67682086
4.5419684 0.67574611
4.5424285 0.6746428
4.5428886 0.67360263
4.5433487 0.67271732
4.5438088 0.67207857
4.5442689 0.6717781
4.5447289 0.6719076
4.545189 0.67253346
4.5456491 0.67347944
4.5461092 0.67465679
4.5465693 0.67602095
4.5470294 0.67752735
4.5474895 0.67913144
4.5479496 0.68078868
4.5484097 0.68245449
4.5488698 0.68408433
4.5493299 0.68563363
4.54979 0.68705785
4.5502501 0.6883483
4.5507101 0.68965069
4.5511702 0.69096665
4.5516303 0.69227323
4.5520904 0.69354748
4.5525505 0.69476647
4.5530106 0.69590722
4.5534707 0.69694681
4.5539308 0.6978623
4.5543909 0.69863073
4.554851 0.69922915
4.5553111 0.69957167
4.5557712 0.69946859
4.5562312 0.69894807
4.5566913 0.69805389
4.5571514 0.69682981
4.5576115 0.6953196
4.5580716 0.69356706
4.5585317 0.69161595
4.5589918 0.68951002
4.5594519 0.68729309
4.559912 0.6850089
4.5603721 0.68270077
4.5608322 0.68038777
4.5612923 0.67807036
4.5617524 0.67574875
4.5622124 0.67342314
4.5626725 0.67109373
4.5631326 0.66876073
4.5635927 0.66642435
4.5640528 0.6640848
4.5645129 0.66174228
4.564973 0.659397
4.5654331 0.65703623
4.5658932 0.65464849
4.5663533 0.65224115
4.5668134 0.64982159
4.5672735 0.64739723
4.5677335 0.64497548
4.5681936 0.64256374
4.5686537 0.64016942
4.5691138 0.63779993
4.5695739 0.63546265
4.570034 0.63316721
4.5704941 0.63134844
4.5709542 0.63023612
4.5714143 0.62969711
4.5718744 0.62959825
4.5723345 0.6298064
4.5727946 0.6301884
4.5732547 0.6306111
4.5737147 0.63094137
4.5741748 0.63104605
4.5746349 0.63079199
4.575095 0.63006067
4.5755551 0.62919586
4.5760152 0.62835946
4.5764753 0.62750663
4.5769354 0.62659252
4.5773955 0.6255723
4.5778556 0.62440114
4.5783157 0.6230342
4.5787758 0.62142663
4.5792358 0.6195336
4.5796959 0.61731028
4.580156 0.61473151
4.5806161 0.61201726
4.5810762 0.60925
4.5815363 0.60644157
4.5819964 0.60360381
4.5824565 0.60074858
4.5829166 0.59788772
4.5833767 0.59503307
4.5838368 0.59219649
4.5842969 0.58938983
4.584757 0.5866249
4.585217 0.5839069
4.5856771 0.5811987
4.5861372 0.5784931
4.5865973 0.57579073
4.5870574 0.57309221
4.5875175 0.5703982
4.5879776 0.56770932
4.5884377 0.56502623
4.5888978 0.56234956
4.5893579 0.55967994
4.589818 0.55701801
4.5902781 0.55438736
4.5907381 0.55187146
4.5911982 0.54945795
4.5916583 0.5471241
4.5921184 0.5448471
4.5925785 0.54260419
4.5930386 0.54037259
4.5934987 0.53812953
4.5939588 0.53585222
4.5944189 0.5335179
4.594879 0.5311038
4.5953391 0.52845223
4.5957992 0.52527406
4.5962593 0.5216832
4.5967193 0.51781254
4.5971794 0.513795
4.5976395 0.50976344
4.5980996 0.5058508
4.5985597 0.50218996
4.5990198 0.49891381
4.5994799 0.49615526
4.59994 0.49404721
4.6004001 0.49246525
4.6008602 0.49103204
4.6013203 0.48971593
4.6017804 0.48849058
4.6022404 0.4873297
4.6027005 0.48620695
4.6031606 0.48509601
4.6036207 0.48397056
4.6040808 0.48280427
4.6045409 0.48157083
4.605001 0.48024391
4.6054611 0.47886127
4.6059212 0.47747435
4.6063813 0.47607812
4.6068414 0.47466759
4.6073015 0.47323774
4.6077616 0.47178354
4.6082216 0.47029999
4.6086817 0.46878206
4.6091418 0.46722475
4.6096019 0.46562305
4.610062 0.46396643
4.6105221 0.46190323
4.6109822 0.45930819
4.6114423 0.45629731
4.6119024 0.45298667
4.6123625 0.4494923
4.6128226 0.44593026
4.6132827 0.44241659
4.6137427 0.43906733
4.6142028 0.43599853
4.6146629 0.43332625
4.615123 0.43114838
4.6155831 0.42919747
4.6160432 0.4273498
4.6165033 0.42560762
4.6169634 0.42397317
4.6174235 0.4224487
4.6178836 0.42103647
4.6183437 0.41973872
4.6188038 0.41855768
4.6192639 0.41749562
4.6197239 0.41655477
4.620184 0.41574381
4.6206441 0.41510946
4.6211042 0.41462552
4.6215643 0.41424865
4.6220244 0.41393551
4.6224845 0.41364272
4.6229446 0.41332691
4.6234047 0.41294478
4.6238648 0.41245291
4.6243249 0.411808
4.624785 0.41096665
4.625245 0.40991807
4.6257051 0.40880878
4.6261652 0.40766469
4.6266253 0.4064884
4.6270854 0.40528246
4.6275455 0.40404941
4.6280056 0.40279183
4.6284657 0.40151227
4.6289258 0.40021331
4.6293859 0.39889749
4.629846 0.39756738
4.6303061 0.39620911
4.6307662 0.39477794
4.6312262 0.39328593
4.6316863 0.39174952
4.6321464 0.39018519
4.6326065 0.38860937
4.6330666 0.38703856
4.6335267 0.38548919
4.6339868 0.38397773
4.6344469 0.38252064
4.634907 0.38113438
4.6353671 0.37986817
4.6358272 0.3787911
4.6362873 0.37789335
4.6367473 0.37716277
4.6372074 0.37658723
4.6376675 0.3761546
4.6381276 0.37585277
4.6385877 0.37566956
4.6390478 0.37559286
4.6395079 0.37561054
4.639968 0.37571047
4.6404281 0.37602417
4.6408882 0.37668517
4.6413483 0.37761483
4.6418084 0.37873367
4.6422685 0.37996222
4.6427285 0.381221
4.6431886 0.38243053
4.6436487 0.38351132
4.6441088 0.38438391
4.6445689 0.38496881
4.645029 0.38518706
4.6454891 0.38512485
4.6459492 0.38491144
4.6464093 0.38457885
4.6468694 0.38415907
4.6473295 0.3836841
4.6477896 0.38318595
4.6482496 0.38269662
4.6487097 0.38224811
4.6491698 0.38187243
4.6496299 0.38160157
4.65009 0.38146194
4.6505501 0.38129851
4.6510102 0.38106844
4.6514703 0.38082591
4.6519304 0.38062512
4.6523905 0.38052026
4.6528506 0.38056551
4.6533107 0.38081504
4.6537708 0.38132306
4.6542308 0.38214377
4.6546909 0.38333132
4.655151 0.38492104
4.6556111 0.38669306
4.6560712 0.38855558
4.6565313 0.39049051
4.6569914 0.39247972
4.6574515 0.39450512
4.6579116 0.39654862
4.6583717 0.39859209
4.6588318 0.40061743
4.6592919 0.40260656
4.659752 0.40454135
4.660212 0.40641795
4.6606721 0.40831962
4.6611322 0.41025028
4.6615923 0.41219457
4.6620524 0.41413704
4.6625125 0.4160623
4.6629726 0.41795494
4.6634327 0.41979956
4.6638928 0.42158074
4.6643529 0.42328307
4.664813 0.42489116
4.6652731 0.42640325
4.6657331 0.4278706
4.6661932 0.42930528
4.6666533 0.43071351
4.6671134 0.43210152
4.6675735 0.43347554
4.6680336 0.43484183
4.6684937 0.43620658
4.6689538 0.43757606
4.6694139 0.43895648
4.669874 0.4403541
4.6703341 0.44176988
4.6707942 0.4431927
4.6712543 0.44462125
4.6717143 0.44605483
4.6721744 0.44749277
4.6726345 0.44893437
4.6730946 0.45037898
4.6735547 0.4518259
4.6740148 0.45327446
4.6744749 0.45472396
4.674935 0.45617375
4.6753951 0.45777988
4.6758552 0.45975667
4.6763153 0.4620226
4.6767754 0.46449167
4.6772354 0.46707783
4.6776955 0.46969505
4.6781556 0.4722573
4.6786157 0.47467856
4.6790758 0.47687279
4.6795359 0.47875395
4.679996 0.48023602
4.6804561 0.48110901
4.6809162 0.48130635
4.6813763 0.4809656
4.6818364 0.48022442
4.6822965 0.47922037
4.6827566 0.47809107
4.6832166 0.47697415
4.6836767 0.47600717
4.6841368 0.47532778
4.6845969 0.47507354
4.685057 0.47537686
4.6855171 0.47593564
4.6859772 0.4765203
4.6864373 0.47714691
4.6868974 0.47783154
4.6873575 0.47859026
4.6878176 0.4794391
4.6882777 0.48039414
4.6887377 0.48147144
4.6891978 0.48268705
4.6896579 0.48405705
4.690118 0.48559364
4.6905781 0.48722664
4.6910382 0.48892091
4.6914983 0.4906717
4.6919584 0.49247426
4.6924185 0.49432383
4.6928786 0.49621565
4.6933387 0.49814499
4.6937988 0.50010707
4.6942589 0.50209717
4.6947189 0.50411051
4.695179 0.50615627
4.6956391 0.50835495
4.6960992 0.51070548
4.6965593 0.51317043
4.6970194 0.51571235
4.6974795 0.51829381
4.6979396 0.52087738
4.6983997 0.52342562
4.6988598 0.52590109
4.6993199 0.52826636
4.69978 0.530484
4.70024 0.5325219
4.7007001 0.53437258
4.7011602 0.53600427
4.7016203 0.53738078
4.7020804 0.53846591
4.7025405 0.53922348
4.7030006 0.53961727
4.7034607 0.5396111
4.7039208 0.53916875
4.7043809 0.53825405
4.704841 0.5368308
4.7053011 0.53497549
4.7057612 0.53305375
4.7062212 0.53110273
4.7066813 0.52912898
4.7071414 0.52713904
4.7076015 0.52513947
4.7080616 0.52313681
4.7085217 0.52113765
4.7089818 0.51914851
4.7094419 0.51717595
4.709902 0.51522652
4.7103621 0.51330502
4.7108222 0.51140751
4.7112823 0.50952783
4.7117423 0.50765984
4.7122024 0.50579746
4.7126625 0.50393452
4.7131226 0.50206494
4.7135827 0.50018258
4.7140428 0.49828133
4.7145029 0.49635506
4.714963 0.49439767
4.7154231 0.4920422
4.7158832 0.4888912
4.7163433 0.48509595
4.7168034 0.48081065
4.7172635 0.47618951
4.7177235 0.47138673
4.7181836 0.46655652
4.7186437 0.46185309
4.7191038 0.45743064
4.7195639 0.4534434
4.720024 0.45004519
4.7204841 0.44720689
4.7209442 0.44476251
4.7214043 0.44262279
4.7218644 0.44069852
4.7223245 0.43890042
4.7227846 0.43713926
4.7232446 0.43532579
4.7237047 0.43337077
4.7241648 0.43118494
4.7246249 0.42867906
4.725085 0.42576163
4.7255451 0.42230541
4.7260052 0.41835877
4.7264653 0.41403652
4.7269254 0.40945342
4.7273855 0.40472427
4.7278456 0.39996385
4.7283057 0.39528695
4.7287658 0.39080835
4.7292258 0.38664281
4.7296859 0.38290515
4.730146 0.37971426
4.7306061 0.37717217
4.7310662 0.37518433
4.7315263 0.37361778
4.7319864 0.37233957
4.7324465 0.37121675
4.7329066 0.3701164
4.7333667 0.36890556
4.7338268 0.36745128
4.7342869 0.36562063
4.7347469 0.36328065
4.735207 0.36030389
4.7356671 0.35669178
4.7361272 0.35257406
4.7365873 0.34808578
4.7370474 0.34336198
4.7375075 0.33853773
4.7379676 0.33374807
4.7384277 0.32912805
4.7388878 0.32481274
4.7393479 0.32093717
4.739808 0.3176364
4.7402681 0.31497519
4.7407281 0.31269468
4.7411882 0.31069358
4.7416483 0.3089007
4.7421084 0.30724483
4.7425685 0.30565477
4.7430286 0.30405931
4.7434887 0.30238726
4.7439488 0.30056741
4.7444089 0.29852857
4.744869 0.29619953
4.7453291 0.29353511
4.7457892 0.29060028
4.7462492 0.28745784
4.7467093 0.28416825
4.7471694 0.28079198
4.7476295 0.27738948
4.7480896 0.27402125
4.7485497 0.27074772
4.7490098 0.26762937
4.7494699 0.26472668
4.74993 0.26210009
4.7503901 0.25988672
4.7508502 0.25817925
4.7513103 0.2568622
4.7517704 0.25581695
4.7522304 0.25492485
4.7526905 0.25406728
4.7531506 0.2531256
4.7536107 0.25198119
4.7540708 0.25051538
4.7545309 0.24860958
4.754991 0.24614512
4.7554511 0.24331221
4.7559112 0.24040715
4.7563713 0.23743581
4.7568314 0.23440399
4.7572915 0.23131744
4.7577516 0.22818196
4.7582116 0.22500331
4.7586717 0.22178727
4.7591318 0.2185396
4.7595919 0.21526611
4.760052 0.21197119
4.7605121 0.20854352
4.7609722 0.20494728
4.7614323 0.20123617
4.7618924 0.19746389
4.7623525 0.19368411
4.7628126 0.18995056
4.7632727 0.18631689
4.7637327 0.18283681
4.7641928 0.17956404
4.7646529 0.17655223
4.765113 0.17385051
4.7655731 0.1713884
4.7660332 0.16910754
4.7664933 0.16698578
4.7669534 0.16500089
4.7674135 0.16313073
4.7678736 0.16135311
4.7683337 0.15964585
4.7687938 0.15798679
4.7692539 0.15635373
4.7697139 0.15472449
4.770174 0.15308107
4.7706341 0.15144962
4.7710942 0.14983572
4.7715543 0.14823493
4.7720144 0.14664278
4.7724745 0.1450548
4.7729346 0.14346654
4.7733947 0.14187352
4.7738548 0.14027127
4.7743149 0.13865533
4.774775 0.13702123
4.775235 0.1353469
4.7756951 0.13354199
4.7761552 0.1316246
4.7766153 0.12963065
4.7770754 0.12759604
4.7775355 0.12555663
4.7779956 0.12354833
4.7784557 0.12160703
4.7789158 0.11976861
4.7793759 0.11806898
4.779836 0.11654401
4.7802961 0.11524597
4.7807562 0.11423026
4.7812162 0.11345483
4.7816763 0.11287083
4.7821364 0.11242942
4.7825965 0.11208173
4.7830566 0.1117789
4.7835167 0.11147209
4.7839768 0.11111242
4.7844369 0.11065107
4.784897 0.11003915
4.7853571 0.10926002
4.7858172 0.108375
4.7862773 0.10740987
4.7867373 0.10638835
4.7871974 0.10533417
4.7876575 0.10427101
4.7881176 0.10322262
4.7885777 0.10221269
4.7890378 0.10126495
4.7894979 0.10040311
4.789958 0.099650875
4.7904181 0.099092821
4.7908782 0.098809219
4.7913383 0.098776111
4.7917984 0.098968858
4.7922585 0.09936282
4.7927185 0.099933356
4.7931786 0.10065583
4.7936387 0.10150559
4.7940988 0.10245801
4.7945589 0.10348844
4.795019 0.10457239
4.7954791 0.10577274
4.7959392 0.10715443
4.7963993 0.10871451
4.7968594 0.11045
4.7973195 0.11235794
4.7977796 0.11443536
4.7982396 0.11667929
4.7986997 0.11908678
4.7991598 0.12165485
4.7996199 0.12438054
4.80008 0.12726979
4.8005401 0.13066578
4.8010002 0.13463798
4.8014603 0.1390382
4.8019204 0.14371828
4.8023805 0.14853002
4.8028406 0.15332526
4.8033007 0.15795579
4.8037608 0.16227343
4.8042208 0.16613001
4.8046809 0.16937733
4.805141 0.17190094
4.8056011 0.17411406
4.8060612 0.17620293
4.8065213 0.17819532
4.8069814 0.18011906
4.8074415 0.18200191
4.8079016 0.18387168
4.8083617 0.18575615
4.8088218 0.1876831
4.8092819 0.18968032
4.8097419 0.19177562
4.810202 0.19398327
4.8106621 0.19621933
4.8111222 0.19846962
4.8115823 0.20074084
4.8120424 0.20303975
4.8125025 0.20537307
4.8129626 0.20774753
4.8134227 0.21016986
4.8138828 0.2126468
4.8143429 0.21518506
4.814803 0.21779137
4.8152631 0.22049657
4.8157231 0.22341342
4.8161832 0.22655343
4.8166433 0.22991435
4.8171034 0.23349386
4.8175635 0.23728973
4.8180236 0.24129965
4.8184837 0.24552136
4.8189438 0.24995259
4.8194039 0.25459105
4.819864 0.25943446
4.8203241 0.26448743
4.8207842 0.26974646
4.8212442 0.27516799
4.8217043 0.28070665
4.8221644 0.28631709
4.8226245 0.2919539
4.8230846 0.29757172
4.8235447 0.30312519
4.8240048 0.3085689
4.8244649 0.31385751
4.824925 0.31894562
4.8253851 0.32387347
4.8258452 0.32877891
4.8263053 0.33366884
4.8267654 0.33854707
4.8272254 0.34341746
4.8276855 0.34828383
4.8281456 0.35315004
4.8286057 0.35801991
4.8290658 0.3628973
4.8295259 0.36778604
4.829986 0.37268998
4.8304461 0.37764493
4.8309062 0.38267538
4.8313663 0.38776144
4.8318264 0.39288316
4.8322865 0.39802059
4.8327465 0.40315379
4.8332066 0.40826283
4.8336667 0.41332775
4.8341268 0.41832862
4.8345869 0.42324549
4.835047 0.42805472
4.8355071 0.43234579
4.8359672 0.43594081
4.8364273 0.43896836
4.8368874 0.44155699
4.8373475 0.44383527
4.8378076 0.44593178
4.8382677 0.44797505
4.8387277 0.45009367
4.8391878 0.45241619
4.8396479 0.45507119
4.840108 0.45817002
4.8405681 0.46139704
4.8410282 0.46462536
4.8414883 0.46790275
4.8419484 0.471277
4.8424085 0.47479589
4.8428686 0.47850717
4.8433287 0.48245864
4.8437888 0.48669807
4.8442488 0.49127322
4.8447089 0.49623189
4.845169 0.50161502
4.8456291 0.50736954
4.8460892 0.51344226
4.8465493 0.51979438
4.8470094 0.52638715
4.8474695 0.53318179
4.8479296 0.54013952
4.8483897 0.54722158
4.8488498 0.55438917
4.8493099 0.56160354
4.84977 0.56882591
4.85023 0.57605343
4.8506901 0.58346075
4.8511502 0.59103951
4.8516103 0.5987452
4.8520704 0.6065333
4.8525305 0.6143593
4.8529906 0.62217868
4.8534507 0.62994693
4.8539108 0.63761953
4.8543709 0.64515198
4.854831 0.65249974
4.8552911 0.65958962
4.8557512 0.66629704
4.8562112 0.67262284
4.8566713 0.67857874
4.8571314 0.68417653
4.8575915 0.68942796
4.8580516 0.69434478
4.8585117 0.69893873
4.8589718 0.70322159
4.8594319 0.70720512
4.859892 0.71090107
4.8603521 0.71409475
4.8608122 0.71636615
4.8612723 0.7178848
4.8617323 0.71884322
4.8621924 0.71943395
4.8626525 0.71984948
4.8631126 0.72028235
4.8635727 0.72092506
4.8640328 0.72197015
4.8644929 0.72361012
4.864953 0.72603751
4.8654131 0.72928878
4.8658732 0.73313628
4.8663333 0.73745268
4.8667934 0.74211212
4.8672535 0.74698874
4.8677135 0.75195668
4.8681736 0.75689007
4.8686337 0.76166306
4.8690938 0.76614979
4.8695539 0.77022441
4.870014 0.77376136
4.8704741 0.77701127
4.8709342 0.78018594
4.8713943 0.78316459
4.8718544 0.78582647
4.8723145 0.78805079
4.8727746 0.78971679
4.8732346 0.7907037
4.8736947 0.79089074
4.8741548 0.79015716
4.8746149 0.78838217
4.875075 0.78545798
4.8755351 0.78191611
4.8759952 0.77810052
4.8764553 0.77402965
4.8769154 0.769722
4.8773755 0.76519604
4.8778356 0.76047023
4.8782957 0.75556307
4.8787558 0.75049304
4.8792158 0.74527858
4.8796759 0.7399382
4.880136 0.73449478
4.8805961 0.72903259
4.8810562 0.72357538
4.8815163 0.71811999
4.8819764 0.71266323
4.8824365 0.70720195
4.8828966 0.70173294
4.8833567 0.69625305
4.8838168 0.69075909
4.8842769 0.68524788
4.8847369 0.67971625
4.885197 0.67416305
4.8856571 0.66860277
4.8861172 0.66303938
4.8865773 0.65747349
4.8870374 0.65190573
4.8874975 0.64633667
4.8879576 0.64076691
4.8884177 0.63519707
4.8888778 0.62962777
4.8893379 0.62405957
4.889798 0.61849309
4.8902581 0.61292932
4.8907181 0.60737225
4.8911782 0.60182644
4.8916383 0.5962964
4.8920984 0.59078657
4.8925585 0.58530144
4.8930186 0.57984548
4.8934787 0.57442317
4.8939388 0.569039
4.8943989 0.56369741
4.894859 0.55840289
4.8953191 0.55341812
4.8957792 0.54945773
4.8962392 0.5464633
4.8966993 0.54432419
4.8971594 0.54292975
4.8976195 0.54216936
4.8980796 0.54193235
4.8985397 0.54210807
4.8989998 0.54258591
4.8994599 0.5432552
4.89992 0.54400528
4.9003801 0.54483398
4.9008402 0.54586984
4.9013003 0.54706919
4.9017604 0.54838379
4.9022204 0.54976544
4.9026805 0.55116594
4.9031406 0.55253706
4.9036007 0.55383062
4.9040608 0.55499838
4.9045209 0.55599216
4.904981 0.55676374
4.9054411 0.55737207
4.9059012 0.55792175
4.9063613 0.55840685
4.9068214 0.55882128
4.9072815 0.55915894
4.9077415 0.55941374
4.9082016 0.55957958
4.9086617 0.55965038
4.9091218 0.55962002
4.9095819 0.55948242
4.910042 0.55922947
4.9105021 0.55859438
4.9109622 0.55746578
4.9114223 0.55594748
4.9118824 0.5541433
4.9123425 0.55215704
4.9128026 0.55009252
4.9132627 0.54805353
4.9137227 0.5461439
4.9141828 0.54446743
4.9146429 0.54312794
4.915103 0.54221907
4.9155631 0.54155549
4.9160232 0.54106157
4.9164833 0.54077742
4.9169434 0.54074316
4.9174035 0.54099889
4.9178636 0.54158473
4.9183237 0.54254079
4.9187838 0.54390719
4.9192438 0.54572402
4.9197039 0.54803141
4.920164 0.55085205
4.9206241 0.5540053
4.9210842 0.55741085
4.9215443 0.5610404
4.9220044 0.56486564
4.9224645 0.56885827
4.9229246 0.57298999
4.9233847 0.57723246
4.9238448 0.5815574
4.9243049 0.58593648
4.924765 0.59034142
4.925225 0.59481832
4.9256851 0.5997627
4.9261452 0.6051168
4.9266053 0.61073663
4.9270654 0.61647821
4.9275255 0.62219753
4.9279856 0.62775063
4.9284457 0.63299351
4.9289058 0.63778217
4.9293659 0.64197264
4.929826 0.64542093
4.9302861 0.64804184
4.9307461 0.6500253
4.9312062 0.65149469
4.9316663 0.65255764
4.9321264 0.65332174
4.9325865 0.6538946
4.9330466 0.65438386
4.9335067 0.65489711
4.9339668 0.65554196
4.9344269 0.65642602
4.934887 0.65765693
4.9353471 0.65929069
4.9358072 0.66121235
4.9362673 0.66333422
4.9367273 0.66557222
4.9371874 0.66784222
4.9376475 0.67006011
4.9381076 0.67214178
4.9385677 0.67400311
4.9390278 0.67556
4.9394879 0.67672832
4.939948 0.67742396
4.9404081 0.67773143
4.9408682 0.6778889
4.9413283 0.67792422
4.9417884 0.67786275
4.9422484 0.67772985
4.9427085 0.67755086
4.9431686 0.67735116
4.9436287 0.67715609
4.9440888 0.676991
4.9445489 0.67688126
4.945009 0.6768522
4.9454691 0.6768852
4.9459292 0.67694701
4.9463893 0.67703672
4.9468494 0.67715333
4.9473095 0.67729595
4.9477696 0.67746362
4.9482296 0.67765537
4.9486897 0.67787028
4.9491498 0.67810741
4.9496099 0.6783658
4.95007 0.67866981
4.9505301 0.6802962
4.9509902 0.68364231
4.9514503 0.6882672
4.9519104 0.69372988
4.9523705 0.69958938
4.9528306 0.70540472
4.9532907 0.71073491
4.9537508 0.715139
4.9542108 0.718176
4.9546709 0.71940493
4.955131 0.71848238
4.9555911 0.71678702
4.9560512 0.71491381
4.9565113 0.71288146
4.9569714 0.71070869
4.9574315 0.70841423
4.9578916 0.7060168
4.9583517 0.70353512
4.9588118 0.70098793
4.9592719 0.69839393
4.9597319 0.69577184
4.960192 0.69314612
4.9606521 0.69056895
4.9611122 0.68802702
4.9615723 0.68549333
4.9620324 0.68294085
4.9624925 0.68034257
4.9629526 0.67767146
4.9634127 0.67490051
4.9638728 0.67200269
4.9643329 0.668951
4.964793 0.66571841
4.9652531 0.6622503
4.9657131 0.65840858
4.9661732 0.65420919
4.9666333 0.64968862
4.9670934 0.6448834
4.9675535 0.63983005
4.9680136 0.6345651
4.9684737 0.62912506
4.9689338 0.62354646
4.9693939 0.61786581
4.969854 0.61211965
4.9703141 0.60634542
4.9707742 0.60055774
4.9712342 0.59474172
4.9716943 0.58888136
4.9721544 0.58296067
4.9726145 0.57696365
4.9730746 0.57087433
4.9735347 0.56467673
4.9739948 0.55835484
4.9744549 0.55189269
4.974915 0.54527427
4.9753751 0.538511
4.9758352 0.5316582
4.9762953 0.52473322
4.9767554 0.51775221
4.9772154 0.5107313
4.9776755 0.50368664
4.9781356 0.49663437
4.9785957 0.48959063
4.9790558 0.48257156
4.9795159 0.47559331
4.979976 0.468672
4.9804361 0.46180641
4.9808962 0.45498519
4.9813563 0.44821458
4.9818164 0.44150093
4.9822765 0.43485051
4.9827365 0.42826964
4.9831966 0.42176464
4.9836567 0.41534181
4.9841168 0.40900748
4.9845769 0.40276793
4.985037 0.39663363
4.9854971 0.39129885
4.9859572 0.38710567
4.9864173 0.3838214
4.9868774 0.38121337
4.9873375 0.37904893
4.9877976 0.3770954
4.9882577 0.37512011
4.9887177 0.37289038
4.9891778 0.37017357
4.9896379 0.36673699
4.990098 0.36235811
4.9905581 0.35719381
4.9910182 0.35148373
4.9914783 0.3453676
4.9919384 0.33898519
4.9923985 0.33247623
4.9928586 0.32598051
4.9933187 0.31963774
4.9937788 0.31358769
4.9942388 0.30797011
4.9946989 0.30292477
4.995159 0.2985473
4.9956191 0.29440569
4.9960792 0.2903716
4.9965393 0.28646623
4.9969994 0.2827108
4.9974595 0.27912652
4.9979196 0.27573462
4.9983797 0.27255628
4.9988398 0.26961274
4.9992999 0.26692522
4.99976 0.26451491
5.00022 0.26237094
5.0006801 0.26029628
5.0011402 0.25825321
5.0016003 0.25624116
5.0020604 0.25425962
5.0025205 0.25230804
5.0029806 0.25038589
5.0034407 0.24849264
5.0039008 0.24662775
5.0043609 0.24479069
5.004821 0.24298093
5.0052811 0.24118523
5.0057411 0.23936237
5.0062012 0.23752774
5.0066613 0.23570249
5.0071214 0.23390775
5.0075815 0.23216465
5.0080416 0.2304943
5.0085017 0.22891784
5.0089618 0.2274564
5.0094219 0.2261311
5.009882 0.22496307
5.0103421 0.22399495
5.0108022 0.22327737
5.0112623 0.2227867
5.0117223 0.22249622
5.0121824 0.22237921
5.0126425 0.22240895
5.0131026 0.22255872
5.0135627 0.2228018
5.0140228 0.22311149
5.0144829 0.22346105
5.014943 0.22382377
5.0154031 0.22417717
5.0158632 0.22452246
5.0163233 0.22486899
5.0167834 0.22522617
5.0172434 0.2256034
5.0177035 0.22601002
5.0181636 0.22645546
5.0186237 0.22694909
5.0190838 0.2275003
5.0195439 0.22811846
5.020004 0.22881298
5.0204641 0.22955422
5.0209242 0.23030738
5.0213843 0.23107212
5.0218444 0.23184814
5.0223045 0.23263509
5.0227646 0.23343265
5.0232246 0.23424053
5.0236847 0.2350584
5.0241448 0.2358859
5.0246049 0.23672275
5.025065 0.23756869
5.0255251 0.23842785
5.0259852 0.23930168
5.0264453 0.2401887
5.0269054 0.24108743
5.0273655 0.24199641
5.0278256 0.24291414
5.0282857 0.24383915
5.0287457 0.24476996
5.0292058 0.24570511
5.0296659 0.2466431
5.030126 0.24758556
5.0305861 0.24858764
5.0310462 0.24966616
5.0315063 0.25081584
5.0319664 0.25203141
5.0324265 0.25330757
5.0328866 0.25463905
5.0333467 0.25602058
5.0338068 0.25744686
5.0342669 0.25891265
5.0347269 0.26041264
5.035187 0.26194728
5.0356471 0.26357354
5.0361072 0.26532969
5.0365673 0.26724377
5.0370274 0.26934383
5.0374875 0.27165789
5.0379476 0.27421401
5.0384077 0.27704025
5.0388678 0.2801646
5.0393279 0.28361515
5.039788 0.28741993
5.040248 0.29155025
5.0407081 0.29573037
5.0411682 0.29991826
5.0416283 0.30411226
5.0420884 0.30831072
5.0425485 0.31251196
5.0430086 0.31671437
5.0434687 0.32091627
5.0439288 0.32511602
5.0443889 0.32931196
5.044849 0.33350244
5.0453091 0.33768884
5.0457692 0.34187898
5.0462292 0.34607146
5.0466893 0.35026414
5.0471494 0.3544549
5.0476095 0.35864162
5.0480696 0.36282216
5.0485297 0.36699438
5.0489898 0.37115616
5.0494499 0.37530537
5.04991 0.37943989
5.0503701 0.38338679
5.0508302 0.38683544
5.0512903 0.38984425
5.0517504 0.39248211
5.0522104 0.39481799
5.0526705 0.39692081
5.0531306 0.39885952
5.0535907 0.40070304
5.0540508 0.40252031
5.0545109 0.40438027
5.054971 0.40635185
5.0554311 0.40828385
5.0558912 0.40996794
5.0563513 0.41147714
5.0568114 0.41288542
5.0572715 0.4142668
5.0577315 0.41569528
5.0581916 0.41724485
5.0586517 0.41898949
5.0591118 0.42100323
5.0595719 0.42336004
5.060032 0.42613293
5.0604921 0.42914491
5.0609522 0.43221748
5.0614123 0.43533983
5.0618724 0.43850115
5.0623325 0.44169067
5.0627926 0.44489756
5.0632527 0.44811105
5.0637127 0.45132032
5.0641728 0.45451458
5.0646329 0.45768304
5.065093 0.46081604
5.0655531 0.4639412
5.0660132 0.46706984
5.0664733 0.47019584
5.0669334 0.47331309
5.0673935 0.47641548
5.0678536 0.47949689
5.0683137 0.48255121
5.0687738 0.48557233
5.0692338 0.48855412
5.0696939 0.49149049
5.070154 0.49433549
5.0706141 0.49659978
5.0710742 0.49821406
5.0715343 0.49927378
5.0719944 0.49987433
5.0724545 0.50011112
5.0729146 0.50007958
5.0733747 0.4998751
5.0738348 0.4995931
5.0742949 0.49932898
5.074755 0.49917816
5.075215 0.49914343
5.0756751 0.4986959
5.0761352 0.49783933
5.0765953 0.49669919
5.0770554 0.49540093
5.0775155 0.49407002
5.0779756 0.49283193
5.0784357 0.49181211
5.0788958 0.49113604
5.0793559 0.49092916
5.079816 0.49131694
5.0802761 0.49245453
5.0807361 0.49447019
5.0811962 0.49723057
5.0816563 0.50058173
5.0821164 0.50436969
5.0825765 0.50844049
5.0830366 0.51264016
5.0834967 0.51681473
5.0839568 0.52081023
5.0844169 0.52447272
5.084877 0.5276482
5.0853371 0.5304348
5.0857972 0.53334949
5.0862573 0.53630599
5.0867173 0.5391848
5.0871774 0.54186647
5.0876375 0.54423152
5.0880976 0.54616048
5.0885577 0.54753389
5.0890178 0.54823228
5.0894779 0.54813619
5.089938 0.54712611
5.0903981 0.54506593
5.0908582 0.54198874
5.0913183 0.53808437
5.0917784 0.53354393
5.0922384 0.52855857
5.0926985 0.52331944
5.0931586 0.51801767
5.0936187 0.51284441
5.0940788 0.50799078
5.0945389 0.50364794
5.094999 0.50000701
5.0954591 0.4967598
5.0959192 0.4934849
5.0963793 0.49020984
5.0968394 0.48696216
5.0972995 0.4837694
5.0977596 0.48065909
5.0982196 0.47765875
5.0986797 0.47479595
5.0991398 0.4720982
5.0995999 0.46959304
5.10006 0.46730815
5.1005201 0.46526623
5.1009802 0.46343795
5.1014403 0.46177821
5.1019004 0.46024199
5.1023605 0.4587842
5.1028206 0.4573598
5.1032807 0.45592375
5.1037407 0.45443096
5.1042008 0.4528364
5.1046609 0.45109499
5.105121 0.44915404
5.1055811 0.44685249
5.1060412 0.4442136
5.1065013 0.44133348
5.1069614 0.43830822
5.1074215 0.43523393
5.1078816 0.43220668
5.1083417 0.42932259
5.1088018 0.42667777
5.1092619 0.4243683
5.1097219 0.4224903
5.110182 0.42113147
5.1106421 0.42025065
5.1111022 0.4197562
5.1115623 0.4195651
5.1120224 0.41959437
5.1124825 0.41976098
5.1129426 0.41998195
5.1134027 0.42017427
5.1138628 0.42025494
5.1143229 0.42014095
5.114783 0.41974932
5.115243 0.41905354
5.1157031 0.41830209
5.1161632 0.4175264
5.1166233 0.41671551
5.1170834 0.41585843
5.1175435 0.41494421
5.1180036 0.41396188
5.1184637 0.41290047
5.1189238 0.41174901
5.1193839 0.41049653
5.119844 0.40913207
5.1203041 0.4076371
5.1207642 0.4059862
5.1212242 0.40418919
5.1216843 0.40225827
5.1221444 0.4002057
5.1226045 0.3980437
5.1230646 0.39578451
5.1235247 0.39344033
5.1239848 0.39102343
5.1244449 0.38854601
5.124905 0.38602033
5.1253651 0.38329607
5.1258252 0.38010306
5.1262853 0.37655419
5.1267453 0.37277416
5.1272054 0.3688877
5.1276655 0.36501953
5.1281256 0.36129435
5.1285857 0.35783686
5.1290458 0.35477179
5.1295059 0.35222385
5.129966 0.35031775
5.1304261 0.34884941
5.1308862 0.3474253
5.1313463 0.34603489
5.1318064 0.34466965
5.1322665 0.34332105
5.1327265 0.34198052
5.1331866 0.34063954
5.1336467 0.33928957
5.1341068 0.33792205
5.1345669 0.33652846
5.135027 0.33510031
5.1354871 0.33365242
5.1359472 0.33220156
5.1364073 0.33074869
5.1368674 0.3292948
5.1373275 0.32784086
5.1377876 0.32638785
5.1382476 0.32493673
5.1387077 0.32348847
5.1391678 0.32204406
5.1396279 0.32060446
5.140088 0.319171
5.1405481 0.31775605
5.1410082 0.31636225
5.1414683 0.3149854
5.1419284 0.31362123
5.1423885 0.31226558
5.1428486 0.31091417
5.1433087 0.30956281
5.1437688 0.30820727
5.1442288 0.30684332
5.1446889 0.30546673
5.145149 0.30406852
5.1456091 0.3025862
5.1460692 0.3010176
5.1465293 0.29938323
5.1469894 0.29770359
5.1474495 0.29599919
5.1479096 0.29429053
5.1483697 0.29259814
5.1488298 0.29094249
5.1492899 0.28934412
5.1497499 0.28782353
5.15021 0.28640356
5.1506701 0.28510946
5.1511302 0.28393285
5.1515903 0.28286037
5.1520504 0.28187867
5.1525105 0.28097438
5.1529706 0.28013416
5.1534307 0.27934464
5.1538908 0.27859246
5.1543509 0.27786427
5.154811 0.2771467
5.1552711 0.27644502
5.1557311 0.27582773
5.1561912 0.27529593
5.1566513 0.27484179
5.1571114 0.27445749
5.1575715 0.27413525
5.1580316 0.27386722
5.1584917 0.2736456
5.1589518 0.27346258
5.1594119 0.27331036
5.159872 0.27318109
5.1603321 0.27322517
5.1607922 0.27379927
5.1612523 0.27479675
5.1617123 0.27608589
5.1621724 0.27753496
5.1626325 0.27901225
5.1630926 0.280386
5.1635527 0.28152452
5.1640128 0.28229606
5.1644729 0.2825689
5.164933 0.28221131
5.1653931 0.28125242
5.1658532 0.27994941
5.1663133 0.27837283
5.1667734 0.2765893
5.1672334 0.27466543
5.1676935 0.27266781
5.1681536 0.27066305
5.1686137 0.26871777
5.1690738 0.26689854
5.1695339 0.26527199
5.169994 0.26390472
5.1704541 0.26268968
5.1709142 0.26147321
5.1713743 0.26026506
5.1718344 0.259075
5.1722945 0.25791277
5.1727546 0.25678815
5.1732146 0.2557109
5.1736747 0.25469079
5.1741348 0.25373757
5.1745949 0.25286102
5.175055 0.25207077
5.1755151 0.25136354
5.1759752 0.25073215
5.1764353 0.25017465
5.1768954 0.24968914
5.1773555 0.24927369
5.1778156 0.24892637
5.1782757 0.24864528
5.1787357 0.24842848
5.1791958 0.24827405
5.1796559 0.24818007
5.180116 0.24814875
5.1805761 0.24825936
5.1810362 0.24851721
5.1814963 0.24888831
5.1819564 0.2493386
5.1824165 0.24983411
5.1828766 0.25034078
5.1833367 0.25082459
5.1837968 0.25125154
5.1842569 0.2515876
5.1847169 0.25179875
5.185177 0.25185721
5.1856371 0.25180394
5.1860972 0.25165825
5.1865573 0.25142601
5.1870174 0.25111311
5.1874775 0.25072542
5.1879376 0.25026879
5.1883977 0.24974912
5.1888578 0.24917226
5.1893179 0.24854409
5.189778 0.24787047
5.190238 0.24709577
5.1906981 0.24592019
5.1911582 0.24439364
5.1916183 0.24262351
5.1920784 0.24071715
5.1925385 0.23878195
5.1929986 0.2369253
5.1934587 0.23525456
5.1939188 0.23387711
5.1943789 0.23290032
5.194839 0.23243157
5.1952991 0.23245032
5.1957592 0.23256905
5.1962192 0.23274078
5.1966793 0.23295319
5.1971394 0.2331939
5.1975995 0.23345062
5.1980596 0.23371099
5.1985197 0.23396267
5.1989798 0.23419332
5.1994399 0.2343906
5.1999 0.2345422
5.2003601 0.23465414
5.2008202 0.23476088
5.2012803 0.23486374
5.2017403 0.23496275
5.2022004 0.23505794
5.2026605 0.23514931
5.2031206 0.23523688
5.2035807 0.23532068
5.2040408 0.23540072
5.2045009 0.235477
5.204961 0.23554957
5.2054211 0.23560242
5.2058812 0.23560898
5.2063413 0.23556178
5.2068014 0.23545349
5.2072615 0.2352768
5.2077215 0.23502436
5.2081816 0.23468883
5.2086417 0.23426289
5.2091018 0.23373921
5.2095619 0.23311046
5.210022 0.23236895
5.2104821 0.23135332
5.2109422 0.22996486
5.2114023 0.22824884
5.2118624 0.22625049
5.2123225 0.22401509
5.2127826 0.22158784
5.2132426 0.21901402
5.2137027 0.21633889
5.2141628 0.21360767
5.2146229 0.21086563
5.215083 0.2081512
5.2155431 0.20524437
5.2160032 0.20207036
5.2164633 0.19869722
5.2169234 0.19519302
5.2173835 0.19162581
5.2178436 0.18806364
5.2183037 0.18457458
5.2187638 0.18122667
5.2192238 0.17808795
5.2196839 0.17522651
5.220144 0.17270323
5.2206041 0.17046105
5.2210642 0.16846633
5.2215243 0.16671412
5.2219844 0.16519947
5.2224445 0.16391741
5.2229046 0.16286295
5.2233647 0.16203116
5.2238248 0.16141707
5.2242849 0.1610157
5.2247449 0.1608221
5.225205 0.16084423
5.2256651 0.16115274
5.2261252 0.16170347
5.2265853 0.16242904
5.2270454 0.1632621
5.2275055 0.16413528
5.2279656 0.16498122
5.2284257 0.16573256
5.2288858 0.1663219
5.2293459 0.16668191
5.229806 0.16674522
5.2302661 0.16650917
5.2307261 0.16622222
5.2311862 0.16591669
5.2316463 0.16559247
5.2321064 0.16524946
5.2325665 0.16488753
5.2330266 0.16450658
5.2334867 0.16410651
5.2339468 0.1636872
5.2344069 0.16324853
5.234867 0.16279042
5.2353271 0.16230315
5.2357872 0.16176521
5.2362472 0.16118583
5.2367073 0.16057595
5.2371674 0.15994651
5.2376275 0.15930847
5.2380876 0.15867277
5.2385477 0.15805035
5.2390078 0.15745217
5.2394679 0.15688917
5.239928 0.15637231
5.2403881 0.1559757
5.2408482 0.15580284
5.2413083 0.15583214
5.2417684 0.15603967
5.2422284 0.15640153
5.2426885 0.15689383
5.2431486 0.15749265
5.2436087 0.1581741
5.2440688 0.15891426
5.2445289 0.15968923
5.244989 0.1604751
5.2454491 0.16168554
5.2459092 0.16366684
5.2463693 0.16622549
5.2468294 0.16916775
5.2472895 0.17229985
5.2477495 0.17542801
5.2482096 0.17835849
5.2486697 0.18089751
5.2491298 0.18285131
5.2495899 0.18402612
5.25005 0.18423211
5.2505101 0.18372857
5.2509702 0.18282607
5.2514303 0.18160817
5.2518904 0.18015843
5.2523505 0.17856044
5.2528106 0.17689777
5.2532707 0.17525398
5.2537307 0.17371264
5.2541908 0.17235732
5.2546509 0.1712716
5.255111 0.17053073
5.2555711 0.16999349
5.2560312 0.16955752
5.2564913 0.16919174
5.2569514 0.16886509
5.2574115 0.16854648
5.2578716 0.16820488
5.2583317 0.16780919
5.2587918 0.16732835
5.2592519 0.16673128
5.2597119 0.16598694
5.260172 0.16506367
5.2606321 0.16394699
5.2610922 0.16267164
5.2615523 0.1612787
5.2620124 0.15980925
5.2624725 0.15830433
5.2629326 0.15680504
5.2633927 0.15535243
5.2638528 0.15398759
5.2643129 0.15275158
5.264773 0.15168548
5.265233 0.15080428
5.2656931 0.14998031
5.2661532 0.14918836
5.2666133 0.14842617
5.2670734 0.14769156
5.2675335 0.14698227
5.2679936 0.14629607
5.2684537 0.14563077
5.2689138 0.1449841
5.2693739 0.14435384
5.269834 0.14373778
5.2702941 0.14311467
5.2707542 0.1424301
5.2712142 0.14171053
5.2716743 0.1409892
5.2721344 0.14029937
5.2725945 0.13967431
5.2730546 0.13914727
5.2735147 0.13875151
5.2739748 0.13852027
5.2744349 0.13848684
5.274895 0.13868447
5.2753551 0.1390768
5.2758152 0.1395183
5.2762753 0.13999684
5.2767353 0.14050605
5.2771954 0.14103954
5.2776555 0.14159095
5.2781156 0.14215388
5.2785757 0.14272195
5.2790358 0.14328879
5.2794959 0.14384802
5.279956 0.14439326
5.2804161 0.14493599
5.2808762 0.14549665
5.2813363 0.14607109
5.2817964 0.14665489
5.2822565 0.14724369
5.2827165 0.14783312
5.2831766 0.14841879
5.2836367 0.14899632
5.2840968 0.14956135
5.2845569 0.15010947
5.285017 0.15063546
5.2854771 0.15049231
5.2859372 0.14927381
5.2863973 0.14719947
5.2868574 0.14448877
5.2873175 0.14136123
5.2877776 0.13803636
5.2882376 0.13473365
5.2886977 0.13167263
5.2891578 0.12907277
5.2896179 0.12715358
5.290078 0.12612063
5.2905381 0.12552278
5.2909982 0.12505785
5.2914583 0.12473437
5.2919184 0.12456084
5.2923785 0.1245458
5.2928386 0.12469775
5.2932987 0.12502522
5.2937588 0.12553674
5.2942188 0.1262408
5.2946789 0.12714595
5.295139 0.12826502
5.2955991 0.12965422
5.2960592 0.13128017
5.2965193 0.13308065
5.2969794 0.13499341
5.2974395 0.1369562
5.2978996 0.13890678
5.2983597 0.14078288
5.2988198 0.14252228
5.2992799 0.14406272
5.2997399 0.14534196
5.3002 0.14630679
5.3006601 0.14700585
5.3011202 0.14750137
5.3015803 0.14784642
5.3020404 0.14809407
5.3025005 0.14829743
5.3029606 0.14850957
5.3034207 0.14878356
5.3038808 0.14917248
5.3043409 0.14972943
5.304801 0.15050748
5.3052611 0.15154349
5.3057211 0.15277826
5.3061812 0.15416751
5.3066413 0.15567354
5.3071014 0.15725869
5.3075615 0.15888525
5.3080216 0.16051556
5.3084817 0.1621119
5.3089418 0.16363663
5.3094019 0.16505204
5.309862 0.16632044
5.3103221 0.16746435
5.3107822 0.16861825
5.3112422 0.16975094
5.3117023 0.17082012
5.3121624 0.17178347
5.3126225 0.17259867
5.3130826 0.17322341
5.3135427 0.17361537
5.3140028 0.17373223
5.3144629 0.17353169
5.314923 0.17297142
5.3153831 0.17210888
5.3158432 0.17112205
5.3163033 0.17003716
5.3167634 0.16887673
5.3172234 0.16766325
5.3176835 0.16641925
5.3181436 0.16516721
5.3186037 0.16392965
5.3190638 0.16272907
5.3195239 0.161588
5.319984 0.16052891
5.3204441 0.1595178
5.3209042 0.15850217
5.3213643 0.15748849
5.3218244 0.15648335
5.3222845 0.15549326
5.3227445 0.15452481
5.3232046 0.15358457
5.3236647 0.15267907
5.3241248 0.15181489
5.3245849 0.15099858
5.325045 0.15023719
5.3255051 0.14959495
5.3259652 0.1491073
5.3264253 0.14876558
5.3268854 0.14856116
5.3273455 0.14848538
5.3278056 0.14852963
5.3282657 0.14868522
5.3287257 0.14894354
5.3291858 0.14929595
5.3296459 0.14973378
5.330106 0.1502488
5.3305661 0.15084106
5.3310262 0.15150063
5.3314863 0.15221246
5.3319464 0.15296151
5.3324065 0.1537327
5.3328666 0.15451101
5.3333267 0.1552814
5.3337868 0.15602877
5.3342468 0.15673811
5.3347069 0.15739436
5.335167 0.15798957
5.3356271 0.15858715
5.3360872 0.15919269
5.3365473 0.15978981
5.3370074 0.16036214
5.3374675 0.16089326
5.3379276 0.1613668
5.3383877 0.16176638
5.3388478 0.16207563
5.3393079 0.16227814
5.339768 0.16235753
5.340228 0.1622988
5.3406881 0.16210668
5.3411482 0.16179893
5.3416083 0.16139333
5.3420684 0.16090768
5.3425285 0.16035975
5.3429886 0.15976735
5.3434487 0.15914825
5.3439088 0.15852023
5.3443689 0.1579011
5.344829 0.15730863
5.3452891 0.15670506
5.3457491 0.15591904
5.3462092 0.15498705
5.3466693 0.15396591
5.3471294 0.15291249
5.3475895 0.1518836
5.3480496 0.1509361
5.3485097 0.1501268
5.3489698 0.14951257
5.3494299 0.14915022
5.34989 0.1490966
5.3503501 0.14943791
5.3508102 0.15023056
5.3512703 0.15140069
5.3517303 0.15287036
5.3521904 0.15456157
5.3526505 0.15639632
5.3531106 0.15829665
5.3535707 0.16018456
5.3540308 0.16198206
5.3544909 0.16361117
5.354951 0.16499391
5.3554111 0.16617933
5.3558712 0.16733016
5.3563313 0.1684559
5.3567914 0.16956442
5.3572515 0.17066356
5.3577115 0.17176116
5.3581716 0.1728651
5.3586317 0.17398321
5.3590918 0.17512336
5.3595519 0.17629341
5.360012 0.17750125
5.3604721 0.17882886
5.3609322 0.18032212
5.3613923 0.18194652
5.3618524 0.18366758
5.3623125 0.18545081
5.3627726 0.18726174
5.3632326 0.18906588
5.3636927 0.19082874
5.3641528 0.19251584
5.3646129 0.1940927
5.365073 0.19552667
5.3655331 0.19687021
5.3659932 0.19812173
5.3664533 0.19922595
5.3669134 0.2001276
5.3673735 0.20077142
5.3678336 0.20110214
5.3682937 0.20106448
5.3687538 0.2006032
5.3692138 0.199663
5.3696739 0.19818864
5.370134 0.19615126
5.3705941 0.19395135
5.3710542 0.19174189
5.3715143 0.18952421
5.3719744 0.18729963
5.3724345 0.18506947
5.3728946 0.18283504
5.3733547 0.18059765
5.3738148 0.17835865
5.3742749 0.17611936
5.3747349 0.17388106
5.375195 0.17164272
5.3756551 0.16938738
5.3761152 0.16711636
5.3765753 0.16483567
5.3770354 0.16255128
5.3774955 0.1602692
5.3779556 0.15799543
5.3784157 0.15573596
5.3788758 0.15349679
5.3793359 0.1512839
5.379796 0.1491033
5.3802561 0.14716219
5.3807161 0.14635027
5.3811762 0.14659383
5.3816363 0.14768437
5.3820964 0.14941338
5.3825565 0.15157235
5.3830166 0.15395275
5.3834767 0.15634611
5.3839368 0.1585439
5.3843969 0.16033763
5.384857 0.16151875
5.3853171 0.16210391
5.3857772 0.16265809
5.3862372 0.16321809
5.3866973 0.16377815
5.3871574 0.16433253
5.3876175 0.16487548
5.3880776 0.16540123
5.3885377 0.16590406
5.3889978 0.1663782
5.3894579 0.16681789
5.389918 0.1672174
5.3903781 0.16758735
5.3908382 0.16795656
5.3912983 0.16832577
5.3917584 0.16869498
5.3922184 0.16906419
5.3926785 0.1694334
5.3931386 0.1698026
5.3935987 0.17017181
5.3940588 0.17054102
5.3945189 0.17091023
5.394979 0.17127944
5.3954391 0.17164865
5.3958992 0.17201786
5.3963593 0.17238707
5.3968194 0.17275628
5.3972795 0.17312549
5.3977395 0.1734947
5.3981996 0.17386391
5.3986597 0.17423312
5.3991198 0.17460233
5.3995799 0.17497154
5.40004 0.17534094
5.4005001 0.17573859
5.4009602 0.17618304
5.4014203 0.17667186
5.4018804 0.17720274
5.4023405 0.17777328
5.4028006 0.17838112
5.4032607 0.17902391
5.4037207 0.17969926
5.4041808 0.18040481
5.4046409 0.18113821
5.405101 0.18192747
5.4055611 0.18356135
5.4060212 0.18622049
5.4064813 0.18967889
5.4069414 0.19371048
5.4074015 0.19808922
5.4078616 0.20258905
5.4083217 0.20698394
5.4087818 0.21104784
5.4092418 0.21455469
5.4097019 0.21727846
5.410162 0.2190463
5.4106221 0.22033017
5.4110822 0.22130768
5.4115423 0.22199317
5.4120024 0.22240102
5.4124625 0.2225456
5.4129226 0.22244126
5.4133827 0.22210236
5.4138428 0.22154328
5.4143029 0.22077838
5.414763 0.21982202
5.415223 0.21861237
5.4156831 0.21673809
5.4161432 0.21428479
5.4166033 0.21143146
5.4170634 0.20835706
5.4175235 0.20524059
5.4179836 0.20226101
5.4184437 0.19959731
5.4189038 0.19742846
5.4193639 0.19593343
5.419824 0.1952912
5.4202841 0.19550632
5.4207441 0.19598898
5.4212042 0.19663857
5.4216643 0.19741615
5.4221244 0.1982828
5.4225845 0.19919962
5.4230446 0.20012764
5.4235047 0.20102796
5.4239648 0.20186165
5.4244249 0.20258978
5.424885 0.20317341
5.4253451 0.20363478
5.4258052 0.20409754
5.4262653 0.204555
5.4267253 0.20499391
5.4271854 0.20540104
5.4276455 0.20576312
5.4281056 0.20606696
5.4285657 0.20629928
5.4290258 0.20644688
5.4294859 0.20649649
5.429946 0.20643489
5.4304061 0.20614969
5.4308662 0.20550848
5.4313263 0.20455456
5.4317864 0.20333305
5.4322464 0.20188914
5.4327065 0.20026798
5.4331666 0.1985147
5.4336267 0.19667451
5.4340868 0.19479253
5.4345469 0.19291391
5.435007 0.19108375
5.4354671 0.18893132
5.4359272 0.18618747
5.4363873 0.18301146
5.4368474 0.17956259
5.4373075 0.17600017
5.4377676 0.17248347
5.4382276 0.16917178
5.4386877 0.16622438
5.4391478 0.16380059
5.4396079 0.16205969
5.440068 0.16116007
5.4405281 0.16114372
5.4409882 0.16187107
5.4414483 0.16319447
5.4419084 0.16496621
5.4423685 0.16703862
5.4428286 0.16926396
5.4432887 0.17149459
5.4437487 0.17358279
5.4442088 0.17538088
5.4446689 0.17674115
5.445129 0.17752801
5.4455891 0.17787505
5.4460492 0.17793249
5.4465093 0.17779156
5.4469694 0.17754343
5.4474295 0.17727931
5.4478896 0.17709038
5.4483497 0.17706785
5.4488098 0.17730291
5.4492699 0.17788677
5.4497299 0.1789106
5.45019 0.18043148
5.4506501 0.18220612
5.4511102 0.18415089
5.4515703 0.18624462
5.4520304 0.18846614
5.4524905 0.19079431
5.4529506 0.19320795
5.4534107 0.19568591
5.4538708 0.19820702
5.4543309 0.20075012
5.454791 0.20329406
5.4552511 0.2058724
5.4557111 0.20871644
5.4561712 0.21178827
5.4566313 0.21501009
5.4570914 0.21830405
5.4575515 0.22159238
5.4580116 0.22479725
5.4584717 0.22784084
5.4589318 0.23064535
5.4593919 0.23313294
5.459852 0.23522584
5.4603121 0.23684453
5.4607722 0.23797059
5.4612322 0.238661
5.4616923 0.23897548
5.4621524 0.23897375
5.4626125 0.23871554
5.4630726 0.23826059
5.4635327 0.23766862
5.4639928 0.23699935
5.4644529 0.23631252
5.464913 0.23566784
5.4653731 0.23506785
5.4658332 0.23442278
5.4662933 0.23372412
5.4667534 0.23296607
5.4672134 0.23214286
5.4676735 0.23124868
5.4681336 0.23027775
5.4685937 0.22922427
5.4690538 0.22808247
5.4695139 0.22684654
5.469974 0.2255107
5.4704341 0.22382126
5.4708942 0.22154732
5.4713543 0.21881411
5.4718144 0.21574785
5.4722745 0.21247474
5.4727345 0.20912096
5.4731946 0.20581274
5.4736547 0.20267627
5.4741148 0.19983775
5.4745749 0.19742338
5.475035 0.19555846
5.4754951 0.1941591
5.4759552 0.19308946
5.4764153 0.19232869
5.4768754 0.19185594
5.4773355 0.1916504
5.4777956 0.1916912
5.4782557 0.19195752
5.4787157 0.19242853
5.4791758 0.19308338
5.4796359 0.19390125
5.480096 0.19487533
5.4805561 0.19638304
5.4810162 0.19849004
5.4814763 0.20104632
5.4819364 0.20390186
5.4823965 0.20690664
5.4828566 0.20991065
5.4833167 0.21276386
5.4837768 0.21531627
5.4842368 0.21741783
5.4846969 0.21891853
5.485157 0.21967231
5.4856171 0.21966867
5.4860772 0.21905205
5.4865373 0.21797398
5.4869974 0.21658599
5.4874575 0.21503964
5.4879176 0.21348647
5.4883777 0.212078
5.4888378 0.21096578
5.4892979 0.21030136
5.489758 0.21023626
5.490218 0.21083963
5.4906781 0.21165622
5.4911382 0.21258604
5.4915983 0.21362336
5.4920584 0.21476248
5.4925185 0.2159977
5.4929786 0.21732331
5.4934387 0.21873359
5.4938988 0.22022284
5.4943589 0.22178535
5.494819 0.22341541
5.4952791 0.22524372
5.4957391 0.2277299
5.4961992 0.23073906
5.4966593 0.23407395
5.4971194 0.23753728
5.4975795 0.24093181
5.4980396 0.24406028
5.4984997 0.24672543
5.4989598 0.24872999
5.4994199 0.2498767
5.49988 0.24996831
5.5003401 0.24917236
5.5008002 0.24831758
5.5012603 0.24744983
5.5017203 0.24657174
5.5021804 0.24568598
5.5026405 0.24479519
5.5031006 0.24390201
5.5035607 0.24300911
5.5040208 0.24211914
5.5044809 0.24123473
5.504941 0.24035856
5.5054011 0.23948896
5.5058612 0.23862021
5.5063213 0.23775237
5.5067814 0.23688558
5.5072414 0.23602
5.5077015 0.23515579
5.5081616 0.2342931
5.5086217 0.23343206
5.5090818 0.23257285
5.5095419 0.2317156
5.510002 0.23086049
5.5104621 0.23029828
5.5109222 0.2302849
5.5113823 0.23077589
5.5118424 0.23172681
5.5123025 0.2330932
5.5127626 0.23483062
5.5132226 0.23689459
5.5136827 0.2392407
5.5141428 0.24182447
5.5146029 0.24460146
5.515063 0.24754033
5.5155231 0.25140677
5.5159832 0.25645217
5.5164433 0.26237451
5.5169034 0.26887174
5.5173635 0.27564185
5.5178236 0.28238281
5.5182837 0.28879259
5.5187437 0.29456915
5.5192038 0.29941047
5.5196639 0.30301451
5.520124 0.3051424
5.5205841 0.30678685
5.5210442 0.30839235
5.5215043 0.30996726
5.5219644 0.31151998
5.5224245 0.3130589
5.5228846 0.3145924
5.5233447 0.31612885
5.5238048 0.31767667
5.5242649 0.31924421
5.5247249 0.32083988
5.525185 0.32246906
5.5256451 0.32411044
5.5261052 0.32575881
5.5265653 0.32741511
5.5270254 0.32908027
5.5274855 0.33075523
5.5279456 0.33244093
5.5284057 0.33413828
5.5288658 0.33584825
5.5293259 0.33757175
5.529786 0.33930973
5.530246 0.34117414
5.5307061 0.34371869
5.5311662 0.34695823
5.5316263 0.35082095
5.5320864 0.35523504
5.5325465 0.36012867
5.5330066 0.36543005
5.5334667 0.37106736
5.5339268 0.37696879
5.5343869 0.38306254
5.534847 0.38927678
5.5353071 0.3960302
5.5357672 0.40465464
5.5362272 0.41480531
5.5366873 0.42600817
5.5371474 0.43778916
5.5376075 0.44967425
5.5380676 0.46118938
5.5385277 0.47186052
5.5389878 0.4812136
5.5394479 0.48877462
5.539908 0.49406949
5.5403681 0.49752732
5.5408282 0.5008063
5.5412883 0.50398453
5.5417483 0.50708707
5.5422084 0.51013895
5.5426685 0.51316517
5.5431286 0.51619079
5.5435887 0.5192408
5.5440488 0.52234025
5.5445089 0.52551416
5.544969 0.52878754
5.5454291 0.53212665
5.5458892 0.53546656
5.5463493 0.53880979
5.5468094 0.54215914
5.5472695 0.54551743
5.5477295 0.54888746
5.5481896 0.55227205
5.5486497 0.55567399
5.5491098 0.55909609
5.5495699 0.56254117
5.55003 0.56601277
5.5504901 0.5696984
5.5509502 0.57371875
5.5514103 0.57803989
5.5518704 0.58262783
5.5523305 0.5874486
5.5527906 0.59246828
5.5532507 0.59765288
5.5537107 0.60296843
5.5541708 0.60838099
5.5546309 0.61385658
5.555091 0.61939199
5.5555511 0.62592152
5.5560112 0.63367012
5.5564713 0.64232801
5.5569314 0.65158537
5.5573915 0.66113237
5.5578516 0.67065922
5.5583117 0.67985611
5.5587718 0.68841321
5.5592318 0.69602073
5.5596919 0.70236885
5.560152 0.70720286
5.5606121 0.7110707
5.5610722 0.7142963
5.5615323 0.71701023
5.5619924 0.71934314
5.5624525 0.72142559
5.5629126 0.72338822
5.5633727 0.72536164
5.5638328 0.72747644
5.5642929 0.72986325
5.564753 0.73265264
5.565213 0.73601277
5.5656731 0.74020793
5.5661332 0.74507719
5.5665933 0.75039193
5.5670534 0.75592352
5.5675135 0.76144333
5.5679736 0.76672273
5.5684337 0.7715331
5.5688938 0.77564578
5.5693539 0.77883217
5.569814 0.78086363
5.5702741 0.78149775
5.5707341 0.78065258
5.5711942 0.77856141
5.5716543 0.77547695
5.5721144 0.77165196
5.5725745 0.76733917
5.5730346 0.76279132
5.5734947 0.75826115
5.5739548 0.7540014
5.5744149 0.75026479
5.574875 0.74730407
5.5753351 0.74508641
5.5757952 0.74300012
5.5762553 0.74103441
5.5767153 0.73921537
5.5771754 0.73756917
5.5776355 0.73612193
5.5780956 0.73489979
5.5785557 0.7339289
5.5790158 0.73323538
5.5794759 0.73284538
5.579936 0.73278502
5.5803961 0.73411032
5.5808562 0.73818826
5.5813163 0.7444128
5.5817764 0.75214884
5.5822364 0.76076128
5.5826965 0.76961504
5.5831566 0.778075
5.5836167 0.78550607
5.5840768 0.79127317
5.5845369 0.79474119
5.584997 0.79527504
5.5854571 0.79405306
5.5859172 0.79272517
5.5863773 0.79129628
5.5868374 0.78977121
5.5872975 0.7881548
5.5877576 0.78645188
5.5882176 0.7846673
5.5886777 0.78280586
5.5891378 0.78087244
5.5895979 0.77887185
5.590058 0.77680835
5.5905181 0.77464679
5.5909782 0.77238696
5.5914383 0.77006065
5.5918984 0.7676996
5.5923585 0.7653356
5.5928186 0.76300041
5.5932787 0.76072578
5.5937387 0.75854349
5.5941988 0.75648532
5.5946589 0.75458302
5.595119 0.75287572
5.5955791 0.7515247
5.5960392 0.75054515
5.5964993 0.74988414
5.5969594 0.74948874
5.5974195 0.74930602
5.5978796 0.74928309
5.5983397 0.74936699
5.5987998 0.74950481
5.5992599 0.74964363
5.5997199 0.74973052
5.60018 0.74973919
5.6006401 0.74988902
5.6011002 0.75023691
5.6015603 0.75077822
5.6020204 0.75150837
5.6024805 0.75242277
5.6029406 0.7535168
5.6034007 0.75478588
5.6038608 0.75622541
5.6043209 0.75783079
5.604781 0.75959743
5.605241 0.76190405
5.6057011 0.76662312
5.6061612 0.77352931
5.6066213 0.7820596
5.6070814 0.79165102
5.6075415 0.8017406
5.6080016 0.81176535
5.6084617 0.82116227
5.6089218 0.8293684
5.6093819 0.83582072
5.609842 0.83995628
5.6103021 0.84178454
5.6107622 0.84294719
5.6112222 0.84363279
5.6116823 0.84388514
5.6121424 0.84374805
5.6126025 0.84326532
5.6130626 0.84248078
5.6135227 0.8414382
5.6139828 0.8401814
5.6144429 0.83875419
5.614903 0.83720037
5.6153631 0.83529667
5.6158232 0.83260419
5.6162833 0.82931307
5.6167433 0.8256338
5.6172034 0.82177684
5.6176635 0.81795264
5.6181236 0.81437168
5.6185837 0.81124441
5.6190438 0.8087813
5.6195039 0.8071928
5.619964 0.80668941
5.6204241 0.80770706
5.6208842 0.81041657
5.6213443 0.81447262
5.6218044 0.81952774
5.6222645 0.82523444
5.6227245 0.83124526
5.6231846 0.83721268
5.6236447 0.84278925
5.6241048 0.84762747
5.6245649 0.85137985
5.625025 0.85370157
5.6254851 0.85528493
5.6259452 0.85684567
5.6264053 0.85835031
5.6268654 0.85976535
5.6273255 0.86105732
5.6277856 0.86219273
5.6282456 0.86313807
5.6287057 0.86385988
5.6291658 0.86432464
5.6296259 0.86449889
5.630086 0.8643519
5.6305461 0.86397102
5.6310062 0.86344072
5.6314663 0.86280106
5.6319264 0.86209212
5.6323865 0.86135399
5.6328466 0.86062673
5.6333067 0.85995042
5.6337668 0.85936515
5.6342268 0.85891099
5.6346869 0.858628
5.635147 0.85854905
5.6356071 0.8585962
5.6360672 0.85872489
5.6365273 0.85891906
5.6369874 0.85916263
5.6374475 0.85943953
5.6379076 0.85973369
5.6383677 0.86002902
5.6388278 0.86030947
5.6392879 0.86055895
5.6397479 0.8607614
5.640208 0.86088868
5.6406681 0.86084962
5.6411282 0.86064526
5.6415883 0.86029614
5.6420484 0.8598228
5.6425085 0.8592458
5.6429686 0.8585857
5.6434287 0.85786302
5.6438888 0.85709832
5.6443489 0.85631215
5.644809 0.85552505
5.6452691 0.85412558
5.6457291 0.8496848
5.6461892 0.8425916
5.6466493 0.83357383
5.6471094 0.82335931
5.6475695 0.81267586
5.6480296 0.80225136
5.6484897 0.7928136
5.6489498 0.78509046
5.6494099 0.77980973
5.64987 0.77769927
5.6503301 0.77963862
5.6507902 0.78598511
5.6512503 0.79591499
5.6517103 0.80855967
5.6521704 0.82305058
5.6526305 0.83851914
5.6530906 0.85409677
5.6535507 0.86891489
5.6540108 0.88210495
5.6544709 0.89279836
5.654931 0.90012654
5.6553911 0.90497157
5.6558512 0.90989594
5.6563113 0.91476714
5.6567714 0.91940065
5.6572314 0.92361199
5.6576915 0.92721664
5.6581516 0.93003014
5.6586117 0.93186796
5.6590718 0.93254562
5.6595319 0.93187862
5.659992 0.92968244
5.6604521 0.92661622
5.6609122 0.92352347
5.6613723 0.92040995
5.6618324 0.91728115
5.6622925 0.91414257
5.6627526 0.9109997
5.6632126 0.90785805
5.6636727 0.90472311
5.6641328 0.90160037
5.6645929 0.89849532
5.665053 0.89541295
5.6655131 0.89231423
5.6659732 0.88918383
5.6664333 0.88603827
5.6668934 0.8828941
5.6673535 0.87976784
5.6678136 0.87667605
5.6682737 0.87363525
5.6687337 0.87066198
5.6691938 0.86777278
5.6696539 0.86498417
5.670114 0.86238769
5.6705741 0.86157069
5.6710342 0.86287474
5.6714943 0.86591277
5.6719544 0.87029773
5.6724145 0.87564257
5.6728746 0.88156022
5.6733347 0.88766364
5.6737948 0.89356577
5.6742549 0.89887956
5.6747149 0.90321794
5.675175 0.90628688
5.6756351 0.90879125
5.6760952 0.91102179
5.6765553 0.91305204
5.6770154 0.91495554
5.6774755 0.91680583
5.6779356 0.91867641
5.6783957 0.92064084
5.6788558 0.92277263
5.6793159 0.92514533
5.679776 0.92783247
5.680236 0.93106415
5.6806961 0.93565725
5.6811562 0.94145207
5.6816163 0.94813243
5.6820764 0.95538215
5.6825365 0.96288506
5.6829966 0.97032499
5.6834567 0.97738575
5.6839168 0.98375119
5.6843769 0.9891051
5.684837 0.99313133
5.6852971 0.99578084
5.6857572 0.99782781
5.6862172 0.99937558
5.6866773 1.0004543
5.6871374 1.001094
5.6875975 1.0013249
5.6880576 1.0011772
5.6885177 1.0006808
5.6889778 0.99986605
5.6894379 0.99876296
5.689898 0.9974017
5.6903581 0.99569962
5.6908182 0.9934861
5.6912783 0.99087548
5.6917383 0.98799205
5.6921984 0.98496007
5.6926585 0.98190385
5.6931186 0.97894764
5.6935787 0.97621573
5.6940388 0.9738324
5.6944989 0.97192191
5.694959 0.97060857
5.6954191 0.96984812
5.6958792 0.96943248
5.6963393 0.96932623
5.6967994 0.96949538
5.6972595 0.96990594
5.6977195 0.9705239
5.6981796 0.97131528
5.6986397 0.9722461
5.6990998 0.97328233
5.6995599 0.97439
5.70002 0.97553663
5.7004801 0.97749858
5.7009402 0.98070096
5.7014003 0.98478512
5.7018604 0.98939241
5.7023205 0.99416416
5.7027806 0.9987417
5.7032406 1.0027664
5.7037007 1.0058796
5.7041608 1.0077226
5.7046209 1.0079368
5.705081 1.0061911
5.7055411 1.0033662
5.7060012 1.0000735
5.7064613 0.99636915
5.7069214 0.99230927
5.7073815 0.98795011
5.7078416 0.98334785
5.7083017 0.97855868
5.7087618 0.97363881
5.7092218 0.96864442
5.7096819 0.96363173
5.710142 0.95865285
5.7106021 0.95368565
5.7110622 0.94870917
5.7115223 0.94371785
5.7119824 0.93870616
5.7124425 0.93366853
5.7129026 0.92859942
5.7133627 0.92349327
5.7138228 0.91834454
5.7142829 0.91314769
5.7147429 0.90789716
5.715203 0.90254277
5.7156631 0.89677202
5.7161232 0.89060437
5.7165833 0.88413602
5.7170434 0.87746323
5.7175035 0.87068225
5.7179636 0.86388932
5.7184237 0.85718067
5.7188838 0.85065256
5.7193439 0.84440122
5.719804 0.8385229
5.7202641 0.83314533
5.7207241 0.82844068
5.7211842 0.82436653
5.7216443 0.82085822
5.7221044 0.81785112
5.7225645 0.81528057
5.7230246 0.81308193
5.7234847 0.81119053
5.7239448 0.80954175
5.7244049 0.80807094
5.724865 0.80671343
5.7253251 0.80554593
5.7257852 0.80491589
5.7262452 0.80480656
5.7267053 0.80517709
5.7271654 0.80598667
5.7276255 0.80719448
5.7280856 0.80875972
5.7285457 0.81064154
5.7290058 0.81279914
5.7294659 0.81519169
5.729926 0.81777837
5.7303861 0.82134065
5.7308462 0.82706393
5.7313063 0.834484
5.7317664 0.84310451
5.7322264 0.85242906
5.7326865 0.86196128
5.7331466 0.87120479
5.7336067 0.8796632
5.7340668 0.88684014
5.7345269 0.89223922
5.734987 0.89536407
5.7354471 0.89589596
5.7359072 0.89417483
5.7363673 0.89068875
5.7368274 0.88592577
5.7372875 0.8803739
5.7377475 0.8745212
5.7382076 0.86885572
5.7386677 0.86386548
5.7391278 0.86003853
5.7395879 0.8578629
5.740048 0.85781404
5.7405081 0.85890516
5.7409682 0.86026993
5.7414283 0.86190574
5.7418884 0.86381005
5.7423485 0.86598027
5.7428086 0.8684138
5.7432687 0.87110809
5.7437287 0.87406053
5.7441888 0.87726856
5.7446489 0.88072959
5.745109 0.88446962
5.7455691 0.88911605
5.7460292 0.89474043
5.7464893 0.90109426
5.7469494 0.90792898
5.7474095 0.91499606
5.7478696 0.922047
5.7483297 0.92883326
5.7487898 0.93510631
5.7492498 0.94061763
5.7497099 0.94511869
5.75017 0.94826175
5.7506301 0.94897267
5.7510902 0.94742847
5.7515503 0.94414559
5.7520104 0.93964044
5.7524705 0.93442943
5.7529306 0.92902896
5.7533907 0.92395547
5.7538508 0.91972533
5.7543109 0.916855
5.754771 0.91586085
5.755231 0.91701756
5.7556911 0.91918365
5.7561512 0.92207752
5.7566113 0.92563101
5.7570714 0.92977598
5.7575315 0.93444426
5.7579916 0.9395677
5.7584517 0.94507815
5.7589118 0.95090744
5.7593719 0.95698744
5.759832 0.96324998
5.7602921 0.9703599
5.7607522 0.98057023
5.7612122 0.9933061
5.7616723 1.007733
5.7621324 1.0230163
5.7625925 1.0383215
5.7630526 1.0528141
5.7635127 1.0656595
5.7639728 1.0760232
5.7644329 1.0830705
5.764893 1.0859671
5.7653531 1.0845463
5.7658132 1.0802211
5.7662733 1.0735665
5.7667333 1.0651085
5.7671934 1.055373
5.7676535 1.044886
5.7681136 1.0341734
5.7685737 1.0237612
5.7690338 1.0141753
5.7694939 1.0059416
5.769954 0.99958607
5.7704141 0.99454069
5.7708742 0.98947384
5.7713343 0.98446016
5.7717944 0.97958709
5.7722545 0.97494202
5.7727145 0.97061242
5.7731746 0.96668568
5.7736347 0.96324923
5.7740948 0.96039051
5.7745549 0.95819693
5.775015 0.956756
5.7754751 0.95622342
5.7759352 0.95664056
5.7763953 0.95794046
5.7768554 0.96005622
5.7773155 0.96292091
5.7777756 0.96646759
5.7782356 0.97062932
5.7786957 0.9753392
5.7791558 0.98053027
5.7796159 0.9861356
5.780076 0.99211747
5.7805361 0.99967154
5.7809962 1.0090808
5.7814563 1.0198316
5.7819164 1.03141
5.7823765 1.0433022
5.7828366 1.0549946
5.7832967 1.0659733
5.7837568 1.0757246
5.7842168 1.0837347
5.7846769 1.0894898
5.785137 1.092597
5.7855971 1.0946426
5.7860572 1.09633
5.7865173 1.0977396
5.7869774 1.0989519
5.7874375 1.1000471
5.7878976 1.1011057
5.7883577 1.102208
5.7888178 1.1034344
5.7892779 1.1048652
5.7897379 1.1065808
5.790198 1.1086161
5.7906581 1.1106682
5.7911182 1.1126892
5.7915783 1.114708
5.7920384 1.1167536
5.7924985 1.1188549
5.7929586 1.1210409
5.7934187 1.1233405
5.7938788 1.1257826
5.7943389 1.1283962
5.794799 1.1312103
5.7952591 1.1343008
5.7957191 1.1378711
5.7961792 1.141868
5.7966393 1.1462064
5.7970994 1.1508012
5.7975595 1.1555673
5.7980196 1.1604196
5.7984797 1.1652729
5.7989398 1.1700421
5.7993999 1.1746421
5.79986 1.1789878
5.8003201 1.1830981
5.8007802 1.1871973
5.8012402 1.1912265
5.8017003 1.1951069
5.8021604 1.1987598
5.8026205 1.2021064
5.8030806 1.205068
5.8035407 1.2075659
5.8040008 1.2095213
5.8044609 1.2108556
5.804921 1.2114899
5.8053811 1.2110308
5.8058412 1.2089751
5.8063013 1.2055252
5.8067614 1.2008983
5.8072214 1.1953117
5.8076815 1.1889826
5.8081416 1.1821283
5.8086017 1.1749661
5.8090618 1.1677133
5.8095219 1.1605871
5.809982 1.1538048
5.8104421 1.146678
5.8109022 1.1384216
5.8113623 1.1293334
5.8118224 1.1197123
5.8122825 1.1098575
5.8127425 1.1000682
5.8132026 1.0906434
5.8136627 1.0818823
5.8141228 1.074084
5.8145829 1.0675475
5.815043 1.0625752
5.8155031 1.0597725
5.8159632 1.0592401
5.8164233 1.0607051
5.8168834 1.0638944
5.8173435 1.068535
5.8178036 1.0743539
5.8182637 1.0810781
5.8187237 1.0884346
5.8191838 1.0961504
5.8196439 1.1039525
5.820104 1.1116273
5.8205641 1.1204473
5.8210242 1.1307437
5.8214843 1.1421401
5.8219444 1.1542603
5.8224045 1.166728
5.8228646 1.1791669
5.8233247 1.1912007
5.8237848 1.2024531
5.8242448 1.2125479
5.8247049 1.2211088
5.825165 1.2276483
5.8256251 1.2308592
5.8260852 1.2310115
5.8265453 1.2288046
5.8270054 1.2249374
5.8274655 1.2201091
5.8279256 1.215019
5.8283857 1.2103662
5.8288458 1.2068498
5.8293059 1.205169
5.829766 1.2060229
5.830226 1.210133
5.8306861 1.217781
5.8311462 1.2282565
5.8316063 1.2407606
5.8320664 1.2544942
5.8325265 1.2686583
5.8329866 1.2824542
5.8334467 1.2950827
5.8339068 1.3057449
5.8343669 1.3136421
5.834827 1.3179749
5.8352871 1.3187193
5.8357471 1.3183775
5.8362072 1.3172725
5.8366673 1.3154656
5.8371274 1.3130186
5.8375875 1.3099931
5.8380476 1.3064506
5.8385077 1.3024527
5.8389678 1.2980611
5.8394279 1.2933374
5.839888 1.2883431
5.8403481 1.2828027
5.8408082 1.2760901
5.8412683 1.2684601
5.8417283 1.2602048
5.8421884 1.2516165
5.8426485 1.242987
5.8431086 1.2346086
5.8435687 1.2267734
5.8440288 1.2197733
5.8444889 1.2139006
5.844949 1.2094472
5.8454091 1.2075546
5.8458692 1.2091776
5.8463293 1.2135758
5.8467894 1.2199933
5.8472494 1.2276745
5.8477095 1.2358635
5.8481696 1.2438043
5.8486297 1.2507414
5.8490898 1.2559188
5.8495499 1.2585806
5.85001 1.2579721
5.8504701 1.255017
5.8509302 1.2511477
5.8513903 1.2465563
5.8518504 1.2414357
5.8523105 1.235978
5.8527706 1.230376
5.8532306 1.2248222
5.8536907 1.219509
5.8541508 1.2146289
5.8546109 1.2103744
5.855071 1.2069293
5.8555311 1.2039834
5.8559912 1.2013353
5.8564513 1.1990326
5.8569114 1.1971231
5.8573715 1.1956547
5.8578316 1.1946752
5.8582917 1.1942322
5.8587518 1.1943738
5.8592118 1.1951475
5.8596719 1.1966013
5.860132 1.1989723
5.8605921 1.2052646
5.8610522 1.2157476
5.8615123 1.2294332
5.8619724 1.2453332
5.8624325 1.2624596
5.8628926 1.2798242
5.8633527 1.2964389
5.8638128 1.3113154
5.8642729 1.3234658
5.8647329 1.331902
5.865193 1.336082
5.8656531 1.339101
5.8661132 1.3417046
5.8665733 1.3438362
5.8670334 1.3454396
5.8674935 1.3464585
5.8679536 1.3468363
5.8684137 1.3465165
5.8688738 1.3454431
5.8693339 1.3435595
5.869794 1.3408091
5.8702541 1.3372542
5.8707141 1.3334564
5.8711742 1.3295315
5.8716343 1.3255204
5.8720944 1.321464
5.8725545 1.3174035
5.8730146 1.3133796
5.8734747 1.3094337
5.8739348 1.3056065
5.8743949 1.3019391
5.874855 1.2984726
5.8753151 1.2951927
5.8757752 1.2919525
5.8762352 1.288738
5.8766953 1.2855469
5.8771554 1.2823768
5.8776155 1.2792249
5.8780756 1.2760889
5.8785357 1.2729662
5.8789958 1.2698541
5.8794559 1.2667501
5.879916 1.2636517
5.8803761 1.2606149
5.8808362 1.2577465
5.8812963 1.2550398
5.8817564 1.2524846
5.8822164 1.2500714
5.8826765 1.2477901
5.8831366 1.2456312
5.8835967 1.2435847
5.8840568 1.2416407
5.8845169 1.2397896
5.884977 1.2380214
5.8854371 1.2381927
5.8858972 1.2420346
5.8863573 1.2487153
5.8868174 1.2573979
5.8872775 1.2672456
5.8877375 1.2774212
5.8881976 1.2870879
5.8886577 1.2954086
5.8891178 1.3015463
5.8895779 1.3046642
5.890038 1.303937
5.8904981 1.3007375
5.8909582 1.2965795
5.8914183 1.2916525
5.8918784 1.286146
5.8923385 1.2802499
5.8927986 1.2741536
5.8932587 1.2680467
5.8937187 1.2621189
5.8941788 1.2565596
5.8946389 1.2515586
5.895099 1.2472711
5.8955591 1.2429042
5.8960192 1.2382295
5.8964793 1.2334802
5.8969394 1.2288895
5.8973995 1.2246906
5.8978596 1.2211167
5.8983197 1.218401
5.8987798 1.2167768
5.8992398 1.2164771
5.8996999 1.2177353
5.90016 1.2208523
5.9006201 1.2266606
5.9010802 1.2349675
5.9015403 1.2452917
5.9020004 1.2571512
5.9024605 1.2700647
5.9029206 1.2835502
5.9033807 1.2971264
5.9038408 1.3103114
5.9043009 1.3226236
5.904761 1.3335814
5.905221 1.3430452
5.9056811 1.3528211
5.9061412 1.3629977
5.9066013 1.3732706
5.9070614 1.3833364
5.9075215 1.392891
5.9079816 1.4016307
5.9084417 1.4092515
5.9089018 1.4154496
5.9093619 1.4199211
5.909822 1.4223622
5.9102821 1.4227353
5.9107421 1.4219909
5.9112022 1.4204026
5.9116623 1.4181502
5.9121224 1.4154135
5.9125825 1.4123717
5.9130426 1.4092048
5.9135027 1.4060923
5.9139628 1.403214
5.9144229 1.4007494
5.914883 1.3988783
5.9153431 1.3975359
5.9158032 1.3962136
5.9162633 1.3949021
5.9167233 1.3936189
5.9171834 1.3923815
5.9176435 1.3912072
5.9181036 1.3901133
5.9185637 1.3891177
5.9190238 1.3882374
5.9194839 1.38749
5.919944 1.3868928
5.9204041 1.3868046
5.9208642 1.387647
5.9213243 1.38922
5.9217844 1.3913162
5.9222444 1.3937283
5.9227045 1.3962488
5.9231646 1.3986705
5.9236247 1.4007862
5.9240848 1.4023883
5.9245449 1.4032695
5.925005 1.4032227
5.9254651 1.4024043
5.9259252 1.4011244
5.9263853 1.3994262
5.9268454 1.3973525
5.9273055 1.3949465
5.9277656 1.3922512
5.9282256 1.3893099
5.9286857 1.3861653
5.9291458 1.3828607
5.9296059 1.3794393
5.930066 1.3759368
5.9305261 1.3719878
5.9309862 1.3674636
5.9314463 1.3624989
5.9319064 1.3572283
5.9323665 1.3517865
5.9328266 1.3463084
5.9332867 1.3409284
5.9337467 1.3357812
5.9342068 1.3310017
5.9346669 1.3267246
5.935127 1.323087
5.9355871 1.3202254
5.9360472 1.3181314
5.9365073 1.3167621
5.9369674 1.3160753
5.9374275 1.3160283
5.9378876 1.3165786
5.9383477 1.3176838
5.9388078 1.3193012
5.9392679 1.3213884
5.9397279 1.3239027
5.940188 1.3269523
5.9406481 1.3317037
5.9411082 1.338066
5.9415683 1.345611
5.9420284 1.3539101
5.9424885 1.3625351
5.9429486 1.3710573
5.9434087 1.3790483
5.9438688 1.3860799
5.9443289 1.3917236
5.944789 1.3955507
5.945249 1.397397
5.9457091 1.3984002
5.9461692 1.3988548
5.9466293 1.3988848
5.9470894 1.3986146
5.9475495 1.3981685
5.9480096 1.3976709
5.9484697 1.3972458
5.9489298 1.3970178
5.9493899 1.397111
5.94985 1.3976496
5.9503101 1.398654
5.9507702 1.3998662
5.9512302 1.4012769
5.9516903 1.4028989
5.9521504 1.4047452
5.9526105 1.4068284
5.9530706 1.4091617
5.9535307 1.4117578
5.9539908 1.4146296
5.9544509 1.41779
5.954911 1.421252
5.9553711 1.4263222
5.9558312 1.4351426
5.9562913 1.446922
5.9567514 1.4607888
5.9572114 1.4758716
5.9576715 1.4912993
5.9581316 1.5062002
5.9585917 1.5197032
5.9590518 1.5309368
5.9595119 1.5390296
5.959972 1.5431104
5.9604321 1.5444896
5.9608922 1.5456154
5.9613523 1.5465227
5.9618124 1.5472375
5.9622725 1.5477864
5.9627325 1.5481954
5.9631926 1.5484907
5.9636527 1.5486988
5.9641128 1.5488457
5.9645729 1.5489578
5.965033 1.549061
5.9654931 1.5491378
5.9659532 1.5491559
5.9664133 1.549106
5.9668734 1.5489793
5.9673335 1.5487663
5.9677936 1.5484583
5.9682537 1.5480458
5.9687137 1.5475199
5.9691738 1.5468714
5.9696339 1.5460912
5.970094 1.5450416
5.9705541 1.5399315
5.9710142 1.5299179
5.9714743 1.516241
5.9719344 1.5001402
5.9723945 1.4828557
5.9728546 1.465627
5.9733147 1.4496942
5.9737748 1.4362972
5.9742348 1.4266754
5.9746949 1.4220691
5.975155 1.4233199
5.9756151 1.4262153
5.9760752 1.4292738
5.9765353 1.4324619
5.9769954 1.4357457
5.9774555 1.439092
5.9779156 1.4424669
5.9783757 1.4458372
5.9788358 1.4491689
5.9792959 1.4524286
5.979756 1.4555828
5.980216 1.4586138
5.9806761 1.461606
5.9811362 1.4645746
5.9815963 1.4675154
5.9820564 1.4704248
5.9825165 1.4732988
5.9829766 1.4761333
5.9834367 1.4789248
5.9838968 1.481669
5.9843569 1.4843623
5.984817 1.4870007
5.9852771 1.4882231
5.9857371 1.4831367
5.9861972 1.4726177
5.9866573 1.4581747
5.9871174 1.4413162
5.9875775 1.4235506
5.9880376 1.4063868
5.9884977 1.391333
5.9889578 1.3798978
5.9894179 1.3735896
5.989878 1.3739173
5.9903381 1.3801485
5.9907982 1.3872358
5.9912583 1.394842
5.9917183 1.4029035
5.9921784 1.4113564
5.9926385 1.4201373
5.9930986 1.4291823
5.9935587 1.4384279
5.9940188 1.4478104
5.9944789 1.4572659
5.994939 1.4667311
5.9953991 1.4767474
5.9958592 1.4880369
5.9963193 1.5002006
5.9967794 1.512824
5.9972394 1.5254925
5.9976995 1.5377917
5.9981596 1.5493073
5.9986197 1.5596247
5.9990798 1.5683295
5.9995399 1.5750074
6 1.5792438
