# Supplementary material for: Structural motifs of gold cluster anions with 17 to 69 atoms
Source: Nat Commun. 2026 Apr 10;17:5099. doi: 10.1038/s41467-026-71649-9 (PMC13246909; doi:10.1038/s41467-026-71649-9)
Supplement: Supplementary file 5 — Source Data [file 41467_2026_71649_MOESM5_ESM.zip › SupplementaryFigure6/32_th_blue.dat]

12.33 2.125764e-08
12.325698 5.845851e-08
12.321396 1.7537553e-07
12.317094 4.9955454e-07
12.312791 1.3711178e-06
12.308489 3.6191132e-06
12.304187 9.151414e-06
12.299885 2.2214234e-05
12.295583 5.1762353e-05
12.291281 0.00011577974
12.286978 0.00024862936
12.282676 0.00051259079
12.278374 0.0010147069
12.274072 0.0019289448
12.26977 0.003521918
12.265468 0.0061774011
12.261166 0.010411397
12.256863 0.016866492
12.252561 0.026273625
12.248259 0.039373071
12.243957 0.056795025
12.239655 0.078913206
12.235353 0.10569828
12.231051 0.13660646
12.226748 0.17053767
12.222446 0.20588413
12.218144 0.24066828
12.213842 0.27274526
12.20954 0.30002963
12.205238 0.32070454
12.200935 0.33338437
12.196633 0.33722065
12.192331 0.33195736
12.188029 0.31794588
12.183727 0.29612417
12.179425 0.26795436
12.175123 0.23530785
12.17082 0.20029422
12.166518 0.16504693
12.162216 0.13149742
12.157914 0.10118048
12.153612 0.075109279
12.14931 0.053741567
12.145008 0.037034396
12.140705 0.024563469
12.136403 0.015671951
12.132101 0.0096140759
12.127799 0.0056686633
12.123497 0.0032115298
12.119195 0.0017478138
12.114892 0.00091357897
12.11059 0.00045855918
12.106288 0.00022099974
12.101986 0.00010225456
12.097684 4.5422262e-05
12.093382 1.936571e-05
12.08908 7.9290997e-06
12.084777 3.1142443e-06
12.080475 1.1744846e-06
12.076173 4.251528e-07
12.071871 1.4880348e-07
12.067569 4.782969e-08
12.063267 1.594323e-08
12.058964 5.31441e-09
12.054662 0
12.05036 0
12.046058 0
12.041756 0
12.037454 0
12.033152 0
12.028849 0
12.024547 0
12.020245 0
12.015943 0
12.011641 0
12.007339 0
12.003037 0
11.998734 0
11.994432 0
11.99013 0
11.985828 0
11.981526 0
11.977224 0
11.972921 0
11.968619 0
11.964317 0
11.960015 0
11.955713 0
11.951411 0
11.947109 0
11.942806 0
11.938504 0
11.934202 0
11.9299 0
11.925598 0
11.921296 0
11.916993 0
11.912691 0
11.908389 0
11.904087 0
11.899785 0
11.895483 0
11.891181 0
11.886878 0
11.882576 0
11.878274 0
11.873972 0
11.86967 0
11.865368 0
11.861066 0
11.856763 0
11.852461 0
11.848159 0
11.843857 0
11.839555 0
11.835253 0
11.83095 0
11.826648 0
11.822346 0
11.818044 0
11.813742 0
11.80944 0
11.805138 0
11.800835 0
11.796533 0
11.792231 0
11.787929 0
11.783627 0
11.779325 0
11.775023 0
11.77072 0
11.766418 0
11.762116 0
11.757814 0
11.753512 0
11.74921 0
11.744907 0
11.740605 0
11.736303 0
11.732001 0
11.727699 0
11.723397 0
11.719095 0
11.714792 0
11.71049 0
11.706188 0
11.701886 0
11.697584 0
11.693282 0
11.688979 0
11.684677 0
11.680375 0
11.676073 0
11.671771 0
11.667469 0
11.663167 0
11.658864 0
11.654562 0
11.65026 0
11.645958 0
11.641656 0
11.637354 0
11.633052 0
11.628749 0
11.624447 0
11.620145 0
11.615843 0
11.611541 0
11.607239 0
11.602936 0
11.598634 0
11.594332 0
11.59003 0
11.585728 0
11.581426 0
11.577124 0
11.572821 0
11.568519 0
11.564217 0
11.559915 0
11.555613 0
11.551311 0
11.547009 0
11.542706 0
11.538404 0
11.534102 0
11.5298 0
11.525498 0
11.521196 0
11.516893 5.31441e-09
11.512591 1.062882e-08
11.508289 3.720087e-08
11.503987 1.1160261e-07
11.499685 3.2417901e-07
11.495383 9.034497e-07
11.491081 2.4286854e-06
11.486778 6.2497462e-06
11.482476 1.5459619e-05
11.478174 3.6701315e-05
11.473872 8.3648813e-05
11.46957 0.00018308142
11.465268 0.00038481643
11.460965 0.00077686045
11.456663 0.0015065289
11.452361 0.0028070076
11.448059 0.005026167
11.443757 0.0086510729
11.439455 0.014317775
11.435153 0.022793297
11.43085 0.034917326
11.426548 0.051496468
11.422246 0.07315456
11.417944 0.10015694
11.413642 0.13224079
11.40934 0.16849214
11.405038 0.20730868
11.400735 0.24647437
11.396433 0.28334941
11.392131 0.31515355
11.387829 0.33929983
11.383527 0.35372423
11.379225 0.35715713
11.374922 0.34929297
11.37062 0.33083171
11.366318 0.30338577
11.362016 0.26926748
11.357714 0.23119143
11.353412 0.19194131
11.34911 0.15405798
11.344807 0.11960126
11.340505 0.090021827
11.336203 0.0661547
11.331901 0.048318632
11.327599 0.03648292
11.323297 0.030451272
11.318994 0.030012806
11.314692 0.035022525
11.31039 0.045394335
11.306088 0.06101413
11.301786 0.081603882
11.297484 0.10658407
11.293182 0.13498591
11.288879 0.16545302
11.284577 0.19634554
11.280275 0.22592508
11.275973 0.25256887
11.271671 0.27494967
11.267369 0.29213025
11.263067 0.30355695
11.258764 0.30897911
11.254462 0.3083527
11.25016 0.30179068
11.245858 0.28959717
11.241556 0.27237817
11.237254 0.25117928
11.232951 0.22757952
11.228649 0.20367869
11.224347 0.18194881
11.220045 0.16496295
11.215743 0.15505024
11.211441 0.15394363
11.207139 0.16248548
11.202836 0.1804413
11.198534 0.20645176
11.194232 0.23813248
11.18993 0.27231282
11.185628 0.30538709
11.181326 0.3337363
11.177024 0.35416507
11.172721 0.3642927
11.168419 0.36284027
11.164117 0.34977044
11.159815 0.32625979
11.155513 0.29451308
11.151211 0.25745674
11.146908 0.21837027
11.142606 0.18052195
11.138304 0.14686758
11.134002 0.11984786
11.1297 0.10128961
11.125398 0.092386575
11.121096 0.093717739
11.116793 0.1052614
11.112491 0.12638079
11.108189 0.1557852
11.103887 0.19149847
11.099585 0.23088192
11.095283 0.27075558
11.09098 0.30763923
11.086678 0.33809975
11.082376 0.35915652
11.078074 0.36867095
11.073772 0.36564108
11.06947 0.35033626
11.065168 0.32423995
11.060865 0.28980879
11.056563 0.2500957
11.052261 0.20831148
11.047959 0.16740824
11.043657 0.12975657
11.039355 0.096961352
11.035053 0.069826687
11.03075 0.048447905
11.026448 0.032387678
11.022146 0.020885966
11.017844 0.01306046
11.013542 0.0080695596
11.00924 0.0052278064
11.004937 0.0040780975
11.000635 0.0044326484
10.996333 0.0063945904
10.992031 0.010365597
10.987729 0.017034905
10.983427 0.02733521
10.979125 0.042345644
10.974822 0.063125322
10.97052 0.09047521
10.966218 0.12465094
10.961916 0.16507816
10.957614 0.21014657
10.953312 0.25716458
10.94901 0.30253737
10.944707 0.34218275
10.940405 0.37213482
10.936103 0.38922291
10.931801 0.39167717
10.927499 0.37951726
10.923197 0.35463014
10.918894 0.32052059
10.914592 0.2817979
10.91029 0.24351707
10.905988 0.21050726
10.901686 0.18679472
10.897384 0.17518007
10.893082 0.17698277
10.888779 0.19193898
10.884477 0.21823646
10.880175 0.25268497
10.875873 0.29103294
10.871571 0.32843648
10.867269 0.36005804
10.862966 0.38172861
10.858664 0.39056776
10.854362 0.38544066
10.85006 0.36715301
10.845758 0.33833862
10.841456 0.30306478
10.837154 0.26624058
10.832851 0.23294573
10.828549 0.20779368
10.824247 0.19441205
10.819945 0.19508339
10.815643 0.21055793
10.811341 0.24003586
10.807039 0.28131487
10.802736 0.33109667
10.798434 0.38543115
10.794132 0.44024656
10.78983 0.49188005
10.785528 0.53750479
10.781226 0.57536516
10.776923 0.6047817
10.772621 0.62595765
10.768319 0.63967752
10.764017 0.6470102
10.759715 0.64910389
10.755413 0.64710034
10.751111 0.64213414
10.746808 0.63534754
10.742506 0.62785968
10.738204 0.6206702
10.733902 0.6145261
10.7296 0.60980849
10.725298 0.60648869
10.720995 0.60416785
10.716693 0.60217382
10.712391 0.5996672
10.708089 0.59571795
10.703787 0.58934709
10.699485 0.5795653
10.695183 0.56545775
10.69088 0.546351
10.686578 0.52205621
10.682276 0.49313326
10.677974 0.46108536
10.673672 0.42839204
10.66937 0.39832287
10.665068 0.37453614
10.660765 0.36053175
10.656463 0.35907663
10.652161 0.37173481
10.647859 0.39860993
10.643557 0.43835306
10.639255 0.48841955
10.634952 0.54549805
10.63065 0.6059991
10.626348 0.66649127
10.622046 0.72400616
10.617744 0.77618745
10.613442 0.82131346
10.60914 0.85825827
10.604837 0.88646104
10.600535 0.90594638
10.596233 0.91739249
10.591931 0.92219668
10.587629 0.92246183
10.583327 0.92083511
10.579025 0.92017487
10.574722 0.92308791
10.57042 0.93144377
10.566118 0.94600556
10.561816 0.96629967
10.557514 0.99077937
10.553212 1.0172409
10.548909 1.0433628
10.544607 1.0671963
10.540305 1.0874568
10.536003 1.1035473
10.531701 1.1153504
10.527399 1.1229124
10.523097 1.1261792
10.518794 1.1249031
10.514492 1.11876
10.51019 1.1076134
10.505888 1.0917994
10.501586 1.0722944
10.497284 1.0506777
10.492981 1.0288828
10.488679 1.0088093
10.484377 0.9919112
10.480075 0.97887382
10.475773 0.96945279
10.471471 0.9624949
10.467169 0.95611654
10.462866 0.94799268
10.458564 0.9357081
10.454262 0.91713031
10.44996 0.89076929
10.445658 0.85608619
10.441356 0.81370264
10.437054 0.76545551
10.432751 0.7142496
10.428449 0.66369186
10.424147 0.61754301
10.419845 0.57908338
10.415543 0.55053578
10.411241 0.53269796
10.406938 0.52489594
10.402636 0.52528405
10.398334 0.53141256
10.394032 0.54089745
10.38973 0.55199362
10.385428 0.56390812
10.381126 0.57678344
10.376823 0.59139544
10.372521 0.60870204
10.368219 0.62941128
10.363917 0.65370264
10.359615 0.68115413
10.355313 0.71083876
10.351011 0.74149819
10.346708 0.77169869
10.342406 0.79991879
10.338104 0.82458196
10.333802 0.84409541
10.3295 0.85696434
10.325198 0.86201657
10.320895 0.8587106
10.316593 0.84744107
10.312291 0.82972438
10.307989 0.80816066
10.303687 0.78612478
10.299385 0.7672207
10.295083 0.75461405
10.29078 0.75040659
10.286478 0.75521615
10.282176 0.76807231
10.277874 0.78665002
10.273572 0.80776937
10.26927 0.82802168
10.264967 0.844361
10.260665 0.85453019
10.256363 0.85725752
10.252061 0.85223824
10.247759 0.83997938
10.243457 0.8216122
10.239155 0.79875951
10.234852 0.77349017
10.23055 0.74832318
10.226248 0.72619006
10.221946 0.71025327
10.217644 0.70352355
10.213342 0.70830703
10.20904 0.72560994
10.204737 0.75469132
10.200435 0.79294719
10.196133 0.83622812
10.191831 0.87955958
10.187529 0.91810106
10.183227 0.94809604
10.178924 0.96756309
10.174622 0.97655848
10.17032 0.97697076
10.166018 0.9719378
10.161716 0.96506351
10.157414 0.95963061
10.153112 0.95796765
10.148809 0.96105934
10.144507 0.96842491
10.140205 0.97824835
10.135903 0.98772725
10.131601 0.99359627
10.127299 0.99276072
10.122996 0.98294128
10.118694 0.96319896
10.114392 0.93420566
10.11009 0.89816912
10.105788 0.85841054
10.101486 0.81869952
10.097184 0.78253192
10.092881 0.7525542
10.088579 0.73028194
10.084277 0.7161511
10.079975 0.70982432
10.075673 0.71059905
10.071371 0.71775576
10.067069 0.7307389
10.062766 0.74914658
10.058464 0.77257893
10.054162 0.80042997
10.04986 0.83170298
10.045558 0.86490166
10.041256 0.89802231
10.036953 0.92865767
10.032651 0.95421782
10.028349 0.97226148
10.024047 0.9809025
10.019745 0.9792155
10.015443 0.96753148
10.011141 0.94751368
10.006838 0.92194903
10.002536 0.89427232
9.998234 0.86792962
9.993932 0.84574658
9.98963 0.82947086
9.985328 0.81960199
9.981026 0.81552963
9.976723 0.81590796
9.972421 0.81913322
9.968119 0.8237796
9.963817 0.82888254
9.959515 0.83401697
9.955213 0.83918089
9.95091 0.84454276
9.946608 0.85013792
9.942306 0.85560546
9.938004 0.86004457
9.933702 0.86204373
9.9294 0.85990019
9.925098 0.85200455
9.920795 0.83732288
9.916493 0.81587292
9.912191 0.78907075
9.907889 0.75982959
9.903587 0.73232876
9.899285 0.71144
9.894982 0.70188937
9.89068 0.70732248
9.886378 0.72949836
9.882076 0.76783351
9.877774 0.8194409
9.873472 0.87967325
9.86917 0.94302717
9.864867 1.0041503
9.860565 1.0586635
9.856263 1.1035844
9.851961 1.1372888
9.847659 1.1591218
9.843357 1.168888
9.839055 1.1664745
9.834752 1.1517672
9.83045 1.1248674
9.826148 1.0864609
9.821846 1.0381204
9.817544 0.98235201
9.813242 0.92232583
9.808939 0.86138169
9.804637 0.80250978
9.800335 0.74801579
9.796033 0.69949007
9.791731 0.65805535
9.787429 0.62473736
9.783127 0.60074845
9.778824 0.58751743
9.774522 0.58641867
9.77022 0.59829275
9.765918 0.6229488
9.761616 0.65885692
9.757314 0.70317172
9.753012 0.75210935
9.748709 0.80157648
9.744407 0.8478677
9.740105 0.88823215
9.735803 0.92115969
9.731501 0.94633064
9.727199 0.96427577
9.722896 0.9758763
9.718594 0.98187218
9.714292 0.98253491
9.70999 0.977603
9.705688 0.96649163
9.701386 0.9486986
9.697084 0.92426293
9.692781 0.8941122
9.688479 0.86016786
9.684177 0.82515686
9.679875 0.79217592
9.675573 0.76413904
9.671271 0.7432761
9.666968 0.73082665
9.662666 0.72699715
9.658364 0.73115259
9.654062 0.74213582
9.64976 0.75858045
9.645458 0.77911459
9.641156 0.80242226
9.636853 0.82720281
9.632551 0.85211084
9.628249 0.87575468
9.623947 0.89678927
9.619645 0.91408311
9.615343 0.92689914
9.611041 0.9350206
9.606738 0.93877623
9.602436 0.93895855
9.598134 0.93666613
9.593832 0.93311915
9.58953 0.92949524
9.585228 0.9268141
9.580925 0.92587702
9.576623 0.92725121
9.572321 0.93128279
9.568019 0.93812373
9.563717 0.94776276
9.559415 0.96005188
9.555113 0.97472074
9.55081 0.99137178
9.546508 1.009455
9.542206 1.0282326
9.537904 1.046757
9.533602 1.0638959
9.5293 1.0784332
9.524997 1.0892553
9.520695 1.0955987
9.516393 1.0972946
9.512091 1.0949184
9.507789 1.0897575
9.503487 1.0835465
9.499185 1.0780002
9.494882 1.0742568
9.49058 1.072406
9.486278 1.0712815
9.481976 1.0686268
9.477674 1.0616219
9.473372 1.0476241
9.46907 1.0248922
9.464767 0.99306093
9.460465 0.95322888
9.456163 0.90766952
9.451861 0.85931576
9.447559 0.81123578
9.443257 0.76628731
9.438954 0.72702282
9.434652 0.69577786
9.43035 0.674777
9.426048 0.66608391
9.421746 0.67130739
9.417444 0.69111332
9.413142 0.72471701
9.408839 0.76958256
9.404537 0.82150993
9.400235 0.87516441
9.395933 0.92494952
9.391631 0.96600509
9.387329 0.99507174
9.383027 1.0110096
9.378724 1.0148669
9.374422 1.009516
9.37012 0.99896565
9.365818 0.98750175
9.361516 0.97880704
9.357214 0.97518995
9.352911 0.97703442
9.348609 0.9825709
9.344307 0.98804867
9.340005 0.98833985
9.335703 0.97791759
9.331401 0.95204346
9.327099 0.90791061
9.322796 0.84546405
9.318494 0.76767899
9.314192 0.68021017
9.30989 0.59048583
9.305588 0.50645408
9.301286 0.43525618
9.296983 0.38208991
9.292681 0.34945504
9.288379 0.33687692
9.284077 0.34111281
9.279775 0.35677531
9.275473 0.37725688
9.271171 0.39580374
9.266868 0.40656458
9.262566 0.40543782
9.258264 0.3905706
9.253962 0.36242875
9.24966 0.32344867
9.245358 0.27737517
9.241056 0.22845484
9.236753 0.18067128
9.232451 0.13717375
9.228149 0.099979634
9.223847 0.069950651
9.219545 0.04697872
9.215243 0.030285494
9.21094 0.01874098
9.206638 0.011132403
9.202336 0.0063489821
9.198034 0.0034795834
9.193732 0.0018404599
9.18943 0.00095861859
9.185128 0.00053535241
9.180825 0.00040857184
9.176523 0.00052590338
9.172221 0.00093460809
9.167919 0.0017901643
9.163617 0.0033817185
9.159315 0.006168542
9.155013 0.010816063
9.15071 0.018213461
9.146408 0.029449102
9.142106 0.045719024
9.137804 0.068151186
9.133502 0.097547441
9.1292 0.13407516
9.124897 0.17697436
9.120595 0.22437148
9.116293 0.27329386
9.111991 0.31994866
9.107689 0.36026745
9.103387 0.3906363
9.099085 0.40865792
9.094782 0.41375364
9.09048 0.40742915
9.086178 0.39309999
9.081876 0.37548159
9.077574 0.35966445
9.073272 0.35008209
9.068969 0.34961467
9.064667 0.35904451
9.060365 0.3769978
9.056063 0.40038943
9.051761 0.42526163
9.047459 0.44780422
9.043157 0.46529187
9.038854 0.4766923
9.034552 0.48278867
9.03025 0.48579903
9.025948 0.48862371
9.021646 0.4939602
9.017344 0.50355414
9.013042 0.51779441
9.008739 0.53573047
9.004437 0.55544189
9.000135 0.57457909
8.995833 0.59086347
8.991531 0.60239025
8.987229 0.60769029
8.982926 0.60562333
8.978624 0.59524297
8.974322 0.57576595
8.97002 0.54670414
8.965718 0.50811765
8.961416 0.46087102
8.957114 0.40675751
8.952811 0.34840336
8.948509 0.28894922
8.944207 0.2315903
8.939905 0.1791038
8.935603 0.13348787
8.931301 0.095789349
8.926998 0.06613229
8.922696 0.043902548
8.918394 0.028013275
8.914092 0.017175121
8.90979 0.010115692
8.905488 0.0057223601
8.901186 0.0031087173
8.896883 0.0016217082
8.892581 0.00081230225
8.888279 0.00039065165
8.883977 0.00018037639
8.879675 7.9955298e-05
8.875373 3.4028167e-05
8.871071 1.3902497e-05
8.866768 5.4525847e-06
8.862466 2.0513623e-06
8.858164 7.440174e-07
8.853862 2.5509168e-07
8.84956 8.503056e-08
8.845258 2.657205e-08
8.840955 1.062882e-08
8.836653 0
8.832351 0
8.828049 0
8.823747 0
8.819445 0
8.815143 5.31441e-09
8.81084 1.062882e-08
8.806538 3.720087e-08
8.802236 1.062882e-07
8.797934 3.188646e-07
8.793632 9.034497e-07
8.78933 2.4552574e-06
8.785028 6.4198073e-06
8.780725 1.612392e-05
8.776423 3.8885538e-05
8.772121 9.0063306e-05
8.767819 0.00020036389
8.763517 0.0004281395
8.759215 0.00087877489
8.754912 0.0017326093
8.75061 0.0032815153
8.746308 0.0059705643
8.742006 0.010436125
8.737704 0.017525154
8.733402 0.028274734
8.7291 0.04382922
8.724797 0.065278705
8.720495 0.093418974
8.716193 0.12845962
8.711891 0.16973734
8.707589 0.21551497
8.703287 0.26295152
8.698984 0.30830452
8.694682 0.34737352
8.69038 0.37612496
8.686078 0.39137471
8.681776 0.39137075
8.677474 0.37613099
8.673172 0.34744999
8.668869 0.30857676
8.664567 0.26365339
8.660265 0.21706249
8.655963 0.1728417
8.651661 0.13428535
8.647359 0.10378423
8.643057 0.082878123
8.638754 0.072437199
8.634452 0.0728624
8.63015 0.084206694
8.625848 0.10616098
8.621546 0.13790856
8.617244 0.17791242
8.612941 0.22374274
8.608639 0.27206228
8.604337 0.3188566
8.600035 0.35992834
8.595733 0.39158556
8.591431 0.41137348
8.587129 0.41865406
8.582826 0.4148511
8.578524 0.40325116
8.574222 0.3883643
8.56992 0.37496954
8.565618 0.36706244
8.561316 0.36695795
8.557014 0.37477075
8.552711 0.38840601
8.548409 0.40406933
8.544107 0.4171772
8.539805 0.4234521
8.535503 0.41994355
8.531201 0.40573935
8.526898 0.38221256
8.522596 0.35276522
8.518294 0.32214588
8.513992 0.29550496
8.50969 0.27739076
8.505388 0.27088061
8.501086 0.27699779
8.496783 0.29450427
8.492481 0.32009408
8.488179 0.34894957
8.483877 0.37556427
8.479575 0.39468734
8.475273 0.40221444
8.47097 0.39585395
8.466668 0.37544093
8.462366 0.34285137
8.458064 0.30156477
8.453762 0.25600412
8.44946 0.21082295
8.445158 0.17029671
8.440855 0.13791735
8.436553 0.1162097
8.432251 0.1067163
8.427949 0.11005786
8.423647 0.12598112
8.419345 0.15334786
8.415043 0.19007962
8.41074 0.23312656
8.406438 0.27855249
8.402136 0.32181048
8.397834 0.35822653
8.393532 0.38363322
8.38923 0.39502775
8.384927 0.39109861
8.380625 0.37248546
8.376323 0.34170344
8.372021 0.30275283
8.367719 0.26051424
8.363417 0.22007067
8.359115 0.18608958
8.354812 0.1623494
8.35051 0.15143153
8.346208 0.15454949
8.341906 0.17147152
8.337604 0.20051321
8.333302 0.23861654
8.328999 0.2815647
8.324697 0.32438439
8.320395 0.36194924
8.316093 0.38973095
8.311791 0.40457371
8.307489 0.40532635
8.303187 0.39317403
8.298884 0.37157147
8.294582 0.34577042
8.29028 0.32202564
8.285978 0.30662609
8.281676 0.30491809
8.277374 0.3204696
8.273072 0.35448513
8.268769 0.40553858
8.264467 0.4696545
8.260165 0.54073623
8.255863 0.61130447
8.251561 0.67346783
8.247259 0.72000197
8.242956 0.7453784
8.238654 0.74657459
8.234352 0.72352332
8.23005 0.67911937
8.225748 0.61878331
8.221446 0.54966246
8.217144 0.47960892
8.212841 0.41610015
8.208539 0.36526036
8.204237 0.33110854
8.199935 0.31511801
8.195633 0.31613203
8.191331 0.33064397
8.187029 0.35341426
8.182726 0.3783542
8.178424 0.39955916
8.174122 0.41233131
8.16982 0.41401243
8.165518 0.4044661
8.161216 0.38610897
8.156913 0.36348059
8.152611 0.34243473
8.148309 0.32910624
8.144007 0.32883885
8.139705 0.34525065
8.135403 0.37957673
8.131101 0.43037872
8.126798 0.49365986
8.122496 0.56337568
8.118194 0.63228007
8.113892 0.69299556
8.10959 0.73914783
8.105288 0.76637269
8.100985 0.77300274
8.096683 0.76028258
8.092381 0.73204558
8.088079 0.69389804
8.083777 0.65207226
8.079475 0.61219847
8.075173 0.5782777
8.07087 0.55209756
8.066568 0.5332261
8.062266 0.51956746
8.057964 0.50831124
8.053662 0.49699889
8.04936 0.48440183
8.045058 0.47096804
8.040755 0.45872796
8.036453 0.45071458
8.032151 0.45009294
8.027849 0.45926827
8.023547 0.47922727
8.019245 0.50927665
8.014942 0.54720992
8.01064 0.589806
8.006338 0.63348165
8.002036 0.67490508
7.997734 0.71142443
7.993432 0.74124771
7.98913 0.76339449
7.984827 0.77749942
7.980525 0.78356906
7.976223 0.78178365
7.971921 0.7724042
7.967619 0.75580647
7.963317 0.73262283
7.959015 0.70393504
7.954712 0.67143233
7.95041 0.63744165
7.946108 0.60476117
7.941806 0.57628846
7.937504 0.55451374
7.933202 0.54101888
7.928899 0.53614781
7.924597 0.53897541
7.920295 0.54760677
7.915993 0.55972142
7.911691 0.57318785
7.907389 0.58655066
7.903087 0.59924825
7.898784 0.61152756
7.894482 0.62413634
7.89018 0.63794262
7.885878 0.65362968
7.881576 0.67155067
7.877274 0.69173807
7.872971 0.71399469
7.868669 0.7379747
7.864367 0.76319718
7.860065 0.78899427
7.855763 0.81444561
7.851461 0.83836511
7.847159 0.85937998
7.842856 0.87609563
7.838554 0.88729788
7.834252 0.89212972
7.82995 0.89019686
7.825648 0.88159411
7.821346 0.86688035
7.817044 0.84704528
7.812741 0.82349649
7.808439 0.79805868
7.804137 0.7729384
7.799835 0.75059007
7.795533 0.73343951
7.791231 0.72347539
7.786928 0.72178765
7.782626 0.72818322
7.778324 0.7410177
7.774022 0.75733703
7.76972 0.77334091
7.765418 0.78508609
7.761116 0.78927592
7.756813 0.78395222
7.752511 0.76892426
7.748209 0.74582899
7.743907 0.71780197
7.739605 0.68883107
7.735303 0.66294316
7.731001 0.6434183
7.726698 0.63221922
7.722396 0.6297638
7.718094 0.63506781
7.713792 0.64617822
7.70949 0.66074015
7.705188 0.67652227
7.700885 0.69176814
7.696583 0.70532372
7.692281 0.71657506
7.687979 0.72528359
7.683677 0.73141485
7.679375 0.73502948
7.675073 0.7362652
7.67077 0.7354025
7.666468 0.73298392
7.662166 0.72994081
7.657864 0.72766821
7.653562 0.72798196
7.64926 0.73290433
7.644957 0.74426813
7.640655 0.76320112
7.636353 0.78962804
7.632051 0.82197003
7.627749 0.85719791
7.623447 0.89130052
7.619145 0.92008978
7.614842 0.94013395
7.61054 0.94954405
7.606238 0.94836912
7.601936 0.93847513
7.597634 0.92294798
7.593332 0.9052106
7.58903 0.88812509
7.584727 0.87334028
7.580425 0.86105313
7.576123 0.85021906
7.571821 0.83911729
7.567519 0.82608834
7.563217 0.81022978
7.558914 0.79186073
7.554612 0.77263293
7.55031 0.75525837
7.546008 0.74292141
7.541706 0.73852609
7.537404 0.74397617
7.533102 0.75968017
7.528799 0.78441362
7.524497 0.81556981
7.520195 0.84972024
7.515893 0.88332137
7.511591 0.91337341
7.507289 0.93786689
7.502986 0.95593007
7.498684 0.96768552
7.494382 0.97390581
7.49008 0.97560213
7.485778 0.97367782
7.481476 0.96873847
7.477174 0.96108741
7.472871 0.95087295
7.468569 0.9383087
7.464267 0.92387308
7.459965 0.90841068
7.455663 0.89309882
7.451361 0.87929434
7.447059 0.86831776
7.442756 0.86125283
7.438454 0.85882746
7.434152 0.86140616
7.42985 0.86907686
7.425548 0.88177612
7.421246 0.8993831
7.416943 0.9217266
7.412641 0.94848711
7.408339 0.97902126
7.404037 1.0121741
7.399735 1.0461627
7.395433 1.0786034
7.391131 1.1067212
7.386828 1.1277234
7.382526 1.1392659
7.378224 1.1399042
7.373922 1.1294148
7.36962 1.108907
7.365318 1.0806988
7.361016 1.0479888
7.356713 1.0143975
7.352411 0.9834638
7.348109 0.95817475
7.343807 0.94058971
7.339505 0.93160856
7.335203 0.93092157
7.3309 0.93716329
7.326598 0.94825988
7.322296 0.96190972
7.317994 0.97608589
7.313692 0.98942047
7.30939 1.0013482
7.305088 1.011955
7.300785 1.0215793
7.296483 1.0303148
7.292181 1.0376134
7.287879 1.0421705
7.283577 1.0421738
7.279275 1.0358613
7.274972 1.0222037
7.27067 1.0014627
7.266368 0.97540604
7.262066 0.94707597
7.257764 0.92016523
7.253462 0.89819157
7.24916 0.88372705
7.244857 0.87790887
7.240555 0.8803528
7.236253 0.88945238
7.231951 0.9029317
7.227649 0.91846177
7.223347 0.93416342
7.219045 0.94888379
7.214742 0.96222002
7.21044 0.97433872
7.206138 0.98568436
7.201836 0.99667743
7.197534 1.007482
7.193232 1.0178867
7.188929 1.0273067
7.184627 1.0348882
7.180325 1.0396829
7.176023 1.0408526
7.171721 1.0378669
7.167419 1.0306528
7.163117 1.01966
7.158814 1.0058095
7.154512 0.99031831
7.15021 0.97441726
7.145908 0.95902034
7.141606 0.94442789
7.137304 0.93015647
7.133002 0.91496758
7.128699 0.89712241
7.124397 0.8748296
7.120095 0.84679392
7.115793 0.81273269
7.111491 0.77371754
7.107189 0.732228
7.102886 0.69186822
7.098584 0.65678548
7.094282 0.63091544
7.08998 0.6172373
7.085678 0.61722813
7.081376 0.63065336
7.077074 0.65573298
7.072771 0.68961439
7.068469 0.72900022
7.064167 0.7707531
7.059865 0.81233219
7.055563 0.85199201
7.051261 0.88875698
7.046958 0.92224532
7.042656 0.95243549
7.038354 0.97945178
7.034052 1.0034097
7.02975 1.0243275
7.025448 1.0420912
7.021146 1.0564604
7.016843 1.0671096
7.012541 1.0737085
7.008239 1.0760405
7.003937 1.0741423
6.999635 1.068429
6.995333 1.0597507
6.991031 1.0493289
6.986728 1.0385528
6.982426 1.0286571
6.978124 1.0203613
6.973822 1.013586
6.96952 1.0073606
6.965218 0.99999239
6.960915 0.98948903
6.956613 0.9741323
6.952311 0.95303908
6.948009 0.92653194
6.943707 0.89619277
6.939405 0.86457118
6.935103 0.83463133
6.9308 0.80910328
6.926498 0.78992834
6.922196 0.77794415
6.917894 0.77286547
6.913592 0.77351796
6.90929 0.77821296
6.904987 0.78513302
6.900685 0.79262773
6.896383 0.79937637
6.892081 0.80442954
6.887779 0.80717677
6.883477 0.80729365
6.879175 0.8047076
6.874872 0.79959545
6.87057 0.79240114
6.866268 0.78384422
6.861966 0.77488651
6.857664 0.76663623
6.853362 0.76019385
6.84906 0.75647237
6.844757 0.7560431
6.840455 0.75905593
6.836153 0.76525851
6.831851 0.77410334
6.827549 0.78490162
6.823247 0.79697293
6.818944 0.80975114
6.814642 0.8228325
6.81034 0.8359747
6.806038 0.84906757
6.801736 0.86209447
6.797434 0.87509496
6.793132 0.8881318
6.788829 0.90126258
6.784527 0.91451649
6.780225 0.92787675
6.775923 0.94126624
6.771621 0.95452994
6.767319 0.967406
6.763017 0.97948147
6.758714 0.99013982
6.754412 0.99852189
6.75011 1.0035346
6.745808 1.0039438
6.741506 0.99857434
6.737204 0.98660876
6.732901 0.96793408
6.728599 0.94344446
6.724297 0.91518773
6.719995 0.88625853
6.715693 0.86039682
6.711391 0.8413366
6.707089 0.83203902
6.702786 0.83400471
6.698484 0.84686244
6.694182 0.86836833
6.68988 0.89483669
6.685578 0.92189719
6.681276 0.945379
6.676973 0.96209164
6.672671 0.97031601
6.668369 0.969917
6.664067 0.962104
6.659765 0.948957
6.655463 0.93287634
6.651161 0.9160994
6.646858 0.90037348
6.642556 0.88680929
6.638254 0.8758872
6.633952 0.86756264
6.62965 0.8614167
6.625348 0.85681235
6.621046 0.8530356
6.616743 0.84941436
6.612441 0.84541379
6.608139 0.84070605
6.603837 0.83520729
6.599535 0.82907132
6.595233 0.82263005
6.59093 0.81628024
6.586628 0.81033027
6.582326 0.80483681
6.578024 0.7994707
6.573722 0.79345061
6.56942 0.78557316
6.565118 0.77435224
6.560815 0.75826255
6.556513 0.73606394
6.552211 0.70716103
6.547909 0.67192945
6.543607 0.63192164
6.539305 0.5898662
6.535003 0.54940592
6.5307 0.51458275
6.526398 0.48915706
6.522096 0.47591586
6.517794 0.47615002
6.513492 0.48944704
6.50919 0.5138594
6.504887 0.54639732
6.500585 0.5836986
6.496283 0.62268285
6.491981 0.66101792
6.487679 0.69730278
6.483377 0.73097011
6.479075 0.76199648
6.474772 0.79054772
6.47047 0.81667678
6.466168 0.84014425
6.461866 0.86037558
6.457564 0.87652813
6.453262 0.8876261
6.448959 0.89272859
6.444657 0.89111006
6.440355 0.88244061
6.436053 0.86694781
6.431751 0.84552789
6.427449 0.81976333
6.423147 0.79180896
6.418844 0.76413626
6.414542 0.73916949
6.41024 0.71889194
6.405938 0.70452445
6.401636 0.69636677
6.397334 0.69384435
6.393032 0.69573668
6.388729 0.70050633
6.384427 0.70662328
6.380125 0.71279707
6.375823 0.7180762
6.371521 0.72182572
6.367219 0.72362882
6.362916 0.7231663
6.358614 0.72011769
6.354312 0.71411418
6.35001 0.70476391
6.345708 0.69176355
6.341406 0.67509353
6.337104 0.65526284
6.332801 0.63352856
6.328499 0.61198837
6.324197 0.59345333
6.319895 0.58106457
6.315593 0.57770652
6.311291 0.5853564
6.306988 0.60455705
6.302686 0.63418093
6.298384 0.67157271
6.294082 0.71304416
6.28978 0.7545903
6.285478 0.79263742
6.281176 0.82463741
6.276873 0.8493808
6.272571 0.86698925
6.268269 0.87863378
6.263967 0.88608535
6.259665 0.89122558
6.255363 0.89563013
6.251061 0.90029723
6.246758 0.90554491
6.242456 0.91105821
6.238154 0.91604222
6.233852 0.91943029
6.22955 0.92010481
6.225248 0.91710148
6.220945 0.90977972
6.216643 0.89794629
6.212341 0.88191915
6.208039 0.86251764
6.203737 0.84097093
6.199435 0.81874952
6.195133 0.79734398
6.19083 0.77803343
6.186528 0.76169471
6.182226 0.74869487
6.177924 0.73888714
6.173622 0.73169914
6.16932 0.72627793
6.165018 0.72164863
6.160715 0.71685539
6.156413 0.71107497
6.152111 0.70371036
6.147809 0.69447085
6.143507 0.68342893
6.139205 0.67102481
6.134902 0.65798783
6.1306 0.64516898
6.126298 0.63332287
6.121996 0.62291723
6.117694 0.61405447
6.113392 0.60655239
6.10909 0.60016022
6.104787 0.59481712
6.100485 0.59082928
6.096183 0.58886895
6.091881 0.58977572
6.087579 0.59422913
6.083277 0.60242116
6.078974 0.61385663
6.074672 0.62735357
6.07037 0.64123232
6.066068 0.65361499
6.061766 0.66273542
6.057464 0.66718572
6.053162 0.66607785
6.048859 0.65913987
6.044557 0.64677542
6.040255 0.63008961
6.035953 0.61084964
6.031651 0.59133249
6.027349 0.57403428
6.023047 0.56126908
6.018744 0.55474155
6.014442 0.55520744
6.01014 0.56231743
6.005838 0.57468235
6.001536 0.59012577
5.997234 0.60603864
5.992931 0.61974091
5.988629 0.62878582
5.984327 0.63119327
5.980025 0.62563724
5.975723 0.61161923
5.971421 0.58963053
5.967119 0.56126086
5.962816 0.52917761
5.958514 0.49690346
5.954212 0.46836745
5.94991 0.44728122
5.945608 0.43646788
5.941306 0.4373118
5.937004 0.44948334
5.932701 0.47102151
5.928399 0.49875343
5.924097 0.52892894
5.919795 0.55789005
5.915493 0.58260069
5.911191 0.60092995
5.906888 0.61168328
5.902586 0.61446766
5.898284 0.60951997
5.893982 0.59760533
5.88968 0.58001874
5.885378 0.55863606
5.881076 0.53590539
5.876773 0.5146758
5.872471 0.49782745
5.868169 0.48776448
5.863867 0.48591388
5.859565 0.49239888
5.855263 0.50600869
5.85096 0.52448539
5.846658 0.54503498
5.842356 0.56489298
5.838054 0.58176812
5.833752 0.59405379
5.82945 0.60080441
5.825148 0.6015736
5.820845 0.59625728
5.816543 0.58505657
5.812241 0.56858846
5.807939 0.54807017
5.803637 0.52543672
5.799335 0.50325564
5.795033 0.48437846
5.79073 0.47138387
5.786428 0.46597128
5.782126 0.46850804
5.777824 0.47789832
5.773522 0.49183687
5.76922 0.50737772
5.764917 0.52163848
5.760615 0.53241718
5.756313 0.53853773
5.752011 0.53984462
5.747709 0.53689622
5.743407 0.53050917
5.739105 0.5213461
5.734802 0.50970405
5.7305 0.49556917
5.726198 0.47889285
5.721896 0.45995735
5.717594 0.43966443
5.713292 0.41960892
5.708989 0.40187522
5.704687 0.3885918
5.700385 0.38136343
5.696083 0.3807476
5.691781 0.38593582
5.687479 0.3947473
5.683177 0.40395648
5.678874 0.40988426
5.674572 0.40911181
5.67027 0.39914513
5.665968 0.37887571
5.661666 0.34874101
5.657364 0.3105684
5.653062 0.26716479
5.648759 0.22176793
5.644457 0.17749397
5.640155 0.13689584
5.635853 0.10170251
5.631551 0.072753975
5.627249 0.050099963
5.622946 0.033201734
5.618644 0.021170186
5.614342 0.012984783
5.61004 0.0076595475
5.605738 0.0043445833
5.601436 0.002369148
5.597134 0.0012418394
5.592831 0.00062560703
5.588529 0.0003028576
5.584227 0.00014086907
5.579925 6.2949186e-05
5.575623 2.7023775e-05
5.571321 1.1139003e-05
5.567019 4.4109603e-06
5.562716 1.6793536e-06
5.558414 6.1115715e-07
5.554112 2.125764e-07
5.54981 7.440174e-08
5.545508 2.125764e-08
5.541206 5.31441e-09
5.536903 0
5.532601 0
5.528299 0
5.523997 0
5.519695 0
5.515393 0
5.511091 0
5.506788 0
5.502486 0
5.498184 0
5.493882 0
5.48958 0
5.485278 0
5.480975 0
5.476673 0
5.472371 0
5.468069 0
5.463767 0
5.459465 0
5.455163 0
5.45086 0
5.446558 0
5.442256 0
5.437954 0
5.433652 0
5.42935 0
5.425048 0
5.420745 0
5.416443 0
5.412141 0
5.407839 0
5.403537 0
5.399235 0
5.394932 0
5.39063 0
5.386328 0
5.382026 0
5.377724 0
5.373422 0
5.36912 0
5.364817 0
5.360515 0
5.356213 0
5.351911 0
5.347609 0
5.343307 0
5.339005 0
5.334702 0
5.3304 0
5.326098 0
5.321796 0
5.317494 0
5.313192 0
5.308889 0
5.304587 0
5.300285 0
5.295983 0
5.291681 0
5.287379 0
5.283077 0
5.278774 0
5.274472 0
5.27017 0
5.265868 0
5.261566 0
5.257264 0
5.252961 0
5.248659 0
5.244357 0
5.240055 0
5.235753 0
5.231451 0
5.227149 0
5.222846 0
5.218544 0
5.214242 0
5.20994 5.31441e-09
5.205638 1.062882e-08
5.201336 3.188646e-08
5.197034 1.0097379e-07
5.192731 3.0292137e-07
5.188429 8.4499119e-07
5.184127 2.2851963e-06
5.179825 5.9202527e-06
5.175523 1.4731545e-05
5.171221 3.5192023e-05
5.166918 8.0736517e-05
5.162616 0.00017792645
5.158314 0.00037668007
5.154012 0.00076619443
5.14971 0.0014976326
5.145408 0.0028134646
5.141106 0.0050808098
5.136803 0.0088220428
5.132501 0.014731566
5.128199 0.023663479
5.123897 0.036573918
5.119595 0.054406065
5.115293 0.077916717
5.11099 0.10746052
5.106688 0.14276781
5.102386 0.18276821
5.098084 0.22551765
5.093782 0.26827585
5.08948 0.30775352
5.085178 0.34050873
5.080875 0.36343075
5.076573 0.37421938
5.072271 0.37175948
5.067969 0.35630793
5.063667 0.32945106
5.059365 0.29384234
5.055063 0.25278045
5.05076 0.20972036
5.046458 0.16781889
5.042156 0.12959882
5.037854 0.096779705
5.033552 0.070280856
5.02925 0.050363808
5.024947 0.036856964
5.020645 0.029397541
5.016343 0.027632907
5.012041 0.031340755
5.007739 0.040450026
5.003437 0.054967533
4.999135 0.074836305
4.994832 0.099767408
4.99053 0.12909412
4.986228 0.16169294
4.981926 0.19599894
4.977624 0.23011693
4.973322 0.26200303
4.96902 0.2896729
4.964717 0.31139091
4.960415 0.32580913
4.956113 0.33204812
4.951811 0.3297325
4.947509 0.31900087
4.943207 0.30050228
4.938904 0.27537426
4.934602 0.24518413
4.9303 0.21181527
4.925998 0.17729472
4.921696 0.14358181
4.917394 0.11235737
4.913092 0.084858724
4.908789 0.061795274
4.904487 0.043356663
4.900185 0.029301143
4.895883 0.019094234
4.891581 0.012062361
4.887279 0.0075325969
4.882976 0.0049422366
4.878674 0.0039152002
4.874372 0.0043113045
4.87007 0.0062564104
4.865768 0.010157219
4.861466 0.016695995
4.857164 0.026791572
4.852861 0.041507843
4.848559 0.061894053
4.844257 0.088754468
4.839955 0.1223687
4.835653 0.16221201
4.831351 0.20674835
4.827049 0.25337572
4.822746 0.29858532
4.818444 0.33835026
4.814142 0.36869755
4.80984 0.38635574
4.805538 0.38933381
4.801236 0.37728993
4.796933 0.35159588
4.792631 0.31508043
4.788329 0.27151785
4.784027 0.22498917
4.779725 0.17926482
4.775423 0.13733467
4.771121 0.10115723
4.766818 0.071635276
4.762516 0.048771441
4.758214 0.031927604
4.753912 0.020109924
4.74961 0.012219529
4.745308 0.0072366693
4.741006 0.0043332902
4.736703 0.0029274427
4.732401 0.002701676
4.728099 0.003606247
4.723797 0.0058606463
4.719495 0.0099555055
4.715193 0.016645173
4.71089 0.02691146
4.706588 0.041874809
4.702286 0.062633479
4.697984 0.090027195
4.693682 0.12434768
4.68938 0.16504956
4.685078 0.21054104
4.680775 0.25814176
4.676473 0.30427502
4.672171 0.3449121
4.667869 0.37621713
4.663567 0.39527259
4.659265 0.40072211
4.654962 0.39316731
4.65066 0.3752025
4.646358 0.35105279
4.642056 0.32587333
4.637754 0.30484397
4.633452 0.29223621
4.62915 0.29063205
4.624847 0.3004427
4.620545 0.31981865
4.616243 0.34497218
4.611941 0.37085805
4.607639 0.39208755
4.603337 0.40389922
4.599035 0.40299045
4.594732 0.38804049
4.59043 0.35982508
4.586128 0.32092101
4.581826 0.27509729
4.577524 0.22655736
4.573222 0.17921503
4.568919 0.13615299
4.564617 0.099343573
4.560315 0.069633338
4.556013 0.046931268
4.551711 0.030509422
4.547409 0.019326559
4.543107 0.012309236
4.538804 0.0085573374
4.534502 0.0074688506
4.5302 0.0087951413
4.525898 0.012641961
4.521596 0.019426672
4.517294 0.029794825
4.512991 0.04449511
4.508689 0.064214032
4.504387 0.089381446
4.500085 0.1199715
4.495783 0.1553362
4.491481 0.19411347
4.487179 0.23424518
4.482876 0.27312203
4.478574 0.30784608
4.474272 0.33557491
4.46997 0.35389128
4.465668 0.36113455
4.461366 0.35663495
4.457064 0.34080938
4.452761 0.31510172
4.448459 0.28177818
4.444157 0.24361392
4.439855 0.20352655
4.435553 0.16422024
4.431251 0.12789938
4.426948 0.09609319
4.422646 0.069606633
4.418344 0.048585319
4.414042 0.032661359
4.40974 0.02113661
4.405438 0.013162125
4.401136 0.0078840548
4.396833 0.0045414556
4.392531 0.0025159427
4.388229 0.0013426485
4.383927 0.00069632057
4.379625 0.00036591307
4.375323 0.00022827517
4.371021 0.00022782344
4.366718 0.00036629571
4.362416 0.00070438784
4.358114 0.0013759433
4.353812 0.0026137544
4.34951 0.0047836174
4.345208 0.0084194975
4.340905 0.014247301
4.336603 0.023179899
4.332301 0.03626327
4.327999 0.054556686
4.323697 0.078941293
4.319395 0.10987122
4.315093 0.14710701
4.31079 0.18949406
4.306488 0.23486059
4.302186 0.28009931
4.297884 0.32146309
4.293582 0.35505158
4.28928 0.37740777
4.284977 0.38610053
4.280675 0.38015814
4.276373 0.36024642
4.272071 0.32854643
4.267769 0.28836262
4.263467 0.24355856
4.259165 0.19795262
4.254862 0.15480269
4.25056 0.11647068
4.246258 0.084301216
4.241956 0.058693152
4.237654 0.039304409
4.233352 0.025315862
4.22905 0.015688367
4.224747 0.0093687681
4.220445 0.0054267088
4.216143 0.0031257872
4.211841 0.0019455045
4.207539 0.0015750529
4.203237 0.0018968989
4.198934 0.0029716746
4.194632 0.0050272193
4.19033 0.0084466542
4.186028 0.013743814
4.181726 0.021511796
4.177424 0.032332653
4.173122 0.046645438
4.168819 0.064584941
4.164517 0.085821296
4.160215 0.10944538
4.155913 0.13394841
4.151611 0.15733134
4.147309 0.17734967
4.143007 0.19185936
4.138704 0.19919254
4.134402 0.19847262
4.1301 0.18978663
4.125798 0.17416788
4.121496 0.15339387
4.117194 0.12965385
4.112891 0.10517203
4.108589 0.081875241
4.104287 0.061170549
4.099985 0.043860102
4.095683 0.03018105
4.091381 0.019931344
4.087079 0.012632119
4.082776 0.0076833986
4.078474 0.0044850538
4.074172 0.0025125786
4.06987 0.0013508592
4.065568 0.00069700613
4.061266 0.00034514436
4.056963 0.00016402395
4.052661 7.4805635e-05
4.048359 3.274208e-05
4.044057 1.3753693e-05
4.039755 5.5429296e-06
4.035453 2.1470216e-06
4.031151 7.971615e-07
4.026848 2.8166373e-07
4.022546 9.565938e-08
4.018244 3.188646e-08
4.013942 1.062882e-08
4.00964 5.31441e-09
4.005338 0
4.001036 0
3.996733 0
3.992431 0
3.988129 0
3.983827 0
3.979525 0
3.975223 0
3.97092 0
3.966618 0
3.962316 0
3.958014 0
3.953712 0
3.94941 0
3.945108 0
3.940805 0
3.936503 0
3.932201 0
3.927899 0
3.923597 0
3.919295 0
3.914992 0
3.91069 0
3.906388 0
3.902086 0
3.897784 0
3.893482 0
3.88918 0
3.884877 0
3.880575 0
3.876273 0
3.871971 0
3.867669 0
3.863367 0
3.859065 0
3.854762 0
3.85046 0
3.846158 0
3.841856 0
3.837554 0
3.833252 0
3.828949 0
3.824647 0
3.820345 0
3.816043 0
3.811741 0
3.807439 0
3.803137 0
3.798834 0
3.794532 0
3.79023 0
3.785928 0
3.781626 0
3.777324 0
3.773022 0
3.768719 0
3.764417 0
3.760115 0
3.755813 0
3.751511 0
3.747209 0
3.742906 0
3.738604 0
3.734302 0
3.73 0
