# Supplementary material for: Structural motifs of gold cluster anions with 17 to 69 atoms
Source: Nat Commun. 2026 Apr 10;17:5099. doi: 10.1038/s41467-026-71649-9 (PMC13246909; doi:10.1038/s41467-026-71649-9)
Supplement: Supplementary file 5 — Source Data [file 41467_2026_71649_MOESM5_ESM.zip › SupplementaryFigure6/32_th_green.dat]

12.33 5.31441e-09
12.325698 2.657205e-08
12.321396 7.440174e-08
12.317094 2.2320522e-07
12.312791 6.3241479e-07
12.308489 1.71124e-06
12.304187 4.4694188e-06
12.299885 1.1197462e-05
12.295583 2.6922801e-05
12.291281 6.2104195e-05
12.286978 0.00013749973
12.282676 0.00029219158
12.278374 0.00059597388
12.274072 0.0011668159
12.26977 0.0021928903
12.265468 0.0039564454
12.261166 0.0068535801
12.256863 0.011400398
12.252561 0.018213865
12.248259 0.027956576
12.243957 0.041240736
12.239655 0.0584984
12.235353 0.079840024
12.231051 0.10493702
12.226748 0.13296896
12.222446 0.16266673
12.218144 0.1924586
12.213842 0.2206921
12.20954 0.24587468
12.205238 0.26686296
12.200935 0.282945
12.196633 0.29379767
12.192331 0.29935038
12.188029 0.29962371
12.183727 0.29461975
12.179425 0.28431627
12.175123 0.2687672
12.17082 0.24826205
12.166518 0.22346848
12.162216 0.19548675
12.157914 0.16578054
12.153612 0.13599661
12.14931 0.10772623
12.145008 0.082278328
12.140705 0.06052369
12.136403 0.042840899
12.132101 0.029160359
12.127799 0.019076877
12.123497 0.011990462
12.119195 0.0072386037
12.114892 0.0041963538
12.11059 0.0023357151
12.106288 0.0012480892
12.101986 0.0006402004
12.097684 0.00031520829
12.093382 0.00014896291
12.08908 6.7567409e-05
12.084777 2.9415259e-05
12.080475 1.229223e-05
12.076173 4.9264581e-06
12.071871 1.8972444e-06
12.067569 7.0150212e-07
12.063267 2.4977727e-07
12.058964 8.503056e-08
12.054662 2.657205e-08
12.05036 1.062882e-08
12.046058 0
12.041756 0
12.037454 0
12.033152 0
12.028849 0
12.024547 0
12.020245 0
12.015943 0
12.011641 0
12.007339 0
12.003037 0
11.998734 0
11.994432 0
11.99013 0
11.985828 0
11.981526 0
11.977224 0
11.972921 0
11.968619 0
11.964317 0
11.960015 0
11.955713 0
11.951411 0
11.947109 0
11.942806 0
11.938504 0
11.934202 0
11.9299 0
11.925598 0
11.921296 0
11.916993 0
11.912691 0
11.908389 0
11.904087 0
11.899785 0
11.895483 0
11.891181 0
11.886878 0
11.882576 0
11.878274 0
11.873972 0
11.86967 0
11.865368 0
11.861066 0
11.856763 0
11.852461 0
11.848159 0
11.843857 0
11.839555 0
11.835253 0
11.83095 0
11.826648 0
11.822346 0
11.818044 0
11.813742 0
11.80944 0
11.805138 0
11.800835 0
11.796533 0
11.792231 0
11.787929 0
11.783627 0
11.779325 0
11.775023 0
11.77072 0
11.766418 0
11.762116 0
11.757814 0
11.753512 0
11.74921 0
11.744907 0
11.740605 0
11.736303 0
11.732001 0
11.727699 0
11.723397 0
11.719095 0
11.714792 0
11.71049 0
11.706188 0
11.701886 0
11.697584 0
11.693282 0
11.688979 0
11.684677 0
11.680375 0
11.676073 0
11.671771 0
11.667469 0
11.663167 0
11.658864 0
11.654562 0
11.65026 0
11.645958 0
11.641656 0
11.637354 0
11.633052 0
11.628749 0
11.624447 0
11.620145 0
11.615843 0
11.611541 0
11.607239 0
11.602936 0
11.598634 0
11.594332 0
11.59003 0
11.585728 0
11.581426 0
11.577124 0
11.572821 0
11.568519 0
11.564217 0
11.559915 0
11.555613 0
11.551311 0
11.547009 0
11.542706 0
11.538404 0
11.534102 0
11.5298 0
11.525498 0
11.521196 0
11.516893 0
11.512591 0
11.508289 0
11.503987 0
11.499685 0
11.495383 0
11.491081 0
11.486778 0
11.482476 0
11.478174 0
11.473872 0
11.46957 0
11.465268 5.31441e-09
11.460965 1.062882e-08
11.456663 3.188646e-08
11.452361 1.0097379e-07
11.448059 2.9229255e-07
11.443757 8.2373355e-07
11.439455 2.216109e-06
11.435153 5.728934e-06
11.43085 1.4226676e-05
11.426548 3.3932508e-05
11.422246 7.7701989e-05
11.417944 0.00017087954
11.413642 0.00036090158
11.40934 0.00073216627
11.405038 0.0014269988
11.400735 0.0026724361
11.396433 0.0048101522
11.392131 0.0083231685
11.387829 0.013849161
11.383527 0.022167063
11.379225 0.034143431
11.374922 0.050629651
11.37062 0.072311418
11.366318 0.099526666
11.362016 0.13208393
11.357714 0.16912473
11.353412 0.20907503
11.34911 0.24972001
11.344807 0.28841345
11.340505 0.32240309
11.336203 0.34922418
11.331901 0.36709215
11.327599 0.37521757
11.323297 0.37397476
11.318994 0.36487865
11.314692 0.35036005
11.31039 0.33337129
11.306088 0.3168944
11.301786 0.30345139
11.297484 0.29472065
11.293182 0.29134005
11.288879 0.29292934
11.284577 0.29830547
11.280275 0.30581544
11.275973 0.31368953
11.271671 0.3203312
11.267369 0.32450097
11.263067 0.32540014
11.258764 0.32269322
11.254462 0.31651142
11.25016 0.30745574
11.245858 0.29658317
11.241556 0.28533642
11.237254 0.27538251
11.232951 0.2683576
11.228649 0.26556104
11.224347 0.2676749
11.220045 0.27459042
11.215743 0.2853934
11.211441 0.29851037
11.207139 0.31196813
11.202836 0.32369224
11.198534 0.33177386
11.194232 0.33466381
11.18993 0.33128843
11.185628 0.32110761
11.181326 0.30413852
11.177024 0.28095492
11.172721 0.25265229
11.168419 0.22076009
11.164117 0.18708985
11.159815 0.15352975
11.155513 0.1218196
11.151211 0.093353915
11.146908 0.069056597
11.142606 0.049351269
11.138304 0.034225651
11.134002 0.023365425
11.1297 0.016321132
11.125398 0.012670887
11.121096 0.01214931
11.116793 0.014723711
11.112491 0.020607943
11.108189 0.030212251
11.103887 0.044034521
11.099585 0.062506831
11.095283 0.085821525
11.09098 0.11377019
11.086678 0.14563297
11.082376 0.18014949
11.078074 0.21558627
11.073772 0.24989157
11.06947 0.28090705
11.065168 0.3065933
11.060865 0.3252294
11.056563 0.33556173
11.052261 0.33689659
11.047959 0.32914453
11.043657 0.31282559
11.039355 0.28903712
11.035053 0.25937634
11.03075 0.22580795
11.026448 0.1904773
11.022146 0.15548814
11.017844 0.12268087
11.013542 0.093454336
11.00924 0.068666237
11.004937 0.048626974
11.000635 0.033177936
10.996333 0.021826866
10.992031 0.013904984
10.987729 0.0087148884
10.983427 0.0056497705
10.979125 0.004277829
10.974822 0.0043958249
10.97052 0.0060593681
10.966218 0.0095950344
10.961916 0.015592224
10.957614 0.024865136
10.953312 0.038370391
10.94901 0.057067734
10.944707 0.081721989
10.940405 0.11266276
10.936103 0.14954105
10.931801 0.1911407
10.927499 0.23530968
10.923197 0.27906396
10.918894 0.31888483
10.914592 0.35118386
10.91029 0.37286186
10.905988 0.3818537
10.901686 0.37754334
10.897384 0.36095624
10.893082 0.33468425
10.888779 0.30255647
10.884477 0.26912024
10.880175 0.2390264
10.875873 0.21641742
10.871571 0.20439996
10.867269 0.20465856
10.862966 0.21724301
10.858664 0.2405473
10.854362 0.27148787
10.85006 0.30587756
10.845758 0.33897061
10.841456 0.36612287
10.837154 0.38347795
10.832851 0.38856741
10.828549 0.38071539
10.824247 0.36116968
10.819945 0.33293633
10.815643 0.30035666
10.811341 0.2685148
10.807039 0.24258582
10.802736 0.22722697
10.798434 0.22608465
10.794132 0.24145403
10.78983 0.27409968
10.785528 0.32323176
10.781226 0.38662939
10.776923 0.460903
10.772621 0.54188091
10.768319 0.62508771
10.764017 0.706259
10.759715 0.78181694
10.755413 0.84922535
10.751111 0.90715901
10.746808 0.9554568
10.742506 0.99487369
10.738204 1.0266909
10.733902 1.0522709
10.7296 1.0726513
10.725298 1.0882558
10.720995 1.0987698
10.716693 1.1031968
10.712391 1.10008
10.708089 1.0878523
10.703787 1.0652616
10.699485 1.0318003
10.695183 0.98805825
10.69088 0.93590741
10.686578 0.87844495
10.682276 0.81966322
10.677974 0.76388249
10.673672 0.71505915
10.66937 0.67613536
10.665068 0.64860237
10.660765 0.63239584
10.656463 0.62614253
10.652161 0.62766753
10.647859 0.63459276
10.643557 0.64484095
10.639255 0.65691004
10.634952 0.66987763
10.63065 0.68319421
10.626348 0.69638976
10.622046 0.70883031
10.617744 0.71962355
10.613442 0.72770789
10.60914 0.7320941
10.604837 0.73218359
10.600535 0.72806863
10.596233 0.72072473
10.591931 0.7120283
10.587629 0.70456772
10.583327 0.70126123
10.579025 0.70484312
10.574722 0.71732045
10.57042 0.7395207
10.566118 0.77083637
10.561816 0.80922618
10.557514 0.85146935
10.553212 0.89361125
10.548909 0.9315061
10.544607 0.9613615
10.540305 0.98021289
10.536003 0.98628478
10.531701 0.97921501
10.527399 0.96012311
10.523097 0.93150192
10.518794 0.8969184
10.514492 0.86053485
10.51019 0.82650469
10.505888 0.79834197
10.501586 0.77839056
10.497284 0.76750995
10.492981 0.76504916
10.488679 0.76910938
10.484377 0.77702531
10.480075 0.78594615
10.475773 0.79338328
10.471471 0.79761265
10.467169 0.79786495
10.462866 0.79429094
10.458564 0.78774023
10.454262 0.77942898
10.44996 0.77058993
10.445658 0.76219245
10.441356 0.75479343
10.437054 0.74853787
10.432751 0.74328622
10.428449 0.73881637
10.424147 0.73504037
10.419845 0.73218515
10.415543 0.73090092
10.411241 0.7322704
10.406938 0.73769431
10.402636 0.74863518
10.398334 0.76622711
10.394032 0.7908095
10.38973 0.82150245
10.385428 0.85598049
10.381126 0.89058593
10.376823 0.92083903
10.372521 0.94227059
10.368219 0.95137174
10.363917 0.94638598
10.359615 0.92769744
10.355313 0.89769684
10.351011 0.86018283
10.346708 0.81951255
10.342406 0.77978399
10.338104 0.74428914
10.333802 0.71534178
10.3295 0.69442047
10.325198 0.68244665
10.320895 0.67999028
10.316593 0.68726648
10.312291 0.70391802
10.307989 0.72870753
10.303687 0.75931163
10.299385 0.79238807
10.295083 0.82398719
10.29078 0.85024268
10.286478 0.86815962
10.282176 0.87626457
10.277874 0.8749132
10.273572 0.86615242
10.26927 0.85317104
10.264967 0.83949678
10.260665 0.82816841
10.256363 0.8211093
10.252061 0.81885721
10.247759 0.82069398
10.243457 0.82510366
10.239155 0.83040279
10.234852 0.83535167
10.23055 0.83957153
10.226248 0.84365214
10.221946 0.84891992
10.217644 0.85693158
10.213342 0.86884198
10.20904 0.88484536
10.204737 0.9038859
10.200435 0.92376639
10.196133 0.94166308
10.191831 0.95491312
10.187529 0.96182844
10.183227 0.96225219
10.178924 0.95763606
10.174622 0.95056636
10.17032 0.94385561
10.166018 0.93947926
10.161716 0.93771093
10.157414 0.93676503
10.153112 0.93310246
10.148809 0.92234419
10.144507 0.90054053
10.140205 0.8654267
10.135903 0.81729583
10.131601 0.75923546
10.127299 0.69666213
10.122996 0.63628803
10.118694 0.5848036
10.114392 0.54761924
10.11009 0.52796836
10.105788 0.52655386
10.101486 0.54176118
10.097184 0.57031146
10.092881 0.60812972
10.088579 0.65117855
10.084277 0.69605859
10.079975 0.74028022
10.075673 0.78222825
10.071371 0.8209329
10.067069 0.85579666
10.062766 0.88640239
10.058464 0.91246047
10.054162 0.93387395
10.04986 0.95084468
10.045558 0.96392989
10.041256 0.97398814
10.036953 0.982009
10.032651 0.98887632
10.028349 0.9951469
10.024047 1.0009235
10.019745 1.0058661
10.015443 1.0093335
10.011141 1.0106027
10.006838 1.0090868
10.002536 1.0044806
9.998234 0.9967942
9.993932 0.9862789
9.98963 0.97328797
9.985328 0.95813337
9.981026 0.94099523
9.976723 0.92191583
9.972421 0.90087661
9.968119 0.87792581
9.963817 0.85330596
9.959515 0.82752856
9.955213 0.80136017
9.95091 0.77571517
9.946608 0.75148826
9.942306 0.72939059
9.938004 0.70986282
9.933702 0.6931157
9.9294 0.67929634
9.925098 0.66871547
9.920795 0.66202504
9.916493 0.66023458
9.912191 0.66450701
9.907889 0.67576375
9.903587 0.69421866
9.899285 0.71901016
9.894982 0.74808541
9.89068 0.77841302
9.886378 0.80649099
9.882076 0.82901598
9.877774 0.84352647
9.873472 0.84884391
9.86917 0.84520411
9.864867 0.8340721
9.860565 0.81772907
9.856263 0.79877888
9.851961 0.7797248
9.847659 0.76271603
9.843357 0.74948078
9.839055 0.74138308
9.834752 0.73949839
9.83045 0.74461554
9.826148 0.75713242
9.821846 0.77688864
9.817544 0.80303216
9.813242 0.83401983
9.808939 0.8678019
9.804637 0.90216017
9.800335 0.93509692
9.796033 0.96514104
9.791731 0.99146341
9.787429 1.0137663
9.783127 1.0320019
9.778824 1.0460453
9.774522 1.0554707
9.77022 1.0595422
9.765918 1.057447
9.761616 1.0486993
9.757314 1.0335643
9.753012 1.0133311
9.748709 0.99030405
9.744407 0.96747952
9.740105 0.94798158
9.735803 0.9344162
9.731501 0.92832585
9.727199 0.92988807
9.722896 0.93791892
9.718594 0.95015142
9.714292 0.96369402
9.70999 0.97555245
9.705688 0.98311459
9.701386 0.98453354
9.697084 0.9789767
9.692781 0.96672572
9.688479 0.94911699
9.684177 0.92831666
9.679875 0.90694163
9.675573 0.88757139
9.671271 0.87223559
9.666968 0.86199026
9.662666 0.85669252
9.658364 0.85504503
9.654062 0.85491256
9.64976 0.85383813
9.645458 0.84962786
9.641156 0.84085315
9.636853 0.82714264
9.632551 0.80919916
9.628249 0.78855822
9.623947 0.76718203
9.619645 0.74702813
9.615343 0.72973025
9.611041 0.71647717
9.606738 0.70809315
9.602436 0.70524184
9.598134 0.70862802
9.593832 0.71907953
9.58953 0.73744824
9.585228 0.76434926
9.580925 0.79982468
9.576623 0.84304696
9.572321 0.89216142
9.568019 0.9443226
9.563717 0.99592754
9.559415 1.0430084
9.555113 1.0817214
9.55081 1.1088548
9.546508 1.1222723
9.542206 1.1212109
9.537904 1.1063718
9.533602 1.0797808
9.5293 1.0444494
9.524997 1.0039136
9.520695 0.96175271
9.516393 0.92118567
9.512091 0.88480688
9.507789 0.85447897
9.503487 0.83136312
9.499185 0.81604282
9.494882 0.80868783
9.49058 0.80920437
9.486278 0.81732447
9.481976 0.83260545
9.477674 0.85434099
9.473372 0.88142505
9.46907 0.91224219
9.464767 0.94466438
9.460465 0.97620464
9.456163 1.004318
9.451861 1.0267748
9.447559 1.0419899
9.443257 1.0491976
9.438954 1.0484113
9.434652 1.0401854
9.43035 1.02527
9.426048 1.0042841
9.421746 0.97753011
9.417444 0.94501725
9.413142 0.90669257
9.408839 0.86280152
9.404537 0.8142499
9.400235 0.76282563
9.395933 0.71116936
9.391631 0.66245498
9.387329 0.6198355
9.383027 0.58579935
9.378724 0.56163364
9.374422 0.54717865
9.37012 0.54097707
9.365818 0.54079319
9.361516 0.54434579
9.357214 0.55001417
9.352911 0.55727616
9.348609 0.5667244
9.344307 0.57965198
9.340005 0.59734675
9.335703 0.62033026
9.331401 0.6477897
9.327099 0.67738073
9.322796 0.70545867
9.318494 0.72767225
9.314192 0.7397665
9.30989 0.73840924
9.305588 0.72187202
9.301286 0.69044295
9.296983 0.64650396
9.292681 0.59425785
9.288379 0.53913863
9.284077 0.48698465
9.279775 0.44309799
9.275473 0.41134686
9.271171 0.39348039
9.266868 0.38880282
9.262566 0.39429498
9.258264 0.40518134
9.253962 0.41584025
9.24966 0.42087013
9.245358 0.41608166
9.241056 0.39920176
9.236753 0.3701491
9.232451 0.33085231
9.228149 0.28469815
9.223847 0.23578154
9.219545 0.18815879
9.215243 0.14527469
9.21094 0.10966042
9.206638 0.082908415
9.202336 0.06585365
9.198034 0.058844921
9.193732 0.061983792
9.18943 0.075236836
9.185128 0.09837811
9.180825 0.13077982
9.176523 0.17112611
9.172221 0.21716337
9.167919 0.26560875
9.163617 0.31230826
9.159315 0.35267084
9.155013 0.38231877
9.15071 0.39781658
9.146408 0.39729765
9.142106 0.3808202
9.137804 0.35035322
9.133502 0.3093953
9.1292 0.26233098
9.124897 0.21369539
9.120595 0.16752776
9.116293 0.12695062
9.111991 0.094033606
9.107689 0.069918594
9.103387 0.055119982
9.099085 0.049884539
9.094782 0.054498063
9.09048 0.069453365
9.086178 0.095434187
9.081876 0.13311433
9.077574 0.18281396
9.073272 0.24409072
9.068969 0.31536711
9.064667 0.3936993
9.060365 0.47477383
9.056063 0.55317591
9.051761 0.62291566
9.047459 0.6781387
9.043157 0.71390109
9.038854 0.72686748
9.034552 0.71580046
9.03025 0.68174712
9.025948 0.62788671
9.021646 0.55906902
9.017344 0.48113307
9.013042 0.40013668
9.008739 0.32164004
9.004437 0.25016728
9.000135 0.18892288
8.995833 0.13977785
8.991531 0.10347877
8.987229 0.079987201
8.982926 0.068837452
8.978624 0.069409739
8.974322 0.081048914
8.97002 0.10300782
8.965718 0.13424734
8.961416 0.17317145
8.957114 0.21740344
8.952811 0.26370992
8.948509 0.30814785
8.944207 0.34645089
8.939905 0.37459894
8.935603 0.38945051
8.931301 0.38928409
8.926998 0.37410681
8.922696 0.34564542
8.918394 0.30701851
8.914092 0.26217301
8.90979 0.21522377
8.905488 0.16984718
8.901186 0.12884787
8.896883 0.09395718
8.892581 0.065856365
8.888279 0.044367022
8.883977 0.028727373
8.879675 0.017876485
8.875373 0.01069043
8.871071 0.0061434261
8.866768 0.0033923792
8.862466 0.0017999163
8.858164 0.00091754352
8.853862 0.00044937057
8.84956 0.00021142849
8.845258 9.5558406e-05
8.840955 4.1489599e-05
8.836653 1.7303719e-05
8.832351 6.9299906e-06
8.828049 2.6678338e-06
8.823747 9.8316585e-07
8.819445 3.5075106e-07
8.815143 1.2223143e-07
8.81084 4.251528e-08
8.806538 2.125764e-08
8.802236 3.188646e-08
8.797934 9.034497e-08
8.793632 2.6040609e-07
8.78933 7.5464622e-07
8.785028 2.0726199e-06
8.780725 5.4897855e-06
8.776423 1.3955641e-05
8.772121 3.4060054e-05
8.767819 7.9806495e-05
8.763517 0.00017954734
8.759215 0.0003878669
8.754912 0.00080453259
8.75061 0.0016023743
8.746308 0.0030644323
8.742006 0.0056273703
8.737704 0.0099228431
8.733402 0.016801412
8.7291 0.027317375
8.724797 0.042650181
8.720495 0.063943677
8.716193 0.092061285
8.711891 0.12728306
8.707589 0.16900368
8.703287 0.21551773
8.698984 0.26398616
8.694682 0.31065422
8.69038 0.35133615
8.686078 0.38210577
8.681776 0.40005924
8.677474 0.40397288
8.673172 0.394684
8.668869 0.37507918
8.664567 0.34966646
8.660265 0.32380677
8.655963 0.30275798
8.651661 0.29072226
8.647359 0.29008172
8.643057 0.30096503
8.638754 0.32122386
8.634452 0.3468237
8.63015 0.37257861
8.625848 0.39309393
8.621546 0.40373588
8.617244 0.40143672
8.612941 0.38517753
8.608639 0.35606492
8.604337 0.31701638
8.600035 0.27216162
8.595733 0.22612609
8.591431 0.18336809
8.587129 0.14769521
8.582826 0.1220077
8.578524 0.10823642
8.574222 0.10738979
8.56992 0.11961419
8.565618 0.1442053
8.561316 0.17956852
8.557014 0.22318721
8.552711 0.2716932
8.548409 0.32112344
8.544107 0.36739061
8.539805 0.40690818
8.535503 0.43722694
8.531201 0.45749468
8.526898 0.46857151
8.522596 0.47272151
8.518294 0.47293303
8.513992 0.47204841
8.50969 0.47196119
8.505388 0.47313151
8.501086 0.47457645
8.496783 0.47434132
8.492481 0.47030119
8.488179 0.46103423
8.483877 0.446484
8.479575 0.42819509
8.475273 0.40903922
8.47097 0.39250502
8.466668 0.38175346
8.462366 0.37870723
8.458064 0.38343009
8.453762 0.39396843
8.44946 0.40669953
8.445158 0.41709501
8.440855 0.42070112
8.436553 0.41408743
8.432251 0.39553578
8.427949 0.36532225
8.423647 0.32556215
8.419345 0.27970455
8.415043 0.23184339
8.41074 0.18603628
8.406438 0.14578706
8.402136 0.11377279
8.397834 0.091808553
8.393532 0.080972089
8.38923 0.081776791
8.384927 0.094289692
8.380625 0.11813542
8.376323 0.15239081
8.372021 0.19543589
8.367719 0.24486443
8.363417 0.2975553
8.359115 0.34996005
8.354812 0.39858285
8.35051 0.44054388
8.346208 0.47405896
8.341906 0.49866749
8.337604 0.51510708
8.333302 0.52484948
8.328999 0.52943689
8.324697 0.52983969
8.320395 0.52606017
8.316093 0.51712418
8.311791 0.50146521
8.307489 0.47756546
8.303187 0.44463122
8.298884 0.40307805
8.294582 0.35467946
8.29028 0.302357
8.285978 0.24970807
8.281676 0.20043758
8.277374 0.15786102
8.273072 0.12458957
8.268769 0.10242218
8.264467 0.092390848
8.260165 0.094862346
8.255863 0.1096024
8.251561 0.13575192
8.247259 0.1717284
8.242956 0.21512553
8.238654 0.26271469
8.234352 0.3106405
8.23005 0.3548471
8.225748 0.39168799
8.221446 0.4185885
8.217144 0.43457842
8.212841 0.44051796
8.208539 0.43890907
8.204237 0.4332995
8.199935 0.42741192
8.195633 0.42422443
8.191331 0.42525652
8.187029 0.43026565
8.182726 0.43744611
8.178424 0.44407928
8.174122 0.44745534
8.16982 0.44580949
8.165518 0.439013
8.161216 0.42882833
8.156913 0.41865671
8.152611 0.41283957
8.148309 0.4156857
8.144007 0.43045621
8.139705 0.45853821
8.135403 0.49898351
8.131101 0.54849887
8.126798 0.60187596
8.122496 0.65276534
8.118194 0.69464477
8.113892 0.72181258
8.10959 0.73024926
8.105288 0.71822413
8.100985 0.68657025
8.096683 0.63860106
8.092381 0.5796915
8.088079 0.51658938
8.083777 0.45655695
8.079475 0.4064614
8.075173 0.37193542
8.07087 0.35671341
8.066568 0.36222072
8.062266 0.38745628
8.057964 0.42917073
8.053662 0.4823056
8.04936 0.54062879
8.045058 0.59748091
8.040755 0.64653968
8.036453 0.68251583
8.032151 0.70171258
8.027849 0.70240318
8.023547 0.68500144
8.019245 0.65201285
8.014942 0.60776274
8.01064 0.55790925
8.006338 0.50877112
8.002036 0.46653366
7.997734 0.43643475
7.993432 0.42205967
7.98913 0.42487523
7.984827 0.44410012
7.980525 0.47694346
7.976223 0.51916308
7.971921 0.56582273
7.967619 0.61208649
7.963317 0.65389142
7.959015 0.68838484
7.954712 0.71408131
7.95041 0.73076317
7.946108 0.7391969
7.941806 0.74075649
7.937504 0.73704097
7.933202 0.72955624
7.928899 0.71951155
7.924597 0.70775748
7.920295 0.69486251
7.915993 0.68128815
7.911691 0.66758811
7.907389 0.65454248
7.903087 0.64315807
7.898784 0.63452095
7.894482 0.62955559
7.89018 0.62879433
7.885878 0.63226407
7.881576 0.63954936
7.877274 0.65001277
7.872971 0.66308424
7.868669 0.67850322
7.864367 0.69642175
7.860065 0.71733786
7.855763 0.74189326
7.851461 0.77060761
7.847159 0.80362381
7.842856 0.84051512
7.838554 0.88017701
7.834252 0.92081142
7.82995 0.96000988
7.825648 0.9949415
7.821346 1.0226399
7.817044 1.0403564
7.812741 1.045916
7.808439 1.0380044
7.804137 1.016326
7.799835 0.98162263
7.795533 0.93558381
7.791231 0.88070744
7.786928 0.82015614
7.782626 0.75761517
7.778324 0.69711372
7.774022 0.64275488
7.76972 0.59832522
7.765418 0.56681559
7.761116 0.54994987
7.756813 0.54785403
7.752511 0.55898118
7.748209 0.58034173
7.743907 0.60799896
7.739605 0.63771549
7.735303 0.66560602
7.731001 0.68867068
7.726698 0.70513718
7.722396 0.71459716
7.718094 0.71795903
7.713792 0.71724852
7.70949 0.7152817
7.705188 0.71523221
7.700885 0.72012884
7.696583 0.73234766
7.692281 0.75318577
7.687979 0.78260381
7.683677 0.81919218
7.679375 0.86036328
7.675073 0.90272074
7.67077 0.94252708
7.666468 0.97618982
7.662166 1.0007039
7.657864 1.0140086
7.653562 1.0152265
7.64926 1.0047545
7.644957 0.98418068
7.640655 0.95602235
7.636353 0.92332011
7.632051 0.88916562
7.627749 0.85626869
7.623447 0.82666077
7.619145 0.80158898
7.614842 0.78159345
7.61054 0.76670904
7.606238 0.7567117
7.601936 0.75134167
7.597634 0.75046753
7.593332 0.7541817
7.58903 0.76282729
7.584727 0.77694858
7.580425 0.79715063
7.576123 0.82386386
7.571821 0.85704206
7.567519 0.89586311
7.563217 0.93852915
7.558914 0.98225605
7.554612 1.0234996
7.55031 1.0584
7.546008 1.0833636
7.541706 1.095658
7.537404 1.0938937
7.533102 1.0782857
7.528799 1.0506419
7.524497 1.0140822
7.520195 0.97255002
7.515893 0.9302272
7.511591 0.8909762
7.507289 0.85792213
7.502986 0.83323625
7.498684 0.81811754
7.494382 0.81291089
7.49008 0.8172727
7.485778 0.83030892
7.481476 0.85065565
7.477174 0.87652504
7.472871 0.9057703
7.468569 0.93601992
7.464267 0.96489549
7.459965 0.99028053
7.455663 1.0105746
7.451361 1.0248624
7.447059 1.0329542
7.442756 1.0352957
7.438454 1.0327852
7.434152 1.0265593
7.42985 1.0178041
7.425548 1.0076299
7.421246 0.99701645
7.416943 0.98680891
7.412641 0.97773237
7.408339 0.9703929
7.404037 0.96524894
7.399735 0.9625581
7.395433 0.96232271
7.391131 0.96426558
7.386828 0.96786065
7.382526 0.97242348
7.378224 0.97724225
7.373922 0.9817106
7.36962 0.98541752
7.365318 0.98816211
7.361016 0.98988619
7.356713 0.990549
7.352411 0.9899926
7.348109 0.98785389
7.343807 0.98356652
7.339505 0.97646516
7.335203 0.96596745
7.3309 0.95177915
7.326598 0.93405851
7.322296 0.91349149
7.317994 0.89126452
7.313692 0.86896052
7.30939 0.84842727
7.305088 0.8316621
7.300785 0.82072329
7.296483 0.81763514
7.292181 0.82422497
7.287879 0.84184136
7.283577 0.87095519
7.279275 0.91072263
7.274972 0.95865274
7.27067 1.0105402
7.266368 1.0607762
7.262066 1.1030508
7.257764 1.1313412
7.253462 1.1409847
7.24916 1.1295948
7.244857 1.0976049
7.240555 1.0483044
7.236253 0.98734514
7.231951 0.92181129
7.227649 0.85903932
7.223347 0.80542435
7.219045 0.76545002
7.214742 0.74112428
7.21044 0.7319098
7.206138 0.73512609
7.201836 0.74670098
7.197534 0.76208666
7.193232 0.77714253
7.188929 0.78882032
7.184627 0.79554912
7.180325 0.79728995
7.176023 0.79529451
7.171721 0.7916529
7.167419 0.78874433
7.163117 0.7887119
7.158814 0.79306368
7.154512 0.8024608
7.15021 0.81669881
7.145908 0.83483954
7.141606 0.85542447
7.137304 0.87670664
7.133002 0.89686858
7.128699 0.9142287
7.124397 0.92745661
7.120095 0.93580498
7.115793 0.93932898
7.111491 0.93902472
7.107189 0.9368014
7.102886 0.93522656
7.098584 0.93704722
7.094282 0.94457228
7.08998 0.95906824
7.085678 0.98034293
7.081376 1.006653
7.077074 1.0349839
7.072771 1.0616426
7.068469 1.0830133
7.064167 1.0962856
7.059865 1.099983
7.055563 1.0941803
7.051261 1.0803875
7.046958 1.0611509
7.042656 1.0394776
7.038354 1.0182121
7.034052 0.99949093
7.02975 0.98438173
7.025448 0.97277741
7.021146 0.96356622
7.016843 0.95504262
7.012541 0.94546534
7.008239 0.93362759
7.003937 0.9192928
6.999635 0.90337757
6.995333 0.88782735
6.991031 0.87521229
6.986728 0.86814635
6.982426 0.86867615
6.978124 0.8777861
6.973822 0.89512452
6.96952 0.91899232
6.965218 0.94657274
6.960915 0.97433921
6.956613 0.99856184
6.952311 1.0158347
6.948009 1.0235538
6.943707 1.02028
6.939405 1.0059288
6.935103 0.98174224
6.9308 0.95003685
6.926498 0.91377197
6.922196 0.87603417
6.917894 0.83956072
6.913592 0.80641109
6.90929 0.77784211
6.904987 0.75437176
6.900685 0.73595997
6.896383 0.72221618
6.892081 0.71256726
6.887779 0.7063659
6.883477 0.70296023
6.879175 0.70175741
6.874872 0.70229598
6.87057 0.70431148
6.866268 0.70776123
6.861966 0.71278304
6.857664 0.71959301
6.853362 0.72836037
6.84906 0.73911078
6.844757 0.75169537
6.840455 0.76582938
6.836153 0.78117219
6.831851 0.7974063
6.827549 0.8142814
6.823247 0.8316126
6.818944 0.84924331
6.814642 0.86699393
6.81034 0.88461399
6.806038 0.90174665
6.801736 0.9179068
6.797434 0.93247279
6.793132 0.94469542
6.788829 0.95373019
6.784527 0.95869823
6.780225 0.95877579
6.775923 0.95330614
6.771621 0.94192209
6.767319 0.92466413
6.763017 0.90207592
6.758714 0.87525438
6.754412 0.84582821
6.75011 0.81584187
6.745808 0.78753719
6.741506 0.76305311
6.737204 0.74409737
6.732901 0.73166727
6.728599 0.72589561
6.724297 0.72606776
6.719995 0.73080567
6.715693 0.73836529
6.711391 0.74696533
6.707089 0.75506817
6.702786 0.76156138
6.698484 0.76582583
6.694182 0.76770631
6.68988 0.76741592
6.685578 0.76540807
6.681276 0.76224693
6.676973 0.75850215
6.672671 0.75468624
6.668369 0.75124028
6.664067 0.74855677
6.659765 0.74701471
6.655463 0.74699911
6.651161 0.74888883
6.646858 0.75301599
6.642556 0.75961509
6.638254 0.76878169
6.633952 0.78044834
6.62965 0.79437101
6.625348 0.8101141
6.621046 0.82703258
6.616743 0.84426795
6.612441 0.86078816
6.608139 0.87549571
6.603837 0.88740314
6.599535 0.89584045
6.595233 0.90063288
6.59093 0.90218421
6.586628 0.9014241
6.582326 0.89962042
6.578024 0.89810151
6.573722 0.89796308
6.56942 0.89983853
6.565118 0.90378965
6.560815 0.90933652
6.556513 0.91560416
6.552211 0.92153463
6.547909 0.92610317
6.543607 0.92848765
6.539305 0.92816333
6.535003 0.92492148
6.5307 0.91883038
6.526398 0.91016625
6.522096 0.89933986
6.517794 0.88683571
6.513492 0.87317017
6.50919 0.8588677
6.504887 0.84445023
6.500585 0.83043398
6.496283 0.81732761
6.491981 0.80562553
6.487679 0.79579239
6.483377 0.78823964
6.479075 0.78330203
6.474772 0.78122476
6.47047 0.78216729
6.466168 0.78621587
6.461866 0.79338169
6.457564 0.80355661
6.453262 0.81641337
6.448959 0.83126942
6.444657 0.84697013
6.440355 0.86186661
6.436053 0.8739492
6.431751 0.88114951
6.427449 0.881756
6.423147 0.87483034
6.418844 0.86049034
6.414542 0.83995517
6.41024 0.81532285
6.405938 0.7891413
6.401636 0.7639068
6.397334 0.74164624
6.393032 0.7237
6.388729 0.71073768
6.384427 0.70294488
6.380125 0.70025663
6.375823 0.70251031
6.371521 0.70944555
6.367219 0.7205636
6.362916 0.73493414
6.358614 0.75106937
6.354312 0.76696305
6.35001 0.78032955
6.345708 0.78900123
6.341406 0.79138293
6.337104 0.78683608
6.332801 0.77587819
6.328499 0.76012956
6.324197 0.74200467
6.319895 0.72421438
6.315593 0.70919818
6.311291 0.69862588
6.306988 0.69308706
6.302686 0.69203035
6.298384 0.69394205
6.294082 0.69669442
6.28978 0.69796686
6.285478 0.69565461
6.281176 0.6882124
6.276873 0.67491228
6.272571 0.65600501
6.268269 0.63276575
6.263967 0.60739125
6.259665 0.58272237
6.255363 0.56180264
6.251061 0.5473417
6.246758 0.54120483
6.242456 0.54406496
6.238154 0.55531714
6.233852 0.57327667
6.22955 0.59559271
6.225248 0.61974742
6.220945 0.64350112
6.216643 0.6651861
6.212341 0.68382112
6.208039 0.69908045
6.203737 0.71118013
6.199435 0.72073502
6.195133 0.72861056
6.19083 0.73576708
6.186528 0.74309063
6.182226 0.75122166
6.177924 0.76041588
6.173622 0.77048016
6.16932 0.78081071
6.165018 0.79052628
6.160715 0.79865321
6.156413 0.80430049
6.152111 0.80677039
6.147809 0.8055802
6.143507 0.80040965
6.139205 0.79102217
6.134902 0.77722195
6.1306 0.75889885
6.126298 0.73617884
6.121996 0.70964846
6.117694 0.68057431
6.113392 0.65101182
6.10909 0.62370925
6.104787 0.60176614
6.100485 0.58808675
6.096183 0.5847502
6.091881 0.59246507
6.087579 0.61026882
6.083277 0.63557007
6.078974 0.66453804
6.074672 0.69275309
6.07037 0.71597316
6.066068 0.7308569
6.061766 0.7355082
6.057464 0.72975305
6.053162 0.71511049
6.048859 0.6944687
6.044557 0.67152319
6.040255 0.65007739
6.035953 0.63333966
6.031651 0.62336057
6.027349 0.62072828
6.023047 0.62457613
6.018744 0.63287236
6.014442 0.64288884
6.01014 0.65171174
6.005838 0.65667609
6.001536 0.65566542
5.997234 0.64728508
5.992931 0.63095914
5.988629 0.60699739
5.984327 0.57663844
5.980025 0.54202561
5.975723 0.50604752
5.971421 0.4719961
5.967119 0.4430558
5.962816 0.42171407
5.958514 0.40923956
5.954212 0.40538386
5.94991 0.4084166
5.945608 0.41551709
5.941306 0.42344594
5.937004 0.42933884
5.932701 0.43142769
5.928399 0.42950863
5.924097 0.42503953
5.919795 0.42084004
5.915493 0.42046341
5.911191 0.42738378
5.906888 0.44418087
5.902586 0.4718962
5.898284 0.50968959
5.893982 0.55485472
5.88968 0.60317946
5.885378 0.64957569
5.881076 0.68886527
5.876773 0.71659241
5.872471 0.72973399
5.868169 0.72719192
5.863867 0.70997645
5.859565 0.68102769
5.855263 0.6446811
5.85096 0.60585389
5.846658 0.56910151
5.842356 0.53774216
5.838054 0.51325022
5.833752 0.49506714
5.82945 0.4808784
5.825148 0.46728548
5.820845 0.45069968
5.816543 0.42823244
5.812241 0.39837147
5.807939 0.36130521
5.803637 0.31886476
5.799335 0.27415413
5.795033 0.2310063
5.79073 0.1934161
5.786428 0.16506589
5.782126 0.14899612
5.777824 0.1474087
5.773522 0.1615512
5.76922 0.1916261
5.764917 0.23669868
5.760615 0.29462184
5.756313 0.36203372
5.752011 0.43449508
5.747709 0.50681108
5.743407 0.57353243
5.739105 0.62957359
5.734802 0.67084235
5.7305 0.69476119
5.726198 0.70058107
5.721896 0.68943268
5.717594 0.6641125
5.713292 0.6286471
5.708989 0.58770875
5.704687 0.54597002
5.700385 0.50748732
5.696083 0.47519709
5.691781 0.45059436
5.687479 0.43363883
5.683177 0.42289946
5.678874 0.41590834
5.674572 0.40965752
5.67027 0.40114794
5.665968 0.38789409
5.661666 0.36830204
5.657364 0.34186724
5.653062 0.30917489
5.648759 0.27172148
5.644457 0.23160613
5.640155 0.19115907
5.635853 0.15257991
5.631551 0.11764873
5.627249 0.087551355
5.622946 0.062831403
5.618644 0.043453667
5.614342 0.028943318
5.61004 0.018557224
5.605738 0.011447792
5.601436 0.006792087
5.597134 0.003874444
5.592831 0.0021242972
5.588529 0.0011192147
5.584227 0.00056652142
5.579925 0.00027544587
5.575623 0.00012862467
5.571321 5.7677292e-05
5.567019 2.4834238e-05
5.562716 1.026744e-05
5.558414 4.0761525e-06
5.554112 1.5518077e-06
5.54981 5.6864187e-07
5.545508 2.0194758e-07
5.541206 6.908733e-08
5.536903 2.125764e-08
5.532601 5.31441e-09
5.528299 0
5.523997 0
5.519695 0
5.515393 0
5.511091 0
5.506788 0
5.502486 0
5.498184 0
5.493882 0
5.48958 0
5.485278 0
5.480975 0
5.476673 0
5.472371 0
5.468069 0
5.463767 0
5.459465 0
5.455163 0
5.45086 0
5.446558 0
5.442256 0
5.437954 0
5.433652 0
5.42935 0
5.425048 0
5.420745 0
5.416443 0
5.412141 0
5.407839 0
5.403537 0
5.399235 0
5.394932 0
5.39063 0
5.386328 0
5.382026 0
5.377724 0
5.373422 0
5.36912 0
5.364817 0
5.360515 0
5.356213 0
5.351911 0
5.347609 0
5.343307 0
5.339005 0
5.334702 0
5.3304 0
5.326098 0
5.321796 0
5.317494 0
5.313192 0
5.308889 0
5.304587 0
5.300285 0
5.295983 0
5.291681 0
5.287379 0
5.283077 0
5.278774 0
5.274472 0
5.27017 0
5.265868 0
5.261566 0
5.257264 0
5.252961 0
5.248659 0
5.244357 0
5.240055 0
5.235753 0
5.231451 0
5.227149 0
5.222846 0
5.218544 0
5.214242 0
5.20994 0
5.205638 0
5.201336 0
5.197034 0
5.192731 0
5.188429 5.31441e-09
5.184127 1.594323e-08
5.179825 4.251528e-08
5.175523 1.2754584e-07
5.171221 3.6669429e-07
5.166918 1.0203667e-06
5.162616 2.7156635e-06
5.158314 6.9512483e-06
5.154012 1.7069885e-05
5.14971 4.0230084e-05
5.145408 9.0998642e-05
5.141106 0.00019754725
5.136803 0.0004115798
5.132501 0.00082299485
5.128199 0.0015794533
5.123897 0.0029093844
5.119595 0.0051439662
5.115293 0.008730247
5.11099 0.014224188
5.106688 0.022251493
5.102386 0.033427564
5.098084 0.048237316
5.093782 0.066890284
5.08948 0.089183229
5.085178 0.11441403
5.080875 0.14139023
5.076573 0.16855747
5.072271 0.19423938
5.067969 0.2169398
5.063667 0.23562678
5.059365 0.24991133
5.055063 0.26005977
5.05076 0.26683218
5.046458 0.27120229
5.042156 0.27405901
5.037854 0.27599853
5.033552 0.27727898
5.02925 0.27794324
5.024947 0.27804494
5.020645 0.27786902
5.016343 0.27804048
5.012041 0.27946132
5.007739 0.28308638
5.003437 0.28961372
4.999135 0.29919724
4.994832 0.31127881
4.99053 0.32459199
4.986228 0.33733128
4.981926 0.34743461
4.977624 0.3529058
4.973322 0.35211058
4.96902 0.34400183
4.964717 0.32825401
4.960415 0.30530294
4.956113 0.27629524
4.951811 0.24295592
4.947509 0.20739101
4.943207 0.17185336
4.938904 0.13851131
4.934602 0.10926285
4.9303 0.085627257
4.925998 0.068723638
4.921696 0.059318095
4.917394 0.05789878
4.913092 0.064730178
4.908789 0.079847453
4.904487 0.10297666
4.900185 0.13339848
4.895883 0.16980172
4.891581 0.21018846
4.887279 0.25188924
4.882976 0.29172382
4.878674 0.32630645
4.874372 0.35245392
4.87007 0.36762232
4.865768 0.37028335
4.861466 0.36015862
4.857164 0.3382592
4.852861 0.30671985
4.848559 0.26846223
4.844257 0.22675754
4.839955 0.18477606
4.835653 0.14520727
4.831351 0.11001026
4.827049 0.080319123
4.822746 0.056491604
4.818444 0.038262184
4.814142 0.024947382
4.80984 0.015653435
4.805538 0.0094494833
4.801236 0.0054876173
4.796933 0.0030678335
4.792631 0.0016578355
4.788329 0.00088307957
4.784027 0.00050271661
4.779725 0.00038415213
4.775423 0.00048510997
4.771121 0.00084832864
4.766818 0.0016109412
4.762516 0.003027816
4.758214 0.0055044214
4.753912 0.009630237
4.74961 0.016197897
4.745308 0.026188211
4.741006 0.040699442
4.736703 0.060804046
4.732401 0.087330615
4.728099 0.120592
4.723797 0.16010857
4.719495 0.20439904
4.715193 0.25091856
4.71089 0.29620677
4.706588 0.33626445
4.702286 0.36711554
4.697984 0.38545079
4.693682 0.3892102
4.68938 0.37796324
4.685078 0.35298974
4.680775 0.31704081
4.676473 0.27384104
4.672171 0.22745656
4.667869 0.18167635
4.663567 0.13953397
4.659265 0.10304491
4.654962 0.073170354
4.65066 0.049964005
4.646358 0.032827849
4.642056 0.020799033
4.637754 0.012807144
4.633452 0.0078684995
4.62915 0.0052103167
4.624847 0.0043358836
4.620545 0.0050489233
4.616243 0.007453375
4.611941 0.011936048
4.607639 0.019129825
4.603337 0.029847241
4.599035 0.044972472
4.594732 0.065305569
4.59043 0.091365661
4.586128 0.12317778
4.581826 0.16008412
4.577524 0.20063008
4.573222 0.24257132
4.568919 0.28302933
4.564617 0.31879195
4.560315 0.34672013
4.556013 0.36419141
4.551711 0.36949609
4.547409 0.36210558
4.543107 0.34275719
4.538804 0.31333776
4.534502 0.27659118
4.5302 0.23571174
4.525898 0.19390655
4.521596 0.1540115
4.517294 0.11822676
4.512991 0.088005779
4.508689 0.064094654
4.504387 0.046686991
4.500085 0.035639395
4.495783 0.030687247
4.491481 0.031608548
4.487179 0.038301351
4.482876 0.050763196
4.478574 0.068984454
4.474272 0.092788089
4.46997 0.12166194
4.465668 0.15463255
4.461366 0.19022043
4.457064 0.22649607
4.452761 0.26123047
4.448459 0.29211048
4.444157 0.31697731
4.439855 0.33404724
4.435553 0.34208667
4.431251 0.34052923
4.426948 0.32953426
4.422646 0.30998959
4.418344 0.28345916
4.414042 0.25207379
4.40974 0.21836758
4.405438 0.18507181
4.401136 0.15488968
4.396833 0.1302805
4.392531 0.11327755
4.388229 0.10535105
4.383927 0.10731322
4.379625 0.11925504
4.375323 0.14050712
4.371021 0.16962937
4.366718 0.20444744
4.362416 0.24216018
4.358114 0.27953607
4.353812 0.31319758
4.34951 0.33996779
4.345208 0.3572315
4.340905 0.36325084
4.336603 0.35737795
4.332301 0.34012288
4.327999 0.31306074
4.323697 0.27859234
4.319395 0.23959984
4.315093 0.1990587
4.31079 0.1596737
4.306488 0.12359812
4.302186 0.092274584
4.297884 0.066406949
4.293582 0.046045286
4.28928 0.030746067
4.284977 0.019762213
4.280675 0.012222202
4.276373 0.0072706975
4.272071 0.0041588872
4.267769 0.0022868172
4.263467 0.0012084596
4.259165 0.00061360709
4.254862 0.00029931289
4.25056 0.00014024197
4.246258 6.3103304e-05
4.241956 2.7268238e-05
4.237654 1.1314379e-05
4.233352 4.5066197e-06
4.22905 1.7218688e-06
4.224747 6.3241479e-07
4.220445 2.2320522e-07
4.216143 7.440174e-08
4.211841 2.657205e-08
4.207539 5.31441e-09
4.203237 0
4.198934 0
4.194632 0
4.19033 0
4.186028 0
4.181726 0
4.177424 0
4.173122 0
4.168819 0
4.164517 0
4.160215 0
4.155913 5.31441e-09
4.151611 1.594323e-08
4.147309 5.31441e-08
4.143007 1.6474671e-07
4.138704 4.782969e-07
4.134402 1.3073449e-06
4.1301 3.4543665e-06
4.125798 8.7528333e-06
4.121496 2.1273583e-05
4.117194 4.9615332e-05
4.112891 0.00011106054
4.108589 0.00023858512
4.104287 0.00049189116
4.099985 0.0009732651
4.095683 0.001848118
4.091381 0.0033679542
4.087079 0.0058903432
4.082776 0.0098867211
4.078474 0.015925804
4.074172 0.024619998
4.06987 0.036526833
4.065568 0.052008411
4.061266 0.07106775
4.056963 0.093198521
4.052661 0.11729593
4.048359 0.14167536
4.044057 0.16422647
4.039755 0.18269618
4.035453 0.19505328
4.031151 0.19985476
4.026848 0.19652292
4.022546 0.18545962
4.018244 0.16796663
4.013942 0.14599369
4.00964 0.12178188
4.005338 0.097491932
4.001036 0.074901789
3.996733 0.055227216
3.992431 0.039079732
3.988129 0.026539175
3.983827 0.017296603
3.979525 0.010818614
3.975223 0.0064941134
3.97092 0.0037411533
3.966618 0.0020683737
3.962316 0.0010974629
3.958014 0.0005588421
3.953712 0.00027310222
3.94941 0.0001280826
3.945108 5.765072e-05
3.940805 2.4903325e-05
3.936503 1.0325899e-05
3.932201 4.1080389e-06
3.927899 1.567751e-06
3.923597 5.7395628e-07
3.919295 2.0194758e-07
3.914992 6.908733e-08
3.91069 2.125764e-08
3.906388 5.31441e-09
3.902086 0
3.897784 0
3.893482 0
3.88918 0
3.884877 0
3.880575 0
3.876273 0
3.871971 0
3.867669 0
3.863367 0
3.859065 0
3.854762 0
3.85046 0
3.846158 0
3.841856 0
3.837554 0
3.833252 0
3.828949 0
3.824647 0
3.820345 0
3.816043 0
3.811741 0
3.807439 0
3.803137 0
3.798834 0
3.794532 0
3.79023 0
3.785928 0
3.781626 0
3.777324 0
3.773022 0
3.768719 0
3.764417 0
3.760115 0
3.755813 0
3.751511 0
3.747209 0
3.742906 0
3.738604 0
3.734302 0
3.73 0
