# Supplementary material for: Structural motifs of gold cluster anions with 17 to 69 atoms
Source: Nat Commun. 2026 Apr 10;17:5099. doi: 10.1038/s41467-026-71649-9 (PMC13246909; doi:10.1038/s41467-026-71649-9)
Supplement: Supplementary file 5 — Source Data [file 41467_2026_71649_MOESM5_ESM.zip › SupplementaryFigure6/32_th_red.dat]

12.33 1.8068994e-07
12.325698 5.845851e-08
12.321396 2.125764e-08
12.317094 5.31441e-09
12.312791 0
12.308489 0
12.304187 0
12.299885 0
12.295583 0
12.291281 0
12.286978 0
12.282676 0
12.278374 0
12.274072 0
12.26977 0
12.265468 0
12.261166 0
12.256863 0
12.252561 0
12.248259 0
12.243957 0
12.239655 0
12.235353 0
12.231051 0
12.226748 0
12.222446 0
12.218144 0
12.213842 0
12.20954 0
12.205238 0
12.200935 0
12.196633 0
12.192331 0
12.188029 0
12.183727 0
12.179425 0
12.175123 0
12.17082 0
12.166518 0
12.162216 0
12.157914 0
12.153612 0
12.14931 0
12.145008 0
12.140705 0
12.136403 0
12.132101 0
12.127799 0
12.123497 0
12.119195 0
12.114892 0
12.11059 0
12.106288 0
12.101986 0
12.097684 0
12.093382 0
12.08908 0
12.084777 0
12.080475 0
12.076173 0
12.071871 0
12.067569 0
12.063267 0
12.058964 0
12.054662 0
12.05036 0
12.046058 0
12.041756 0
12.037454 0
12.033152 0
12.028849 0
12.024547 0
12.020245 0
12.015943 0
12.011641 0
12.007339 0
12.003037 0
11.998734 0
11.994432 0
11.99013 0
11.985828 0
11.981526 0
11.977224 0
11.972921 0
11.968619 0
11.964317 0
11.960015 0
11.955713 0
11.951411 0
11.947109 0
11.942806 0
11.938504 0
11.934202 0
11.9299 0
11.925598 0
11.921296 0
11.916993 0
11.912691 0
11.908389 0
11.904087 0
11.899785 0
11.895483 0
11.891181 0
11.886878 0
11.882576 0
11.878274 0
11.873972 0
11.86967 0
11.865368 0
11.861066 0
11.856763 0
11.852461 0
11.848159 0
11.843857 0
11.839555 0
11.835253 0
11.83095 0
11.826648 0
11.822346 0
11.818044 0
11.813742 0
11.80944 0
11.805138 0
11.800835 0
11.796533 0
11.792231 0
11.787929 0
11.783627 0
11.779325 0
11.775023 0
11.77072 0
11.766418 0
11.762116 0
11.757814 0
11.753512 0
11.74921 0
11.744907 0
11.740605 0
11.736303 0
11.732001 0
11.727699 0
11.723397 0
11.719095 0
11.714792 0
11.71049 0
11.706188 0
11.701886 0
11.697584 0
11.693282 0
11.688979 0
11.684677 0
11.680375 0
11.676073 0
11.671771 0
11.667469 0
11.663167 0
11.658864 0
11.654562 0
11.65026 0
11.645958 0
11.641656 0
11.637354 0
11.633052 0
11.628749 0
11.624447 0
11.620145 0
11.615843 0
11.611541 0
11.607239 0
11.602936 0
11.598634 0
11.594332 0
11.59003 0
11.585728 0
11.581426 0
11.577124 0
11.572821 0
11.568519 0
11.564217 0
11.559915 0
11.555613 0
11.551311 0
11.547009 0
11.542706 0
11.538404 0
11.534102 0
11.5298 0
11.525498 0
11.521196 0
11.516893 0
11.512591 0
11.508289 0
11.503987 0
11.499685 0
11.495383 5.31441e-09
11.491081 2.125764e-08
11.486778 6.908733e-08
11.482476 2.125764e-07
11.478174 6.0052833e-07
11.473872 1.6368383e-06
11.46957 4.2887289e-06
11.465268 1.0766995e-05
11.460965 2.5955578e-05
11.456663 6.0058147e-05
11.452361 0.00013341295
11.448059 0.00028453351
11.443757 0.00058265065
11.439455 0.0011457443
11.435153 0.0021638896
11.43085 0.0039257972
11.426548 0.006843286
11.422246 0.011464771
11.417944 0.018466124
11.413642 0.028606969
11.40934 0.042644697
11.405038 0.061207697
11.400735 0.084642544
11.396433 0.11286309
11.392131 0.14523754
11.387829 0.18054793
11.383527 0.21704306
11.379225 0.25258451
11.374922 0.28486262
11.37062 0.31164437
11.366318 0.33101206
11.362016 0.34156161
11.357714 0.34254382
11.353412 0.33394588
11.34911 0.31651561
11.344807 0.29173081
11.340505 0.26171331
11.336203 0.22908867
11.331901 0.19679917
11.327599 0.16788635
11.323297 0.14526383
11.318994 0.13149858
11.314692 0.12860993
11.31039 0.13788897
11.306088 0.15974215
11.301786 0.19357605
11.297484 0.23775694
11.293182 0.28968752
11.288879 0.34603043
11.284577 0.4030716
11.280275 0.45716559
11.275973 0.50516335
11.271671 0.54471239
11.267369 0.57435462
11.263067 0.59341746
11.258764 0.60177274
11.254462 0.59958922
11.25016 0.58720161
11.245858 0.56516058
11.241556 0.53443811
11.237254 0.49668124
11.232951 0.45437063
11.228649 0.41076548
11.224347 0.36959083
11.220045 0.33451683
11.215743 0.30855383
11.211441 0.29351763
11.207139 0.28969816
11.202836 0.29580572
11.198534 0.30919587
11.194232 0.32631038
11.18993 0.34323388
11.185628 0.35625853
11.181326 0.36236564
11.177024 0.35956389
11.172721 0.3470557
11.168419 0.32523124
11.164117 0.29551006
11.159815 0.26006519
11.155513 0.22147637
11.151211 0.18236608
11.146908 0.14507338
11.142606 0.11141226
11.138304 0.082543554
11.134002 0.058965717
11.1297 0.040606137
11.125398 0.026978151
11.121096 0.017363278
11.116793 0.01098335
11.112491 0.0071400055
11.108189 0.0053126562
11.103887 0.0052171722
11.099585 0.0068319079
11.095283 0.010396623
11.09098 0.016384714
11.086678 0.025444492
11.082376 0.038303706
11.078074 0.055636229
11.073772 0.077900078
11.06947 0.1051691
11.065168 0.13699144
11.060865 0.17231099
11.056563 0.20947984
11.052261 0.24637177
11.047959 0.28058369
11.043657 0.30969259
11.039355 0.33152564
11.035053 0.34440304
11.03075 0.3473238
11.026448 0.34007805
11.022146 0.32327999
11.017844 0.29832232
11.013542 0.26725831
11.00924 0.23262515
11.004937 0.19723199
11.000635 0.16394512
10.996333 0.13550409
10.992031 0.1143923
10.987729 0.1027639
10.983427 0.10240445
10.979125 0.114685
10.974822 0.14047034
10.97052 0.17996206
10.966218 0.23249285
10.961916 0.29632428
10.957614 0.3685233
10.953312 0.44499041
10.94901 0.5206851
10.944707 0.59004768
10.940405 0.64756862
10.936103 0.68841848
10.931801 0.70903571
10.927499 0.7075746
10.923197 0.68413997
10.918894 0.64076861
10.914592 0.58115801
10.91029 0.5101824
10.905988 0.43327239
10.901686 0.35575995
10.897384 0.2822974
10.893082 0.21644433
10.888779 0.16047967
10.884477 0.11544767
10.880175 0.08139883
10.875873 0.057752352
10.871571 0.043691864
10.867269 0.038511797
10.862966 0.041850357
10.858664 0.053771461
10.854362 0.074685928
10.85006 0.10513056
10.845758 0.1454505
10.841456 0.19545378
10.837154 0.25411949
10.832851 0.31943728
10.828549 0.38842946
10.824247 0.45736345
10.819945 0.52211304
10.815643 0.57859
10.811341 0.62315793
10.807039 0.65296067
10.802736 0.66613704
10.798434 0.66193289
10.794132 0.64074096
10.78983 0.60409251
10.785528 0.55460181
10.781226 0.49584188
10.776923 0.4321255
10.772621 0.36818357
10.768319 0.30876362
10.764017 0.25819822
10.759715 0.22000278
10.755413 0.1965507
10.751111 0.18885304
10.746808 0.19645149
10.742506 0.21742896
10.738204 0.2485498
10.733902 0.2855492
10.7296 0.32358567
10.725298 0.3578419
10.720995 0.3842133
10.716693 0.39997549
10.712391 0.40429442
10.708089 0.39845086
10.703787 0.38569931
10.699485 0.37075793
10.695183 0.3590095
10.69088 0.35555927
10.686578 0.36432689
10.682276 0.38734019
10.677974 0.42435338
10.673672 0.47284466
10.66937 0.52837608
10.665068 0.5852368
10.660765 0.63725205
10.656463 0.67862863
10.652161 0.7047197
10.647859 0.71261895
10.643557 0.70152467
10.639255 0.67284097
10.634952 0.63000497
10.63065 0.57805069
10.626348 0.52294752
10.622046 0.47078664
10.617744 0.42692612
10.613442 0.39523212
10.60914 0.3775577
10.604837 0.37357257
10.600535 0.3809985
10.596233 0.39622486
10.591931 0.41519494
10.587629 0.43438581
10.583327 0.45167055
10.579025 0.46686421
10.574722 0.48181498
10.57042 0.49999927
10.566118 0.52569229
10.561816 0.56288646
10.557514 0.61419273
10.553212 0.67996866
10.548909 0.75787113
10.544607 0.84294252
10.540305 0.92823084
10.536003 1.0058399
10.531701 1.068223
10.527399 1.1094874
10.523097 1.1264651
10.518794 1.1193421
10.514492 1.0917029
10.51019 1.0499576
10.505888 1.0022395
10.501586 0.95698262
10.497284 0.92147246
10.492981 0.90068327
10.488679 0.89665346
10.484377 0.90852174
10.480075 0.93317692
10.475773 0.96631636
10.471471 1.0036071
10.467169 1.0416312
10.462866 1.0783773
10.458564 1.1131835
10.454262 1.1462102
10.44996 1.1776551
10.445658 1.206999
10.441356 1.2325471
10.437054 1.2514364
10.432751 1.2601257
10.428449 1.2552339
10.424147 1.2344755
10.419845 1.1974088
10.415543 1.1457663
10.411241 1.0832648
10.406938 1.0149565
10.402636 0.94632297
10.398334 0.88238347
10.394032 0.82705724
10.38973 0.78290521
10.385428 0.75122165
10.381126 0.73231751
10.376823 0.72578877
10.372521 0.73061151
10.368219 0.74502675
10.363917 0.76631327
10.359615 0.79063532
10.355313 0.81315141
10.351011 0.82848434
10.346708 0.83151594
10.342406 0.81834124
10.338104 0.7871454
10.333802 0.73877582
10.3295 0.67686215
10.325198 0.60745352
10.320895 0.5382529
10.316593 0.47759964
10.312291 0.43337271
10.307989 0.41196868
10.303687 0.41747252
10.299385 0.45110835
10.295083 0.51103696
10.29078 0.59254967
10.286478 0.68867474
10.282176 0.79114899
10.277874 0.89162101
10.273572 0.98286913
10.26927 1.0597777
10.264967 1.1198505
10.260665 1.1631527
10.256363 1.1917282
10.252061 1.2086876
10.247759 1.2172385
10.243457 1.2199178
10.239155 1.2181838
10.234852 1.2123928
10.23055 1.2020604
10.226248 1.1862476
10.221946 1.1639181
10.217644 1.1341774
10.213342 1.0963838
10.20904 1.0501898
10.204737 0.99559243
10.200435 0.93306115
10.196133 0.86375197
10.191831 0.78976193
10.187529 0.71432497
10.183227 0.6418337
10.178924 0.57759306
10.174622 0.52726838
10.17032 0.49607057
10.166018 0.48780415
10.161716 0.50396935
10.157414 0.54313828
10.153112 0.6008033
10.148809 0.66981626
10.144507 0.74140936
10.140205 0.80663702
10.135903 0.85794538
10.131601 0.89050909
10.127299 0.90300835
10.122996 0.89765557
10.118694 0.87948374
10.114392 0.85511169
10.11009 0.83133333
10.105788 0.81389319
10.101486 0.80670954
10.097184 0.81163334
10.092881 0.82865688
10.088579 0.8563723
10.084277 0.89246012
10.079975 0.93405187
10.075673 0.97792
10.071371 1.020552
10.067069 1.0582261
10.062766 1.0872049
10.058464 1.1041092
10.054162 1.1064483
10.04986 1.0931996
10.045558 1.0652701
10.041256 1.0256641
10.036953 0.97923126
10.032651 0.93196207
10.028349 0.88992757
10.024047 0.85807155
10.019745 0.8391378
10.015443 0.83301243
10.011141 0.83668049
10.006838 0.84485285
10.002536 0.85115134
9.998234 0.8495952
9.993932 0.83605049
9.98963 0.80930883
9.985328 0.77154914
9.981026 0.72807951
9.976723 0.68641672
9.972421 0.65489706
9.968119 0.64109678
9.963817 0.6503607
9.959515 0.68470037
9.955213 0.74224457
9.95091 0.81732593
9.946608 0.90118664
9.942306 0.98319455
9.938004 1.0523877
9.933702 1.0991146
9.9294 1.1165182
9.925098 1.1016256
9.920795 1.0558612
9.916493 0.98489321
9.912191 0.89783534
9.907889 0.80593997
9.903587 0.72100492
9.899285 0.65375876
9.894982 0.61247747
9.89068 0.60202818
9.886378 0.62344981
9.882076 0.67408479
9.877774 0.74818853
9.873472 0.83787462
9.86917 0.93421286
9.864867 1.0282901
9.860565 1.1120736
9.856263 1.1789827
9.851961 1.2241546
9.847659 1.2444754
9.843357 1.2384894
9.839055 1.2063063
9.834752 1.1495728
9.83045 1.0715077
9.826148 0.97692768
9.821846 0.87216232
9.817544 0.76477132
9.813242 0.66303245
9.808939 0.57523668
9.804637 0.50888334
9.800335 0.46989386
9.796033 0.46195697
9.791731 0.48609261
9.787429 0.54048867
9.783127 0.62063436
9.778824 0.71974493
9.774522 0.82944111
9.77022 0.94061181
9.765918 1.0443543
9.761616 1.1328664
9.757314 1.2001711
9.753012 1.2425868
9.748709 1.2589133
9.744407 1.2503582
9.740105 1.2202677
9.735803 1.173731
9.731501 1.1171056
9.727199 1.0574793
9.722896 1.0020564
9.718594 0.95746424
9.714292 0.92900938
9.70999 0.91996691
9.705688 0.93103242
9.701386 0.96007941
9.697084 1.0023313
9.692781 1.050981
9.688479 1.0981881
9.684177 1.1362897
9.679875 1.158993
9.675573 1.162307
9.671271 1.1450171
9.666968 1.1086051
9.662666 1.0566523
9.658364 0.9938897
9.654062 0.92515876
9.64976 0.85456245
9.645458 0.78502524
9.641156 0.71834726
9.636853 0.65567449
9.632551 0.59817053
9.628249 0.54761133
9.623947 0.50665434
9.619645 0.47864619
9.615343 0.4669875
9.611041 0.47422145
9.606738 0.50110941
9.602436 0.54597826
9.598134 0.604567
9.593832 0.67048012
9.58953 0.73619988
9.585228 0.79445588
9.580925 0.83963678
9.576623 0.8688907
9.572321 0.88261626
9.568019 0.88419252
9.563717 0.87899755
9.559415 0.87296801
9.555113 0.87109105
9.55081 0.87624837
9.546508 0.88873286
9.542206 0.90655841
9.537904 0.92644073
9.533602 0.94511967
9.5293 0.9605876
9.524997 0.97282092
9.520695 0.98377429
9.516393 0.99663852
9.512091 1.0146053
9.507789 1.0395446
9.503487 1.0710288
9.499185 1.106028
9.494882 1.1393834
9.49058 1.1649297
9.486278 1.1769465
9.481976 1.1715408
9.477674 1.1476074
9.473372 1.107147
9.46907 1.0549034
9.464767 0.99743882
9.460465 0.94188175
9.456163 0.89462381
9.451861 0.86023215
9.447559 0.84078238
9.443257 0.83572672
9.438954 0.84230221
9.434652 0.85637332
9.43035 0.87351121
9.426048 0.89006025
9.421746 0.90394588
9.417444 0.91503945
9.413142 0.92500215
9.408839 0.93665602
9.404537 0.95304333
9.400235 0.97640927
9.395933 1.0073589
9.391631 1.044396
9.387329 1.0839607
9.383027 1.1209657
9.378724 1.1497169
9.374422 1.1650104
9.37012 1.1631544
9.365818 1.1426745
9.361516 1.1045321
9.357214 1.0518079
9.352911 0.98894402
9.348609 0.92076277
9.344307 0.8515433
9.340005 0.78441272
9.335703 0.72119572
9.331401 0.66270489
9.327099 0.60929902
9.322796 0.56144835
9.318494 0.52005783
9.314192 0.48640614
9.30989 0.4617181
9.305588 0.44653792
9.301286 0.44015551
9.296983 0.44032745
9.292681 0.44343458
9.288379 0.44506913
9.284077 0.44089887
9.279775 0.42756512
9.275473 0.40336381
9.271171 0.36853215
9.266868 0.32508814
9.262566 0.27630058
9.258264 0.22596014
9.253962 0.17765245
9.24966 0.13420074
9.245358 0.097370099
9.241056 0.067839496
9.236753 0.045379678
9.232451 0.029142088
9.228149 0.017965283
9.223847 0.010631265
9.219545 0.006038982
9.215243 0.0032928403
9.21094 0.0017236439
9.206638 0.00086666335
9.202336 0.00041999251
9.198034 0.00019988559
9.193732 0.00010269034
9.18943 7.7494727e-05
9.185128 0.00011023681
9.180825 0.00021890586
9.176523 0.00045953172
9.172221 0.00094327057
9.167919 0.0018648584
9.163617 0.0035413634
9.159315 0.0064566521
9.155013 0.011301173
9.15071 0.018989668
9.146408 0.03063346
9.142106 0.047442886
9.137804 0.070544196
9.133502 0.1007154
9.1292 0.13807706
9.124897 0.18180779
9.120595 0.22997865
9.116293 0.27959927
9.111991 0.32693366
9.107689 0.36807455
9.103387 0.39968067
9.099085 0.41970795
9.094782 0.42793377
9.09048 0.42610248
9.086178 0.41760848
9.081876 0.40675815
9.077574 0.39777496
9.073272 0.39379371
9.068969 0.39610347
9.064667 0.40383778
9.060365 0.41419304
9.056063 0.42311544
9.051761 0.42627398
9.047459 0.42006757
9.043157 0.40241621
9.038854 0.37315809
9.034552 0.33399085
9.03025 0.2880201
9.025948 0.23907313
9.021646 0.19097505
9.017344 0.14696411
9.013042 0.10935682
9.008739 0.079489166
9.004437 0.05788568
9.000135 0.044560626
8.995833 0.039341227
8.991531 0.04211621
8.987229 0.052943258
8.982926 0.071987839
8.978624 0.09930683
8.974322 0.1345301
8.97002 0.17652675
8.965718 0.22316214
8.961416 0.27124771
8.957114 0.3167501
8.952811 0.3552629
8.948509 0.38266621
8.944207 0.39583203
8.939905 0.39320242
8.935603 0.3750882
8.931301 0.34360647
8.926998 0.30227267
8.922696 0.25535529
8.918394 0.20715613
8.914092 0.16138231
8.90979 0.12073057
8.905488 0.086731995
8.901186 0.059832838
8.896883 0.039636475
8.892581 0.025214043
8.888279 0.015402048
8.883977 0.0090344013
8.879675 0.0050886326
8.875373 0.0027522001
8.871071 0.0014293212
8.866768 0.00071276867
8.862466 0.00034129672
8.858164 0.0001569239
8.853862 6.9283963e-05
8.84956 2.9399316e-05
8.845258 1.2069025e-05
8.840955 5.016803e-06
8.836653 2.7369212e-06
8.832351 3.3321351e-06
8.828049 7.3126282e-06
8.823747 1.7962706e-05
8.819445 4.3333699e-05
8.815143 0.00010066024
8.81084 0.00022456039
8.806538 0.00048091159
8.802236 0.00098865564
8.797934 0.001951074
8.793632 0.0036961615
8.78933 0.0067216711
8.785028 0.011734212
8.780725 0.019664428
8.776423 0.031634461
8.772121 0.048853086
8.767819 0.072423031
8.763517 0.10306593
8.759215 0.14080167
8.754912 0.18465253
8.75061 0.23246516
8.746308 0.2809416
8.742006 0.32593431
8.737704 0.36299464
8.733402 0.38808483
8.7291 0.39829946
8.724797 0.39241882
8.720495 0.37114898
8.716193 0.3369835
8.711891 0.29372543
8.707589 0.2457978
8.703287 0.19751881
8.698984 0.15250927
8.694682 0.11334564
8.69038 0.081494469
8.686078 0.057491877
8.681776 0.041284229
8.677474 0.032629856
8.673172 0.031469523
8.668869 0.038193644
8.664567 0.053755321
8.660265 0.079597267
8.655963 0.11738046
8.651661 0.16853079
8.647359 0.2336617
8.643057 0.3119807
8.638754 0.4008313
8.634452 0.49553672
8.63015 0.58967606
8.625848 0.67583321
8.621546 0.7467277
8.617244 0.79650278
8.612941 0.82185942
8.608639 0.82272427
8.604337 0.80223966
8.600035 0.76604173
8.595733 0.72099382
8.591431 0.67370148
8.587129 0.62919735
8.582826 0.59012938
8.578524 0.55663258
8.574222 0.52686478
8.56992 0.4980056
8.565618 0.46740796
8.561316 0.4335805
8.557014 0.39675808
8.552711 0.35895254
8.548409 0.32351889
8.544107 0.29438302
8.539805 0.27513372
8.535503 0.26818316
8.531201 0.27416217
8.526898 0.29165747
8.522596 0.31733282
8.518294 0.34641191
8.513992 0.37343838
8.50969 0.39317583
8.505388 0.40147543
8.501086 0.39593771
8.496783 0.37623467
8.492481 0.34403612
8.488179 0.30257972
8.483877 0.25600943
8.479575 0.20865429
8.475273 0.16441551
8.47097 0.12637813
8.466668 0.096685226
8.462366 0.076633542
8.458064 0.066893419
8.453762 0.067735599
8.44946 0.079163866
8.445158 0.10089815
8.440855 0.13221284
8.436553 0.171695
8.432251 0.21702976
8.427949 0.26493231
8.423647 0.31131917
8.419345 0.35174934
8.415043 0.38208225
8.41074 0.39922148
8.406438 0.4017669
8.402136 0.39040306
8.397834 0.36790888
8.393532 0.33876485
8.38923 0.3084297
8.384927 0.28242957
8.380625 0.26543291
8.376323 0.26047448
8.372021 0.26845396
8.367719 0.28798488
8.363417 0.31561677
8.359115 0.34640017
8.354812 0.37470973
8.35051 0.39518927
8.346208 0.40364708
8.341906 0.39772592
8.337604 0.37721208
8.333302 0.34392814
8.328999 0.3012534
8.324697 0.25340435
8.320395 0.2046557
8.316093 0.15867623
8.311791 0.11810045
8.307489 0.084378206
8.303187 0.057869471
8.298884 0.038101636
8.294582 0.024091539
8.29028 0.014649506
8.285978 0.0086144035
8.281676 0.0050033895
8.277374 0.0030868538
8.273072 0.002412976
8.268769 0.0028086869
8.264467 0.0043772404
8.260165 0.0075010718
8.255863 0.012845668
8.251561 0.021348081
8.247259 0.034166129
8.242956 0.052564234
8.238654 0.077722757
8.234352 0.11048056
8.23005 0.15105127
8.225748 0.19878312
8.221446 0.25204623
8.217144 0.30831718
8.212841 0.36448378
8.208539 0.41732339
8.204237 0.46403862
8.199935 0.50269684
8.195633 0.53243627
8.191331 0.55337606
8.187029 0.56627587
8.182726 0.5720889
8.178424 0.57159676
8.174122 0.56527996
8.16982 0.55347424
8.165518 0.53673177
8.161216 0.51620529
8.156913 0.49384585
8.152611 0.47226879
8.148309 0.45427154
8.144007 0.44213158
8.139705 0.43691547
8.135403 0.43804967
8.131101 0.44333322
8.126798 0.44943402
8.122496 0.45275472
8.118194 0.45043217
8.113892 0.44118658
8.10959 0.42577772
8.105288 0.40693831
8.100985 0.3888033
8.096683 0.37599057
8.092381 0.37257442
8.088079 0.38120815
8.083777 0.40259631
8.079475 0.43541342
8.075173 0.47664582
8.07087 0.52223202
8.066568 0.56782018
8.062266 0.60946246
8.057964 0.64411606
8.053662 0.6698981
8.04936 0.68611346
8.045058 0.6931169
8.040755 0.69207331
8.036453 0.68465817
8.032151 0.67271672
8.027849 0.65790073
8.023547 0.64132768
8.019245 0.62334287
8.014942 0.60347909
8.01064 0.58067832
8.006338 0.55376591
8.002036 0.52207434
7.997734 0.48604323
7.993432 0.44760533
7.98913 0.41021738
7.984827 0.37848931
7.980525 0.35747245
7.976223 0.35175102
7.971921 0.36452212
7.967619 0.39684687
7.963317 0.44722097
7.959015 0.51156014
7.954712 0.58363248
7.95041 0.65589825
7.946108 0.72064003
7.941806 0.77119363
7.937504 0.80304287
7.933202 0.81454142
7.928899 0.80708893
7.924597 0.7847107
7.920295 0.75314256
7.915993 0.71865877
7.911691 0.68695248
7.907389 0.66235461
7.903087 0.64755855
7.898784 0.6438429
7.894482 0.65161293
7.89018 0.67097856
7.885878 0.70209185
7.881576 0.74508145
7.877274 0.79959977
7.872971 0.86417482
7.868669 0.93566024
7.864367 1.009067
7.860065 1.0779395
7.855763 1.135254
7.851461 1.174632
7.847159 1.1915473
7.842856 1.1841902
7.838554 1.1537492
7.834252 1.1040392
7.82995 1.040594
7.825648 0.96949127
7.821346 0.89624489
7.817044 0.82506411
7.812741 0.75864856
7.808439 0.69850975
7.804137 0.64563582
7.799835 0.60120556
7.795533 0.56704635
7.791231 0.54562325
7.786928 0.53951143
7.782626 0.55048929
7.778324 0.57853426
7.774022 0.62106166
7.76972 0.67269969
7.765418 0.72575294
7.761116 0.77131319
7.756813 0.80078639
7.752511 0.80747697
7.748209 0.78784613
7.743907 0.74214784
7.739605 0.6743197
7.735303 0.59120777
7.731001 0.50137097
7.726698 0.41378887
7.722396 0.33676921
7.718094 0.27723626
7.713792 0.24042815
7.70949 0.22989544
7.705188 0.24762014
7.700885 0.29408409
7.696583 0.36819359
7.692281 0.46708338
7.687979 0.58592769
7.683677 0.71794078
7.679375 0.85472879
7.675073 0.98705941
7.67077 1.1059764
7.666468 1.2040484
7.662166 1.2764593
7.657864 1.3216527
7.653562 1.341351
7.64926 1.3399358
7.644957 1.3233567
7.640655 1.2978641
7.636353 1.2688885
7.632051 1.2403163
7.627749 1.2142647
7.623447 1.191294
7.619145 1.1708754
7.614842 1.1518968
7.61054 1.1330319
7.606238 1.1129065
7.601936 1.0901061
7.597634 1.0631451
7.593332 1.03053
7.58903 0.99100065
7.584727 0.94394091
7.580425 0.88986136
7.576123 0.83079118
7.571821 0.77040767
7.567519 0.71377745
7.563217 0.6666752
7.558914 0.6345602
7.554612 0.62139913
7.55031 0.62859668
7.546008 0.65430919
7.541706 0.69335948
7.537404 0.73784706
7.533102 0.77838375
7.528799 0.80572055
7.524497 0.81241834
7.520195 0.7941904
7.515893 0.75062462
7.511591 0.68515555
7.507289 0.60435224
7.502986 0.51675274
7.498684 0.43155884
7.494382 0.35748419
7.49008 0.30194168
7.485778 0.27060944
7.481476 0.26728472
7.477174 0.29386701
7.472871 0.35032466
7.468569 0.4345801
7.464267 0.54236079
7.459965 0.66715911
7.455663 0.80048149
7.451361 0.9325235
7.447059 1.0532885
7.442756 1.1540079
7.438454 1.2285759
7.434152 1.2746352
7.42985 1.2939878
7.425548 1.2921485
7.421246 1.2770827
7.416943 1.2573994
7.412641 1.2404324
7.408339 1.2306829
7.404037 1.2290038
7.399735 1.2327049
7.395433 1.2365163
7.391131 1.2341288
7.386828 1.2199031
7.382526 1.1903177
7.378224 1.1448202
7.373922 1.0859167
7.36962 1.0185378
7.365318 0.94890042
7.361016 0.8831958
7.356713 0.82644968
7.352411 0.78181521
7.348109 0.75040744
7.343807 0.73161848
7.339505 0.72372517
7.335203 0.72455287
7.3309 0.73199887
7.326598 0.74431716
7.322296 0.76017694
7.317994 0.77858343
7.313692 0.79876893
7.30939 0.82012975
7.305088 0.84222669
7.300785 0.86481588
7.296483 0.88785368
7.292181 0.91143041
7.287879 0.9356242
7.283577 0.96031011
7.279275 0.98499502
7.274972 1.008758
7.27067 1.0303531
7.266368 1.0484761
7.262066 1.0621284
7.257764 1.0709509
7.253462 1.0753857
7.24916 1.0765648
7.244857 1.0759269
7.240555 1.0746775
7.236253 1.0733002
7.231951 1.071337
7.227649 1.0675729
7.223347 1.0606044
7.219045 1.049603
7.214742 1.0349775
7.21044 1.0186416
7.206138 1.00372
7.201836 0.99373338
7.197534 0.99150425
7.193232 0.99815464
7.188929 1.012549
7.184627 1.031393
7.180325 1.049976
7.176023 1.0633298
7.171721 1.0674514
7.167419 1.0602457
7.163117 1.0419566
7.158814 1.0150378
7.154512 0.98356538
7.15021 0.95238552
7.145908 0.92619924
7.141606 0.90873912
7.137304 0.90214013
7.133002 0.90657075
7.128699 0.92017666
7.124397 0.93937221
7.120095 0.95947126
7.115793 0.97557177
7.111491 0.98352373
7.107189 0.98075877
7.102886 0.96677746
7.098584 0.9431829
7.094282 0.91328285
7.08998 0.88140356
7.085678 0.85211512
7.081376 0.82954315
7.077074 0.81685687
7.072771 0.8159325
7.068469 0.82714323
7.064167 0.8492461
7.059865 0.87940047
7.055563 0.91341096
7.051261 0.94628562
7.046958 0.97311664
7.042656 0.99015019
7.038354 0.99578001
7.034052 0.99114745
7.02975 0.9801001
7.025448 0.96844126
7.021146 0.96262657
7.016843 0.96824745
7.012541 0.98870808
7.008239 1.0244328
7.003937 1.0727626
6.999635 1.1284895
6.995333 1.1848123
6.991031 1.2344315
6.986728 1.2705414
6.982426 1.2875855
6.978124 1.2817593
6.973822 1.2513212
6.96952 1.1967785
6.965218 1.1209729
6.960915 1.0290254
6.956613 0.92806065
6.952311 0.82664086
6.948009 0.73389331
6.943707 0.6583996
6.939405 0.6069967
6.935103 0.58369435
6.9308 0.58892764
6.926498 0.61933072
6.922196 0.66813939
6.917894 0.72621382
6.913592 0.78353482
6.90929 0.83089759
6.904987 0.86144606
6.900685 0.87169633
6.896383 0.861806
6.892081 0.83503943
6.887779 0.79660213
6.883477 0.75219667
6.879175 0.70672242
6.874872 0.66347398
6.87057 0.6240111
6.866268 0.58864094
6.861966 0.55725577
6.857664 0.53017148
6.853362 0.50864372
6.84906 0.49487769
6.844757 0.49153821
6.840455 0.50094001
6.836153 0.52419786
6.831851 0.56061776
6.827549 0.60752225
6.823247 0.66056356
6.818944 0.71443332
6.814642 0.76377164
6.81034 0.80403659
6.806038 0.83212501
6.801736 0.84662006
6.797434 0.84765573
6.793132 0.83649657
6.788829 0.81500387
6.784527 0.78517441
6.780225 0.7488914
6.775923 0.70793393
6.771621 0.66418333
6.767319 0.61988156
6.763017 0.57777085
6.758714 0.54098808
6.754412 0.51268592
6.75011 0.49546869
6.745808 0.49081607
6.741506 0.4986885
6.737204 0.51745524
6.732901 0.54418
6.728599 0.57518527
6.724297 0.60673745
6.719995 0.63567977
6.715693 0.65988624
6.711391 0.67848833
6.707089 0.69189689
6.702786 0.70167465
6.698484 0.7103038
6.694182 0.72086199
6.68988 0.73660041
6.685578 0.76043551
6.681276 0.79441728
6.676973 0.83929222
6.672671 0.89429757
6.668369 0.95727745
6.664067 1.0251093
6.659765 1.0943111
6.655463 1.1616246
6.651161 1.224375
6.646858 1.2805091
6.642556 1.3283521
6.638254 1.3662553
6.633952 1.3923545
6.62965 1.4046064
6.625348 1.4011405
6.621046 1.3808179
6.616743 1.3437849
6.612441 1.2918055
6.608139 1.2282346
6.603837 1.1576333
6.599535 1.0851481
6.595233 1.0158502
6.59093 0.95421006
6.586628 0.90380539
6.582326 0.86724883
6.578024 0.84623491
6.573722 0.8415789
6.56942 0.85315771
6.565118 0.87974716
6.560815 0.91883736
6.556513 0.9665591
6.552211 1.0178441
6.547909 1.0668761
6.543607 1.1077908
6.539305 1.135493
6.535003 1.1464023
6.5307 1.1389442
6.526398 1.1136582
6.522096 1.0728947
6.517794 1.0201785
6.513492 0.95941236
6.50919 0.894137
6.504887 0.82705027
6.500585 0.75990476
6.496283 0.69378509
6.491981 0.629641
6.487679 0.5688681
6.483377 0.51371151
6.479075 0.46732548
6.474772 0.4334319
6.47047 0.41564563
6.466168 0.416636
6.461866 0.43734399
6.457564 0.47646665
6.453262 0.53036047
6.448959 0.59342321
6.444657 0.65890717
6.440355 0.72001876
6.436053 0.77108521
6.431751 0.80853816
6.427449 0.83148515
6.423147 0.84171705
6.418844 0.84312116
6.414542 0.84061188
6.41024 0.83881811
6.405938 0.84084291
6.401636 0.84740894
6.397334 0.85661612
6.393032 0.86438436
6.388729 0.86547603
6.384427 0.85484094
6.380125 0.82894648
6.375823 0.78676918
6.371521 0.73022326
6.367219 0.66395201
6.362916 0.59456321
6.358614 0.52950703
6.354312 0.47585102
6.35001 0.43919876
6.345708 0.42294214
6.341406 0.42795253
6.337104 0.45272537
6.332801 0.49390872
6.328499 0.54708069
6.324197 0.60760136
6.319895 0.67135818
6.315593 0.7352547
6.311291 0.7973558
6.306988 0.85668705
6.302686 0.91277148
6.298384 0.96505419
6.294082 1.0123972
6.28978 1.0528155
6.285478 1.083568
6.281176 1.1016267
6.276873 1.1044325
6.272571 1.0907453
6.268269 1.0613341
6.263967 1.0192626
6.259665 0.96961472
6.255363 0.91866232
6.251061 0.87264376
6.246758 0.83645571
6.242456 0.81260058
6.238154 0.80066955
6.233852 0.79749388
6.22955 0.79791821
6.225248 0.79599475
6.220945 0.78631208
6.216643 0.76516978
6.212341 0.73137649
6.208039 0.68655201
6.203737 0.63491863
6.199435 0.58265022
6.195133 0.53690046
6.19083 0.50465942
6.186528 0.49160074
6.182226 0.50108625
6.177924 0.53348975
6.173622 0.58597712
6.16932 0.65282435
6.165018 0.72626391
6.160715 0.79773588
6.156413 0.85931156
6.152111 0.90499423
6.147809 0.93161523
6.143507 0.93914147
6.139205 0.93036641
6.134902 0.91011688
6.1306 0.88421586
6.126298 0.85845848
6.121996 0.83778938
6.117694 0.82575528
6.113392 0.82420513
6.10909 0.83316796
6.104787 0.85086359
6.100485 0.87386369
6.096183 0.89746839
6.091881 0.91635218
6.087579 0.92545434
6.083277 0.92097275
6.078974 0.90122481
6.074672 0.86711896
6.07037 0.82205999
6.066068 0.77127034
6.061766 0.72069258
6.057464 0.6757749
6.053162 0.64047864
6.048859 0.61676888
6.044557 0.60468494
6.040255 0.60289647
6.035953 0.60950277
6.031651 0.62277905
6.027349 0.64162605
6.023047 0.66561405
6.018744 0.69466995
6.014442 0.72857842
6.01014 0.76651135
6.005838 0.80675895
6.001536 0.84673852
5.997234 0.88324912
5.992931 0.91286676
5.988629 0.93235679
5.984327 0.93901263
5.980025 0.93088669
5.975723 0.90692974
5.971421 0.86707616
5.967119 0.81230214
5.962816 0.74465359
5.958514 0.66721272
5.954212 0.58396309
5.94991 0.49952968
5.945608 0.41880477
5.941306 0.34650615
5.937004 0.28673509
5.932701 0.24259991
5.928399 0.21595134
5.924097 0.20724975
5.919795 0.21556511
5.915493 0.23870346
5.911191 0.2734543
5.906888 0.31595089
5.902586 0.36211976
5.898284 0.40816713
5.893982 0.45101973
5.88968 0.48862445
5.885378 0.52003155
5.881076 0.54524118
5.876773 0.56486721
5.872471 0.57973476
5.868169 0.59054924
5.863867 0.59773968
5.859565 0.60149952
5.855263 0.60195818
5.85096 0.59935839
5.846658 0.59411746
5.842356 0.58671625
5.838054 0.57745725
5.833752 0.56621511
5.82945 0.55232983
5.825148 0.53474671
5.820845 0.51240971
5.816543 0.48480568
5.812241 0.45248518
5.807939 0.41737736
5.803637 0.38277321
5.799335 0.35294826
5.795033 0.33249475
5.79073 0.32550522
5.786428 0.33477756
5.782126 0.36119911
5.777824 0.40342473
5.773522 0.4579075
5.76922 0.51927903
5.764917 0.58101862
5.760615 0.63630249
5.756313 0.67889356
5.752011 0.70392675
5.747709 0.70846731
5.743407 0.69176643
5.739105 0.65519773
5.734802 0.60191569
5.7305 0.53631867
5.726198 0.46341928
5.721896 0.38822326
5.717594 0.3152004
5.713292 0.2479044
5.708989 0.1887687
5.704687 0.13907598
5.700385 0.099074611
5.696083 0.068197182
5.691781 0.045328718
5.687479 0.029073883
5.683177 0.017984181
5.678874 0.010722386
5.674572 0.0061585828
5.67027 0.0034060957
5.665968 0.0018131704
5.661666 0.0009286772
5.657364 0.00045750161
5.653062 0.00021672164
5.648759 9.8688594e-05
5.644457 4.3195524e-05
5.640155 1.8164653e-05
5.635853 7.3392002e-06
5.631551 2.8485238e-06
5.627249 1.062882e-06
5.622946 3.8263752e-07
5.618644 1.3286025e-07
5.614342 4.251528e-08
5.61004 1.594323e-08
5.605738 5.31441e-09
5.601436 0
5.597134 0
5.592831 0
5.588529 0
5.584227 0
5.579925 0
5.575623 0
5.571321 0
5.567019 0
5.562716 0
5.558414 0
5.554112 0
5.54981 0
5.545508 0
5.541206 0
5.536903 0
5.532601 0
5.528299 0
5.523997 0
5.519695 5.31441e-09
5.515393 1.594323e-08
5.511091 5.845851e-08
5.506788 1.7006112e-07
5.502486 4.8892572e-07
5.498184 1.3498601e-06
5.493882 3.5500259e-06
5.48958 8.9866673e-06
5.485278 2.1810339e-05
5.480975 5.0816388e-05
5.476673 0.00011363271
5.472371 0.00024387296
5.468069 0.00050232866
5.463767 0.00099309317
5.459465 0.0018844845
5.455163 0.0034325455
5.45086 0.0060019777
5.446558 0.010075654
5.442256 0.016241129
5.437954 0.025142692
5.433652 0.037392274
5.42935 0.053443434
5.425048 0.073447867
5.420745 0.097129112
5.416443 0.12371625
5.412141 0.15197498
5.407839 0.18035076
5.403537 0.20720369
5.399235 0.23107842
5.394932 0.25093058
5.39063 0.26623691
5.386328 0.27695198
5.382026 0.28332923
5.377724 0.28567669
5.373422 0.28414498
5.36912 0.27863332
5.364817 0.26885195
5.360515 0.25451539
5.356213 0.23558825
5.351911 0.21248509
5.347609 0.18614554
5.343307 0.15795479
5.339005 0.12953622
5.334702 0.10248389
5.3304 0.078114525
5.326098 0.057302243
5.321796 0.040424219
5.317494 0.027409202
5.313192 0.01785486
5.308889 0.011170985
5.304587 0.0067113027
5.300285 0.0038711013
5.295983 0.0021435088
5.291681 0.0011393138
5.287379 0.00058125296
5.283077 0.00028462386
5.278774 0.0001337637
5.274472 6.0334497e-05
5.27017 2.6120325e-05
5.265868 1.0852025e-05
5.261566 4.3259297e-06
5.257264 1.6580959e-06
5.252961 6.0584274e-07
5.248659 2.125764e-07
5.244357 7.440174e-08
5.240055 2.125764e-08
5.235753 5.31441e-09
5.231451 0
5.227149 0
5.222846 0
5.218544 0
5.214242 0
5.20994 0
5.205638 0
5.201336 0
5.197034 0
5.192731 0
5.188429 0
5.184127 0
5.179825 0
5.175523 0
5.171221 0
5.166918 0
5.162616 0
5.158314 0
5.154012 0
5.14971 0
5.145408 0
5.141106 0
5.136803 0
5.132501 0
5.128199 0
5.123897 0
5.119595 0
5.115293 0
5.11099 0
5.106688 0
5.102386 0
5.098084 0
5.093782 0
5.08948 0
5.085178 0
5.080875 0
5.076573 0
5.072271 0
5.067969 0
5.063667 0
5.059365 0
5.055063 0
5.05076 0
5.046458 0
5.042156 0
5.037854 0
5.033552 0
5.02925 0
5.024947 0
5.020645 0
5.016343 0
5.012041 0
5.007739 0
5.003437 0
4.999135 0
4.994832 0
4.99053 0
4.986228 0
4.981926 0
4.977624 0
4.973322 0
4.96902 0
4.964717 0
4.960415 0
4.956113 0
4.951811 0
4.947509 0
4.943207 0
4.938904 5.31441e-09
4.934602 2.125764e-08
4.9303 6.377292e-08
4.925998 1.9663317e-07
4.921696 5.7395628e-07
4.917394 1.5783798e-06
4.913092 4.1930695e-06
4.908789 1.0687279e-05
4.904487 2.6152212e-05
4.900185 6.1487724e-05
4.895883 0.00013886022
4.891581 0.0003012739
4.887279 0.0006280304
4.882976 0.0012579687
4.878674 0.0024214737
4.874372 0.0044798776
4.87007 0.0079670287
4.865768 0.013622231
4.861466 0.022398421
4.857164 0.035425905
4.852861 0.053914418
4.848559 0.078986492
4.844257 0.11145433
4.839955 0.15157649
4.835653 0.19885218
4.831351 0.25191907
4.827049 0.30860693
4.822746 0.36616156
4.818444 0.42160149
4.814142 0.47212071
4.80984 0.51542694
4.805538 0.54992131
4.801236 0.57467993
4.796933 0.58927288
4.792631 0.59351945
4.788329 0.58730144
4.784027 0.57052732
4.779725 0.54326903
4.775423 0.50601191
4.771121 0.45990252
4.766818 0.40687258
4.762516 0.34956302
4.758214 0.29104665
4.753912 0.234421
4.74961 0.18238447
4.745308 0.13690646
4.741006 0.09906361
4.736703 0.069057564
4.732401 0.046379717
4.728099 0.03005893
4.723797 0.018924848
4.719495 0.011835776
4.715193 0.0078450151
4.71089 0.0063024492
4.706588 0.0069018987
4.702286 0.0096880685
4.697984 0.015031713
4.693682 0.023573107
4.68938 0.036127168
4.685078 0.053542697
4.680775 0.076515807
4.676473 0.10537186
4.672171 0.13984842
4.667869 0.17892604
4.663567 0.2207585
4.659265 0.26274379
4.654962 0.30175187
4.65066 0.33448986
4.646358 0.35794896
4.642056 0.36985168
4.637754 0.36901002
4.633452 0.3555203
4.62915 0.33075421
4.624847 0.29715069
4.620545 0.25785716
4.616243 0.21630036
4.611941 0.1757774
4.607639 0.13914545
4.603337 0.10865553
4.599035 0.085933547
4.594732 0.072070165
4.59043 0.067752573
4.586128 0.073363873
4.581826 0.088991283
4.577524 0.11432081
4.573222 0.14844295
4.568919 0.18963911
4.564617 0.23524577
4.560315 0.28169153
4.556013 0.32476522
4.551711 0.36010857
4.547409 0.38385262
4.543107 0.39325828
4.538804 0.38720187
4.534502 0.36637586
4.5302 0.33314804
4.525898 0.29111338
4.521596 0.2444529
4.517294 0.19725556
4.512991 0.15295234
4.508689 0.1139637
4.504387 0.081592445
4.500085 0.056129975
4.495783 0.037101262
4.491481 0.023562324
4.487179 0.01437702
4.482876 0.0084280378
4.478574 0.0047465281
4.474272 0.0025680505
4.46997 0.0013347832
4.465668 0.00066661833
4.461366 0.00032029418
4.457064 0.00014919143
4.452761 7.0325588e-05
4.448459 4.0750896e-05
4.444157 4.2881974e-05
4.439855 7.7739189e-05
4.435553 0.00016513998
4.431251 0.00035080952
4.426948 0.00072105915
4.422646 0.0014258403
4.418344 0.0027101365
4.414042 0.0049511488
4.40974 0.0086946458
4.405438 0.014678305
4.401136 0.023824766
4.396833 0.037184411
4.392531 0.055811514
4.388229 0.080568863
4.383927 0.11187675
4.379625 0.14944727
4.375323 0.19206802
4.371021 0.23750942
4.366718 0.28261869
4.362416 0.32362808
4.358114 0.35665116
4.353812 0.37828345
4.34951 0.38618278
4.345208 0.37949614
4.340905 0.35903097
4.336603 0.32713176
4.332301 0.28729857
4.327999 0.24364734
4.323697 0.20034294
4.319395 0.16112575
4.315093 0.12900836
4.31079 0.10615706
4.306488 0.093916801
4.302186 0.092903832
4.297884 0.10308927
4.293582 0.12382318
4.28928 0.15379374
4.284977 0.19096056
4.280675 0.23253029
4.276373 0.27504506
4.272071 0.31462786
4.267769 0.34738134
4.263467 0.36988316
4.259165 0.37967946
4.254862 0.37566374
4.25056 0.358248
4.246258 0.32928082
4.241956 0.29172991
4.237654 0.24920394
4.233352 0.20542324
4.22905 0.16375194
4.224747 0.12687616
4.220445 0.096664595
4.216143 0.074196152
4.211841 0.059898109
4.207539 0.053719576
4.203237 0.055270821
4.198934 0.063885644
4.194632 0.078602377
4.19033 0.098096547
4.186028 0.12062391
4.181726 0.14403667
4.177424 0.16591634
4.173122 0.18382781
4.168819 0.19565372
4.164517 0.19993195
4.160215 0.19610613
4.155913 0.18461669
4.151611 0.16680254
4.147309 0.14463653
4.143007 0.12036314
4.138704 0.096127494
4.134402 0.073678321
4.1301 0.054196284
4.125798 0.038259283
4.121496 0.025920397
4.117194 0.016853264
4.112891 0.010516319
4.108589 0.0062976875
4.104287 0.0036193949
4.099985 0.0019963103
4.095683 0.001056712
4.091381 0.00053681387
4.087079 0.00026171343
4.082776 0.00012245464
4.078474 5.49882e-05
4.074172 2.3696954e-05
4.06987 9.799772e-06
4.065568 3.8901481e-06
4.061266 1.4827204e-06
4.056963 5.4206982e-07
4.052661 1.9131876e-07
4.048359 6.377292e-08
4.044057 2.125764e-08
4.039755 5.31441e-09
4.035453 0
4.031151 0
4.026848 0
4.022546 0
4.018244 0
4.013942 0
4.00964 0
4.005338 0
4.001036 0
3.996733 0
3.992431 0
3.988129 0
3.983827 0
3.979525 0
3.975223 0
3.97092 0
3.966618 0
3.962316 0
3.958014 0
3.953712 0
3.94941 0
3.945108 0
3.940805 0
3.936503 0
3.932201 0
3.927899 0
3.923597 0
3.919295 0
3.914992 0
3.91069 0
3.906388 0
3.902086 0
3.897784 0
3.893482 0
3.88918 0
3.884877 0
3.880575 0
3.876273 0
3.871971 0
3.867669 0
3.863367 0
3.859065 0
3.854762 0
3.85046 0
3.846158 0
3.841856 0
3.837554 0
3.833252 0
3.828949 0
3.824647 0
3.820345 0
3.816043 0
3.811741 0
3.807439 0
3.803137 0
3.798834 0
3.794532 0
3.79023 0
3.785928 0
3.781626 0
3.777324 0
3.773022 0
3.768719 0
3.764417 0
3.760115 0
3.755813 0
3.751511 0
3.747209 0
3.742906 0
3.738604 0
3.734302 0
3.73 0
