# Supplementary material for: Structural motifs of gold cluster anions with 17 to 69 atoms
Source: Nat Commun. 2026 Apr 10;17:5099. doi: 10.1038/s41467-026-71649-9 (PMC13246909; doi:10.1038/s41467-026-71649-9)
Supplement: Supplementary file 5 — Source Data [file 41467_2026_71649_MOESM5_ESM.zip › SupplementaryFigure6/33_exp.dat]

3.8 0.00068587106
3.8004401 0.00075108561
3.8008802 0.0008241211
3.8013203 0.0009021714
3.8017604 0.00098243045
3.8022004 0.0010620921
3.8026405 0.0011383504
3.8030806 0.0012083991
3.8035207 0.0012694321
3.8039608 0.0013186434
3.8044009 0.0013532269
3.804841 0.0013703765
3.8052811 0.0013717421
3.8057211 0.0013717421
3.8061612 0.0013717421
3.8066013 0.0013717421
3.8070414 0.0013717421
3.8074815 0.0013717421
3.8079216 0.0013717421
3.8083617 0.0013717421
3.8088018 0.0013717421
3.8092418 0.0013717421
3.8096819 0.0013717421
3.810122 0.0013717421
3.8105621 0.0013717421
3.8110022 0.0013717421
3.8114423 0.0013717421
3.8118824 0.0013717421
3.8123225 0.0013717421
3.8127626 0.0013717421
3.8132026 0.0013717421
3.8136427 0.0013717421
3.8140828 0.0013717421
3.8145229 0.0013717421
3.814963 0.0013717421
3.8154031 0.0013717421
3.8158432 0.0013717421
3.8162833 0.0013717421
3.8167233 0.0013717421
3.8171634 0.0013717421
3.8176035 0.0013717421
3.8180436 0.0013717421
3.8184837 0.0013717421
3.8189238 0.0013717421
3.8193639 0.0013717421
3.819804 0.0013717421
3.820244 0.0013717421
3.8206841 0.0013717421
3.8211242 0.0013717421
3.8215643 0.0013717421
3.8220044 0.0013717421
3.8224445 0.0013717421
3.8228846 0.0013717421
3.8233247 0.0013717421
3.8237648 0.0013717421
3.8242048 0.0013717421
3.8246449 0.0013717421
3.825085 0.0013717421
3.8255251 0.0013717421
3.8259652 0.0013717421
3.8264053 0.0013717421
3.8268454 0.0013717421
3.8272855 0.0013717421
3.8277255 0.0013717421
3.8281656 0.0013717421
3.8286057 0.0013717421
3.8290458 0.0013717421
3.8294859 0.0013717421
3.829926 0.0013717421
3.8303661 0.0013646582
3.8308062 0.0013389573
3.8312462 0.0012971425
3.8316863 0.0012420201
3.8321264 0.001176396
3.8325665 0.0011030765
3.8330066 0.0010248676
3.8334467 0.00094457531
3.8338868 0.00086500583
3.8343269 0.00078896523
3.834767 0.0007192596
3.835207 0.00065634299
3.8356471 0.00058709951
3.8360872 0.00051135524
3.8365273 0.00043191627
3.8369674 0.00035158871
3.8374075 0.00027317866
3.8378476 0.00019949219
3.8382877 0.00013333541
3.8387277 7.751442e-05
3.8391678 3.4835302e-05
3.8396079 8.1041558e-06
3.840048 0
3.8404881 0
3.8409282 0
3.8413683 0
3.8418084 0
3.8422484 0
3.8426885 0
3.8431286 0
3.8435687 0
3.8440088 0
3.8444489 0
3.844889 0
3.8453291 0
3.8457692 0
3.8462092 0
3.8466493 0
3.8470894 0
3.8475295 0
3.8479696 0
3.8484097 0
3.8488498 0
3.8492899 0
3.8497299 0
3.85017 0
3.8506101 0
3.8510502 0
3.8514903 0
3.8519304 0
3.8523705 0
3.8528106 0
3.8532507 0
3.8536907 0
3.8541308 0
3.8545709 0
3.855011 0
3.8554511 0
3.8558912 0
3.8563313 0
3.8567714 0
3.8572114 0
3.8576515 0
3.8580916 0
3.8585317 0
3.8589718 0
3.8594119 0
3.859852 0
3.8602921 4.5435892e-06
3.8607321 2.7258849e-05
3.8611722 6.6559831e-05
3.8616123 0.00011964044
3.8620524 0.00018369458
3.8624925 0.00025591616
3.8629326 0.00033349907
3.8633727 0.00041363724
3.8638128 0.00049352455
3.8642529 0.00057035492
3.8646929 0.00064132226
3.865133 0.00070459145
3.8655731 0.00077246597
3.8660132 0.0008473132
3.8664533 0.00092632706
3.8668934 0.0010067015
3.8673335 0.0010856303
3.8677736 0.0011603074
3.8682136 0.0012279269
3.8686537 0.0012856824
3.8690938 0.0013307681
3.8695339 0.0013603777
3.869974 0.0013717051
3.8704141 0.0013717421
3.8708542 0.0013717421
3.8712943 0.0013717421
3.8717343 0.0013717421
3.8721744 0.0013717421
3.8726145 0.0013717421
3.8730546 0.0013717421
3.8734947 0.0013717421
3.8739348 0.0013717421
3.8743749 0.0013717421
3.874815 0.0013717421
3.8752551 0.0013717421
3.8756951 0.0013717421
3.8761352 0.0013717421
3.8765753 0.0013717421
3.8770154 0.0013717421
3.8774555 0.0013717421
3.8778956 0.0013717421
3.8783357 0.0013717421
3.8787758 0.0013717421
3.8792158 0.0013717421
3.8796559 0.0013717421
3.880096 0.0013717421
3.8805361 0.0013717421
3.8809762 0.0013717421
3.8814163 0.0013717421
3.8818564 0.0013717421
3.8822965 0.0013717421
3.8827365 0.0013717421
3.8831766 0.0013717421
3.8836167 0.0013717421
3.8840568 0.0013717421
3.8844969 0.0013717421
3.884937 0.0013717421
3.8853771 0.0013792497
3.8858172 0.0014053877
3.8862573 0.0014475693
3.8866973 0.0015029885
3.8871374 0.0015688391
3.8875775 0.0016423151
3.8880176 0.0017206103
3.8884577 0.0018009187
3.8888978 0.0018804342
3.8893379 0.0019563505
3.889778 0.0020258619
3.890218 0.0020875232
3.8906581 0.0021478919
3.8910982 0.0022082606
3.8915383 0.0022686294
3.8919784 0.0023289981
3.8924185 0.0023893668
3.8928586 0.0024497355
3.8932987 0.0025101043
3.8937387 0.002570473
3.8941788 0.0026308417
3.8946189 0.0026912104
3.895059 0.0027514835
3.8954991 0.0028051139
3.8959392 0.002848117
3.8963793 0.0028804931
3.8968194 0.0029022424
3.8972595 0.0029133645
3.8976995 0.0029138597
3.8981396 0.0029037277
3.8985797 0.0028829689
3.8990198 0.0028515829
3.8994599 0.00280957
3.8999 0.0027569299
3.9003401 0.0026968357
3.9007802 0.0026364669
3.9012202 0.0025760982
3.9016603 0.0025157295
3.9021004 0.0024553608
3.9025405 0.002394992
3.9029806 0.0023346233
3.9034207 0.0022742546
3.9038608 0.0022138859
3.9043009 0.0021535171
3.9047409 0.0020931484
3.905181 0.0020327797
3.9056211 0.001972411
3.9060612 0.0019120422
3.9065013 0.0018516735
3.9069414 0.0017913048
3.9073815 0.0017309361
3.9078216 0.0016705674
3.9082617 0.0016101986
3.9087017 0.0015498299
3.9091418 0.0014894612
3.9095819 0.0014290925
3.910022 0.001368737
3.9104621 0.0013142131
3.9109022 0.0012703163
3.9113423 0.0012370464
3.9117824 0.0012144036
3.9122224 0.0012023878
3.9126625 0.0012009991
3.9131026 0.0012102374
3.9135427 0.0012301026
3.9139828 0.0012605949
3.9144229 0.0013017143
3.914863 0.0013534606
3.9153031 0.0014133143
3.9157431 0.001473683
3.9161832 0.0015340517
3.9166233 0.0015944204
3.9170634 0.0016547892
3.9175035 0.0017151579
3.9179436 0.0017755266
3.9183837 0.0018358953
3.9188238 0.0018962641
3.9192639 0.0019566328
3.9197039 0.0020170015
3.920144 0.0020773702
3.9205841 0.002137739
3.9210242 0.0021981077
3.9214643 0.0022584764
3.9219044 0.0023188451
3.9223445 0.0023792139
3.9227846 0.0024395826
3.9232246 0.0024999513
3.9236647 0.00256032
3.9241048 0.0026206888
3.9245449 0.0026810575
3.924985 0.0027414262
3.9254251 0.0027968376
3.9258652 0.002841628
3.9263053 0.0028757915
3.9267453 0.0028993278
3.9271854 0.0029122373
3.9276255 0.0029145198
3.9280656 0.002906175
3.9285057 0.0028872034
3.9289458 0.0028576048
3.9293859 0.002817379
3.929826 0.0027665263
3.9302661 0.0027069886
3.9307061 0.0026466199
3.9311462 0.0025862512
3.9315863 0.0025258824
3.9320264 0.0024655137
3.9324665 0.002405145
3.9329066 0.0023447763
3.9333467 0.0022844075
3.9337868 0.0022240388
3.9342268 0.0021636701
3.9346669 0.0021033014
3.935107 0.0020426251
3.9355471 0.0019752503
3.9359872 0.0019007372
3.9364273 0.0018218915
3.9368674 0.0017415195
3.9373075 0.0016624273
3.9377475 0.0015874209
3.9381876 0.0015193063
3.9386277 0.00146089
3.9390678 0.0014149776
3.9395079 0.0013843756
3.939948 0.0013718897
3.9403881 0.0013717421
3.9408282 0.0013717421
3.9412683 0.0013717421
3.9417083 0.0013717421
3.9421484 0.0013717421
3.9425885 0.0013717421
3.9430286 0.0013717421
3.9434687 0.0013717421
3.9439088 0.0013717421
3.9443489 0.0013717421
3.944789 0.0013717421
3.945229 0.0013717421
3.9456691 0.0013717421
3.9461092 0.0013717421
3.9465493 0.0013717421
3.9469894 0.0013717421
3.9474295 0.0013717421
3.9478696 0.0013717421
3.9483097 0.0013717421
3.9487497 0.0013717421
3.9491898 0.0013717421
3.9496299 0.0013717421
3.95007 0.0013715493
3.9505101 0.0013619972
3.9509502 0.0013396246
3.9513903 0.0013066142
3.9518304 0.0012651483
3.9522705 0.0012174097
3.9527105 0.0011655807
3.9531506 0.0011118439
3.9535907 0.0010583818
3.9540308 0.0010073769
3.9544709 0.00096101171
3.954911 0.00092146883
3.9553511 0.00088859163
3.9557912 0.0008584772
3.9562312 0.00083090155
3.9566713 0.0008057756
3.9571114 0.00078301025
3.9575515 0.00076251645
3.9579916 0.00074420509
3.9584317 0.00072798709
3.9588718 0.00071377339
3.9593119 0.0007014749
3.959752 0.00069100251
3.960192 0.0006837773
3.9606321 0.00069106368
3.9610722 0.00071397469
3.9615123 0.00075103016
3.9619524 0.00080074999
3.9623925 0.00086165399
3.9628326 0.00093226207
3.9632727 0.0010110941
3.9637127 0.0010966699
3.9641528 0.0011875093
3.9645929 0.0012821322
3.965033 0.0013791979
3.9654731 0.0015038934
3.9659132 0.0016690617
3.9663533 0.0018652053
3.9667934 0.0020828267
3.9672334 0.0023124283
3.9676735 0.0025445125
3.9681136 0.0027695818
3.9685537 0.0029781385
3.9689938 0.0031606855
3.9694339 0.0033077247
3.969874 0.0034097588
3.9703141 0.0034687162
3.9707542 0.0035119019
3.9711942 0.0035421335
3.9716343 0.0035605329
3.9720744 0.003568223
3.9725145 0.0035663259
3.9729546 0.0035559643
3.9733947 0.0035382604
3.9738348 0.0035143368
3.9742749 0.0034853159
3.9747149 0.00345232
3.975155 0.0034147984
3.9755951 0.0033559436
3.9760352 0.0032764405
3.9764753 0.0031830232
3.9769154 0.0030824266
3.9773555 0.0029813853
3.9777956 0.0028866339
3.9782356 0.002804907
3.9786757 0.0027429392
3.9791158 0.0027074653
3.9795559 0.0027052199
3.979996 0.0027429373
3.9804361 0.0028033041
3.9808762 0.0028636728
3.9813163 0.0029240416
3.9817564 0.0029844103
3.9821964 0.003044779
3.9826365 0.0031051477
3.9830766 0.0031655165
3.9835167 0.0032258852
3.9839568 0.0032862539
3.9843969 0.0033466226
3.984837 0.0034069914
3.9852771 0.0034693494
3.9857171 0.0035398147
3.9861572 0.0036163346
3.9865973 0.0036961025
3.9870374 0.0037763128
3.9874775 0.003854159
3.9879176 0.0039268353
3.9883577 0.0039915354
3.9887978 0.0040454534
3.9892378 0.004085783
3.9896779 0.0041097182
3.990118 0.0041152263
3.9905581 0.0041152263
3.9909982 0.0041152263
3.9914383 0.0041152263
3.9918784 0.0041152263
3.9923185 0.0041152263
3.9927586 0.0041152263
3.9931986 0.0041152263
3.9936387 0.0041152263
3.9940788 0.0041152263
3.9945189 0.0041152263
3.994959 0.0041152263
3.9953991 0.0041152263
3.9958392 0.0041152263
3.9962793 0.0041152263
3.9967193 0.0041152263
3.9971594 0.0041152263
3.9975995 0.0041152263
3.9980396 0.0041152263
3.9984797 0.0041152263
3.9989198 0.0041152263
3.9993599 0.0041152263
3.9998 0.0041152263
4.00024 0.0041152263
4.0006801 0.0041152263
4.0011202 0.0041152263
4.0015603 0.0041152263
4.0020004 0.0041152263
4.0024405 0.0041152263
4.0028806 0.0041152263
4.0033207 0.0041152263
4.0037608 0.0041152263
4.0042008 0.0041152263
4.0046409 0.0041152263
4.005081 0.0041152263
4.0055211 0.0041152263
4.0059612 0.0041152263
4.0064013 0.0041152263
4.0068414 0.0041152263
4.0072815 0.0041152263
4.0077215 0.0041152263
4.0081616 0.0041152263
4.0086017 0.0041152263
4.0090418 0.0041152263
4.0094819 0.0041152263
4.009922 0.0041152263
4.0103621 0.0041069591
4.0108022 0.0040768235
4.0112422 0.0040283438
4.0116823 0.0039654483
4.0121224 0.0038920657
4.0125625 0.0038121244
4.0130026 0.0037295532
4.0134427 0.0036482804
4.0138828 0.0035722346
4.0143229 0.0035053442
4.014763 0.0034515379
4.015203 0.0034140198
4.0156431 0.0033906236
4.0160832 0.0033816203
4.0165233 0.0033881321
4.0169634 0.0034112815
4.0174035 0.0034521909
4.0178436 0.0035119829
4.0182837 0.0035917797
4.0187237 0.0036927038
4.0191638 0.0038158778
4.0196039 0.0039624239
4.020044 0.0041334432
4.0204841 0.0043273018
4.0209242 0.0045424145
4.0213643 0.0047787812
4.0218044 0.0050364019
4.0222444 0.0053152767
4.0226845 0.0056154055
4.0231246 0.0059367883
4.0235647 0.0062794252
4.0240048 0.0066433162
4.0244449 0.0070284612
4.024885 0.0074348602
4.0253251 0.0078567154
4.0257652 0.0082792964
4.0262052 0.0087018775
4.0266453 0.0091244586
4.0270854 0.0095470398
4.0275255 0.0099696209
4.0279656 0.010392202
4.0284057 0.010814783
4.0288458 0.011237364
4.0292859 0.011659945
4.0297259 0.012082526
4.030166 0.012505107
4.0306061 0.012927688
4.0310462 0.01335027
4.0314863 0.01377285
4.0319264 0.014195432
4.0323665 0.014618012
4.0328066 0.015040594
4.0332466 0.015463176
4.0336867 0.015885756
4.0341268 0.016308337
4.0345669 0.016730918
4.035007 0.017153495
4.0354471 0.017560119
4.0358872 0.017937712
4.0363273 0.018289081
4.0367674 0.018617033
4.0372074 0.018924372
4.0376475 0.019213904
4.0380876 0.019488438
4.0385277 0.019750778
4.0389678 0.020003728
4.0394079 0.020250099
4.039848 0.020492694
4.0402881 0.020721667
4.0407281 0.020900412
4.0411682 0.021035676
4.0416083 0.021137881
4.0420484 0.021217451
4.0424885 0.021284807
4.0429286 0.021350373
4.0433687 0.021424571
4.0438088 0.021517823
4.0442488 0.021640553
4.0446889 0.021803184
4.045129 0.022013894
4.0455691 0.022244652
4.0460092 0.022487701
4.0464493 0.022747856
4.0468894 0.023029925
4.0473295 0.023338717
4.0477696 0.023679045
4.0482096 0.02405572
4.0486497 0.02447355
4.0490898 0.024937346
4.0495299 0.025451919
4.04997 0.026022081
4.0504101 0.026625627
4.0508502 0.027229314
4.0512903 0.027833001
4.0517303 0.028436689
4.0521704 0.029040376
4.0526105 0.029644063
4.0530506 0.03024775
4.0534907 0.030851438
4.0539308 0.031455125
4.0543709 0.032058812
4.054811 0.032662499
4.0552511 0.033266187
4.0556911 0.033869874
4.0561312 0.034473561
4.0565713 0.035077248
4.0570114 0.035680936
4.0574515 0.036284623
4.0578916 0.03688831
4.0583317 0.037491997
4.0587718 0.038095684
4.0592118 0.038699372
4.0596519 0.039303059
4.060092 0.039909427
4.0605321 0.040596189
4.0609722 0.041387514
4.0614123 0.042267576
4.0618524 0.043220549
4.0622925 0.044230605
4.0627325 0.045281919
4.0631726 0.046358664
4.0636127 0.047445014
4.0640528 0.048525141
4.0644929 0.049583222
4.064933 0.050603428
4.0653731 0.051600176
4.0658132 0.052616868
4.0662533 0.053649652
4.0666933 0.054693734
4.0671334 0.055744328
4.0675735 0.056796643
4.0680136 0.057845892
4.0684537 0.058887284
4.0688938 0.05991603
4.0693339 0.060927343
4.069774 0.061916432
4.070214 0.062850597
4.0706541 0.063566532
4.0710942 0.06407621
4.0715343 0.064424938
4.0719744 0.064658019
4.0724145 0.064820763
4.0728546 0.064958471
4.0732947 0.06511645
4.0737347 0.065340007
4.0741748 0.065674447
4.0746149 0.066165077
4.075055 0.066855535
4.0754951 0.067651571
4.0759352 0.068476513
4.0763753 0.069329299
4.0768154 0.070208872
4.0772555 0.071114173
4.0776955 0.072044139
4.0781356 0.072997712
4.0785757 0.073973834
4.0790158 0.074971443
4.0794559 0.07598948
4.079896 0.077026886
4.0803361 0.07809331
4.0807762 0.079208236
4.0812162 0.080363121
4.0816563 0.081548316
4.0820964 0.082754176
4.0825365 0.083971049
4.0829766 0.085189291
4.0834167 0.086399251
4.0838568 0.087591283
4.0842969 0.088755738
4.0847369 0.089882967
4.085177 0.090941241
4.0856171 0.091744808
4.0860572 0.092309831
4.0864973 0.092705953
4.0869374 0.093002816
4.0873775 0.093270063
4.0878176 0.093577336
4.0882577 0.093994277
4.0886977 0.094590528
4.0891378 0.095435731
4.0895779 0.096599528
4.090018 0.09815118
4.0904581 0.099901874
4.0908982 0.10165257
4.0913383 0.10340326
4.0917784 0.10515395
4.0922184 0.10690465
4.0926585 0.10865534
4.0930986 0.11040603
4.0935387 0.11215672
4.0939788 0.11390742
4.0944189 0.11565811
4.094859 0.1174088
4.0952991 0.1191595
4.0957391 0.12091019
4.0961792 0.12266088
4.0966193 0.12441158
4.0970594 0.12616227
4.0974995 0.12791296
4.0979396 0.12966366
4.0983797 0.13141435
4.0988198 0.13316504
4.0992599 0.13491574
4.0996999 0.13666643
4.10014 0.13841712
4.1005801 0.14016782
4.1010202 0.1419185
4.1014603 0.1436692
4.1019004 0.14541989
4.1023405 0.14717059
4.1027806 0.14892128
4.1032206 0.15067198
4.1036607 0.15242266
4.1041008 0.15417336
4.1045409 0.15592405
4.104981 0.15767475
4.1054211 0.15945224
4.1058612 0.16128525
4.1063013 0.16316925
4.1067413 0.16509957
4.1071814 0.16707163
4.1076215 0.1690808
4.1080616 0.17112244
4.1085017 0.17319193
4.1089418 0.17528468
4.1093819 0.17739602
4.109822 0.17952137
4.1102621 0.18167075
4.1107021 0.18390192
4.1111422 0.18621929
4.1115823 0.18862062
4.1120224 0.19110365
4.1124625 0.1936661
4.1129026 0.19630576
4.1133427 0.19902033
4.1137828 0.20180756
4.1142228 0.2046652
4.1146629 0.20759099
4.115103 0.21058683
4.1155431 0.21374433
4.1159832 0.21707128
4.1164233 0.2205269
4.1168634 0.22407049
4.1173035 0.22766132
4.1177435 0.23125866
4.1181836 0.23482177
4.1186237 0.23830992
4.1190638 0.24168237
4.1195039 0.24489842
4.119944 0.24791731
4.1203841 0.25079414
4.1208242 0.25366513
4.1212643 0.25653119
4.1217043 0.25939136
4.1221444 0.2622446
4.1225845 0.2650899
4.1230246 0.26792631
4.1234647 0.27075278
4.1239048 0.27356833
4.1243449 0.27637195
4.124785 0.27916263
4.125225 0.2819413
4.1256651 0.28471826
4.1261052 0.28749523
4.1265453 0.29027218
4.1269854 0.29304915
4.1274255 0.2958261
4.1278656 0.29860307
4.1283057 0.30138003
4.1287457 0.304157
4.1291858 0.30693395
4.1296259 0.30971092
4.130066 0.31248787
4.1305061 0.31526484
4.1309462 0.3180418
4.1313863 0.32081877
4.1318264 0.32359572
4.1322665 0.32637269
4.1327065 0.32914964
4.1331466 0.3319266
4.1335867 0.33470357
4.1340268 0.33748052
4.1344669 0.34025749
4.134907 0.34303444
4.1353471 0.34560547
4.1357872 0.3475842
4.1362272 0.34905856
4.1366673 0.35013204
4.1371074 0.35090812
4.1375475 0.35149029
4.1379876 0.35198202
4.1384277 0.3524868
4.1388678 0.35310812
4.1393079 0.35394945
4.1397479 0.35511428
4.140188 0.35665835
4.1406281 0.35826663
4.1410682 0.35987605
4.1415083 0.36150469
4.1419484 0.36317064
4.1423885 0.36489198
4.1428286 0.36668675
4.1432687 0.36857303
4.1437087 0.37056892
4.1441488 0.37269247
4.1445889 0.37496176
4.145029 0.37739462
4.1454691 0.37994413
4.1459092 0.38255567
4.1463493 0.38521597
4.1467894 0.38791176
4.1472294 0.39062974
4.1476695 0.39335664
4.1481096 0.39607919
4.1485497 0.39878412
4.1489898 0.40145813
4.1494299 0.40408796
4.14987 0.40666033
4.1503101 0.40917663
4.1507502 0.4116734
4.1511902 0.41415613
4.1516303 0.41662796
4.1520704 0.41909202
4.1525105 0.42155147
4.1529506 0.42400944
4.1533907 0.42646907
4.1538308 0.42893351
4.1542709 0.4314059
4.1547109 0.43388938
4.155151 0.43639473
4.1555911 0.43900951
4.1560312 0.44173453
4.1564713 0.44454029
4.1569114 0.44739726
4.1573515 0.45027593
4.1577916 0.45314678
4.1582316 0.45598027
4.1586717 0.45874691
4.1591118 0.46141719
4.1595519 0.46396155
4.159992 0.46635051
4.1604321 0.46850783
4.1608722 0.47039011
4.1613123 0.47202314
4.1617524 0.47343273
4.1621924 0.47464475
4.1626325 0.47568498
4.1630726 0.4765793
4.1635127 0.4773535
4.1639528 0.47803342
4.1643929 0.4786449
4.164833 0.47921376
4.1652731 0.47976693
4.1657131 0.48032119
4.1661532 0.48087317
4.1665933 0.48141831
4.1670334 0.48195214
4.1674735 0.4824701
4.1679136 0.48296765
4.1683537 0.48344032
4.1687938 0.48388354
4.1692338 0.48429281
4.1696739 0.48466359
4.170114 0.48499267
4.1705541 0.48530387
4.1709942 0.48560868
4.1714343 0.48590861
4.1718744 0.4862051
4.1723145 0.48649963
4.1727546 0.48679366
4.1731946 0.48708866
4.1736347 0.48738609
4.1740748 0.48768743
4.1745149 0.48799414
4.174955 0.48830768
4.1753951 0.48863436
4.1758352 0.48897957
4.1762753 0.48933963
4.1767153 0.48971078
4.1771554 0.49008923
4.1775955 0.49047123
4.1780356 0.49085302
4.1784757 0.4912308
4.1789158 0.49160082
4.1793559 0.49195933
4.179796 0.49230254
4.180236 0.49262044
4.1806761 0.49287678
4.1811162 0.49306311
4.1815563 0.49317569
4.1819964 0.49321074
4.1824365 0.4931645
4.1828766 0.49303317
4.1833167 0.49281302
4.1837568 0.49250026
4.1841968 0.49209114
4.1846369 0.49158188
4.185077 0.49096947
4.1855171 0.4902844
4.1859572 0.48954856
4.1863973 0.48876807
4.1868374 0.48794905
4.1872775 0.48709763
4.1877175 0.48621993
4.1881576 0.48532206
4.1885977 0.48441016
4.1890378 0.48349034
4.1894779 0.48256874
4.189918 0.48165145
4.1903581 0.48074015
4.1907982 0.47982565
4.1912382 0.4789021
4.1916783 0.47796379
4.1921184 0.47700505
4.1925585 0.47602018
4.1929986 0.47500348
4.1934387 0.47394927
4.1938788 0.47285185
4.1943189 0.47170554
4.194759 0.47050464
4.195199 0.46922103
4.1956391 0.46769706
4.1960792 0.46592624
4.1965193 0.46393664
4.1969594 0.46175631
4.1973995 0.45941332
4.1978396 0.45693575
4.1982797 0.45435166
4.1987197 0.45168911
4.1991598 0.44897617
4.1995999 0.44624092
4.20004 0.44351005
4.2004801 0.44062794
4.2009202 0.43751653
4.2013603 0.43423745
4.2018004 0.43085235
4.2022404 0.42742285
4.2026805 0.42401059
4.2031206 0.42067717
4.2035607 0.41748427
4.2040008 0.41449347
4.2044409 0.41176643
4.204881 0.40936477
4.2053211 0.40725123
4.2057612 0.40519344
4.2062012 0.4031703
4.2066413 0.40117346
4.2070814 0.39919455
4.2075215 0.39722525
4.2079616 0.39525719
4.2084017 0.393282
4.2088418 0.39129136
4.2092819 0.38927689
4.2097219 0.38723025
4.210162 0.38514626
4.2106021 0.38305347
4.2110422 0.38096069
4.2114823 0.37886791
4.2119224 0.37677513
4.2123625 0.37468235
4.2128026 0.37258956
4.2132426 0.37049678
4.2136827 0.36840399
4.2141228 0.36631121
4.2145629 0.36421844
4.215003 0.36212565
4.2154431 0.36003287
4.2158832 0.35794008
4.2163233 0.3558473
4.2167634 0.35375451
4.2172034 0.35166174
4.2176435 0.34956896
4.2180836 0.34747617
4.2185237 0.34538339
4.2189638 0.3432906
4.2194039 0.34119782
4.219844 0.33910503
4.2202841 0.33698222
4.2207241 0.33472997
4.2211642 0.33235156
4.2216043 0.32985959
4.2220444 0.32726664
4.2224845 0.32458532
4.2229246 0.32182822
4.2233647 0.31900794
4.2238048 0.31613708
4.2242448 0.31322822
4.2246849 0.31029398
4.225125 0.30730738
4.2255651 0.3036365
4.2260052 0.29919177
4.2264453 0.29414866
4.2268854 0.28868265
4.2273255 0.28296919
4.2277656 0.2771838
4.2282056 0.27150193
4.2286457 0.26609908
4.2290858 0.2611507
4.2295259 0.25683228
4.229966 0.2533193
4.2304061 0.25069624
4.2308462 0.24881632
4.2312863 0.24752978
4.2317263 0.24668719
4.2321664 0.24613912
4.2326065 0.24573615
4.2330466 0.24532883
4.2334867 0.24476775
4.2339268 0.24390348
4.2343669 0.24258658
4.234807 0.24066763
4.235247 0.23805385
4.2356871 0.23496645
4.2361272 0.23153416
4.2365673 0.22785927
4.2370074 0.22404401
4.2374475 0.22019063
4.2378876 0.21640139
4.2383277 0.21277853
4.2387678 0.20942431
4.2392078 0.20644096
4.2396479 0.20393075
4.240088 0.20198469
4.2405281 0.20030505
4.2409682 0.19870588
4.2414083 0.19716812
4.2418484 0.1956727
4.2422885 0.19420055
4.2427285 0.19273262
4.2431686 0.19124982
4.2436087 0.18973311
4.2440488 0.18816342
4.2444889 0.18652165
4.244929 0.18478877
4.2453691 0.18298723
4.2458092 0.18118361
4.2462492 0.17937908
4.2466893 0.17757336
4.2471294 0.17576617
4.2475695 0.17395726
4.2480096 0.17214632
4.2484497 0.17033309
4.2488898 0.16851727
4.2493299 0.16669861
4.24977 0.16487682
4.25021 0.1630452
4.2506501 0.16116647
4.2510902 0.15924657
4.2515303 0.15729981
4.2519704 0.15534049
4.2524105 0.15338292
4.2528506 0.1514414
4.2532907 0.14953023
4.2537307 0.14766373
4.2541708 0.1458562
4.2546109 0.14412193
4.255051 0.14247571
4.2554911 0.14096412
4.2559312 0.13959741
4.2563713 0.13835583
4.2568114 0.1372196
4.2572515 0.13616899
4.2576915 0.13518422
4.2581316 0.13424554
4.2585717 0.13333318
4.2590118 0.13242738
4.2594519 0.1315084
4.259892 0.13055646
4.2603321 0.12957745
4.2607722 0.12862005
4.2612122 0.12768018
4.2616523 0.12675118
4.2620924 0.12582639
4.2625325 0.12489913
4.2629726 0.12396274
4.2634127 0.12301057
4.2638528 0.12203593
4.2642929 0.12103218
4.2647329 0.11999264
4.265173 0.11891245
4.2656131 0.11780541
4.2660532 0.11667887
4.2664933 0.11553653
4.2669334 0.1143821
4.2673735 0.1132193
4.2678136 0.11205182
4.2682537 0.11088338
4.2686937 0.10971769
4.2691338 0.10855844
4.2695739 0.10740936
4.270014 0.10627414
4.2704541 0.10515099
4.2708942 0.10403597
4.2713343 0.10292876
4.2717744 0.10182901
4.2722144 0.10073639
4.2726545 0.099650568
4.2730946 0.098571198
4.2735347 0.097497949
4.2739748 0.096430486
4.2744149 0.095368471
4.274855 0.094311569
4.2752951 0.093265997
4.2757351 0.092256202
4.2761752 0.091291368
4.2766153 0.090379247
4.2770554 0.089527587
4.2774955 0.088744139
4.2779356 0.08803665
4.2783757 0.087412874
4.2788158 0.086880558
4.2792559 0.086447451
4.2796959 0.086121305
4.280136 0.085906444
4.2805761 0.085754956
4.2810162 0.08564283
4.2814563 0.085561888
4.2818964 0.085503952
4.2823365 0.085460846
4.2827766 0.085424392
4.2832166 0.085386413
4.2836567 0.08533873
4.2840968 0.085273166
4.2845369 0.085181543
4.284977 0.085055686
4.2854171 0.084904586
4.2858572 0.084747141
4.2862973 0.084584808
4.2867373 0.084418995
4.2871774 0.08425111
4.2876175 0.084082562
4.2880576 0.08391476
4.2884977 0.083749112
4.2889378 0.083587026
4.2893779 0.083429911
4.289818 0.083279176
4.2902581 0.083137975
4.2906981 0.083014609
4.2911382 0.082909824
4.2915783 0.082823458
4.2920184 0.082755343
4.2924585 0.082705313
4.2928986 0.082673202
4.2933387 0.082658844
4.2937788 0.082662074
4.2942188 0.082682726
4.2946589 0.082720632
4.295099 0.082777233
4.2955391 0.082894243
4.2959792 0.08308755
4.2964193 0.083353691
4.2968594 0.083689206
4.2972995 0.08409063
4.2977395 0.084554503
4.2981796 0.085077364
4.2986197 0.085655749
4.2990598 0.086286198
4.2994999 0.086965247
4.29994 0.087689436
4.3003801 0.08846745
4.3008202 0.089310406
4.3012603 0.090205601
4.3017003 0.091139993
4.3021404 0.092100546
4.3025805 0.093074221
4.3030206 0.094047979
4.3034607 0.095008783
4.3039008 0.095943593
4.3043409 0.09683937
4.304781 0.097683078
4.305221 0.098471959
4.3056611 0.099256092
4.3061012 0.10003762
4.3065413 0.1008088
4.3069814 0.1015619
4.3074215 0.10228917
4.3078616 0.10298288
4.3083017 0.1036353
4.3087417 0.10423868
4.3091818 0.10478529
4.3096219 0.10526739
4.310062 0.10567737
4.3105021 0.10602002
4.3109422 0.106309
4.3113823 0.10655521
4.3118224 0.10676958
4.3122625 0.10696302
4.3127025 0.10714643
4.3131426 0.10733073
4.3135827 0.10752683
4.3140228 0.10774565
4.3144629 0.10799809
4.314903 0.10829508
4.3153431 0.10863128
4.3157832 0.10897558
4.3162232 0.10932605
4.3166633 0.10968197
4.3171034 0.11004261
4.3175435 0.11040727
4.3179836 0.11077521
4.3184237 0.11114572
4.3188638 0.11151807
4.3193039 0.11189155
4.3197439 0.11226543
4.320184 0.11263804
4.3206241 0.11300371
4.3210642 0.11336855
4.3215043 0.11374106
4.3219444 0.1141297
4.3223845 0.11454295
4.3228246 0.11498929
4.3232647 0.11547719
4.3237047 0.11601513
4.3241448 0.11661159
4.3245849 0.11727505
4.325025 0.11801439
4.3254651 0.11896985
4.3259052 0.12021496
4.3263453 0.12170006
4.3267854 0.12337551
4.3272254 0.12519166
4.3276655 0.12709887
4.3281056 0.12904749
4.3285457 0.13098786
4.3289858 0.13287035
4.3294259 0.13464531
4.329866 0.13626308
4.3303061 0.13770495
4.3307461 0.13904632
4.3311862 0.14031333
4.3316263 0.14152724
4.3320664 0.14270938
4.3325065 0.14388103
4.3329466 0.14506347
4.3333867 0.14627801
4.3338268 0.14754595
4.3342669 0.14888857
4.3347069 0.15032717
4.335147 0.151897
4.3355871 0.15377322
4.3360272 0.15594883
4.3364673 0.15835473
4.3369074 0.16092178
4.3373475 0.16358089
4.3377876 0.16626291
4.3382276 0.16889874
4.3386677 0.17141926
4.3391078 0.17375536
4.3395479 0.1758379
4.339988 0.17759778
4.3404281 0.17915188
4.3408682 0.18068139
4.3413083 0.1821841
4.3417483 0.1836577
4.3421884 0.18509981
4.3426285 0.18650811
4.3430686 0.18788026
4.3435087 0.18921391
4.3439488 0.19050672
4.3443889 0.19175635
4.344829 0.19296047
4.3452691 0.19412684
4.3457091 0.19529326
4.3461492 0.19646169
4.3465893 0.19763001
4.3470294 0.19879609
4.3474695 0.19995783
4.3479096 0.2011131
4.3483497 0.20225978
4.3487898 0.20339575
4.3492298 0.2045189
4.3496699 0.20562712
4.35011 0.20671885
4.3505501 0.20780549
4.3509902 0.20889213
4.3514303 0.20997875
4.3518704 0.21106539
4.3523105 0.21215203
4.3527506 0.21323867
4.3531906 0.21432531
4.3536307 0.21541195
4.3540708 0.21649859
4.3545109 0.21758521
4.354951 0.21867185
4.3553911 0.21975849
4.3558312 0.22084513
4.3562713 0.22193177
4.3567113 0.22301841
4.3571514 0.22410503
4.3575915 0.22519167
4.3580316 0.22627831
4.3584717 0.22736495
4.3589118 0.22845159
4.3593519 0.22953823
4.359792 0.23062487
4.360232 0.23177553
4.3606721 0.2333052
4.3611122 0.2351907
4.3615523 0.23735454
4.3619924 0.23971916
4.3624325 0.24220708
4.3628726 0.24474077
4.3633127 0.24724269
4.3637528 0.24963535
4.3641928 0.25184122
4.3646329 0.25378278
4.365073 0.25538615
4.3655131 0.25676567
4.3659532 0.2580279
4.3663933 0.25919986
4.3668334 0.26030856
4.3672735 0.26138099
4.3677135 0.26244416
4.3681536 0.26352508
4.3685937 0.26465077
4.3690338 0.26584823
4.3694739 0.26714447
4.369914 0.2685665
4.3703541 0.27010962
4.3707942 0.2717142
4.3712342 0.27336483
4.3716743 0.27504764
4.3721144 0.27674882
4.3725545 0.27845451
4.3729946 0.28015089
4.3734347 0.2818241
4.3738748 0.28346032
4.3743149 0.28504568
4.374755 0.28656636
4.375195 0.28801015
4.3756351 0.2893852
4.3760752 0.29070704
4.3765153 0.29199012
4.3769554 0.29324893
4.3773955 0.29449789
4.3778356 0.29575147
4.3782757 0.29702412
4.3787157 0.2983303
4.3791558 0.29968446
4.3795959 0.30110107
4.380036 0.30259431
4.3804761 0.30413108
4.3809162 0.30567944
4.3813563 0.30723771
4.3817964 0.30880424
4.3822364 0.31037735
4.3826765 0.31195542
4.3831166 0.31353675
4.3835567 0.31511968
4.3839968 0.31670257
4.3844369 0.31828374
4.384877 0.31986155
4.3853171 0.32143565
4.3857572 0.32301032
4.3861972 0.32458867
4.3866373 0.32617368
4.3870774 0.32776831
4.3875175 0.32937558
4.3879576 0.33099842
4.3883977 0.33263985
4.3888378 0.33430281
4.3892779 0.3359903
4.3897179 0.33770531
4.390158 0.33952417
4.3905981 0.34222427
4.3910382 0.34587084
4.3914783 0.35028276
4.3919184 0.35527892
4.3923585 0.36067816
4.3927986 0.36629938
4.3932386 0.37196144
4.3936787 0.37748321
4.3941188 0.38268358
4.3945589 0.3873814
4.394999 0.39139554
4.3954391 0.39488237
4.3958792 0.39815481
4.3963193 0.40126257
4.3967594 0.40425529
4.3971994 0.4071827
4.3976395 0.41009446
4.3980796 0.41304026
4.3985197 0.41606978
4.3989598 0.4192327
4.3993999 0.42257872
4.39984 0.4261575
4.4002801 0.43003676
4.4007201 0.43427299
4.4011602 0.43879403
4.4016003 0.443519
4.4020404 0.44836697
4.4024805 0.45325702
4.4029206 0.45810826
4.4033607 0.46283975
4.4038008 0.46737062
4.4042408 0.47161993
4.4046809 0.47550678
4.405121 0.47896608
4.4055611 0.48223413
4.4060012 0.48542252
4.4064413 0.4885407
4.4068814 0.49159813
4.4073215 0.49460431
4.4077616 0.49756868
4.4082016 0.50050071
4.4086417 0.50340988
4.4090818 0.50630565
4.4095219 0.50919749
4.409962 0.51209488
4.4104021 0.51493255
4.4108422 0.517631
4.4112823 0.520223
4.4117223 0.52274202
4.4121624 0.52522155
4.4126025 0.52769506
4.4130426 0.53019602
4.4134827 0.53275793
4.4139228 0.53541425
4.4143629 0.53819846
4.414803 0.54114403
4.415243 0.54442694
4.4156831 0.54868909
4.4161232 0.5538417
4.4165633 0.55969481
4.4170034 0.56605856
4.4174435 0.57274299
4.4178836 0.57955822
4.4183237 0.58631429
4.4187638 0.59282133
4.4192038 0.59888941
4.4196439 0.6043286
4.420084 0.60896099
4.4205241 0.61308632
4.4209642 0.61695237
4.4214043 0.62061874
4.4218444 0.62414501
4.4222845 0.62759078
4.4227245 0.63101568
4.4231646 0.63447927
4.4236047 0.63804118
4.4240448 0.64176097
4.4244849 0.64569829
4.424925 0.6499127
4.4253651 0.6544646
4.4258052 0.65934048
4.4262452 0.66446695
4.4266853 0.66976992
4.4271254 0.67517529
4.4275655 0.68060901
4.4280056 0.68599697
4.4284457 0.69126509
4.4288858 0.6963393
4.4293259 0.70114551
4.429766 0.70560963
4.430206 0.70968787
4.4306461 0.7135451
4.4310862 0.71723108
4.4315263 0.7207607
4.4319664 0.72414886
4.4324065 0.72741043
4.4328466 0.7305603
4.4332867 0.73361337
4.4337267 0.73658451
4.4341668 0.73948863
4.4346069 0.74234059
4.435047 0.7451561
4.4354871 0.74801916
4.4359272 0.75093841
4.4363673 0.75385678
4.4368074 0.75671719
4.4372474 0.75946259
4.4376875 0.7620359
4.4381276 0.76438004
4.4385677 0.76643796
4.4390078 0.76815257
4.4394479 0.76946682
4.439888 0.77032361
4.4403281 0.77078962
4.4407682 0.77114892
4.4412082 0.77142521
4.4416483 0.7716285
4.4420884 0.77176881
4.4425285 0.7718561
4.4429686 0.77190041
4.4434087 0.77191173
4.4438488 0.77190005
4.4442889 0.77187539
4.4447289 0.77184774
4.445169 0.77182062
4.4456091 0.77174147
4.4460492 0.77161034
4.4464893 0.77144439
4.4469294 0.77126081
4.4473695 0.77107676
4.4478096 0.77090941
4.4482496 0.77077594
4.4486897 0.77069351
4.4491298 0.77067931
4.4495699 0.77075051
4.45001 0.77092429
4.4504501 0.77124236
4.4508902 0.77172003
4.4513303 0.77233886
4.4517704 0.77308043
4.4522104 0.77392628
4.4526505 0.77485797
4.4530906 0.77585708
4.4535307 0.77690514
4.4539708 0.77798374
4.4544109 0.77907443
4.454851 0.78015877
4.4552911 0.78124752
4.4557311 0.78241885
4.4561712 0.78366181
4.4566113 0.78495778
4.4570514 0.78628813
4.4574915 0.78763427
4.4579316 0.78897756
4.4583717 0.79029938
4.4588118 0.79158112
4.4592519 0.79280417
4.4596919 0.7939499
4.460132 0.79499894
4.4605721 0.79592859
4.4610122 0.79674103
4.4614523 0.79744475
4.4618924 0.79804819
4.4623325 0.79855982
4.4627726 0.79898811
4.4632126 0.79934151
4.4636527 0.79962849
4.4640928 0.79985752
4.4645329 0.80003705
4.464973 0.80017554
4.4654131 0.80022933
4.4658532 0.80014178
4.4662933 0.79992273
4.4667333 0.79958217
4.4671734 0.7991301
4.4676135 0.79857654
4.4680536 0.7979315
4.4684937 0.79720499
4.4689338 0.79640702
4.4693739 0.79554761
4.469814 0.79463676
4.4702541 0.79358569
4.4706941 0.79201291
4.4711342 0.78999147
4.4715743 0.78765099
4.4720144 0.78512108
4.4724545 0.78253136
4.4728946 0.78001143
4.4733347 0.77769089
4.4737748 0.77569937
4.4742148 0.77416647
4.4746549 0.77322181
4.475095 0.77297772
4.4755351 0.77303355
4.4759752 0.77316661
4.4764153 0.77336785
4.4768554 0.77362822
4.4772955 0.77393866
4.4777355 0.77429011
4.4781756 0.77467353
4.4786157 0.77507985
4.4790558 0.77550003
4.4794959 0.77592501
4.479936 0.77634573
4.4803761 0.77680147
4.4808162 0.77735525
4.4812563 0.77798121
4.4816963 0.77865196
4.4821364 0.77934018
4.4825765 0.7800185
4.4830166 0.78065957
4.4834567 0.78123604
4.4838968 0.78172053
4.4843369 0.78208572
4.484777 0.78230424
4.485217 0.78228827
4.4856571 0.7816887
4.4860972 0.78054573
4.4865373 0.77896933
4.4869774 0.7770694
4.4874175 0.77495591
4.4878576 0.77273878
4.4882977 0.77052797
4.4887377 0.7684334
4.4891778 0.76656503
4.4896179 0.76503278
4.490058 0.76394187
4.4904981 0.76304305
4.4909382 0.76214632
4.4913783 0.76125444
4.4918184 0.76037021
4.4922585 0.75949636
4.4926985 0.75863569
4.4931386 0.75779097
4.4935787 0.75696497
4.4940188 0.75616045
4.4944589 0.75538019
4.494899 0.75462695
4.4953391 0.75389813
4.4957792 0.75318206
4.4962192 0.752477
4.4966593 0.75178165
4.4970994 0.75109472
4.4975395 0.75041491
4.4979796 0.74974093
4.4984197 0.74907147
4.4988598 0.74840525
4.4992999 0.74774097
4.4997399 0.74707734
4.50018 0.74642855
4.5006201 0.74591945
4.5010602 0.74554863
4.5015003 0.7452803
4.5019404 0.7450787
4.5023805 0.74490802
4.5028206 0.7447325
4.5032607 0.74451635
4.5037007 0.7442238
4.5041408 0.74381905
4.5045809 0.74326634
4.505021 0.74252949
4.5054611 0.74140717
4.5059012 0.73978823
4.5063413 0.73772624
4.5067814 0.73527479
4.5072214 0.73248743
4.5076615 0.72941779
4.5081016 0.72611942
4.5085417 0.7226459
4.5089818 0.71905082
4.5094219 0.71538775
4.509862 0.71171026
4.5103021 0.70798713
4.5107421 0.70401534
4.5111822 0.69983276
4.5116223 0.69549501
4.5120624 0.69105771
4.5125025 0.68657649
4.5129426 0.68210695
4.5133827 0.67770473
4.5138228 0.67342546
4.5142629 0.66932473
4.5147029 0.66545819
4.515143 0.66188936
4.5155831 0.6587397
4.5160232 0.65596628
4.5164633 0.65348111
4.5169034 0.65119621
4.5173435 0.64902359
4.5177836 0.64687527
4.5182236 0.64466322
4.5186637 0.64229949
4.5191038 0.63969609
4.5195439 0.63676501
4.519984 0.63341827
4.5204241 0.62975091
4.5208642 0.62593962
4.5213043 0.62198036
4.5217443 0.61786882
4.5221844 0.6136007
4.5226245 0.60917171
4.5230646 0.60457756
4.5235047 0.59981394
4.5239448 0.59487654
4.5243849 0.58976108
4.524825 0.58446326
4.5252651 0.5789669
4.5257051 0.57324247
4.5261452 0.56733324
4.5265853 0.56128905
4.5270254 0.55515979
4.5274655 0.54899529
4.5279056 0.54284545
4.5283457 0.53676008
4.5287858 0.53078908
4.5292258 0.5249823
4.5296659 0.5193896
4.530106 0.51405259
4.5305461 0.50881491
4.5309862 0.50360204
4.5314263 0.49841694
4.5318664 0.49326251
4.5323065 0.48814167
4.5327465 0.48305737
4.5331866 0.47801252
4.5336267 0.47301005
4.5340668 0.46805288
4.5345069 0.46314395
4.534947 0.45828617
4.5353871 0.45348636
4.5358272 0.44874545
4.5362673 0.44405269
4.5367073 0.43939727
4.5371474 0.43476834
4.5375875 0.43015506
4.5380276 0.4255466
4.5384677 0.42093213
4.5389078 0.4163008
4.5393479 0.41164178
4.539788 0.40694424
4.540228 0.40217174
4.5406681 0.39719263
4.5411082 0.39202918
4.5415483 0.386728
4.5419884 0.38133572
4.5424285 0.37589898
4.5428686 0.37046439
4.5433087 0.36507857
4.5437487 0.35978816
4.5441888 0.35463978
4.5446289 0.34968004
4.545069 0.34495697
4.5455091 0.34057331
4.5459492 0.3365565
4.5463893 0.33288604
4.5468294 0.3295414
4.5472695 0.32650207
4.5477095 0.32374754
4.5481496 0.3212573
4.5485897 0.31901084
4.5490298 0.31698763
4.5494699 0.31516717
4.54991 0.31352894
4.5503501 0.31201236
4.5507902 0.31052905
4.5512302 0.30908565
4.5516703 0.30769163
4.5521104 0.3063565
4.5525505 0.30508974
4.5529906 0.30390084
4.5534307 0.30279929
4.5538708 0.30179457
4.5543109 0.30089619
4.554751 0.30011361
4.555191 0.29944717
4.5556311 0.29882816
4.5560712 0.29823451
4.5565113 0.29765883
4.5569514 0.29709376
4.5573915 0.29653189
4.5578316 0.29596586
4.5582717 0.29538826
4.5587117 0.29479173
4.5591518 0.29416888
4.5595919 0.29351232
4.560032 0.29281476
4.5604721 0.29209303
4.5609122 0.29136395
4.5613523 0.29062848
4.5617924 0.2898875
4.5622324 0.28914199
4.5626725 0.28839284
4.5631126 0.28764097
4.5635527 0.28688734
4.5639928 0.28613285
4.5644329 0.28537844
4.564873 0.28462501
4.5653131 0.28384893
4.5657532 0.28299195
4.5661932 0.28206982
4.5666333 0.28110262
4.5670734 0.28011043
4.5675135 0.27911328
4.5679536 0.27813129
4.5683937 0.27718451
4.5688338 0.27629302
4.5692739 0.2754769
4.5697139 0.2747562
4.570154 0.27418111
4.5705941 0.27410416
4.5710342 0.27457174
4.5714743 0.27552058
4.5719144 0.27688734
4.5723545 0.27860874
4.5727946 0.28062143
4.5732346 0.28286213
4.5736747 0.28526752
4.5741148 0.28777428
4.5745549 0.29031911
4.574995 0.2928387
4.5754351 0.29533059
4.5758752 0.29784055
4.5763153 0.30037417
4.5767554 0.30293704
4.5771954 0.30553475
4.5776355 0.30817287
4.5780756 0.31085701
4.5785157 0.31359274
4.5789558 0.31638567
4.5793959 0.31924136
4.579836 0.3221654
4.5802761 0.32515951
4.5807161 0.3282107
4.5811562 0.33131414
4.5815963 0.33446615
4.5820364 0.33766307
4.5824765 0.34090122
4.5829166 0.34417693
4.5833567 0.34748653
4.5837968 0.35082634
4.5842368 0.35419267
4.5846769 0.35758189
4.585117 0.36100451
4.5855571 0.36471562
4.5859972 0.36874947
4.5864373 0.37302495
4.5868774 0.37746107
4.5873175 0.38197674
4.5877576 0.38649093
4.5881976 0.39092259
4.5886377 0.39519069
4.5890778 0.39921414
4.5895179 0.40291193
4.589958 0.40620299
4.5903981 0.40901421
4.5908382 0.41137743
4.5912783 0.41337945
4.5917183 0.41510719
4.5921584 0.41664759
4.5925985 0.41808757
4.5930386 0.41951412
4.5934787 0.42101413
4.5939188 0.42267455
4.5943589 0.42458233
4.594799 0.42682439
4.595239 0.42942898
4.5956791 0.43214481
4.5961192 0.43491878
4.5965593 0.43773575
4.5969994 0.44058056
4.5974395 0.44343809
4.5978796 0.44629322
4.5983197 0.44913078
4.5987598 0.45193565
4.5991998 0.4546927
4.5996399 0.45738678
4.60008 0.46000402
4.6005201 0.46258115
4.6009602 0.46513669
4.6014003 0.46766447
4.6018404 0.4701583
4.6022805 0.472612
4.6027205 0.47501941
4.6031606 0.47737435
4.6036007 0.47967063
4.6040408 0.48190209
4.6044809 0.48406254
4.604921 0.4861458
4.6053611 0.48806553
4.6058012 0.48969746
4.6062412 0.49109671
4.6066813 0.49232259
4.6071214 0.49343442
4.6075615 0.49449147
4.6080016 0.49555307
4.6084417 0.49667853
4.6088818 0.49792715
4.6093219 0.49935822
4.609762 0.50103107
4.610202 0.50297602
4.6106421 0.50502163
4.6110822 0.50711975
4.6115223 0.50925904
4.6119624 0.51142811
4.6124025 0.51361558
4.6128426 0.5158101
4.6132827 0.5180003
4.6137227 0.5201748
4.6141628 0.52232224
4.6146029 0.52443125
4.615043 0.52649038
4.6154831 0.52848525
4.6159232 0.53041995
4.6163633 0.53230738
4.6168034 0.53416041
4.6172434 0.53599195
4.6176835 0.53781486
4.6181236 0.53964206
4.6185637 0.54148639
4.6190038 0.54336078
4.6194439 0.54527811
4.619884 0.54725125
4.6203241 0.54943885
4.6207642 0.55215892
4.6212042 0.55530908
4.6216443 0.55876671
4.6220844 0.56240918
4.6225245 0.56611385
4.6229646 0.56975813
4.6234047 0.57321936
4.6238448 0.57637492
4.6242849 0.57910219
4.6247249 0.58127856
4.625165 0.58282809
4.6256051 0.58416005
4.6260452 0.58541178
4.6264853 0.58659993
4.6269254 0.58774111
4.6273655 0.58885195
4.6278056 0.58994909
4.6282456 0.59104916
4.6286857 0.59216878
4.6291258 0.5933246
4.6295659 0.59453322
4.630006 0.59581129
4.6304461 0.59713634
4.6308862 0.5984748
4.6313263 0.5998238
4.6317664 0.60118049
4.6322064 0.602542
4.6326465 0.60390547
4.6330866 0.60526802
4.6335267 0.60662682
4.6339668 0.60797898
4.6344069 0.60932165
4.634847 0.61065195
4.6352871 0.61195785
4.6357271 0.61320483
4.6361672 0.61438675
4.6366073 0.61550011
4.6370474 0.6165414
4.6374875 0.61750708
4.6379276 0.61839364
4.6383677 0.61919756
4.6388078 0.61991532
4.6392478 0.6205434
4.6396879 0.62107829
4.640128 0.62148727
4.6405681 0.62131752
4.6410082 0.62051764
4.6414483 0.61922122
4.6418884 0.61756184
4.6423285 0.61567305
4.6427686 0.61368845
4.6432086 0.61174159
4.6436487 0.60996608
4.6440888 0.60849546
4.6445289 0.60746333
4.644969 0.60700325
4.6454091 0.6069497
4.6458492 0.6069611
4.6462893 0.60703472
4.6467293 0.60716937
4.6471694 0.6073639
4.6476095 0.60761713
4.6480496 0.60792793
4.6484897 0.6082951
4.6489298 0.6087175
4.6493699 0.60919398
4.64981 0.60972335
4.6502501 0.61031959
4.6506901 0.61104162
4.6511302 0.61187374
4.6515703 0.61279074
4.6520104 0.61376745
4.6524505 0.61477864
4.6528906 0.61579912
4.6533307 0.61680372
4.6537708 0.6177672
4.6542108 0.6186644
4.6546509 0.61947011
4.655091 0.62015874
4.6555311 0.62069488
4.6559712 0.62105471
4.6564113 0.62122093
4.6568514 0.62117628
4.6572915 0.62090351
4.6577315 0.62038534
4.6581716 0.6196045
4.6586117 0.61854373
4.6590518 0.61718576
4.6594919 0.61551333
4.659932 0.61350916
4.6603721 0.61101554
4.6608122 0.60784967
4.6612523 0.60413403
4.6616923 0.59999635
4.6621324 0.59556438
4.6625725 0.59096583
4.6630126 0.58632846
4.6634527 0.58178001
4.6638928 0.57744822
4.6643329 0.57346081
4.664773 0.56994554
4.665213 0.56695723
4.6656531 0.56411329
4.6660932 0.56134454
4.6665333 0.55865927
4.6669734 0.55606579
4.6674135 0.55357237
4.6678536 0.55118734
4.6682937 0.54891898
4.6687337 0.5467756
4.6691738 0.54476549
4.6696139 0.54289697
4.670054 0.5411783
4.6704941 0.53961689
4.6709342 0.53821864
4.6713743 0.53698949
4.6718144 0.53593534
4.6722545 0.53506209
4.6726945 0.53437562
4.6731346 0.53388188
4.6735747 0.53358675
4.6740148 0.53349613
4.6744549 0.53361594
4.674895 0.53395209
4.6753351 0.53461684
4.6757752 0.53580469
4.6762152 0.53741392
4.6766553 0.53933128
4.6770954 0.54144346
4.6775355 0.5436372
4.6779756 0.54579923
4.6784157 0.54781627
4.6788558 0.54957502
4.6792959 0.55096224
4.6797359 0.55186461
4.680176 0.55221177
4.6806161 0.55233226
4.6810562 0.55233941
4.6814963 0.55225831
4.6819364 0.5521141
4.6823765 0.55193188
4.6828166 0.55173679
4.6832567 0.55155392
4.6836967 0.55140842
4.6841368 0.5513254
4.6845769 0.55132997
4.685017 0.55144719
4.6854571 0.55164314
4.6858972 0.55187705
4.6863373 0.55215215
4.6867774 0.55247166
4.6872174 0.55283881
4.6876575 0.5532568
4.6880976 0.5537289
4.6885377 0.5542583
4.6889778 0.55484824
4.6894179 0.55550195
4.689858 0.55622263
4.6902981 0.55708593
4.6907381 0.55830444
4.6911782 0.55986134
4.6916183 0.56172274
4.6920584 0.56385473
4.6924985 0.56622339
4.6929386 0.5687948
4.6933787 0.57153508
4.6938188 0.5744103
4.6942589 0.57738658
4.6946989 0.58042999
4.695139 0.58354896
4.6955791 0.58728051
4.6960192 0.591672
4.6964593 0.59656233
4.6968994 0.60179043
4.6973395 0.60719517
4.6977796 0.61261547
4.6982196 0.61789023
4.6986597 0.62285837
4.6990998 0.62735878
4.6995399 0.63123036
4.69998 0.63431203
4.7004201 0.63654698
4.7008602 0.63809517
4.7013003 0.63910446
4.7017403 0.63972262
4.7021804 0.64009741
4.7026205 0.64037656
4.7030606 0.64070783
4.7035007 0.64123897
4.7039408 0.64211774
4.7043809 0.64349188
4.704821 0.64550916
4.7052611 0.64817237
4.7057011 0.65095139
4.7061412 0.65377137
4.7065813 0.65662129
4.7070214 0.65949008
4.7074615 0.66236674
4.7079016 0.66524021
4.7083417 0.66809944
4.7087818 0.67093342
4.7092218 0.67373108
4.7096619 0.67648141
4.710102 0.6791744
4.7105421 0.68182942
4.7109822 0.68446134
4.7114223 0.68707514
4.7118624 0.68967582
4.7123025 0.69226834
4.7127425 0.69485768
4.7131826 0.69744885
4.7136227 0.7000468
4.7140628 0.70265653
4.7145029 0.70528302
4.714943 0.70793126
4.7153831 0.7107273
4.7158232 0.71383077
4.7162633 0.71717898
4.7167033 0.72070634
4.7171434 0.72434726
4.7175835 0.72803613
4.7180236 0.73170739
4.7184637 0.73529545
4.7189038 0.73873469
4.7193439 0.74195955
4.719784 0.74490443
4.720224 0.74749643
4.7206641 0.74966089
4.7211042 0.75140923
4.7215443 0.75276324
4.7219844 0.75374462
4.7224245 0.75437516
4.7228646 0.7546766
4.7233047 0.75467069
4.7237447 0.75437918
4.7241848 0.75382381
4.7246249 0.75302635
4.725065 0.75200982
4.7255051 0.75086501
4.7259452 0.74963861
4.7263853 0.74833233
4.7268254 0.74694785
4.7272655 0.74548683
4.7277055 0.74395096
4.7281456 0.74234192
4.7285857 0.7406614
4.7290258 0.73891106
4.7294659 0.73709259
4.729906 0.73520767
4.7303461 0.73326624
4.7307862 0.73128295
4.7312262 0.72925093
4.7316663 0.72716262
4.7321064 0.72501048
4.7325465 0.72278697
4.7329866 0.72048453
4.7334267 0.71809562
4.7338668 0.71561269
4.7343069 0.7130282
4.7347469 0.7103346
4.735187 0.70748381
4.7356271 0.7041683
4.7360672 0.70040088
4.7365073 0.69627402
4.7369474 0.69188018
4.7373875 0.68731187
4.7378276 0.68266154
4.7382677 0.67802166
4.7387077 0.67348472
4.7391478 0.66914321
4.7395879 0.66508957
4.740028 0.66141668
4.7404681 0.65828056
4.7409082 0.65567783
4.7413483 0.65349465
4.7417884 0.65161715
4.7422284 0.64993148
4.7426685 0.64832383
4.7431086 0.64668033
4.7435487 0.64488715
4.7439888 0.64283044
4.7444289 0.64039634
4.744869 0.63747103
4.7453091 0.63379711
4.7457491 0.62901605
4.7461892 0.6233311
4.7466293 0.61697646
4.7470694 0.61018632
4.7475095 0.60319486
4.7479496 0.59623627
4.7483897 0.58954476
4.7488298 0.58335449
4.7492699 0.57789967
4.7497099 0.57341447
4.75015 0.57009181
4.7505901 0.56754262
4.7510302 0.56551203
4.7514703 0.5638734
4.7519104 0.56250015
4.7523505 0.56126562
4.7527906 0.56004322
4.7532306 0.55870632
4.7536707 0.5571283
4.7541108 0.55518254
4.7545509 0.55274241
4.754991 0.54968133
4.7554311 0.54624396
4.7558712 0.54279117
4.7563113 0.53932653
4.7567514 0.53585348
4.7571914 0.53237545
4.7576315 0.52889587
4.7580716 0.52541819
4.7585117 0.52194583
4.7589518 0.51848224
4.7593919 0.51503084
4.759832 0.51159506
4.7602721 0.50817455
4.7607121 0.50475727
4.7611522 0.50134337
4.7615923 0.49793444
4.7620324 0.49453204
4.7624725 0.49113776
4.7629126 0.48775316
4.7633527 0.48437979
4.7637928 0.48101926
4.7642328 0.47767313
4.7646729 0.47434295
4.765113 0.47104222
4.7655531 0.46801211
4.7659932 0.46531874
4.7664333 0.46292477
4.7668734 0.46079289
4.7673135 0.45888578
4.7677536 0.4571661
4.7681936 0.45559656
4.7686337 0.45413982
4.7690738 0.45275856
4.7695139 0.45141546
4.769954 0.45007321
4.7703941 0.44870598
4.7708342 0.44734868
4.7712743 0.44605605
4.7717143 0.44488285
4.7721544 0.44388385
4.7725945 0.4431138
4.7730346 0.44262746
4.7734747 0.44247962
4.7739148 0.44272501
4.7743549 0.44341841
4.774795 0.44461457
4.775235 0.44629532
4.7756751 0.44810743
4.7761152 0.44998888
4.7765553 0.45193081
4.7769954 0.45392442
4.7774355 0.45596085
4.7778756 0.45803128
4.7783157 0.46012687
4.7787558 0.46223881
4.7791958 0.46435824
4.7796359 0.46647635
4.780076 0.46858468
4.7805161 0.47069379
4.7809562 0.47281424
4.7813963 0.47494915
4.7818364 0.47710159
4.7822765 0.47927468
4.7827165 0.4814715
4.7831566 0.48369513
4.7835967 0.48594868
4.7840368 0.48823524
4.7844769 0.49055789
4.784917 0.49291974
4.7853571 0.49572713
4.7857972 0.49965982
4.7862372 0.50451834
4.7866773 0.5100801
4.7871174 0.51612248
4.7875575 0.52242289
4.7879976 0.52875872
4.7884377 0.53490739
4.7888778 0.54064628
4.7893179 0.54575278
4.789758 0.55000432
4.790198 0.55324779
4.7906381 0.55588569
4.7910782 0.55810233
4.7915183 0.55999425
4.7919584 0.56165802
4.7923985 0.56319018
4.7928386 0.56468727
4.7932787 0.56624586
4.7937187 0.56796247
4.7941588 0.56993368
4.7945989 0.57225601
4.795039 0.57502587
4.7954791 0.57827623
4.7959192 0.58191516
4.7963593 0.58584066
4.7967994 0.58995077
4.7972394 0.59414347
4.7976795 0.59831679
4.7981196 0.60236874
4.7985597 0.60619731
4.7989998 0.60970053
4.7994399 0.61277642
4.79988 0.61532298
4.8003201 0.61738136
4.8007602 0.6192849
4.8012002 0.6210656
4.8016403 0.62273672
4.8020804 0.62431152
4.8025205 0.62580331
4.8029606 0.62722532
4.8034007 0.62859085
4.8038408 0.62991317
4.8042809 0.63120556
4.8047209 0.63248128
4.805161 0.63374158
4.8056011 0.6348742
4.8060412 0.63587421
4.8064813 0.6367741
4.8069214 0.63760638
4.8073615 0.6384035
4.8078016 0.63919798
4.8082416 0.6400223
4.8086817 0.64090894
4.8091218 0.6418904
4.8095619 0.64299916
4.810002 0.64426774
4.8104421 0.64614695
4.8108822 0.64892997
4.8113223 0.65242502
4.8117624 0.6564403
4.8122024 0.66078405
4.8126425 0.66526447
4.8130826 0.66968977
4.8135227 0.67386819
4.8139628 0.67760793
4.8144029 0.68071722
4.814843 0.68300427
4.8152831 0.68446063
4.8157231 0.68563527
4.8161632 0.68659752
4.8166033 0.68736471
4.8170434 0.6879542
4.8174835 0.68838333
4.8179236 0.68866948
4.8183637 0.68882996
4.8188038 0.68888214
4.8192438 0.68884336
4.8196839 0.68873097
4.820124 0.6885603
4.8205641 0.68830719
4.8210042 0.68795663
4.8214443 0.68750499
4.8218844 0.68694863
4.8223245 0.68628385
4.8227646 0.68550706
4.8232046 0.68461457
4.8236447 0.68360273
4.8240848 0.6824679
4.8245249 0.68120642
4.824965 0.67981464
4.8254051 0.67818687
4.8258452 0.67618007
4.8262853 0.67378753
4.8267253 0.67100335
4.8271654 0.6678216
4.8276055 0.66423641
4.8280456 0.6602418
4.8284857 0.65583191
4.8289258 0.6510008
4.8293659 0.64574255
4.829806 0.64005126
4.830246 0.63386196
4.8306861 0.6269484
4.8311262 0.61941545
4.8315663 0.61140968
4.8320064 0.60307767
4.8324465 0.59456594
4.8328866 0.58602106
4.8333267 0.57758959
4.8337668 0.56941808
4.8342068 0.5616531
4.8346469 0.55444119
4.835087 0.54791398
4.8355271 0.54168218
4.8359672 0.53552435
4.8364073 0.52945021
4.8368474 0.52346947
4.8372875 0.51759185
4.8377275 0.51182709
4.8381676 0.50618488
4.8386077 0.50067495
4.8390478 0.49530704
4.8394879 0.49009084
4.839928 0.48503608
4.8403681 0.48021984
4.8408082 0.47573144
4.8412482 0.47150689
4.8416883 0.46747925
4.8421284 0.46358158
4.8425685 0.45974695
4.8430086 0.45590848
4.8434487 0.45199918
4.8438888 0.44795217
4.8443289 0.44370048
4.844769 0.43917722
4.845209 0.43426602
4.8456491 0.42865473
4.8460892 0.42243455
4.8465293 0.41576763
4.8469694 0.40881604
4.8474095 0.40174192
4.8478496 0.39470739
4.8482897 0.38787457
4.8487297 0.38140554
4.8491698 0.37546246
4.8496099 0.37020742
4.85005 0.36579733
4.8504901 0.36187251
4.8509302 0.35812569
4.8513703 0.35454431
4.8518104 0.35111576
4.8522505 0.34782748
4.8526905 0.34466684
4.8531306 0.34162132
4.8535707 0.33867829
4.8540108 0.33582517
4.8544509 0.33304941
4.854891 0.3303384
4.8553311 0.32771129
4.8557712 0.32522155
4.8562112 0.32283885
4.8566513 0.3205292
4.8570914 0.31825866
4.8575315 0.31599321
4.8579716 0.31369888
4.8584117 0.3113417
4.8588518 0.3088877
4.8592919 0.30630287
4.8597319 0.30355326
4.860172 0.3005952
4.8606121 0.29733287
4.8610522 0.29380119
4.8614923 0.29006475
4.8619324 0.28618805
4.8623725 0.28223564
4.8628126 0.27827209
4.8632527 0.27436191
4.8636927 0.27056966
4.8641328 0.26695989
4.8645729 0.26359713
4.865013 0.2605458
4.8654531 0.2577127
4.8658932 0.25496606
4.8663333 0.25228916
4.8667734 0.24966521
4.8672134 0.24707748
4.8676535 0.24450919
4.8680936 0.24194359
4.8685337 0.23936395
4.8689738 0.23675348
4.8694139 0.23409546
4.869854 0.2313731
4.8702941 0.22855617
4.8707341 0.22560643
4.8711742 0.2225506
4.8716143 0.2194196
4.8720544 0.21624436
4.8724945 0.21305578
4.8729346 0.20988477
4.8733747 0.20676226
4.8738148 0.20371919
4.8742549 0.20078643
4.8746949 0.19799495
4.875135 0.19537903
4.8755751 0.19300845
4.8760152 0.1908911
4.8764553 0.18901398
4.8768954 0.18736413
4.8773355 0.18592859
4.8777756 0.18469438
4.8782156 0.18364852
4.8786557 0.18277807
4.8790958 0.18207001
4.8795359 0.18151143
4.879976 0.18108931
4.8804161 0.18075503
4.8808562 0.18045494
4.8812963 0.18018122
4.8817363 0.17992626
4.8821764 0.17968235
4.8826165 0.17944184
4.8830566 0.17919708
4.8834967 0.17894038
4.8839368 0.17866409
4.8843769 0.17836055
4.884817 0.1780221
4.8852571 0.17764719
4.8856971 0.17725892
4.8861372 0.17686198
4.8865773 0.17645827
4.8870174 0.17604967
4.8874575 0.17563807
4.8878976 0.17522532
4.8883377 0.17481335
4.8887778 0.17440402
4.8892178 0.1739992
4.8896579 0.1736008
4.890098 0.17321032
4.8905381 0.17282284
4.8909782 0.17244667
4.8914183 0.17209569
4.8918584 0.17178385
4.8922985 0.17152503
4.8927385 0.17133316
4.8931786 0.17122214
4.8936187 0.17120587
4.8940588 0.17129827
4.8944989 0.17151325
4.894939 0.17186473
4.8953791 0.1724687
4.8958192 0.17347669
4.8962593 0.17484859
4.8966993 0.1765414
4.8971394 0.17851218
4.8975795 0.18071796
4.8980196 0.18311578
4.8984597 0.18566265
4.8988998 0.18831562
4.8993399 0.19103174
4.89978 0.19376804
4.90022 0.19649576
4.9006601 0.1992692
4.9011002 0.20208999
4.9015403 0.2049468
4.9019804 0.20782834
4.9024205 0.21072331
4.9028606 0.2136204
4.9033007 0.21650831
4.9037407 0.21937576
4.9041808 0.22221143
4.9046209 0.22500401
4.905061 0.22774018
4.9055011 0.23029381
4.9059412 0.23263866
4.9063813 0.23483553
4.9068214 0.23694521
4.9072615 0.2390285
4.9077015 0.24114621
4.9081416 0.24335912
4.9085817 0.24572802
4.9090218 0.24831373
4.9094619 0.25117704
4.909902 0.25437872
4.9103421 0.2579345
4.9107822 0.26175055
4.9112222 0.26578203
4.9116623 0.26998694
4.9121024 0.27432328
4.9125425 0.27874904
4.9129826 0.28322224
4.9134227 0.28770085
4.9138628 0.29214289
4.9143029 0.29650638
4.9147429 0.30074929
4.915183 0.30484128
4.9156231 0.30885793
4.9160632 0.31282929
4.9165033 0.31676536
4.9169434 0.32067619
4.9173835 0.32457176
4.9178236 0.32846207
4.9182637 0.33235717
4.9187037 0.33626705
4.9191438 0.34020173
4.9195839 0.34417122
4.920024 0.34818689
4.9204641 0.35272128
4.9209042 0.35801503
4.9213443 0.36387241
4.9217844 0.37009768
4.9222244 0.37649512
4.9226645 0.382869
4.9231046 0.38902358
4.9235447 0.39476313
4.9239848 0.39989193
4.9244249 0.40421424
4.924865 0.40753433
4.9253051 0.40988102
4.9257451 0.41184575
4.9261852 0.41352626
4.9266253 0.41498025
4.9270654 0.41626542
4.9275055 0.41743951
4.9279456 0.41856022
4.9283857 0.41968527
4.9288258 0.42087235
4.9292659 0.42217919
4.9297059 0.4236635
4.930146 0.42536591
4.9305861 0.42710727
4.9310262 0.42883546
4.9314663 0.43056439
4.9319064 0.43230797
4.9323465 0.43408011
4.9327866 0.43589471
4.9332266 0.43776567
4.9336667 0.4397069
4.9341068 0.44173229
4.9345469 0.44385578
4.934987 0.44609123
4.9354271 0.448639
4.9358672 0.45164942
4.9363073 0.45502406
4.9367473 0.45866421
4.9371874 0.46247123
4.9376275 0.46634645
4.9380676 0.47019121
4.9385077 0.47390683
4.9389478 0.47739466
4.9393879 0.48055604
4.939828 0.48329229
4.9402681 0.48561156
4.9407081 0.48788324
4.9411482 0.49014989
4.9415883 0.49241263
4.9420284 0.49467261
4.9424685 0.49693091
4.9429086 0.49918866
4.9433487 0.50144698
4.9437888 0.50370701
4.9442288 0.50596985
4.9446689 0.50823663
4.945109 0.51050845
4.9455491 0.51278584
4.9459892 0.51506789
4.9464293 0.51735348
4.9468694 0.51964158
4.9473095 0.52193104
4.9477495 0.5242208
4.9481896 0.52650975
4.9486297 0.52879683
4.9490698 0.53108092
4.9495099 0.53336093
4.94995 0.53563579
4.9503901 0.53782192
4.9508302 0.53979296
4.9512703 0.54154785
4.9517103 0.54308684
4.9521504 0.54441027
4.9525905 0.54551842
4.9530306 0.54641156
4.9534707 0.54709
4.9539108 0.54755403
4.9543509 0.54780395
4.954791 0.54784003
4.955231 0.54764933
4.9556711 0.54717973
4.9561112 0.54646937
4.9565513 0.54556919
4.9569914 0.54453011
4.9574315 0.54340303
4.9578716 0.54223888
4.9583117 0.54108856
4.9587518 0.54000302
4.9591918 0.53903314
4.9596319 0.53822985
4.960072 0.53764483
4.9605121 0.53733809
4.9609522 0.53727403
4.9613923 0.53738314
4.9618324 0.53759586
4.9622725 0.53784266
4.9627125 0.53805399
4.9631526 0.53816032
4.9635927 0.53809211
4.9640328 0.53777982
4.9644729 0.53715391
4.964913 0.53614484
4.9653531 0.53479077
4.9657932 0.5332877
4.9662332 0.53165551
4.9666733 0.52990812
4.9671134 0.52805938
4.9675535 0.5261232
4.9679936 0.52411344
4.9684337 0.52204402
4.9688738 0.51992879
4.9693139 0.51778166
4.969754 0.5156165
4.970194 0.51344682
4.9706341 0.51127709
4.9710742 0.50910316
4.9715143 0.50692048
4.9719544 0.50472457
4.9723945 0.50251089
4.9728346 0.50027497
4.9732747 0.49801228
4.9737147 0.4957183
4.9741548 0.49338853
4.9745949 0.49101848
4.975035 0.48860329
4.9754751 0.4860885
4.9759152 0.48345209
4.9763553 0.48071672
4.9767954 0.47790509
4.9772354 0.47503988
4.9776755 0.47214374
4.9781156 0.46923938
4.9785557 0.46634948
4.9789958 0.46349669
4.9794359 0.46070372
4.979876 0.45799322
4.9803161 0.45542689
4.9807562 0.45309837
4.9811962 0.45096575
4.9816363 0.44898014
4.9820764 0.44709267
4.9825165 0.44525449
4.9829566 0.44341667
4.9833967 0.44153037
4.9838368 0.43954671
4.9842769 0.4374168
4.9847169 0.43509178
4.985157 0.43249078
4.9855971 0.42925802
4.9860372 0.42542174
4.9864773 0.42112752
4.9869174 0.41652091
4.9873575 0.4117475
4.9877976 0.40695287
4.9882376 0.40228258
4.9886777 0.39788219
4.9891178 0.39389731
4.9895579 0.39047348
4.989998 0.38775628
4.9904381 0.38548556
4.9908782 0.38328731
4.9913183 0.38114684
4.9917584 0.37904944
4.9921984 0.37698038
4.9926385 0.37492495
4.9930786 0.37286846
4.9935187 0.37079617
4.9939588 0.36869337
4.9943989 0.36654538
4.994839 0.36433743
4.9952791 0.3620582
4.9957191 0.35971852
4.9961592 0.35733433
4.9965993 0.35492115
4.9970394 0.35249449
4.9974795 0.35006982
4.9979196 0.34766269
4.9983597 0.34528857
4.9987998 0.34296299
4.9992398 0.34070144
4.9996799 0.33851942
5.00012 0.33643508
5.0005601 0.33450358
5.0010002 0.3327268
5.0014403 0.33108488
5.0018804 0.32955791
5.0023205 0.32812601
5.0027606 0.32676926
5.0032006 0.32546781
5.0036407 0.32420174
5.0040808 0.32295118
5.0045209 0.32169624
5.004961 0.32041701
5.0054011 0.31919617
5.0058412 0.31814374
5.0062813 0.31721872
5.0067213 0.31637904
5.0071614 0.31558267
5.0076015 0.31478759
5.0080416 0.31395174
5.0084817 0.31303309
5.0089218 0.31198962
5.0093619 0.31077926
5.009802 0.30936
5.010242 0.30769918
5.0106821 0.30582623
5.0111222 0.30376605
5.0115623 0.30153937
5.0120024 0.29916694
5.0124425 0.29666948
5.0128826 0.29406774
5.0133227 0.29138243
5.0137628 0.28863429
5.0142028 0.28584407
5.0146429 0.28303251
5.015083 0.28021753
5.0155231 0.27731912
5.0159632 0.27431247
5.0164033 0.27122502
5.0168434 0.26808427
5.0172835 0.26491767
5.0177235 0.26175273
5.0181636 0.2586169
5.0186037 0.25553767
5.0190438 0.25254251
5.0194839 0.24965889
5.019924 0.24691431
5.0203641 0.24434554
5.0208042 0.24196261
5.0212442 0.23973074
5.0216843 0.2376145
5.0221244 0.23557842
5.0225645 0.23358705
5.0230046 0.23160492
5.0234447 0.2295966
5.0238848 0.22752661
5.0243249 0.22535949
5.024765 0.22305981
5.025205 0.22058647
5.0256451 0.21789549
5.0260852 0.21502406
5.0265253 0.21202071
5.0269654 0.20893403
5.0274055 0.20581257
5.0278456 0.20270487
5.0282857 0.19965948
5.0287257 0.19672498
5.0291658 0.19394992
5.0296059 0.19138284
5.030046 0.18907118
5.0304861 0.18693026
5.0309262 0.18487927
5.0313663 0.18291269
5.0318064 0.18102501
5.0322464 0.17921073
5.0326865 0.17746435
5.0331266 0.17578036
5.0335667 0.17415325
5.0340068 0.17257753
5.0344469 0.17104768
5.034887 0.1695582
5.0353271 0.16809835
5.0357672 0.16665381
5.0362072 0.16522683
5.0366473 0.16382037
5.0370874 0.16243741
5.0375275 0.16108093
5.0379676 0.15975388
5.0384077 0.15845926
5.0388478 0.15720001
5.0392879 0.15597914
5.0397279 0.15479957
5.040168 0.15366525
5.0406081 0.15258663
5.0410482 0.15156354
5.0414883 0.15059299
5.0419284 0.14967203
5.0423685 0.14879765
5.0428086 0.14796687
5.0432486 0.14717672
5.0436887 0.14642421
5.0441288 0.14570635
5.0445689 0.14502016
5.045009 0.14436273
5.0454491 0.14384693
5.0458892 0.14354387
5.0463293 0.14340232
5.0467694 0.14337103
5.0472094 0.14339875
5.0476495 0.14343427
5.0480896 0.14342631
5.0485297 0.14332364
5.0489698 0.14307502
5.0494099 0.14262922
5.04985 0.14193497
5.0502901 0.14099314
5.0507301 0.13995654
5.0511702 0.13885246
5.0516103 0.13769554
5.0520504 0.13650042
5.0524905 0.13528175
5.0529306 0.13405418
5.0533707 0.13283233
5.0538108 0.13163085
5.0542509 0.13046438
5.0546909 0.12934757
5.055131 0.12829387
5.0555711 0.12729212
5.0560112 0.12632783
5.0564513 0.12539108
5.0568914 0.12447194
5.0573315 0.12356049
5.0577716 0.12264679
5.0582116 0.12172092
5.0586517 0.12077296
5.0590918 0.11979297
5.0595319 0.11877103
5.059972 0.11769721
5.0604121 0.11650493
5.0608522 0.11513855
5.0612923 0.11363038
5.0617323 0.11201304
5.0621724 0.11031914
5.0626125 0.10858129
5.0630526 0.1068321
5.0634927 0.10510419
5.0639328 0.10343017
5.0643729 0.10184266
5.064813 0.10037426
5.0652531 0.099038558
5.0656931 0.097769678
5.0661332 0.096559731
5.0665733 0.095410294
5.0670134 0.094322941
5.0674535 0.093299248
5.0678936 0.09234079
5.0683337 0.091449144
5.0687738 0.090625885
5.0692138 0.089872587
5.0696539 0.089190827
5.070094 0.088581562
5.0705341 0.088030647
5.0709742 0.087539975
5.0714143 0.087120816
5.0718544 0.086784443
5.0722945 0.086542126
5.0727345 0.086405136
5.0731746 0.086384743
5.0736147 0.086492219
5.0740548 0.086738835
5.0744949 0.087135861
5.074935 0.087694568
5.0753751 0.088362993
5.0758152 0.089037107
5.0762553 0.089715259
5.0766953 0.090397663
5.0771354 0.091084525
5.0775755 0.09177606
5.0780156 0.092472479
5.0784557 0.09317399
5.0788958 0.093880805
5.0793359 0.094593134
5.079776 0.095311189
5.080216 0.096034468
5.0806561 0.096758656
5.0810962 0.09748297
5.0815363 0.098207385
5.0819764 0.098931875
5.0824165 0.099656417
5.0828566 0.10038098
5.0832967 0.10110555
5.0837367 0.10183009
5.0841768 0.10255457
5.0846169 0.10327898
5.085057 0.1040033
5.0854971 0.10472815
5.0859372 0.10545336
5.0863773 0.10617812
5.0868174 0.10690166
5.0872575 0.10762319
5.0876975 0.10834191
5.0881376 0.10905705
5.0885777 0.10976782
5.0890178 0.11047343
5.0894579 0.11117309
5.089898 0.11186602
5.0903381 0.11235375
5.0907782 0.11223426
5.0912182 0.11158966
5.0916583 0.11052095
5.0920984 0.10912916
5.0925385 0.1075153
5.0929786 0.10578039
5.0934187 0.10402544
5.0938588 0.10235146
5.0942989 0.10085949
5.0947389 0.099650517
5.095179 0.098786112
5.0956191 0.097987519
5.0960592 0.097196942
5.0964993 0.096435824
5.0969394 0.095725605
5.0973795 0.095087724
5.0978196 0.094543621
5.0982597 0.094114738
5.0986997 0.093822514
5.0991398 0.09368839
5.0995799 0.093733804
5.10002 0.093980438
5.1004601 0.094558328
5.1009002 0.095513344
5.1013403 0.096771121
5.1017804 0.098257299
5.1022204 0.099897514
5.1026605 0.10161741
5.1031006 0.10334261
5.1035407 0.10499877
5.1039808 0.10651152
5.1044209 0.1078065
5.104861 0.10880934
5.1053011 0.10953382
5.1057411 0.11020907
5.1061812 0.11084988
5.1066213 0.11145341
5.1070614 0.11201682
5.1075015 0.11253728
5.1079416 0.11301195
5.1083817 0.113438
5.1088218 0.1138126
5.1092619 0.11413291
5.1097019 0.1143961
5.110142 0.11459049
5.1105821 0.11460532
5.1110222 0.11444315
5.1114623 0.11414911
5.1119024 0.11376836
5.1123425 0.11334603
5.1127826 0.11292727
5.1132226 0.11255721
5.1136627 0.11228101
5.1141028 0.11214381
5.1145429 0.11219075
5.114983 0.11246697
5.1154231 0.1129846
5.1158632 0.11369688
5.1163033 0.11456535
5.1167433 0.11555161
5.1171834 0.11661726
5.1176235 0.1177239
5.1180636 0.11883311
5.1185037 0.11990649
5.1189438 0.12090564
5.1193839 0.12179215
5.119824 0.12252762
5.1202641 0.12310915
5.1207041 0.12365814
5.1211442 0.12418366
5.1215843 0.12467985
5.1220244 0.12514086
5.1224645 0.12556083
5.1229046 0.12593391
5.1233447 0.12625424
5.1237848 0.12651598
5.1242248 0.12671326
5.1246649 0.12684023
5.125105 0.12689223
5.1255451 0.12689201
5.1259852 0.12684646
5.1264253 0.12675042
5.1268654 0.12659876
5.1273055 0.12638633
5.1277455 0.12610798
5.1281856 0.12575857
5.1286257 0.12533295
5.1290658 0.12482599
5.1295059 0.12423253
5.129946 0.12354743
5.1303861 0.12278344
5.1308262 0.1219725
5.1312663 0.12112487
5.1317063 0.12025048
5.1321464 0.11935928
5.1325865 0.11846121
5.1330266 0.11756619
5.1334667 0.11668417
5.1339068 0.11582509
5.1343469 0.11499888
5.134787 0.11421549
5.135227 0.11347961
5.1356671 0.11276645
5.1361072 0.11206826
5.1365473 0.11138138
5.1369874 0.11070213
5.1374275 0.11002685
5.1378676 0.10935187
5.1383077 0.10867353
5.1387477 0.10798816
5.1391878 0.10729208
5.1396279 0.10658164
5.140068 0.1058522
5.1405081 0.1050544
5.1409482 0.10417717
5.1413883 0.10324131
5.1418284 0.10226766
5.1422685 0.10127701
5.1427085 0.1002902
5.1431486 0.099328029
5.1435887 0.098411321
5.1440288 0.097560889
5.1444689 0.096797553
5.144909 0.096142125
5.1453491 0.095599656
5.1457892 0.095138571
5.1462292 0.09474321
5.1466693 0.094398731
5.1471094 0.094090295
5.1475495 0.093803059
5.1479896 0.093522184
5.1484297 0.093232827
5.1488698 0.092920147
5.1493099 0.092569303
5.1497499 0.092165455
5.15019 0.091701128
5.1506301 0.091225281
5.1510702 0.090749407
5.1515103 0.090273018
5.1519504 0.089795621
5.1523905 0.089316727
5.1528306 0.088835848
5.1532707 0.088352491
5.1537107 0.087866167
5.1541508 0.087376388
5.1545909 0.086882663
5.155031 0.086384502
5.1554711 0.085882221
5.1559112 0.085376573
5.1563513 0.084867962
5.1567914 0.084356783
5.1572314 0.083843443
5.1576715 0.083328339
5.1581116 0.082811874
5.1585517 0.082294447
5.1589918 0.08177646
5.1594319 0.081258314
5.159872 0.080740409
5.1603121 0.080214598
5.1607522 0.079659532
5.1611922 0.079078768
5.1616323 0.078477366
5.1620724 0.077860388
5.1625125 0.077232894
5.1629526 0.076599947
5.1633927 0.075966606
5.1638328 0.075337933
5.1642729 0.074718988
5.1647129 0.074114831
5.165153 0.073523509
5.1655931 0.072880221
5.1660332 0.072209888
5.1664733 0.071565528
5.1669134 0.071000158
5.1673535 0.070566794
5.1677936 0.070318455
5.1682336 0.070308156
5.1686737 0.070588915
5.1691138 0.071213749
5.1695539 0.072235675
5.169994 0.073707709
5.1704341 0.075519801
5.1708742 0.077502776
5.1713143 0.079633477
5.1717544 0.081888774
5.1721944 0.084245535
5.1726345 0.08668063
5.1730746 0.08917093
5.1735147 0.091693306
5.1739548 0.094224627
5.1743949 0.096741763
5.174835 0.099221583
5.1752751 0.10166984
5.1757151 0.10417542
5.1761552 0.10673308
5.1765953 0.1093274
5.1770354 0.11194294
5.1774755 0.11456427
5.1779156 0.11717594
5.1783557 0.11976252
5.1787958 0.12230857
5.1792358 0.12479867
5.1796759 0.12721736
5.180116 0.12953282
5.1805561 0.1314202
5.1809962 0.13279855
5.1814363 0.13372109
5.1818764 0.13424105
5.1823165 0.13441167
5.1827566 0.13428617
5.1831966 0.13391778
5.1836367 0.13335973
5.1840768 0.13266525
5.1845169 0.13188757
5.184957 0.13107991
5.1853971 0.12999053
5.1858372 0.12829105
5.1862773 0.12612897
5.1867173 0.12365551
5.1871574 0.12102191
5.1875975 0.11837937
5.1880376 0.11587914
5.1884777 0.11367243
5.1889178 0.11191047
5.1893579 0.11074449
5.189798 0.11032572
5.190238 0.11067124
5.1906781 0.11118099
5.1911182 0.11175074
5.1915583 0.11236711
5.1919984 0.11301671
5.1924385 0.11368615
5.1928786 0.11436205
5.1933187 0.11503103
5.1937588 0.11567971
5.1941988 0.11629468
5.1946389 0.11686258
5.195079 0.1173715
5.1955191 0.11786967
5.1959592 0.11838054
5.1963993 0.118897
5.1968394 0.11941198
5.1972795 0.11991835
5.1977195 0.12040902
5.1981596 0.1208769
5.1985997 0.12131488
5.1990398 0.12171587
5.1994799 0.12207276
5.19992 0.12237846
5.2003601 0.12260991
5.2008002 0.12273658
5.2012402 0.12276413
5.2016803 0.12269905
5.2021204 0.12254785
5.2025605 0.12231703
5.2030006 0.1220131
5.2034407 0.12164256
5.2038808 0.12121191
5.2043209 0.12072766
5.204761 0.12019631
5.205201 0.11962682
5.2056411 0.1190414
5.2060812 0.1184449
5.2065213 0.11783845
5.2069614 0.11722319
5.2074015 0.11660023
5.2078416 0.11597071
5.2082817 0.11533576
5.2087217 0.1146965
5.2091618 0.11405407
5.2096019 0.11340958
5.210042 0.11276368
5.2104821 0.11205906
5.2109222 0.1112737
5.2113623 0.11043311
5.2118024 0.10956276
5.2122424 0.10868816
5.2126825 0.10783478
5.2131226 0.10702812
5.2135627 0.10629366
5.2140028 0.1056569
5.2144429 0.10514332
5.214883 0.10477842
5.2153231 0.10459678
5.2157632 0.10462022
5.2162032 0.10482186
5.2166433 0.10517301
5.2170834 0.10564496
5.2175235 0.10620899
5.2179636 0.10683642
5.2184037 0.10749853
5.2188438 0.10816661
5.2192839 0.10881197
5.2197239 0.10940589
5.220164 0.10993394
5.2206041 0.11051924
5.2210442 0.11117705
5.2214843 0.11188249
5.2219244 0.1126107
5.2223645 0.1133368
5.2228046 0.11403593
5.2232446 0.1146832
5.2236847 0.11525376
5.2241248 0.11572272
5.2245649 0.11606521
5.225005 0.11625636
5.2254451 0.11619294
5.2258852 0.11582695
5.2263253 0.11521031
5.2267654 0.11439496
5.2272054 0.11343281
5.2276455 0.1123758
5.2280856 0.11127584
5.2285257 0.11018486
5.2289658 0.10915479
5.2294059 0.10823755
5.229846 0.10748507
5.2302861 0.10689535
5.2307261 0.10631305
5.2311662 0.10572787
5.2316063 0.10514416
5.2320464 0.10456628
5.2324865 0.10399858
5.2329266 0.10344542
5.2333667 0.10291115
5.2338068 0.10240014
5.2342468 0.10191672
5.2346869 0.10146527
5.235127 0.10104921
5.2355671 0.1006559
5.2360072 0.10028005
5.2364473 0.099921671
5.2368874 0.099580749
5.2373275 0.099257292
5.2377676 0.098951296
5.2382076 0.098662764
5.2386477 0.098391694
5.2390878 0.098138086
5.2395279 0.097901942
5.239968 0.097683262
5.2404081 0.097493735
5.2408482 0.097343793
5.2412883 0.097225429
5.2417283 0.097130561
5.2421684 0.097051104
5.2426085 0.096978973
5.2430486 0.096906084
5.2434887 0.096824354
5.2439288 0.096725698
5.2443689 0.096602033
5.244809 0.096445273
5.245249 0.096249305
5.2456891 0.096019612
5.2461292 0.09575972
5.2465693 0.095472339
5.2470094 0.095160171
5.2474495 0.094825929
5.2478896 0.094472313
5.2483297 0.094102034
5.2487698 0.093717798
5.2492098 0.093322311
5.2496499 0.092918281
5.25009 0.092505187
5.2505301 0.09199025
5.2509702 0.091352192
5.2514103 0.090621454
5.2518504 0.089828469
5.2522905 0.089003676
5.2527305 0.08817751
5.2531706 0.087380409
5.2536107 0.086642809
5.2540508 0.085995148
5.2544909 0.085467861
5.254931 0.085091385
5.2553711 0.084850726
5.2558112 0.084675808
5.2562513 0.084560838
5.2566913 0.084501449
5.2571314 0.084493272
5.2575715 0.084531938
5.2580116 0.084613084
5.2584517 0.084732339
5.2588918 0.084885336
5.2593319 0.085067709
5.259772 0.085275091
5.260212 0.085504159
5.2606521 0.085756977
5.2610922 0.086029529
5.2615323 0.086316547
5.2619724 0.086612763
5.2624125 0.086912911
5.2628526 0.087211724
5.2632927 0.087503934
5.2637327 0.087784273
5.2641728 0.088047475
5.2646129 0.088288272
5.265053 0.088501535
5.2654931 0.088694569
5.2659332 0.088873879
5.2663733 0.089039285
5.2668134 0.089190602
5.2672535 0.089327647
5.2676935 0.089450237
5.2681336 0.089558191
5.2685737 0.089651324
5.2690138 0.089729451
5.2694539 0.089792394
5.269894 0.089839966
5.2703341 0.089843159
5.2707742 0.089745487
5.2712142 0.089566942
5.2716543 0.089330647
5.2720944 0.089059723
5.2725345 0.088777294
5.2729746 0.088506477
5.2734147 0.088270399
5.2738548 0.08809218
5.2742949 0.08799494
5.2747349 0.088001802
5.275175 0.088125856
5.2756151 0.088287948
5.2760552 0.088463801
5.2764953 0.088650584
5.2769354 0.08884546
5.2773755 0.089045594
5.2778156 0.089248151
5.2782557 0.089450296
5.2786957 0.089649196
5.2791358 0.089842014
5.2795759 0.090025915
5.280016 0.090198073
5.2804561 0.090362391
5.2808962 0.090523885
5.2813363 0.090682626
5.2817764 0.090838683
5.2822164 0.090992129
5.2826565 0.091143034
5.2830966 0.091291469
5.2835367 0.091437505
5.2839768 0.091581211
5.2844169 0.09172266
5.284857 0.09186192
5.2852971 0.09197003
5.2857371 0.091967071
5.2861772 0.091870966
5.2866173 0.091706808
5.2870574 0.09149969
5.2874975 0.091274705
5.2879376 0.091056947
5.2883777 0.090871508
5.2888178 0.09074348
5.2892579 0.090697957
5.2896979 0.090760034
5.290138 0.090954121
5.2905781 0.091281542
5.2910182 0.091719691
5.2914583 0.092245438
5.2918984 0.092835647
5.2923385 0.093467191
5.2927786 0.094116933
5.2932186 0.094761745
5.2936587 0.095378492
5.2940988 0.095944044
5.2945389 0.096435267
5.294979 0.096829032
5.2954191 0.097151385
5.2958592 0.097455479
5.2962993 0.097745232
5.2967393 0.098024451
5.2971794 0.098296948
5.2976195 0.098566527
5.2980596 0.098836999
5.2984997 0.099112169
5.2989398 0.099395848
5.2993799 0.099691842
5.29982 0.10000396
5.3002601 0.1003386
5.3007001 0.10070652
5.3011402 0.10110344
5.3015803 0.10152359
5.3020204 0.10196119
5.3024605 0.10241045
5.3029006 0.1028656
5.3033407 0.10332085
5.3037808 0.10377042
5.3042208 0.10420853
5.3046609 0.10462941
5.305101 0.1050209
5.3055411 0.10522738
5.3059812 0.10522016
5.3064213 0.10504757
5.3068614 0.10475797
5.3073015 0.10439969
5.3077415 0.10402109
5.3081816 0.1036705
5.3086217 0.10339627
5.3090618 0.10324674
5.3095019 0.10327026
5.309942 0.10351517
5.3103821 0.10420955
5.3108222 0.10558639
5.3112623 0.10751233
5.3117023 0.10984935
5.3121424 0.11245942
5.3125825 0.1152045
5.3130226 0.11794658
5.3134627 0.12054761
5.3139028 0.12286958
5.3143429 0.12477444
5.314783 0.12612418
5.315223 0.1268737
5.3156631 0.12748061
5.3161032 0.12802923
5.3165433 0.12852157
5.3169834 0.12895959
5.3174235 0.1293453
5.3178636 0.1296807
5.3183037 0.12996776
5.3187437 0.13020848
5.3191838 0.13040486
5.3196239 0.13055888
5.320064 0.13067173
5.3205041 0.13070157
5.3209442 0.13063861
5.3213843 0.13050329
5.3218244 0.13031605
5.3222645 0.13009732
5.3227045 0.12986754
5.3231446 0.12964714
5.3235847 0.12945656
5.3240248 0.12931624
5.3244649 0.12924661
5.324905 0.12926811
5.3253451 0.1294295
5.3257852 0.12980108
5.3262252 0.1303833
5.3266653 0.13117429
5.3271054 0.13217219
5.3275455 0.13337512
5.3279856 0.13478124
5.3284257 0.13638866
5.3288658 0.13819553
5.3293059 0.14019996
5.3297459 0.14240011
5.330186 0.1448438
5.3306261 0.14789802
5.3310662 0.15152774
5.3315063 0.15559785
5.3319464 0.15997326
5.3323865 0.16451886
5.3328266 0.16909955
5.3332667 0.17358023
5.3337067 0.17782582
5.3341468 0.18170118
5.3345869 0.18507122
5.335027 0.18780221
5.3354671 0.19018214
5.3359072 0.19250492
5.3363473 0.1947699
5.3367874 0.19697639
5.3372274 0.19912372
5.3376675 0.20121121
5.3381076 0.20323818
5.3385477 0.20520394
5.3389878 0.20710783
5.3394279 0.20894916
5.339868 0.21072728
5.3403081 0.2124259
5.3407481 0.21401088
5.3411882 0.21550273
5.3416283 0.21692513
5.3420684 0.2183018
5.3425085 0.21965646
5.3429486 0.2210128
5.3433887 0.22239454
5.3438288 0.22382539
5.3442689 0.22532905
5.3447089 0.22692925
5.345149 0.22865439
5.3455891 0.23057741
5.3460292 0.23270691
5.3464693 0.23503089
5.3469094 0.23753731
5.3473495 0.24021413
5.3477896 0.24304933
5.3482296 0.24603088
5.3486697 0.24914674
5.3491098 0.25238488
5.3495499 0.25573326
5.34999 0.25917988
5.3504301 0.26304433
5.3508702 0.26759023
5.3513103 0.27267209
5.3517504 0.27814425
5.3521904 0.28386107
5.3526305 0.28967689
5.3530706 0.29544602
5.3535107 0.30102285
5.3539508 0.3062617
5.3543909 0.3110169
5.354831 0.31514281
5.3552711 0.3185711
5.3557111 0.32155259
5.3561512 0.32418737
5.3565913 0.32655081
5.3570314 0.32871835
5.3574715 0.33076539
5.3579116 0.33276734
5.3583517 0.3347996
5.3587918 0.33693761
5.3592318 0.33925676
5.3596719 0.34183246
5.360112 0.34473332
5.3605521 0.34786859
5.3609922 0.35118134
5.3614323 0.35466549
5.3618724 0.35831491
5.3623125 0.3621235
5.3627526 0.36608514
5.3631926 0.37019373
5.3636327 0.37444314
5.3640728 0.37882727
5.3645129 0.38334001
5.364953 0.38797525
5.3653931 0.3934768
5.3658332 0.40072147
5.3662733 0.40931872
5.3667133 0.41886656
5.3671534 0.42896294
5.3675935 0.43920588
5.3680336 0.44919336
5.3684737 0.45852337
5.3689138 0.4667939
5.3693539 0.47360294
5.369794 0.47854846
5.370234 0.48151745
5.3706741 0.48382653
5.3711142 0.48576145
5.3715543 0.48740155
5.3719944 0.4888262
5.3724345 0.49011473
5.3728746 0.49134653
5.3733147 0.49260093
5.3737548 0.4939573
5.3741948 0.49549498
5.3746349 0.49729335
5.375075 0.49942535
5.3755151 0.50167492
5.3759552 0.50391815
5.3763953 0.50617567
5.3768354 0.50846815
5.3772755 0.51081626
5.3777155 0.51324062
5.3781556 0.51576191
5.3785957 0.5184008
5.3790358 0.5211779
5.3794759 0.52411391
5.379916 0.52722945
5.3803561 0.53079675
5.3807962 0.53523604
5.3812362 0.54039357
5.3816763 0.54610045
5.3821164 0.55218781
5.3825565 0.55848674
5.3829966 0.56482834
5.3834367 0.57104374
5.3838768 0.57696405
5.3843169 0.58242036
5.384757 0.58724379
5.385197 0.59134779
5.3856371 0.59522564
5.3860772 0.59896461
5.3865173 0.60253368
5.3869574 0.60590182
5.3873975 0.60903804
5.3878376 0.6119113
5.3882777 0.6144906
5.3887177 0.6167449
5.3891578 0.6186432
5.3895979 0.62015447
5.390038 0.6212484
5.3904781 0.62201649
5.3909182 0.62257056
5.3913583 0.62295528
5.3917984 0.62321535
5.3922384 0.62339546
5.3926785 0.62354032
5.3931186 0.62369458
5.3935587 0.62390296
5.3939988 0.62421016
5.3944389 0.62466086
5.394879 0.62529977
5.3953191 0.62614882
5.3957592 0.62715421
5.3961992 0.62828182
5.3966393 0.62949981
5.3970794 0.63077632
5.3975195 0.63207955
5.3979596 0.63337764
5.3983997 0.63463877
5.3988398 0.63583107
5.3992799 0.63692274
5.3997199 0.63788193
5.40016 0.63867433
5.4006001 0.63924853
5.4010402 0.63958852
5.4014803 0.63968754
5.4019204 0.63953889
5.4023605 0.63913579
5.4028006 0.6384715
5.4032406 0.63753929
5.4036807 0.6363324
5.4041208 0.63484412
5.4045609 0.63306767
5.405001 0.63099632
5.4054411 0.62860049
5.4058812 0.62587597
5.4063213 0.6228537
5.4067614 0.61956464
5.4072014 0.61603971
5.4076415 0.61230989
5.4080816 0.6084061
5.4085217 0.60435931
5.4089618 0.60020045
5.4094019 0.59596047
5.409842 0.59167032
5.4102821 0.58723222
5.4107221 0.58226562
5.4111622 0.57686143
5.4116023 0.57115318
5.4120424 0.56527442
5.4124825 0.55935868
5.4129226 0.55353949
5.4133627 0.54795041
5.4138028 0.54272495
5.4142428 0.53799667
5.4146829 0.53389908
5.415123 0.53054822
5.4155631 0.52771514
5.4160032 0.52525687
5.4164433 0.52313167
5.4168834 0.52129779
5.4173235 0.51971351
5.4177636 0.51833706
5.4182036 0.51712672
5.4186437 0.51604075
5.4190838 0.51503742
5.4195239 0.51407498
5.419964 0.51311169
5.4204041 0.51241239
5.4208442 0.51227882
5.4212843 0.51254973
5.4217243 0.5130613
5.4221644 0.51364977
5.4226045 0.5141513
5.4230446 0.51440211
5.4234847 0.51423841
5.4239248 0.51349636
5.4243649 0.51201218
5.424805 0.50962209
5.425245 0.50633497
5.4256851 0.50288893
5.4261252 0.49939663
5.4265653 0.49586698
5.4270054 0.49230893
5.4274455 0.48873139
5.4278856 0.48514325
5.4283257 0.48155346
5.4287658 0.47797091
5.4292058 0.47440454
5.4296459 0.47086326
5.430086 0.46735658
5.4305261 0.46390712
5.4309662 0.46050916
5.4314063 0.4571441
5.4318464 0.45379329
5.4322865 0.45043808
5.4327265 0.44705984
5.4331666 0.44363992
5.4336067 0.44015968
5.4340468 0.43660051
5.4344869 0.43294374
5.434927 0.42917075
5.4353671 0.42518967
5.4358072 0.4208872
5.4362472 0.41631222
5.4366873 0.41151689
5.4371274 0.40655333
5.4375675 0.40147369
5.4380076 0.39633008
5.4384477 0.39117465
5.4388878 0.38605952
5.4393279 0.38103684
5.439768 0.37615875
5.440208 0.37145141
5.4406481 0.36677417
5.4410882 0.36209713
5.4415283 0.35742029
5.4419684 0.35274361
5.4424085 0.34806706
5.4428486 0.34339064
5.4432887 0.33871433
5.4437287 0.33403811
5.4441688 0.32936192
5.4446089 0.32468579
5.445049 0.32000959
5.4454891 0.31532804
5.4459292 0.31063982
5.4463693 0.30594791
5.4468094 0.30125534
5.4472494 0.29656506
5.4476895 0.2918801
5.4481296 0.28720343
5.4485697 0.28253805
5.4490098 0.27788695
5.4494499 0.27325313
5.44989 0.26863957
5.4503301 0.26430032
5.4507702 0.26078388
5.4512102 0.25798925
5.4516503 0.25578609
5.4520904 0.2540441
5.4525305 0.25263298
5.4529706 0.25142237
5.4534107 0.250282
5.4538508 0.24908154
5.4542909 0.24769066
5.4547309 0.24597905
5.455171 0.24385266
5.4556111 0.24158184
5.4560512 0.23926196
5.4564913 0.2369077
5.4569314 0.23453377
5.4573715 0.23215486
5.4578116 0.22978567
5.4582517 0.22744086
5.4586917 0.22513517
5.4591318 0.22288328
5.4595719 0.22069988
5.460012 0.21859967
5.4604521 0.21662139
5.4608922 0.21478816
5.4613323 0.21309542
5.4617724 0.21153859
5.4622124 0.21011313
5.4626525 0.20881446
5.4630926 0.20763802
5.4635327 0.20657927
5.4639728 0.20563362
5.4644129 0.20479653
5.464853 0.20406342
5.4652931 0.20342288
5.4657331 0.20284754
5.4661732 0.20233022
5.4666133 0.20186539
5.4670534 0.2014476
5.4674935 0.20107133
5.4679336 0.20073108
5.4683737 0.20042137
5.4688138 0.20013671
5.4692539 0.19987159
5.4696939 0.19962053
5.470134 0.1993938
5.4705741 0.19940649
5.4710142 0.19966562
5.4714543 0.2000899
5.4718944 0.20059802
5.4723345 0.20110867
5.4727746 0.20154051
5.4732146 0.20181225
5.4736547 0.20184257
5.4740948 0.20155015
5.4745349 0.20085369
5.474975 0.19967187
5.4754151 0.19817202
5.4758552 0.19663695
5.4762953 0.19507305
5.4767353 0.19348584
5.4771754 0.19188088
5.4776155 0.1902637
5.4780556 0.18863985
5.4784957 0.18701484
5.4789358 0.18539424
5.4793759 0.18378358
5.479816 0.18218838
5.4802561 0.18060984
5.4806961 0.17903251
5.4811362 0.17745539
5.4815763 0.17587955
5.4820164 0.17430609
5.4824565 0.1727361
5.4828966 0.17117069
5.4833367 0.16961095
5.4837768 0.16805796
5.4842168 0.16651283
5.4846569 0.16497663
5.485097 0.16346255
5.4855371 0.16229178
5.4859772 0.16156647
5.4864173 0.16123217
5.4868574 0.1612344
5.4872975 0.16151872
5.4877375 0.16203069
5.4881776 0.1627158
5.4886177 0.16351962
5.4890578 0.16438768
5.4894979 0.16526554
5.489938 0.16609872
5.4903781 0.16705052
5.4908182 0.16840791
5.4912583 0.17007907
5.4916983 0.17196617
5.4921384 0.17397139
5.4925785 0.17599686
5.4930186 0.17794476
5.4934587 0.17971728
5.4938988 0.18121656
5.4943389 0.18234479
5.494779 0.1830041
5.495219 0.18314525
5.4956591 0.18301051
5.4960992 0.18266962
5.4965393 0.18214804
5.4969794 0.18147125
5.4974195 0.18066472
5.4978596 0.17975394
5.4982997 0.17876436
5.4987397 0.17772147
5.4991798 0.17665073
5.4996199 0.17557761
5.50006 0.17452121
5.5005001 0.17310816
5.5009402 0.17121551
5.5013803 0.16899254
5.5018204 0.16658849
5.5022605 0.16415262
5.5027005 0.16183417
5.5031406 0.15978243
5.5035807 0.15814663
5.5040208 0.15707604
5.5044609 0.1567199
5.504901 0.1572275
5.5053411 0.15850964
5.5057812 0.1600825
5.5062212 0.16189073
5.5066613 0.16389749
5.5071014 0.16606598
5.5075415 0.16835936
5.5079816 0.17074082
5.5084217 0.17317355
5.5088618 0.1756207
5.5093019 0.17804547
5.5097419 0.18041104
5.510182 0.18269942
5.5106221 0.18504273
5.5110622 0.18745761
5.5115023 0.18992384
5.5119424 0.19242114
5.5123825 0.19492926
5.5128226 0.19742794
5.5132627 0.19989697
5.5137027 0.20231606
5.5141428 0.20466497
5.5145829 0.20692346
5.515023 0.20906897
5.5154631 0.21022285
5.5159032 0.20989343
5.5163433 0.20838945
5.5167834 0.20601962
5.5172234 0.20309263
5.5176635 0.19991724
5.5181036 0.19680215
5.5185437 0.19405609
5.5189838 0.19198775
5.5194239 0.19090587
5.519864 0.19111916
5.5203041 0.19252309
5.5207441 0.19404048
5.5211842 0.19558682
5.5216243 0.19715529
5.5220644 0.19873908
5.5225045 0.20033136
5.5229446 0.20192528
5.5233847 0.20351405
5.5238248 0.20509081
5.5242649 0.20664877
5.5247049 0.20818108
5.525145 0.20968265
5.5255851 0.21117125
5.5260252 0.21265305
5.5264653 0.21412757
5.5269054 0.21559438
5.5273455 0.217053
5.5277856 0.21850298
5.5282256 0.21994387
5.5286657 0.22137519
5.5291058 0.22279649
5.5295459 0.22420733
5.529986 0.22560722
5.5304261 0.22637428
5.5308662 0.22598365
5.5313063 0.224712
5.5317463 0.22283675
5.5321864 0.22063527
5.5326265 0.21838497
5.5330666 0.21636324
5.5335067 0.2148475
5.5339468 0.21411513
5.5343869 0.21444354
5.534827 0.21611011
5.5352671 0.21909535
5.5357071 0.22235442
5.5361472 0.22574332
5.5365873 0.22923484
5.5370274 0.23280177
5.5374675 0.2364169
5.5379076 0.240053
5.5383477 0.24368291
5.5387878 0.24727937
5.5392278 0.25081519
5.5396679 0.25426316
5.540108 0.25759898
5.5405481 0.26087115
5.5409882 0.26411273
5.5414283 0.26733266
5.5418684 0.27053992
5.5423085 0.27374343
5.5427485 0.27695215
5.5431886 0.28017505
5.5436287 0.28342106
5.5440688 0.28669914
5.5445089 0.29001823
5.544949 0.2933873
5.5453891 0.2969801
5.5458292 0.30099834
5.5462693 0.30535026
5.5467093 0.30994107
5.5471494 0.31467597
5.5475895 0.31946016
5.5480296 0.32419886
5.5484697 0.32879726
5.5489098 0.33316055
5.5493499 0.33719394
5.54979 0.34080262
5.55023 0.34396063
5.5506701 0.34699222
5.5511102 0.34996333
5.5515503 0.35288661
5.5519904 0.35577475
5.5524305 0.35864037
5.5528706 0.36149617
5.5533107 0.36435477
5.5537508 0.36722888
5.5541908 0.37013111
5.5546309 0.37307416
5.555071 0.37607036
5.5555111 0.37911306
5.5559512 0.3821885
5.5563913 0.38528864
5.5568314 0.38840542
5.5572715 0.39153078
5.5577115 0.39465668
5.5581516 0.39777503
5.5585917 0.40087781
5.5590318 0.40395694
5.5594719 0.40700439
5.559912 0.41001209
5.5603521 0.41292992
5.5607922 0.41567226
5.5612322 0.4182452
5.5616723 0.42065757
5.5621124 0.42291823
5.5625525 0.42503602
5.5629926 0.42701977
5.5634327 0.42887833
5.5638728 0.43062055
5.5643129 0.43225524
5.564753 0.43379128
5.565193 0.43523174
5.5656331 0.43654154
5.5660732 0.43772185
5.5665133 0.43878342
5.5669534 0.43973693
5.5673935 0.44059309
5.5678336 0.44136265
5.5682737 0.44205628
5.5687137 0.44268472
5.5691538 0.44325867
5.5695939 0.44378885
5.570034 0.44428536
5.5704741 0.44464896
5.5709142 0.44482683
5.5713543 0.44485551
5.5717944 0.44477151
5.5722344 0.44461134
5.5726745 0.44441155
5.5731146 0.44420866
5.5735547 0.44403916
5.5739948 0.4439396
5.5744349 0.44394649
5.574875 0.44409636
5.5753151 0.44461354
5.5757552 0.44593801
5.5761952 0.44791084
5.5766353 0.45034038
5.5770754 0.45303503
5.5775155 0.45580318
5.5779556 0.4584532
5.5783957 0.46079346
5.5788358 0.46263237
5.5792759 0.4637783
5.5797159 0.46403963
5.580156 0.46326316
5.5805961 0.46179043
5.5810362 0.45982465
5.5814763 0.45746173
5.5819164 0.45479757
5.5823565 0.45192807
5.5827966 0.44894914
5.5832366 0.44595665
5.5836767 0.44304656
5.5841168 0.44031472
5.5845569 0.43785706
5.584997 0.43576949
5.5854371 0.43387133
5.5858772 0.43193476
5.5863173 0.42999591
5.5867574 0.42809091
5.5871974 0.4262559
5.5876375 0.42452702
5.5880776 0.42294041
5.5885177 0.42153221
5.5889578 0.42033856
5.5893979 0.4193956
5.589838 0.41873945
5.5902781 0.41847067
5.5907181 0.41879328
5.5911582 0.41961462
5.5915983 0.42081669
5.5920384 0.4222815
5.5924785 0.423891
5.5929186 0.42552723
5.5933587 0.42707215
5.5937988 0.42840778
5.5942388 0.42941609
5.5946789 0.42997909
5.595119 0.43000278
5.5955591 0.4298589
5.5959992 0.42971232
5.5964393 0.42956374
5.5968794 0.42941388
5.5973195 0.42926343
5.5977596 0.4291131
5.5981996 0.42896361
5.5986397 0.42881562
5.5990798 0.42866989
5.5995199 0.42852708
5.59996 0.42838791
5.6004001 0.42825136
5.6008402 0.4281152
5.6012803 0.42797941
5.6017203 0.42784392
5.6021604 0.42770872
5.6026005 0.42757377
5.6030406 0.42743901
5.6034807 0.4273044
5.6039208 0.42716993
5.6043609 0.42703553
5.604801 0.42690118
5.605241 0.42677798
5.6056811 0.42671687
5.6061212 0.42671436
5.6065613 0.42675896
5.6070014 0.42683916
5.6074415 0.42694348
5.6078816 0.42706043
5.6083217 0.4271785
5.6087618 0.42728623
5.6092018 0.42737211
5.6096419 0.42742465
5.610082 0.42739509
5.6105221 0.42598476
5.6109622 0.42289265
5.6114023 0.4185801
5.6118424 0.41350848
5.6122825 0.40813911
5.6127225 0.40293335
5.6131626 0.39835255
5.6136027 0.39485807
5.6140428 0.39291123
5.6144829 0.39297342
5.614923 0.39550594
5.6153631 0.40003433
5.6158032 0.40496606
5.6162432 0.41021513
5.6166833 0.41573508
5.6171234 0.42147942
5.6175635 0.42740173
5.6180036 0.4334555
5.6184437 0.43959428
5.6188838 0.4457716
5.6193239 0.451941
5.619764 0.45805601
5.620204 0.46410322
5.6206441 0.47026974
5.6210842 0.4765617
5.6215243 0.4829414
5.6219644 0.48937117
5.6224045 0.49581328
5.6228446 0.50223005
5.6232847 0.50858381
5.6237247 0.51483682
5.6241648 0.52095141
5.6246049 0.52688989
5.625045 0.53260081
5.6254851 0.53659951
5.6259252 0.53825044
5.6263653 0.53804811
5.6268054 0.53648706
5.6272454 0.53406182
5.6276855 0.53126691
5.6281256 0.52859686
5.6285657 0.52654619
5.6290058 0.52560941
5.6294459 0.52628107
5.629886 0.52905569
5.6303261 0.5336487
5.6307662 0.53833984
5.6312062 0.54303775
5.6316463 0.54774082
5.6320864 0.55244742
5.6325265 0.55715591
5.6329666 0.56186469
5.6334067 0.56657211
5.6338468 0.57127654
5.6342869 0.57597638
5.6347269 0.58066997
5.635167 0.58535631
5.6356071 0.59004032
5.6360472 0.59472322
5.6364873 0.59940471
5.6369274 0.60408447
5.6373675 0.60876221
5.6378076 0.61343763
5.6382476 0.6181104
5.6386877 0.62278022
5.6391278 0.62744679
5.6395679 0.63210982
5.640008 0.63676889
5.6404481 0.64115797
5.6408882 0.64501731
5.6413283 0.64832877
5.6417684 0.65107421
5.6422084 0.65323549
5.6426485 0.65479449
5.6430886 0.65573305
5.6435287 0.65603303
5.6439688 0.65567631
5.6444089 0.65464475
5.644849 0.65292021
5.6452891 0.65052047
5.6457291 0.647598
5.6461692 0.64425126
5.6466093 0.64057104
5.6470494 0.63664815
5.6474895 0.63257335
5.6479296 0.62843745
5.6483697 0.62433122
5.6488098 0.62034545
5.6492498 0.61657095
5.6496899 0.61309848
5.65013 0.60999912
5.6505701 0.60702429
5.6510102 0.60408938
5.6514503 0.60121632
5.6518904 0.59842701
5.6523305 0.59574333
5.6527706 0.5931872
5.6532106 0.59078052
5.6536507 0.5885452
5.6540908 0.58650311
5.6545309 0.5846762
5.654971 0.58308632
5.6554111 0.58235309
5.6558512 0.58306052
5.6562913 0.58490145
5.6567313 0.58756549
5.6571714 0.59074226
5.6576115 0.59412136
5.6580516 0.59739239
5.6584917 0.60024497
5.6589318 0.60236871
5.6593719 0.60345321
5.659812 0.60318809
5.6602521 0.60155889
5.6606921 0.59972823
5.6611322 0.5978546
5.6615723 0.59594129
5.6620124 0.59399162
5.6624525 0.59200889
5.6628926 0.58999642
5.6633327 0.58795752
5.6637728 0.58589549
5.6642128 0.58381364
5.6646529 0.58171527
5.665093 0.57960237
5.6655331 0.57744096
5.6659732 0.57522505
5.6664133 0.57296826
5.6668534 0.57068422
5.6672935 0.56838658
5.6677335 0.566089
5.6681736 0.56380508
5.6686137 0.56154846
5.6690538 0.55933281
5.6694939 0.55717174
5.669934 0.5550789
5.6703741 0.55319926
5.6708142 0.55177719
5.6712543 0.55083495
5.6716943 0.5503907
5.6721344 0.55046262
5.6725745 0.55106889
5.6730146 0.5522277
5.6734547 0.55395719
5.6738948 0.55627557
5.6743349 0.559201
5.674775 0.56275165
5.675215 0.56688355
5.6756551 0.57121361
5.6760952 0.57566391
5.6765353 0.58022337
5.6769754 0.58488089
5.6774155 0.58962538
5.6778556 0.59444572
5.6782957 0.59933084
5.6787357 0.60426962
5.6791758 0.60925097
5.6796159 0.61426381
5.680056 0.61929882
5.6804961 0.62447073
5.6809362 0.62981669
5.6813763 0.63528484
5.6818164 0.64082331
5.6822565 0.64638022
5.6826965 0.6519037
5.6831366 0.65734192
5.6835767 0.66264298
5.6840168 0.66775502
5.6844569 0.67262619
5.684897 0.6772046
5.6853371 0.68135202
5.6857772 0.68489649
5.6862172 0.68793055
5.6866573 0.69055621
5.6870974 0.6928755
5.6875375 0.69499041
5.6879776 0.69700296
5.6884177 0.69901516
5.6888578 0.70112903
5.6892979 0.70344657
5.6897379 0.70606979
5.690178 0.7090685
5.6906181 0.71221934
5.6910582 0.71545801
5.6914983 0.71878388
5.6919384 0.72219639
5.6923785 0.72569495
5.6928186 0.72927894
5.6932587 0.73294779
5.6936987 0.73670089
5.6941388 0.74053767
5.6945789 0.74445752
5.695019 0.74846088
5.6954591 0.75311064
5.6958992 0.75873818
5.6963393 0.76513461
5.6967794 0.77209111
5.6972194 0.77939881
5.6976595 0.78684885
5.6980996 0.7942324
5.6985397 0.80134062
5.6989798 0.80796461
5.6994199 0.81389557
5.69986 0.81892461
5.7003001 0.82301782
5.7007401 0.82661066
5.7011802 0.82975099
5.7016203 0.83245232
5.7020604 0.83472819
5.7025005 0.8365921
5.7029406 0.83805759
5.7033807 0.83913815
5.7038208 0.8398473
5.7042609 0.84019859
5.7047009 0.8402055
5.705141 0.83987435
5.7055811 0.83913722
5.7060212 0.83803716
5.7064613 0.83665491
5.7069014 0.83507118
5.7073415 0.83336669
5.7077816 0.83162215
5.7082216 0.8299183
5.7086617 0.82833583
5.7091018 0.82695549
5.7095419 0.82585797
5.709982 0.82512399
5.7104221 0.8249692
5.7108622 0.82547892
5.7113023 0.82649406
5.7117423 0.82785528
5.7121824 0.82940322
5.7126225 0.83097853
5.7130626 0.83242184
5.7135027 0.83357377
5.7139428 0.83427498
5.7143829 0.83436609
5.714823 0.83368775
5.7152631 0.83207012
5.7157031 0.82945682
5.7161432 0.82601852
5.7165833 0.82193996
5.7170234 0.8174059
5.7174635 0.81260103
5.7179036 0.80771012
5.7183437 0.80291787
5.7187838 0.79840904
5.7192238 0.79436834
5.7196639 0.79098052
5.720104 0.78840316
5.7205441 0.78611868
5.7209842 0.78388215
5.7214243 0.7817161
5.7218644 0.77964305
5.7223045 0.77768551
5.7227445 0.77586602
5.7231846 0.77420711
5.7236247 0.77273128
5.7240648 0.77146104
5.7245049 0.77041894
5.724945 0.7696275
5.7253851 0.76903126
5.7258252 0.76852151
5.7262653 0.76810706
5.7267053 0.76779835
5.7271454 0.76760576
5.7275855 0.7675397
5.7280256 0.76761055
5.7284657 0.76782872
5.7289058 0.76820462
5.7293459 0.76874866
5.729786 0.76947119
5.730226 0.77038503
5.7306661 0.77149571
5.7311062 0.77276962
5.7315463 0.77416911
5.7319864 0.77565658
5.7324265 0.7771944
5.7328666 0.77874492
5.7333067 0.78027055
5.7337467 0.78173364
5.7341868 0.78309656
5.7346269 0.78432169
5.735067 0.78537222
5.7355071 0.78626631
5.7359472 0.78703654
5.7363873 0.78769619
5.7368274 0.78825852
5.7372675 0.78873679
5.7377075 0.78914429
5.7381476 0.78949427
5.7385877 0.7898
5.7390278 0.79007475
5.7394679 0.79033178
5.739908 0.79058438
5.7403481 0.79052163
5.7407882 0.78957262
5.7412282 0.78792366
5.7416683 0.78578517
5.7421084 0.78336759
5.7425485 0.78088129
5.7429886 0.77853674
5.7434287 0.77654431
5.7438688 0.77511444
5.7443089 0.77445754
5.7447489 0.77478403
5.745189 0.77627088
5.7456291 0.77875062
5.7460692 0.78207569
5.7465093 0.78614045
5.7469494 0.79083922
5.7473895 0.79606631
5.7478296 0.80171605
5.7482697 0.80768277
5.7487097 0.8138608
5.7491498 0.82014444
5.7495899 0.82642804
5.75003 0.83260775
5.7504701 0.83902143
5.7509102 0.84590277
5.7513503 0.85314281
5.7517904 0.86063258
5.7522304 0.86826309
5.7526705 0.87592539
5.7531106 0.88351049
5.7535507 0.89090945
5.7539908 0.89801328
5.7544309 0.904713
5.754871 0.91089967
5.7553111 0.91642244
5.7557512 0.92112255
5.7561912 0.92502318
5.7566313 0.92815679
5.7570714 0.9305558
5.7575115 0.93225263
5.7579516 0.93327973
5.7583917 0.93366952
5.7588318 0.93345443
5.7592719 0.93266691
5.7597119 0.93133937
5.760152 0.92943036
5.7605921 0.92616322
5.7610322 0.9215824
5.7614723 0.91601898
5.7619124 0.90980403
5.7623525 0.90326861
5.7627926 0.89674379
5.7632326 0.89056063
5.7636727 0.88505022
5.7641128 0.88054359
5.7645529 0.87737185
5.764993 0.87586604
5.7654331 0.87542189
5.7658732 0.87513438
5.7663133 0.87496848
5.7667534 0.8748894
5.7671934 0.87486235
5.7676335 0.87485252
5.7680736 0.87482516
5.7685137 0.87474543
5.7689538 0.87457856
5.7693939 0.87428975
5.769834 0.87384422
5.7702741 0.87324583
5.7707141 0.8726213
5.7711542 0.87198336
5.7715943 0.87133139
5.7720344 0.87066472
5.7724745 0.86998273
5.7729146 0.86928477
5.7733547 0.86857022
5.7737948 0.8678384
5.7742348 0.8670887
5.7746749 0.86632047
5.775115 0.86551779
5.7755551 0.86439351
5.7759952 0.86290427
5.7764353 0.8611365
5.7768754 0.85917668
5.7773155 0.85711125
5.7777556 0.85502663
5.7781956 0.8530093
5.7786357 0.85114569
5.7790758 0.84952225
5.7795159 0.84822545
5.779956 0.8473417
5.7803961 0.84729635
5.7808362 0.8484786
5.7812763 0.85066228
5.7817163 0.85361654
5.7821564 0.85711051
5.7825965 0.86091333
5.7830366 0.86479414
5.7834767 0.86852209
5.7839168 0.8718663
5.7843569 0.8745959
5.784797 0.87648004
5.785237 0.87734908
5.7856771 0.87744446
5.7861172 0.87696284
5.7865573 0.87606999
5.7869974 0.87493173
5.7874375 0.87371384
5.7878776 0.87258211
5.7883177 0.87170237
5.7887578 0.87124038
5.7891978 0.87136195
5.7896379 0.87223288
5.790078 0.8740048
5.7905181 0.8762173
5.7909582 0.8785627
5.7913983 0.88101709
5.7918384 0.88355654
5.7922785 0.88615717
5.7927185 0.88879503
5.7931586 0.89144624
5.7935987 0.89408686
5.7940388 0.89669298
5.7944789 0.89924069
5.794919 0.90170608
5.7953591 0.90404433
5.7957992 0.90622178
5.7962392 0.90826968
5.7966793 0.91022066
5.7971194 0.91210733
5.7975595 0.91396233
5.7979996 0.9158183
5.7984397 0.91770786
5.7988798 0.91966364
5.7993199 0.92171826
5.79976 0.92390435
5.8002 0.92672237
5.8006401 0.93327326
5.8010802 0.94340416
5.8015203 0.95624373
5.8019604 0.9709206
5.8024005 0.98656346
5.8028406 1.0023009
5.8032807 1.0172617
5.8037207 1.0305744
5.8041608 1.0413676
5.8046009 1.0487701
5.805041 1.0519263
5.8054811 1.0523133
5.8059212 1.0515209
5.8063613 1.0497973
5.8068014 1.0473906
5.8072414 1.044549
5.8076815 1.0415206
5.8081216 1.0385535
5.8085617 1.0358958
5.8090018 1.0337957
5.8094419 1.0325013
5.809882 1.0322608
5.8103221 1.0330066
5.8107622 1.0340123
5.8112022 1.0351796
5.8116423 1.0364491
5.8120824 1.0377613
5.8125225 1.0390566
5.8129626 1.0402756
5.8134027 1.0413587
5.8138428 1.0422463
5.8142829 1.0428791
5.8147229 1.0431975
5.815163 1.0431699
5.8156031 1.0430531
5.8160432 1.0429214
5.8164833 1.042772
5.8169234 1.0426019
5.8173635 1.0424085
5.8178036 1.0421889
5.8182436 1.0419403
5.8186837 1.0416599
5.8191238 1.0413449
5.8195639 1.0409925
5.820004 1.0405998
5.8204441 1.0401849
5.8208842 1.0397629
5.8213243 1.0393285
5.8217644 1.0388761
5.8222044 1.0384001
5.8226445 1.0378949
5.8230846 1.037355
5.8235247 1.036775
5.8239648 1.0361492
5.8244049 1.0354721
5.824845 1.0347381
5.8252851 1.0339279
5.8257251 1.0329941
5.8261652 1.0319412
5.8266053 1.030778
5.8270454 1.0295135
5.8274855 1.0281565
5.8279256 1.0267159
5.8283657 1.0252006
5.8288058 1.0236194
5.8292458 1.0219813
5.8296859 1.0202951
5.830126 1.0185656
5.8305661 1.0167348
5.8310062 1.0147958
5.8314463 1.012768
5.8318864 1.0106706
5.8323265 1.008523
5.8327666 1.0063443
5.8332066 1.0041539
5.8336467 1.0019711
5.8340868 0.9998151
5.8345269 0.99770525
5.834967 0.99566082
5.8354071 0.99360745
5.8358472 0.99147102
5.8362873 0.98932069
5.8367273 0.98722631
5.8371674 0.98525771
5.8376075 0.98348472
5.8380476 0.98197717
5.8384877 0.98080491
5.8389278 0.98003775
5.8393679 0.97974553
5.839808 0.97999809
5.840248 0.98101593
5.8406881 0.98344971
5.8411282 0.98715853
5.8415683 0.9919013
5.8420084 0.99743694
5.8424485 1.0035243
5.8428886 1.0099224
5.8433287 1.0163901
5.8437688 1.0226863
5.8442088 1.0285698
5.8446489 1.0337998
5.845089 1.0381584
5.8455291 1.042215
5.8459692 1.04628
5.8464093 1.0503204
5.8468494 1.0543032
5.8472895 1.0581955
5.8477295 1.061964
5.8481696 1.0655759
5.8486097 1.068998
5.8490498 1.0721974
5.8494899 1.075141
5.84993 1.0777958
5.8503701 1.0799807
5.8508102 1.0814905
5.8512503 1.082451
5.8516903 1.082994
5.8521304 1.0832514
5.8525705 1.083355
5.8530106 1.0834366
5.8534507 1.083628
5.8538908 1.084061
5.8543309 1.0848674
5.854771 1.0861792
5.855211 1.0880922
5.8556511 1.0904305
5.8560912 1.0930899
5.8565313 1.0959995
5.8569714 1.0990882
5.8574115 1.1022848
5.8578516 1.1055184
5.8582917 1.1087178
5.8587317 1.1118121
5.8591718 1.1147301
5.8596119 1.1174008
5.860052 1.1197503
5.8604921 1.1215102
5.8609322 1.1226365
5.8613723 1.1232675
5.8618124 1.1235412
5.8622525 1.123596
5.8626925 1.1235699
5.8631326 1.1236013
5.8635727 1.1238282
5.8640128 1.124389
5.8644529 1.1254217
5.864893 1.1270646
5.8653331 1.1296949
5.8657732 1.1337978
5.8662132 1.1391052
5.8666533 1.1453202
5.8670934 1.1521458
5.8675335 1.1592851
5.8679736 1.1664411
5.8684137 1.1733168
5.8688538 1.1796153
5.8692939 1.1850397
5.8697339 1.1892928
5.870174 1.1921937
5.8706141 1.1946233
5.8710542 1.1967964
5.8714943 1.1986725
5.8719344 1.2002112
5.8723745 1.2013721
5.8728146 1.2021147
5.8732547 1.2023987
5.8736947 1.2021836
5.8741348 1.2014289
5.8745749 1.2000944
5.875015 1.1981397
5.8754551 1.1957693
5.8758952 1.1932127
5.8763353 1.1905104
5.8767754 1.1877029
5.8772154 1.1848307
5.8776555 1.1819344
5.8780956 1.1790543
5.8785357 1.1762311
5.8789758 1.1735051
5.8794159 1.170917
5.879856 1.1685072
5.8802961 1.1662763
5.8807361 1.164117
5.8811762 1.1620167
5.8816163 1.1599714
5.8820564 1.1579771
5.8824965 1.1560299
5.8829366 1.1541258
5.8833767 1.1522608
5.8838168 1.1504309
5.8842569 1.1486321
5.8846969 1.1468604
5.885137 1.1451345
5.8855771 1.1437738
5.8860172 1.1428512
5.8864573 1.1423264
5.8868974 1.1421589
5.8873375 1.1423082
5.8877776 1.1427337
5.8882176 1.143395
5.8886577 1.1442516
5.8890978 1.145263
5.8895379 1.1463886
5.889978 1.1475881
5.8904181 1.1502142
5.8908582 1.1555664
5.8912983 1.1630551
5.8917383 1.1720868
5.8921784 1.182068
5.8926185 1.1924052
5.8930586 1.2025047
5.8934987 1.2117731
5.8939388 1.2196167
5.8943789 1.2254421
5.894819 1.2286557
5.8952591 1.2288364
5.8956991 1.2265732
5.8961392 1.2223819
5.8965793 1.2167235
5.8970194 1.2100591
5.8974595 1.2028498
5.8978996 1.1955568
5.8983397 1.1886413
5.8987798 1.1825642
5.8992198 1.1777868
5.8996599 1.1747701
5.9001 1.1739153
5.9005401 1.1739865
5.9009802 1.1742911
5.9014203 1.1747789
5.9018604 1.1753995
5.9023005 1.1761027
5.9027405 1.1768382
5.9031806 1.1775558
5.9036207 1.1782051
5.9040608 1.178736
5.9045009 1.1790981
5.904941 1.1792412
5.9053811 1.1790209
5.9058212 1.1783213
5.9062613 1.177243
5.9067013 1.1758889
5.9071414 1.1743623
5.9075815 1.1727661
5.9080216 1.1712036
5.9084617 1.1697778
5.9089018 1.1685919
5.9093419 1.167749
5.909782 1.1673521
5.910222 1.1681022
5.9106621 1.1732152
5.9111022 1.1823317
5.9115423 1.1944716
5.9119824 1.2086545
5.9124225 1.2239004
5.9128626 1.239229
5.9133027 1.2536602
5.9137427 1.2662137
5.9141828 1.2759094
5.9146229 1.281767
5.915063 1.2828617
5.9155031 1.2817852
5.9159432 1.2804004
5.9163833 1.2787118
5.9168234 1.2767236
5.9172635 1.2744404
5.9177035 1.2718663
5.9181436 1.2690058
5.9185837 1.2658632
5.9190238 1.2624429
5.9194639 1.2587492
5.919904 1.2547865
5.9203441 1.2506014
5.9207842 1.2463041
5.9212242 1.2419271
5.9216643 1.2374995
5.9221044 1.2330507
5.9225445 1.22861
5.9229846 1.2242067
5.9234247 1.21987
5.9238648 1.2156292
5.9243049 1.2115137
5.9247449 1.2075526
5.925185 1.2037661
5.9256251 1.2000939
5.9260652 1.1965143
5.9265053 1.1930216
5.9269454 1.1896098
5.9273855 1.1862728
5.9278256 1.1830049
5.9282657 1.1798
5.9287057 1.1766522
5.9291458 1.1735556
5.9295859 1.1705042
5.930026 1.1674923
5.9304661 1.1645767
5.9309062 1.1618188
5.9313463 1.1592367
5.9317864 1.1568489
5.9322264 1.1546738
5.9326665 1.1527295
5.9331066 1.1510346
5.9335467 1.1496074
5.9339868 1.1484661
5.9344269 1.1476292
5.934867 1.147115
5.9353071 1.1469941
5.9357471 1.1473989
5.9361872 1.1482787
5.9366273 1.1495715
5.9370674 1.1512153
5.9375075 1.1531484
5.9379476 1.1553086
5.9383877 1.1576343
5.9388278 1.1600634
5.9392679 1.162534
5.9397079 1.1649842
5.940148 1.1674133
5.9405881 1.1705006
5.9410282 1.1742948
5.9414683 1.1785963
5.9419084 1.1832056
5.9423485 1.1879232
5.9427886 1.1925496
5.9432286 1.1968853
5.9436687 1.2007308
5.9441088 1.2038864
5.9445489 1.2061528
5.944989 1.2073303
5.9454291 1.2070995
5.9458692 1.205432
5.9463093 1.2025957
5.9467493 1.1988583
5.9471894 1.1944876
5.9476295 1.1897515
5.9480696 1.1849177
5.9485097 1.180254
5.9489498 1.1760283
5.9493899 1.1725083
5.94983 1.1699619
5.9502701 1.168436
5.9507101 1.1672007
5.9511502 1.1661372
5.9515903 1.1652069
5.9520304 1.1643709
5.9524705 1.1635905
5.9529106 1.1628269
5.9533507 1.1620412
5.9537908 1.1611948
5.9542308 1.1602489
5.9546709 1.1591646
5.955111 1.1578609
5.9555511 1.1554835
5.9559912 1.1519693
5.9564313 1.1476624
5.9568714 1.142907
5.9573115 1.1380473
5.9577516 1.1334276
5.9581916 1.129392
5.9586317 1.1262847
5.9590718 1.12445
5.9595119 1.1242319
5.959952 1.1259749
5.9603921 1.1296451
5.9608322 1.1346997
5.9612723 1.1409432
5.9617123 1.148185
5.9621524 1.1562342
5.9625925 1.1649001
5.9630326 1.1739919
5.9634727 1.183319
5.9639128 1.1926906
5.9643529 1.2019159
5.964793 1.2108042
5.965233 1.2194632
5.9656731 1.2292283
5.9661132 1.2399745
5.9665533 1.251335
5.9669934 1.2629428
5.9674335 1.2744309
5.9678736 1.2854323
5.9683137 1.2955802
5.9687538 1.3045074
5.9691938 1.3118471
5.9696339 1.3172323
5.970074 1.3202896
5.9705141 1.3205408
5.9709542 1.3181703
5.9713943 1.3136133
5.9718344 1.3073055
5.9722745 1.2996822
5.9727145 1.2911788
5.9731546 1.2822308
5.9735947 1.2732737
5.9740348 1.2647429
5.9744749 1.2570737
5.974915 1.2507018
5.9753551 1.2454563
5.9757952 1.2403249
5.9762352 1.2352953
5.9766753 1.2303872
5.9771154 1.2256204
5.9775555 1.2210145
5.9779956 1.2165895
5.9784357 1.212365
5.9788758 1.2083608
5.9793159 1.2045967
5.979756 1.2010924
5.980196 1.1984291
5.9806361 1.2004747
5.9810762 1.2070878
5.9815163 1.217201
5.9819564 1.2297473
5.9823965 1.2436594
5.9828366 1.2578701
5.9832767 1.2713122
5.9837167 1.2829184
5.9841568 1.2916217
5.9845969 1.2963548
5.985037 1.2960625
5.9854771 1.2919382
5.9859172 1.2856396
5.9863573 1.2776067
5.9867974 1.2682793
5.9872374 1.2580974
5.9876775 1.2475007
5.9881176 1.2369293
5.9885577 1.2268229
5.9889978 1.2176215
5.9894379 1.2097649
5.989878 1.2036931
5.9903181 1.1990816
5.9907582 1.1942331
5.9911982 1.1893007
5.9916383 1.1845477
5.9920784 1.1802375
5.9925185 1.1766334
5.9929586 1.1739988
5.9933987 1.1725968
5.9938388 1.172691
5.9942789 1.1745445
5.9947189 1.1784208
5.995159 1.1845047
5.9955991 1.1920376
5.9960392 1.2006033
5.9964793 1.2099993
5.9969194 1.2200227
5.9973595 1.2304708
5.9977996 1.2411408
5.9982396 1.2518299
5.9986797 1.2623356
5.9991198 1.2724549
5.9995599 1.2819851
6 1.2907236
