# Supplementary material for: Structural motifs of gold cluster anions with 17 to 69 atoms
Source: Nat Commun. 2026 Apr 10;17:5099. doi: 10.1038/s41467-026-71649-9 (PMC13246909; doi:10.1038/s41467-026-71649-9)
Supplement: Supplementary file 5 — Source Data [file 41467_2026_71649_MOESM5_ESM.zip › SupplementaryFigure6/33_th_blue.dat]

12.66 6.4304361e-07
12.655648 1.8175282e-06
12.651296 4.9264581e-06
12.646943 1.278647e-05
12.642591 3.1843945e-05
12.638239 7.6033264e-05
12.633887 0.00017404161
12.629535 0.00038197853
12.625183 0.0008037992
12.62083 0.0016217241
12.616478 0.0031371069
12.612126 0.0058184021
12.607774 0.010346683
12.603422 0.017640897
12.59907 0.028837827
12.594717 0.045198786
12.590365 0.067922449
12.586013 0.097863845
12.581661 0.13519279
12.577309 0.17906352
12.572956 0.22739613
12.568604 0.27687349
12.564252 0.32322281
12.5599 0.36178036
12.555548 0.38824898
12.551196 0.39948272
12.546843 0.39410144
12.542491 0.37276951
12.538139 0.33806101
12.533787 0.2939491
12.529435 0.2450595
12.525083 0.19588144
12.52073 0.15011959
12.516378 0.11030719
12.512026 0.077712809
12.507674 0.052493281
12.503322 0.033996732
12.498969 0.021110229
12.494617 0.012568144
12.490265 0.0071741718
12.485913 0.0039263977
12.481561 0.0020603436
12.477209 0.0010365916
12.472856 0.00050003284
12.468504 0.00023126718
12.464152 0.00010255217
12.4598 4.359942e-05
12.455448 1.7771387e-05
12.451096 6.9459339e-06
12.446743 2.6040609e-06
12.442391 9.3533616e-07
12.438039 3.2417901e-07
12.433687 1.062882e-07
12.429335 3.188646e-08
12.424982 1.062882e-08
12.42063 5.31441e-09
12.416278 0
12.411926 0
12.407574 0
12.403222 0
12.398869 0
12.394517 0
12.390165 0
12.385813 0
12.381461 0
12.377109 0
12.372756 0
12.368404 0
12.364052 0
12.3597 0
12.355348 0
12.350995 0
12.346643 0
12.342291 0
12.337939 0
12.333587 0
12.329235 0
12.324882 0
12.32053 0
12.316178 0
12.311826 0
12.307474 0
12.303122 0
12.298769 0
12.294417 0
12.290065 0
12.285713 0
12.281361 0
12.277009 0
12.272656 0
12.268304 0
12.263952 0
12.2596 0
12.255248 0
12.250895 0
12.246543 0
12.242191 0
12.237839 0
12.233487 0
12.229135 0
12.224782 0
12.22043 0
12.216078 0
12.211726 0
12.207374 0
12.203022 0
12.198669 0
12.194317 0
12.189965 0
12.185613 0
12.181261 0
12.176908 0
12.172556 0
12.168204 0
12.163852 0
12.1595 0
12.155148 0
12.150795 0
12.146443 0
12.142091 0
12.137739 0
12.133387 0
12.129035 0
12.124682 0
12.12033 0
12.115978 0
12.111626 0
12.107274 0
12.102921 0
12.098569 0
12.094217 0
12.089865 0
12.085513 0
12.081161 0
12.076808 0
12.072456 0
12.068104 0
12.063752 0
12.0594 0
12.055048 0
12.050695 0
12.046343 0
12.041991 0
12.037639 0
12.033287 0
12.028934 0
12.024582 0
12.02023 0
12.015878 0
12.011526 0
12.007174 0
12.002821 0
11.998469 0
11.994117 0
11.989765 0
11.985413 0
11.981061 0
11.976708 0
11.972356 0
11.968004 0
11.963652 0
11.9593 0
11.954947 0
11.950595 0
11.946243 0
11.941891 0
11.937539 0
11.933187 0
11.928834 0
11.924482 0
11.92013 0
11.915778 0
11.911426 0
11.907074 0
11.902721 0
11.898369 0
11.894017 0
11.889665 0
11.885313 0
11.88096 0
11.876608 0
11.872256 0
11.867904 0
11.863552 0
11.8592 0
11.854847 0
11.850495 0
11.846143 0
11.841791 0
11.837439 0
11.833087 0
11.828734 0
11.824382 0
11.82003 0
11.815678 0
11.811326 0
11.806973 0
11.802621 0
11.798269 0
11.793917 0
11.789565 0
11.785213 0
11.78086 0
11.776508 0
11.772156 0
11.767804 0
11.763452 0
11.7591 0
11.754747 0
11.750395 0
11.746043 0
11.741691 0
11.737339 0
11.732986 0
11.728634 0
11.724282 0
11.71993 0
11.715578 0
11.711226 0
11.706873 0
11.702521 0
11.698169 0
11.693817 0
11.689465 0
11.685113 0
11.68076 0
11.676408 0
11.672056 0
11.667704 0
11.663352 0
11.658999 0
11.654647 0
11.650295 0
11.645943 0
11.641591 0
11.637239 0
11.632886 0
11.628534 0
11.624182 0
11.61983 0
11.615478 0
11.611126 0
11.606773 0
11.602421 0
11.598069 0
11.593717 0
11.589365 0
11.585013 5.31441e-09
11.58066 1.062882e-08
11.576308 3.188646e-08
11.571956 1.062882e-07
11.567604 3.1355019e-07
11.563252 9.1407852e-07
11.558899 2.5509168e-06
11.554547 6.8077592e-06
11.550195 1.7436579e-05
11.545843 4.2812887e-05
11.541491 0.00010078779
11.537139 0.00022748863
11.532786 0.00049230037
11.528434 0.0010214615
11.524082 0.0020320603
11.51973 0.0038759055
11.515378 0.0070881262
11.511026 0.012428306
11.506673 0.020893656
11.502321 0.033677453
11.497969 0.052045898
11.493617 0.077118153
11.489265 0.10955958
11.484912 0.14923451
11.48056 0.19490206
11.476208 0.24406081
11.471856 0.29303973
11.467504 0.33738567
11.463152 0.3725187
11.458799 0.39453922
11.454447 0.40100648
11.450095 0.3914958
11.445743 0.3677907
11.441391 0.33366201
11.437039 0.29429425
11.432686 0.25550119
11.428334 0.22290224
11.423982 0.2012064
11.41963 0.19369315
11.415278 0.20191985
11.410925 0.22564688
11.406573 0.26296073
11.402221 0.31057723
11.397869 0.36430195
11.393517 0.41959933
11.389165 0.47218312
11.384812 0.51850923
11.38046 0.55605807
11.376108 0.58334696
11.371756 0.59970302
11.367404 0.60491509
11.363052 0.59892773
11.358699 0.58171487
11.354347 0.55338353
11.349995 0.51444722
11.345643 0.46612577
11.341291 0.41051205
11.336938 0.35049995
11.332586 0.28946671
11.328234 0.23079845
11.323882 0.17740198
11.31953 0.13134131
11.315178 0.093684508
11.310825 0.064573249
11.306473 0.043465582
11.302121 0.029468132
11.297769 0.021672185
11.293417 0.019426486
11.289065 0.022504975
11.284712 0.031148267
11.28036 0.045971889
11.276008 0.067745766
11.271656 0.097066274
11.267304 0.13396769
11.262951 0.17755094
11.258599 0.22573161
11.254247 0.27521023
11.249895 0.3217338
11.245543 0.36064789
11.241191 0.38765186
11.236838 0.39959363
11.232486 0.39510899
11.228134 0.3749395
11.223782 0.34184891
11.21943 0.30017004
11.215078 0.25511211
11.210725 0.21200616
11.206373 0.17565067
11.202021 0.14985254
11.197669 0.13717412
11.193317 0.1388315
11.188964 0.1546689
11.184612 0.18316067
11.18026 0.22144768
11.175908 0.26546652
11.171556 0.31024665
11.167204 0.35041873
11.162851 0.3809047
11.158499 0.39767614
11.154147 0.39841049
11.149795 0.38287328
11.145443 0.35291713
11.141091 0.31209323
11.136738 0.26498143
11.132386 0.21641845
11.128034 0.17081623
11.123682 0.13171264
11.11933 0.10160823
11.114977 0.082047959
11.110625 0.073838662
11.106273 0.077269087
11.101921 0.092221887
11.097569 0.11812554
11.093217 0.15376836
11.088864 0.19706454
11.084512 0.24490153
11.08016 0.29319398
11.075808 0.33721833
11.071456 0.37221535
11.067104 0.39415249
11.062751 0.40046877
11.058399 0.39060862
11.054047 0.36620054
11.049695 0.33083265
11.045343 0.28948709
11.04099 0.24777707
11.036638 0.21115686
11.032286 0.1842444
11.027934 0.17033034
11.023582 0.17108132
11.01923 0.18640832
11.014877 0.21447326
11.010525 0.25183554
11.006173 0.29376717
11.001821 0.33476359
10.997469 0.36923677
10.993117 0.39230906
10.988764 0.40056254
10.984412 0.39257244
10.98006 0.36908566
10.975708 0.33279076
10.971356 0.28773604
10.967004 0.23854569
10.962651 0.18962799
10.958299 0.14455142
10.953947 0.10569733
10.949595 0.074210102
10.945243 0.050189899
10.94089 0.033030706
10.936538 0.02180089
10.932186 0.015586224
10.927834 0.013748336
10.923482 0.016080241
10.91913 0.022856491
10.914777 0.034779402
10.910425 0.052822849
10.906073 0.07798014
10.901721 0.1109398
10.897369 0.1517418
10.893017 0.19949645
10.888664 0.25226373
10.884312 0.30717364
10.87996 0.36081359
10.875608 0.4098248
10.871256 0.45156466
10.866903 0.48464317
10.862551 0.5091573
10.858199 0.52653411
10.853847 0.53902446
10.849495 0.54901352
10.845143 0.55837873
10.84079 0.56809902
10.836438 0.57821082
10.832086 0.58806462
10.827734 0.59672446
10.823382 0.60332229
10.81903 0.60723855
10.814677 0.60809442
10.810325 0.60564839
10.805973 0.59973231
10.801621 0.59032039
10.797269 0.57772246
10.792916 0.56279044
10.788564 0.54698255
10.784212 0.53217434
10.77986 0.52022145
10.775508 0.51241047
10.771156 0.50901539
10.766803 0.50916213
10.762451 0.51109297
10.758099 0.51276048
10.753747 0.51253686
10.749395 0.50976397
10.745043 0.50492069
10.74069 0.4993301
10.736338 0.49451156
10.731986 0.49142787
10.727634 0.48992697
10.723282 0.48861161
10.718929 0.48521365
10.714577 0.47736404
10.710225 0.46350448
10.705873 0.4436335
10.701521 0.41963351
10.697169 0.39506255
10.692816 0.37446127
10.688464 0.36236885
10.684112 0.36231591
10.67976 0.37605491
10.675408 0.40320846
10.671056 0.44139403
10.666703 0.486757
10.662351 0.53474979
10.657999 0.580955
10.653647 0.62177394
10.649295 0.6548722
10.644942 0.67936098
10.64059 0.69576041
10.636238 0.70581505
10.631886 0.71221095
10.627534 0.71820484
10.623182 0.72715283
10.618829 0.74194535
10.614477 0.76441368
10.610125 0.79483832
10.605773 0.83171932
10.601421 0.87192906
10.597069 0.91126498
10.592716 0.94528909
10.588364 0.97023886
10.584012 0.98376638
10.57966 0.98532167
10.575308 0.97611535
10.570955 0.95872473
10.566603 0.93649491
10.562251 0.91290546
10.557899 0.89103275
10.553547 0.87316877
10.549195 0.86059968
10.544842 0.85352208
10.54049 0.85108236
10.536138 0.85154358
10.531786 0.85259135
10.527434 0.85177174
10.523082 0.84701382
10.518729 0.83714394
10.514377 0.82226974
10.510025 0.80391645
10.505673 0.78484186
10.501321 0.76853305
10.496968 0.7584777
10.492616 0.75737846
10.488264 0.76651186
10.483912 0.78540703
10.47956 0.81193621
10.475208 0.84279235
10.470855 0.87421838
10.466503 0.90278468
10.462151 0.92600939
10.457799 0.94267768
10.453447 0.95281673
10.449095 0.95738834
10.444742 0.95783527
10.44039 0.95564119
10.436038 0.95203527
10.431686 0.94790407
10.427334 0.94389096
10.422981 0.94059267
10.418629 0.93872627
10.414277 0.93914972
10.409925 0.94267578
10.405573 0.94970686
10.401221 0.95981132
10.396868 0.97142359
10.392516 0.98185079
10.388164 0.98769278
10.383812 0.98564496
10.37946 0.97349831
10.375108 0.95103722
10.370755 0.92051667
10.366403 0.88649572
10.362051 0.85499141
10.357699 0.832136
10.353347 0.82269289
10.348994 0.82885029
10.344642 0.84964141
10.34029 0.88115607
10.335938 0.91747408
10.331586 0.95204271
10.327234 0.9791077
10.322881 0.99482186
10.318529 0.99778481
10.314177 0.98895855
10.309825 0.97108514
10.305473 0.94784582
10.301121 0.92301699
10.296768 0.89981343
10.292416 0.88050438
10.288064 0.86629122
10.283712 0.85737954
10.27936 0.8531663
10.275008 0.85247956
10.270655 0.85383183
10.266303 0.8556623
10.261951 0.85654681
10.257599 0.85535377
10.253247 0.85132919
10.248894 0.84410755
10.244542 0.83366551
10.24019 0.82025355
10.235838 0.80434666
10.231486 0.78664239
10.227134 0.76810505
10.222781 0.75002002
10.218429 0.73399923
10.214077 0.72188624
10.209725 0.71554541
10.205373 0.71657481
10.201021 0.72602421
10.196668 0.74420834
10.192316 0.77067087
10.187964 0.80429495
10.183612 0.84350125
10.17926 0.88645258
10.174907 0.93120277
10.170555 0.97577318
10.166203 1.0181843
10.161851 1.056489
10.157499 1.0888426
10.153147 1.1136105
10.148794 1.1294881
10.144442 1.1355931
10.14009 1.131506
10.135738 1.1172639
10.131386 1.0933363
10.127034 1.0606198
10.122681 1.020474
10.118329 0.97478144
10.113977 0.92598343
10.109625 0.87701996
10.105273 0.83112178
10.10092 0.79144792
10.096568 0.76062935
10.092216 0.74033343
10.087864 0.73098011
10.083512 0.73170649
10.07916 0.74060197
10.074807 0.75515209
10.070455 0.77276891
10.066103 0.79127081
10.061751 0.80920598
10.057399 0.82597028
10.053047 0.84172932
10.048694 0.85719478
10.044342 0.87332385
10.03999 0.89101022
10.035638 0.91082518
10.031286 0.93285001
10.026933 0.95661982
10.022581 0.98117393
10.018229 1.0051853
10.013877 1.0271273
10.009525 1.0454352
10.005173 1.0586356
10.00082 1.0654366
9.996468 1.0647966
9.992116 1.0560005
9.987764 1.0387727
9.983412 1.0134367
9.97906 0.98110025
9.974707 0.94380859
9.970355 0.90458029
9.966003 0.86724156
9.961651 0.83601028
9.957299 0.81485495
9.952946 0.80674247
9.948594 0.81295991
9.944242 0.83271399
9.93989 0.8631592
9.935538 0.89989103
9.931186 0.93780108
9.926833 0.97207731
9.922481 0.99908908
9.918129 1.0169378
9.913777 1.0255631
9.909425 1.0264307
9.905073 1.0219341
9.90072 1.0147019
9.896368 1.0069824
9.892016 1.0002268
9.887664 0.99491367
9.883312 0.99060019
9.878959 0.98614913
9.874607 0.98006683
9.870255 0.97088586
9.865903 0.95752537
9.861551 0.93956424
9.857199 0.91737352
9.852846 0.89208179
9.848494 0.86538973
9.844142 0.83929453
9.83979 0.81581019
9.835438 0.7967603
9.831086 0.78367436
9.826733 0.77775785
9.822381 0.77986154
9.818029 0.79037708
9.813677 0.80903741
9.809325 0.83468153
9.804972 0.86510716
9.80062 0.89714348
9.796268 0.92701331
9.791916 0.95094289
9.787564 0.96586797
9.783212 0.97002968
9.778859 0.96328125
9.774507 0.94702603
9.770155 0.92383288
9.765803 0.89687233
9.761451 0.86934758
9.757099 0.8440537
9.752746 0.82311873
9.748394 0.80790332
9.744042 0.79899846
9.73969 0.79626939
9.735338 0.79893117
9.730985 0.80567545
9.726633 0.81487558
9.722281 0.82487335
9.717929 0.83430836
9.713577 0.84241339
9.709225 0.84918395
9.704872 0.85534792
9.70052 0.86210825
9.696168 0.87069845
9.691816 0.88185867
9.687464 0.89538727
9.683112 0.90992806
9.678759 0.92310332
9.674407 0.93200435
9.670055 0.93393103
9.665703 0.92717308
9.661351 0.91158956
9.656998 0.88879033
9.652646 0.86184414
9.648294 0.83459008
9.643942 0.81075776
9.63959 0.79315912
9.635238 0.78318209
9.630885 0.78071007
9.626533 0.78445323
9.622181 0.79255721
9.617829 0.80328781
9.613477 0.81558635
9.609125 0.82934092
9.604772 0.84530066
9.60042 0.86465629
9.596068 0.88840184
9.591716 0.91666615
9.587364 0.94823518
9.583012 0.98045727
9.578659 1.0096236
9.574307 1.0317647
9.569955 1.0436484
9.565603 1.0436729
9.561251 1.0323602
9.556898 1.0122842
9.552546 0.98745719
9.548194 0.96238178
9.543842 0.94106943
9.53949 0.92630678
9.535138 0.91933489
9.530785 0.91995117
9.526433 0.92691556
9.522081 0.93848257
9.517729 0.95289217
9.513377 0.96871044
9.509025 0.98497812
9.504672 1.0011775
9.50032 1.0170568
9.495968 1.0323656
9.491616 1.0465651
9.487264 1.0585909
9.482911 1.0667517
9.478559 1.0688381
9.474207 1.0624727
9.469855 1.0456631
9.465503 1.0174374
9.461151 0.97838262
9.456798 0.93089523
9.452446 0.87901488
9.448094 0.82782685
9.443742 0.78255545
9.43939 0.74757678
9.435038 0.72561245
9.430685 0.71731154
9.426333 0.72130577
9.421981 0.73467851
9.417629 0.75367599
9.413277 0.7744446
9.408924 0.79360945
9.404572 0.8085939
9.40022 0.81767925
9.395868 0.81988338
9.391516 0.81477411
9.387164 0.80232526
9.382811 0.78287876
9.378459 0.75721346
9.374107 0.7266596
9.369755 0.6931587
9.365403 0.65917112
9.361051 0.62738174
9.356698 0.60023902
9.352346 0.57944991
9.347994 0.56560245
9.343642 0.55806867
9.33929 0.55524795
9.334937 0.55508025
9.330585 0.55564377
9.326233 0.55560892
9.321881 0.55437505
9.317529 0.55184955
9.313177 0.54798336
9.308824 0.54228586
9.304472 0.5335531
9.30012 0.51995395
9.295768 0.49946685
9.291416 0.47051278
9.287064 0.43254985
9.282711 0.38641197
9.278359 0.33427416
9.274007 0.27926372
9.269655 0.22485269
9.265303 0.1742212
9.26095 0.1297633
9.256598 0.092835542
9.252246 0.063760288
9.247894 0.042023548
9.243542 0.026572108
9.23919 0.016116698
9.234837 0.0093761285
9.230485 0.0052337638
9.226133 0.0028087879
9.221781 0.0014636735
9.217429 0.00077502698
9.213077 0.00049236946
9.208724 0.00050239243
9.204372 0.00080919864
9.20002 0.0015349664
9.195668 0.0029408829
9.191316 0.0054631975
9.186963 0.0097531753
9.182611 0.016702223
9.178259 0.027426325
9.173907 0.043181128
9.169555 0.065185304
9.165203 0.094349383
9.16085 0.13093991
9.156498 0.1742476
9.152146 0.22235962
9.147794 0.27214317
9.143442 0.31951752
9.13909 0.36002408
9.134737 0.38961374
9.130385 0.40548858
9.126033 0.40679128
9.121681 0.39495253
9.117329 0.37358343
9.112976 0.34791331
9.108624 0.32388744
9.104272 0.30712051
9.09992 0.30192887
9.095568 0.31063785
9.091216 0.33329161
9.086863 0.36780097
9.082511 0.41046928
9.078159 0.45675484
9.073807 0.50207939
9.069455 0.5424906
9.065103 0.57503941
9.06075 0.59783018
9.056398 0.60981227
9.052046 0.61046479
9.047694 0.59954638
9.043342 0.57702918
9.038989 0.54323419
9.034637 0.49907926
9.030285 0.44629147
9.025933 0.38744604
9.021581 0.3257673
9.017229 0.26472576
9.012876 0.20754477
9.008524 0.1567585
9.004172 0.11393547
8.99982 0.079617546
8.995468 0.05345435
8.991116 0.034463152
8.986763 0.021328141
8.982411 0.012666248
8.978059 0.0072167828
8.973707 0.0039442754
8.969355 0.0020675925
8.965003 0.0010394348
8.96065 0.00050111166
8.956298 0.00023166045
8.951946 0.00010269566
8.947594 4.3652564e-05
8.943242 1.7792645e-05
8.938889 6.9565627e-06
8.934537 2.6200041e-06
8.930185 9.8316585e-07
8.925833 4.7298249e-07
8.921481 5.5801305e-07
8.917129 1.3286025e-06
8.912776 3.5659691e-06
8.908424 9.3746192e-06
8.904072 2.3659753e-05
8.89972 5.7278711e-05
8.895368 0.00013296122
8.891016 0.00029592229
8.886663 0.00063146883
8.882311 0.0012919384
8.877959 0.0025342774
8.873607 0.0047663508
8.869255 0.0085948518
8.864902 0.014859733
8.86055 0.024632232
8.856198 0.039148665
8.851846 0.059655501
8.847494 0.087157488
8.843142 0.12208997
8.838789 0.16397485
8.834437 0.21115353
8.830085 0.26070372
8.825733 0.30862567
8.821381 0.35032382
8.817029 0.38132496
8.812676 0.39809026
8.808324 0.3987307
8.803972 0.38344403
8.79962 0.35456151
8.795268 0.31619846
8.790915 0.27360695
8.786563 0.23239324
8.782211 0.19776684
8.777859 0.17393993
8.773507 0.16372356
8.769155 0.16830604
8.764802 0.18717482
8.76045 0.21815905
8.756098 0.25760611
8.751746 0.30073234
8.747394 0.34217971
8.743042 0.37675958
8.738689 0.40028913
8.734337 0.41035777
8.729985 0.40683474
8.725633 0.39196362
8.721281 0.36997889
8.716928 0.34629671
8.712576 0.32643982
8.708224 0.31492301
8.703872 0.31433609
8.69952 0.32481826
8.695168 0.34403413
8.690815 0.36765801
8.686463 0.39026781
8.682111 0.40646314
8.677759 0.41197251
8.673407 0.40451672
8.669055 0.3842532
8.664702 0.35372664
8.66035 0.31736567
8.655998 0.28066096
8.651646 0.24920811
8.647294 0.22779504
8.642941 0.21967086
8.638589 0.22607775
8.634237 0.246083
8.629885 0.27672124
8.625533 0.31343936
8.621181 0.35081046
8.616828 0.3834386
8.612476 0.40691863
8.608124 0.41866767
8.603772 0.41843476
8.59942 0.40834176
8.595068 0.39240794
8.590715 0.37563784
8.586363 0.36286912
8.582011 0.35764633
8.577659 0.36138851
8.573307 0.37304975
8.568954 0.38935248
8.564602 0.40553266
8.56025 0.41641093
8.555898 0.41752633
8.551546 0.40606087
8.547194 0.38134736
8.542841 0.34487111
8.538489 0.29981248
8.534137 0.25029075
8.529785 0.20052627
8.525433 0.15412632
8.521081 0.11363283
8.516728 0.080376859
8.512376 0.054599265
8.508024 0.035744217
8.503672 0.022819274
8.49932 0.01473553
8.494967 0.01057642
8.490615 0.009777797
8.486263 0.012222691
8.481911 0.018259516
8.477559 0.028645775
8.473207 0.044410866
8.468854 0.066629362
8.464502 0.096109335
8.46015 0.13302781
8.455798 0.17658155
8.451446 0.22475033
8.447094 0.2742753
8.442741 0.32092268
8.438389 0.36003541
8.434037 0.38728722
8.429685 0.39947741
8.425333 0.39517114
8.42098 0.37501824
8.416628 0.34166926
8.412276 0.29932138
8.407924 0.25302683
8.403572 0.20794767
8.39922 0.16872611
8.394867 0.13907069
8.390515 0.12156761
8.386163 0.11765073
8.381811 0.12763161
8.377459 0.15071167
8.373107 0.18495686
8.368754 0.22728398
8.364402 0.27355273
8.36005 0.31885575
8.355698 0.35804642
8.351346 0.38645756
8.346993 0.40067841
8.342641 0.39920805
8.338289 0.38281504
8.333937 0.35450301
8.329585 0.31908616
8.325233 0.28247605
8.32088 0.25083821
8.316528 0.22977912
8.312176 0.22368032
8.307824 0.23523501
8.303472 0.26519155
8.29912 0.31228529
8.294767 0.37334191
8.290415 0.44354781
8.286063 0.51688716
8.281711 0.58673157
8.277359 0.6465405
8.273007 0.69059993
8.268654 0.71470655
8.264302 0.71670252
8.25995 0.69678177
8.255598 0.65751692
8.251246 0.60359141
8.246893 0.54125939
8.242541 0.47759346
8.238189 0.41961288
8.233837 0.37340919
8.229485 0.34339507
8.225133 0.33179325
8.22078 0.33845318
8.216428 0.36103447
8.212076 0.3955319
8.207724 0.43704695
8.203372 0.48065109
8.19902 0.52215735
8.194667 0.55863699
8.190315 0.58858807
8.185963 0.61176655
8.181611 0.62878793
8.177259 0.64066197
8.172906 0.64841016
8.168554 0.65284738
8.164202 0.65452101
8.15985 0.65373978
8.155498 0.65061866
8.151146 0.64510881
8.146793 0.63703834
8.142441 0.62621615
8.138089 0.61262443
8.133737 0.5966594
8.129385 0.57931446
8.125033 0.56218387
8.12068 0.54721863
8.116328 0.53627296
8.111976 0.53058735
8.107624 0.53040623
8.103272 0.53489095
8.098919 0.54237313
8.094567 0.55084946
8.090215 0.55851483
8.085863 0.56411627
8.081511 0.566995
8.077159 0.56682948
8.072806 0.56323203
8.068454 0.55542068
8.064102 0.54215486
8.05975 0.52200642
8.055398 0.4938887
8.051046 0.45765499
8.046693 0.41454703
8.042341 0.3673317
8.037989 0.32007681
8.033637 0.27763188
8.029285 0.24495269
8.024932 0.22642054
8.02058 0.2252703
8.016228 0.24318607
8.011876 0.28007986
8.007524 0.33405071
8.003172 0.40152471
7.998819 0.47758113
7.994467 0.55646039
7.990115 0.63221815
7.985763 0.69944633
7.981411 0.75394443
7.977059 0.79321179
7.972706 0.81665588
7.968354 0.82546982
7.964002 0.82221125
7.95965 0.81018947
7.955298 0.79281456
7.950945 0.77306229
7.946593 0.75316034
7.942241 0.73452028
7.937889 0.7178591
7.933537 0.70340646
7.929185 0.69109805
7.924832 0.68070469
7.92048 0.67190918
7.916128 0.66438178
7.911776 0.65789747
7.907424 0.6524922
7.903072 0.64860213
7.898719 0.64710801
7.894367 0.64923325
7.890015 0.65630634
7.885663 0.66945884
7.881311 0.68935336
7.876958 0.71600824
7.872606 0.74872857
7.868254 0.78610399
7.863902 0.8260281
7.85955 0.86573411
7.855198 0.9018995
7.850845 0.93090175
7.846493 0.94927677
7.842141 0.95434173
7.837789 0.94483756
7.833437 0.92137934
7.829085 0.8865222
7.824732 0.84436096
7.82038 0.79974421
7.816028 0.75732891
7.811676 0.72076495
7.807324 0.6922507
7.802971 0.67255784
7.798619 0.66144945
7.794267 0.65828007
7.789915 0.66252569
7.785563 0.67405235
7.781211 0.69305882
7.776858 0.71976107
7.772506 0.75396874
7.768154 0.79471479
7.763802 0.84005258
7.75945 0.88706836
7.755098 0.93210476
7.750745 0.97116574
7.746393 1.0004629
7.742041 1.0170442
7.737689 1.0194102
7.733337 1.0079785
7.728984 0.98524066
7.724632 0.9554936
7.72028 0.92412872
7.715928 0.89659709
7.711576 0.87729227
7.707224 0.86864422
7.702871 0.87067357
7.698519 0.88112477
7.694167 0.89612401
7.689815 0.91115733
7.685463 0.92208697
7.681111 0.92594352
7.676758 0.92133261
7.672406 0.9084336
7.668054 0.88869087
7.663702 0.8643629
7.65935 0.83808539
7.654997 0.8125402
7.650645 0.79023978
7.646293 0.77337907
7.641941 0.76369799
7.637589 0.76233289
7.633237 0.76968683
7.628884 0.78538053
7.624532 0.80833565
7.62018 0.83699274
7.615828 0.86960248
7.611476 0.90448602
7.607124 0.9401615
7.602771 0.97528406
7.598419 1.008427
7.594067 1.0378105
7.589715 1.0611283
7.585363 1.0756116
7.581011 1.0783968
7.576658 1.067149
7.572306 1.0407814
7.567954 1.0000355
7.563602 0.94769549
7.55925 0.88831023
7.554897 0.82745245
7.550545 0.7707112
7.546193 0.72271584
7.541841 0.6864854
7.537489 0.66328106
7.533137 0.65295488
7.528784 0.65460736
7.524432 0.66726221
7.52008 0.69027994
7.515728 0.7233536
7.511376 0.76610817
7.507024 0.81748683
7.502671 0.87519121
7.498319 0.93542457
7.493967 0.99308229
7.489615 1.0423899
7.485263 1.0778563
7.48091 1.0953267
7.476558 1.0928953
7.472206 1.0714693
7.467854 1.0348464
7.463502 0.98925561
7.45915 0.94241872
7.454797 0.90228737
7.450445 0.87569041
7.446093 0.86716176
7.441741 0.87819349
7.437389 0.90707007
7.433037 0.94930801
7.428684 0.99858613
7.424332 1.0479457
7.41998 1.0909967
7.415628 1.1228927
7.411276 1.140917
7.406923 1.1446271
7.402571 1.1356058
7.398219 1.1169334
7.393867 1.0925284
7.389515 1.0664966
7.385163 1.0425899
7.38081 1.0238293
7.376458 1.0122926
7.372106 1.0090381
7.367754 1.0141198
7.363402 1.0266634
7.35905 1.044989
7.354697 1.0667918
7.350345 1.0893903
7.345993 1.1100429
7.341641 1.1263068
7.337289 1.1363865
7.332936 1.1394002
7.328584 1.1354936
7.324232 1.1257548
7.31988 1.1119265
7.315528 1.0959681
7.311176 1.0795727
7.306823 1.0637765
7.302471 1.0487893
7.298119 1.0341165
7.293767 1.018958
7.289415 1.0027614
7.285063 0.985738
7.28071 0.96913593
7.276358 0.9551288
7.272006 0.94630303
7.267654 0.94487485
7.263302 0.95188249
7.258949 0.96663281
7.254597 0.98661471
7.250245 1.0079421
7.245893 1.0262112
7.241541 1.0375183
7.237189 1.0393372
7.232836 1.0310171
7.228484 1.0137983
7.224132 0.99040038
7.21978 0.96434739
7.215428 0.93923246
7.211076 0.91808605
7.206723 0.90294033
7.202371 0.89461436
7.198019 0.89270723
7.193667 0.89577944
7.189315 0.9017035
7.184962 0.90815201
7.18061 0.91315639
7.176258 0.91562446
7.171906 0.915677
7.167554 0.91467827
7.163202 0.91490322
7.158849 0.91889212
7.154497 0.92865542
7.150145 0.94496555
7.145793 0.96696966
7.141441 0.99227002
7.137089 1.017469
7.132736 1.0390175
7.128384 1.0540998
7.124032 1.061276
7.11968 1.0606957
7.115328 1.0538504
7.110975 1.0429894
7.106623 1.0304235
7.102271 1.0179476
7.097919 1.0065387
7.093567 0.99636646
7.089215 0.98704233
7.084862 0.97797131
7.08051 0.96866782
7.076158 0.95894424
7.071806 0.9489461
7.067454 0.93906414
7.063102 0.92978112
7.058749 0.92151037
7.054397 0.91446397
7.050045 0.90856686
7.045693 0.90342071
7.041341 0.89832106
7.036988 0.89233623
7.032636 0.88445869
7.028284 0.87382999
7.023932 0.86001729
7.01958 0.84328777
7.015228 0.82479869
7.010875 0.80661031
7.006523 0.79145132
7.002171 0.78222564
6.997819 0.78133643
6.993467 0.78998982
6.989115 0.80769129
6.984762 0.83212978
6.98041 0.85955061
6.976058 0.88556926
6.971706 0.90622494
6.967354 0.91897294
6.963002 0.92331097
6.958649 0.92083767
6.954297 0.91471774
6.949945 0.90871934
6.945593 0.90612741
6.941241 0.9088718
6.936888 0.91712998
6.932536 0.92949877
6.928184 0.94363625
6.923832 0.95712205
6.91948 0.96822334
6.915128 0.97630385
6.910775 0.98175496
6.906423 0.98550938
6.902071 0.98835479
6.897719 0.99034055
6.893367 0.99053712
6.889015 0.9872751
6.884662 0.97880496
6.88031 0.96414585
6.875958 0.94379687
6.871606 0.92000529
6.867254 0.89642208
6.862901 0.87718254
6.858549 0.86565955
6.854197 0.86327412
6.849845 0.86876295
6.845493 0.87818367
6.841141 0.88572132
6.836788 0.88511386
6.832436 0.8713196
6.828084 0.84196894
6.823732 0.79819992
6.81938 0.74464942
6.815028 0.68860185
6.810675 0.63851313
6.806323 0.60227128
6.801971 0.58559559
6.797619 0.59091874
6.793267 0.61696718
6.788914 0.65909326
6.784562 0.71025393
6.78021 0.76240374
6.775858 0.80799405
6.771506 0.84126047
6.767154 0.85903954
6.762801 0.86097675
6.758449 0.84914445
6.754097 0.82723892
6.749745 0.79962436
6.745393 0.77050226
6.741041 0.74340215
6.736688 0.72104304
6.732336 0.70546275
6.727984 0.69821703
6.723632 0.7004529
6.71928 0.71275707
6.714927 0.73482687
6.710575 0.76513709
6.706223 0.80082183
6.701871 0.83793208
6.697519 0.87208893
6.693167 0.89939054
6.688814 0.91731519
6.684462 0.92534227
6.68011 0.92509429
6.675758 0.91995252
6.671406 0.914257
6.667054 0.91231142
6.662701 0.91744243
6.658349 0.93131567
6.653997 0.9536193
6.649645 0.98213269
6.645293 1.013131
6.64094 1.0420421
6.636588 1.0642534
6.632236 1.075949
6.627884 1.0748352
6.623532 1.0606051
6.61918 1.035022
6.614827 1.0015787
6.610475 0.96480024
6.606123 0.92936199
6.601771 0.89924596
6.597419 0.87713331
6.593067 0.86413954
6.588714 0.85988299
6.584362 0.86278633
6.58001 0.87047899
6.575658 0.88019689
6.571306 0.88913484
6.566953 0.89476058
6.562601 0.89511567
6.558249 0.88910556
6.553897 0.87673536
6.549545 0.85921095
6.545193 0.83882227
6.54084 0.81856758
6.536488 0.80155385
6.532136 0.79029119
6.527784 0.78605591
6.523432 0.78850147
6.51908 0.79564347
6.514727 0.80424757
6.510375 0.81053935
6.506023 0.81106575
6.501671 0.80349573
6.497319 0.78716133
6.492966 0.76320625
6.488614 0.73430952
6.484262 0.70406278
6.47991 0.67617367
6.475558 0.65371682
6.471206 0.6386375
6.466853 0.63162972
6.462501 0.63238263
6.458149 0.64006061
6.453797 0.65380445
6.449445 0.67304679
6.445093 0.69752465
6.44074 0.72700831
6.436388 0.7608888
6.432036 0.79782457
6.427684 0.83561799
6.423332 0.87139278
6.418979 0.90202191
6.414627 0.92466467
6.410275 0.93724702
6.405923 0.93876121
6.401571 0.92934171
6.397219 0.91015265
6.392866 0.88316437
6.388514 0.85089215
6.384162 0.81613487
6.37981 0.78171432
6.375458 0.75020343
6.371106 0.72365167
6.366753 0.7033511
6.362401 0.68970983
6.358049 0.68228719
6.353697 0.67999672
6.349345 0.68142154
6.344992 0.68514558
6.34064 0.69000654
6.336288 0.69522055
6.331936 0.70038822
6.327584 0.7054334
6.323232 0.71053001
6.318879 0.71604423
6.314527 0.722483
6.310175 0.73042269
6.305823 0.74040297
6.301471 0.75279945
6.297119 0.76771218
6.292766 0.78490741
6.288414 0.8038277
6.284062 0.82365662
6.27971 0.84340731
6.275358 0.86201015
6.271006 0.87839452
6.266653 0.89157902
6.262301 0.90078581
6.257949 0.90557662
6.253597 0.90597935
6.249245 0.90255296
6.244892 0.89633938
6.24054 0.88867917
6.236188 0.88091318
6.231836 0.87403979
6.227484 0.86842576
6.223132 0.86366741
6.218779 0.85866445
6.214427 0.85191295
6.210075 0.84196155
6.205723 0.82792306
6.201371 0.80990571
6.197019 0.78923122
6.192666 0.76834423
6.188314 0.75038538
6.183962 0.73848813
6.17961 0.73494631
6.175258 0.74045814
6.170905 0.75365919
6.166553 0.77110023
6.162201 0.78771852
6.157849 0.79772216
6.153497 0.79569874
6.149145 0.77770205
6.144792 0.74208179
6.14044 0.68989048
6.136088 0.62480679
6.131736 0.55262138
6.127384 0.48041359
6.123032 0.41558703
6.118679 0.36492856
6.114327 0.33381813
6.109975 0.32566708
6.105623 0.34161576
6.101271 0.3804905
6.096918 0.43900312
6.092566 0.51216523
6.088214 0.59387454
6.083862 0.67760847
6.07951 0.75713629
6.075158 0.8271495
6.070805 0.8837202
6.066453 0.92453259
6.062101 0.94888155
6.057749 0.95747825
6.053397 0.95212894
6.049045 0.93535445
6.044692 0.91000143
6.04034 0.87887859
6.035988 0.84444497
6.031636 0.80858504
6.027284 0.77251451
6.022931 0.73685194
6.018579 0.70185225
6.014227 0.66773669
6.009875 0.63499651
6.005523 0.60453006
6.001171 0.57751775
5.996818 0.55503957
5.992466 0.53755816
5.988114 0.52447267
5.983762 0.51395238
5.97941 0.50317407
5.975058 0.48894398
5.970705 0.46854087
5.966353 0.44053032
5.962001 0.40530357
5.957649 0.36518192
5.953297 0.32406058
5.948944 0.28669165
5.944592 0.25778483
5.94024 0.24112223
5.935888 0.23885306
5.931536 0.2510805
5.927184 0.27579976
5.922831 0.30919976
5.918479 0.34629516
5.914127 0.38180253
5.909775 0.4111143
5.905423 0.43117502
5.901071 0.44105144
5.896718 0.44203385
5.892366 0.43721182
5.888014 0.43060966
5.883662 0.42610121
5.87931 0.42640183
5.874957 0.43242623
5.870605 0.44319896
5.866253 0.45634004
5.861901 0.46897091
5.857549 0.47875496
5.853197 0.48474447
5.848844 0.48776883
5.844492 0.4902464
5.84014 0.4954844
5.835788 0.50668841
5.831436 0.52598227
5.827084 0.55371962
5.822731 0.58826355
5.818379 0.62626408
5.814027 0.66332724
5.809675 0.69488553
5.805323 0.71706181
5.80097 0.72735426
5.796618 0.72503134
5.792266 0.71118662
5.787914 0.68845452
5.783562 0.66043302
5.77921 0.63090803
5.774857 0.60302549
5.770505 0.57859455
5.766153 0.55770287
5.761801 0.53876513
5.757449 0.51901336
5.753097 0.49530591
5.748744 0.46502931
5.744392 0.42683636
5.74004 0.38101931
5.735688 0.32943783
5.731336 0.27506161
5.726983 0.22129468
5.722631 0.17128834
5.718279 0.12741888
5.713927 0.091026097
5.709575 0.062416837
5.705223 0.041066588
5.70087 0.025919228
5.696518 0.015690269
5.692166 0.0091088775
5.687814 0.0050709781
5.683462 0.002707001
5.67911 0.0013856049
5.674757 0.00068003722
5.670405 0.0003200072
5.666053 0.00014438721
5.661701 6.2460261e-05
5.657349 2.5907749e-05
5.652996 1.0304641e-05
5.648644 3.927349e-06
5.644292 1.4348907e-06
5.63994 5.0486895e-07
5.635588 1.7006112e-07
5.631236 5.31441e-08
5.626883 1.594323e-08
5.622531 5.31441e-09
5.618179 0
5.613827 0
5.609475 0
5.605123 0
5.60077 0
5.596418 0
5.592066 0
5.587714 0
5.583362 0
5.57901 0
5.574657 0
5.570305 0
5.565953 0
5.561601 0
5.557249 0
5.552896 0
5.548544 0
5.544192 0
5.53984 0
5.535488 0
5.531136 5.31441e-09
5.526783 2.125764e-08
5.522431 6.377292e-08
5.518079 1.9131876e-07
5.513727 5.6332746e-07
5.509375 1.594323e-06
5.505023 4.341873e-06
5.50067 1.1325008e-05
5.496318 2.8341749e-05
5.491966 6.7997876e-05
5.487614 0.00015642434
5.483262 0.00034504338
5.478909 0.0007297801
5.474557 0.0014799622
5.470205 0.0028777583
5.465853 0.005365423
5.461501 0.0095917767
5.457149 0.016441419
5.452796 0.027022462
5.448444 0.042584936
5.444092 0.064347626
5.43974 0.093229749
5.435388 0.12951558
5.431036 0.17251824
5.426683 0.22034012
5.422331 0.26983463
5.417979 0.31684539
5.413627 0.3567325
5.409275 0.38510891
5.404922 0.39863007
5.40057 0.39564179
5.396218 0.3765129
5.391866 0.34356045
5.387514 0.3005883
5.383162 0.25216601
5.378809 0.20283674
5.374457 0.15644159
5.370105 0.11569202
5.365753 0.082035167
5.361401 0.055775339
5.357049 0.036360502
5.352696 0.022728089
5.348344 0.013622018
5.343992 0.0078282588
5.33964 0.0043135472
5.335288 0.002279021
5.330935 0.0011545396
5.326583 0.00056080843
5.322231 0.00026119262
5.317879 0.00011664067
5.313527 4.9944825e-05
5.309175 2.0508308e-05
5.304822 8.0725888e-06
5.30047 3.0451569e-06
5.296118 1.1053973e-06
5.291766 3.8263752e-07
5.287414 1.2754584e-07
5.283062 4.251528e-08
5.278709 1.062882e-08
5.274357 5.31441e-09
5.270005 0
5.265653 0
5.261301 0
5.256948 0
5.252596 0
5.248244 0
5.243892 0
5.23954 0
5.235188 0
5.230835 0
5.226483 0
5.222131 0
5.217779 0
5.213427 0
5.209075 0
5.204722 0
5.20037 0
5.196018 0
5.191666 0
5.187314 0
5.182961 0
5.178609 0
5.174257 0
5.169905 0
5.165553 0
5.161201 0
5.156848 0
5.152496 5.31441e-09
5.148144 2.125764e-08
5.143792 5.845851e-08
5.13944 1.8600435e-07
5.135088 5.5801305e-07
5.130735 1.5836942e-06
5.126383 4.3099865e-06
5.122031 1.1261235e-05
5.117679 2.8208888e-05
5.113327 6.7732155e-05
5.108974 0.00015594605
5.104622 0.00034423559
5.10027 0.00072854715
5.095918 0.0014783679
5.091566 0.0028762437
5.087214 0.0053652476
5.082861 0.0095956456
5.078509 0.01645428
5.074157 0.027052281
5.069805 0.042643145
5.065453 0.064448812
5.061101 0.093390106
5.056748 0.12974993
5.052396 0.1728358
5.048044 0.22073977
5.043692 0.27030108
5.03934 0.31734763
5.034987 0.357226
5.030635 0.38554154
5.026283 0.39895103
5.021931 0.39581141
5.017579 0.37651071
5.013227 0.34338923
5.008874 0.30027302
5.004522 0.25174813
5.00017 0.20236552
4.995818 0.15596497
4.991466 0.1152492
4.987114 0.081652429
4.982761 0.0554652
4.978409 0.036123713
4.974057 0.022557162
4.969705 0.013505069
4.965353 0.007752284
4.961001 0.004266605
4.956648 0.0022514179
4.952296 0.0011390694
4.947944 0.00055253921
4.943592 0.0002569783
4.93924 0.00011459462
4.934887 4.9009489e-05
4.930535 2.0136299e-05
4.926183 8.0566456e-06
4.921831 3.4703097e-06
4.917479 2.4818295e-06
4.913127 4.2302704e-06
4.908774 1.0240868e-05
4.904422 2.5498539e-05
4.90007 6.1429265e-05
4.895718 0.00014206481
4.891366 0.00031504885
4.887014 0.00066989732
4.882661 0.0013657343
4.878309 0.0026696407
4.873957 0.0050034054
4.869605 0.0089909614
4.865253 0.015490809
4.8609 0.025589958
4.856548 0.040531496
4.852196 0.061552156
4.847844 0.089623464
4.843492 0.12512044
4.83914 0.16748021
4.834787 0.21494573
4.830435 0.26450087
4.826083 0.31207897
4.821731 0.3530644
4.817379 0.38302115
4.813027 0.39850052
4.808674 0.39773583
4.804322 0.38104683
4.79997 0.35085062
4.795618 0.31128422
4.791266 0.26754722
4.786913 0.22513285
4.782561 0.18911422
4.778209 0.16359765
4.773857 0.15137672
4.769505 0.15375518
4.765153 0.17048276
4.7608 0.19976605
4.756448 0.23836263
4.752096 0.28180632
4.747744 0.32481706
4.743392 0.36190968
4.73904 0.38814237
4.734687 0.39987101
4.730335 0.39533542
4.725983 0.37492267
4.721631 0.34103047
4.717279 0.29756388
4.712926 0.24920039
4.708574 0.20061516
4.704222 0.15585126
4.69987 0.11795656
4.695518 0.088916786
4.691166 0.069824986
4.686813 0.061169284
4.682461 0.063104819
4.678109 0.075600256
4.673757 0.098403794
4.669405 0.13084111
4.665053 0.17152283
4.6607 0.21808396
4.656348 0.2670883
4.651996 0.3141989
4.647644 0.35464297
4.643292 0.3839056
4.638939 0.39850042
4.634587 0.39662013
4.630235 0.37848677
4.625883 0.34629964
4.621531 0.30379242
4.617179 0.25551989
4.612826 0.20606065
4.608474 0.15932645
4.604122 0.11811449
4.59977 0.083953951
4.595418 0.057214029
4.591066 0.037384456
4.586713 0.023421965
4.582361 0.014072584
4.578009 0.0081148011
4.573657 0.0045064815
4.569305 0.0024471264
4.564952 0.0013822993
4.5606 0.00097977526
4.556248 0.0011021183
4.551896 0.001791934
4.547544 0.003276642
4.543192 0.0059907484
4.538839 0.010604113
4.534487 0.018035843
4.530135 0.029426032
4.525783 0.046035896
4.521431 0.069054971
4.517079 0.099315949
4.512726 0.13695181
4.508374 0.18106835
4.504022 0.22953376
4.49967 0.27898874
4.495318 0.32514489
4.490965 0.36336749
4.486613 0.38945094
4.482261 0.40042098
4.477909 0.39516862
4.473557 0.3747532
4.469205 0.34229804
4.464852 0.30251125
4.4605 0.26095726
4.456148 0.22324781
4.451796 0.19430615
4.447444 0.1778015
4.443092 0.17578324
4.438739 0.18849972
4.434387 0.21437748
4.430035 0.25015729
4.425683 0.29120752
4.421331 0.33203612
4.416978 0.36698698
4.412626 0.39104238
4.408274 0.40059023
4.403922 0.39398581
4.39957 0.37176516
4.395218 0.33644911
4.390865 0.29198564
4.386513 0.24297421
4.382161 0.19386455
4.377809 0.1483091
4.373457 0.10878383
4.369105 0.076504317
4.364752 0.051585989
4.3604 0.033350421
4.356048 0.020672582
4.351696 0.012286087
4.347344 0.0070011081
4.342991 0.0038256152
4.338639 0.002005669
4.334287 0.0010118158
4.329935 0.00049849166
4.325583 0.00025720682
4.321231 0.00017619395
4.316878 0.00021247011
4.312526 0.0003780937
4.308174 0.0007397765
4.303822 0.0014300652
4.29947 0.0026665743
4.295118 0.0047736475
4.290765 0.0081974987
4.286413 0.013502635
4.282061 0.021336214
4.277709 0.032349908
4.273357 0.047078567
4.269005 0.065790196
4.264652 0.0883397
4.2603 0.11407199
4.255948 0.14182027
4.251596 0.17002662
4.247244 0.19697669
4.242891 0.221097
4.238539 0.24123106
4.234187 0.25680463
4.229835 0.26782044
4.225483 0.27468033
4.221131 0.27789882
4.216778 0.27781612
4.212426 0.27442256
4.208074 0.26736343
4.203722 0.25612251
4.19937 0.24031191
4.195018 0.21995535
4.190665 0.19565819
4.186313 0.16860348
4.181961 0.14037914
4.177609 0.11269852
4.173257 0.087104418
4.168904 0.064739393
4.164552 0.046231493
4.1602 0.031701758
4.155848 0.020864836
4.151496 0.013176405
4.147144 0.0079823873
4.142791 0.0046382417
4.138439 0.0025847058
4.134087 0.001381247
4.129735 0.00070779438
4.125383 0.0003477803
4.121031 0.00016385389
4.116678 7.4019102e-05
4.112326 3.2061836e-05
4.107974 1.3312597e-05
4.103622 5.3037812e-06
4.09927 2.0247902e-06
4.094917 7.3870299e-07
4.090565 2.6040609e-07
4.086213 8.503056e-08
4.081861 2.657205e-08
4.077509 1.062882e-08
4.073157 0
4.068804 0
4.064452 0
4.0601 0
4.055748 0
4.051396 0
4.047044 0
4.042691 0
4.038339 0
4.033987 0
4.029635 0
4.025283 0
4.02093 0
4.016578 0
4.012226 0
4.007874 0
4.003522 0
3.99917 0
3.994817 0
3.990465 0
3.986113 0
3.981761 0
3.977409 0
3.973057 0
3.968704 0
3.964352 0
3.96 0
