# Supplementary material for: Structural motifs of gold cluster anions with 17 to 69 atoms
Source: Nat Commun. 2026 Apr 10;17:5099. doi: 10.1038/s41467-026-71649-9 (PMC13246909; doi:10.1038/s41467-026-71649-9)
Supplement: Supplementary file 5 — Source Data [file 41467_2026_71649_MOESM5_ESM.zip › SupplementaryFigure6/33_th_green.dat]

12.63 0
12.625648 0
12.621296 0
12.616943 0
12.612591 0
12.608239 0
12.603887 0
12.599535 0
12.595183 0
12.59083 0
12.586478 0
12.582126 0
12.577774 0
12.573422 0
12.56907 0
12.564717 0
12.560365 0
12.556013 0
12.551661 0
12.547309 0
12.542956 0
12.538604 0
12.534252 0
12.5299 0
12.525548 0
12.521196 0
12.516843 0
12.512491 0
12.508139 0
12.503787 0
12.499435 0
12.495083 0
12.49073 0
12.486378 0
12.482026 0
12.477674 0
12.473322 0
12.468969 0
12.464617 0
12.460265 0
12.455913 0
12.451561 0
12.447209 0
12.442856 0
12.438504 0
12.434152 0
12.4298 0
12.425448 0
12.421096 0
12.416743 0
12.412391 0
12.408039 0
12.403687 0
12.399335 0
12.394982 0
12.39063 0
12.386278 0
12.381926 0
12.377574 0
12.373222 0
12.368869 0
12.364517 0
12.360165 0
12.355813 0
12.351461 0
12.347109 0
12.342756 0
12.338404 0
12.334052 0
12.3297 0
12.325348 0
12.320995 0
12.316643 0
12.312291 0
12.307939 0
12.303587 0
12.299235 5.31441e-09
12.294882 2.657205e-08
12.29053 7.971615e-08
12.286178 2.4977727e-07
12.281826 7.2807417e-07
12.277474 2.0407334e-06
12.273122 5.5004144e-06
12.268769 1.4216047e-05
12.264417 3.5234538e-05
12.260065 8.3712586e-05
12.255713 0.0001907076
12.251361 0.00041654877
12.247009 0.00087233914
12.242656 0.0017515817
12.238304 0.0033720782
12.233952 0.0062242795
12.2296 0.011015486
12.225248 0.018691402
12.220895 0.030409102
12.216543 0.047433894
12.212191 0.070941039
12.207839 0.10172549
12.203487 0.13985744
12.199135 0.18435922
12.194782 0.23300631
12.19043 0.28235405
12.186078 0.32805289
12.181726 0.36544098
12.177374 0.390314
12.173022 0.39970037
12.168669 0.39244471
12.164317 0.36944172
12.159965 0.33345475
12.155613 0.28857015
12.151261 0.23943598
12.146908 0.19048068
12.142556 0.14529009
12.138204 0.10625382
12.133852 0.074503495
12.1295 0.050087836
12.125148 0.032285785
12.120795 0.019953266
12.116443 0.01182334
12.112091 0.0067172229
12.107739 0.0036590032
12.103387 0.0019109981
12.099035 0.00095692861
12.094682 0.00045943606
12.09033 0.00021149226
12.085978 9.3342297e-05
12.081626 3.950201e-05
12.077274 1.6028261e-05
12.072921 6.2338029e-06
12.068569 2.3277116e-06
12.064217 8.2904796e-07
12.059865 2.8697814e-07
12.055513 9.565938e-08
12.051161 3.188646e-08
12.046808 1.062882e-08
12.042456 0
12.038104 0
12.033752 0
12.0294 0
12.025048 0
12.020695 0
12.016343 0
12.011991 0
12.007639 0
12.003287 0
11.998934 0
11.994582 0
11.99023 0
11.985878 0
11.981526 0
11.977174 0
11.972821 0
11.968469 0
11.964117 0
11.959765 0
11.955413 0
11.951061 0
11.946708 0
11.942356 0
11.938004 0
11.933652 0
11.9293 0
11.924947 0
11.920595 0
11.916243 0
11.911891 0
11.907539 0
11.903187 0
11.898834 0
11.894482 0
11.89013 0
11.885778 0
11.881426 0
11.877074 0
11.872721 0
11.868369 0
11.864017 0
11.859665 0
11.855313 0
11.85096 0
11.846608 0
11.842256 0
11.837904 0
11.833552 0
11.8292 0
11.824847 0
11.820495 0
11.816143 0
11.811791 0
11.807439 0
11.803087 0
11.798734 0
11.794382 0
11.79003 0
11.785678 0
11.781326 0
11.776973 0
11.772621 0
11.768269 0
11.763917 0
11.759565 0
11.755213 0
11.75086 0
11.746508 0
11.742156 0
11.737804 0
11.733452 0
11.7291 0
11.724747 0
11.720395 0
11.716043 0
11.711691 0
11.707339 0
11.702986 0
11.698634 0
11.694282 0
11.68993 0
11.685578 0
11.681226 0
11.676873 0
11.672521 0
11.668169 0
11.663817 0
11.659465 0
11.655113 0
11.65076 0
11.646408 0
11.642056 0
11.637704 0
11.633352 0
11.628999 0
11.624647 0
11.620295 0
11.615943 0
11.611591 0
11.607239 0
11.602886 0
11.598534 0
11.594182 0
11.58983 0
11.585478 0
11.581126 0
11.576773 0
11.572421 0
11.568069 0
11.563717 0
11.559365 0
11.555013 0
11.55066 0
11.546308 0
11.541956 5.31441e-09
11.537604 2.657205e-08
11.533252 7.971615e-08
11.528899 2.4977727e-07
11.524547 7.2275976e-07
11.520195 2.0407334e-06
11.515843 5.4950999e-06
11.511491 1.4210732e-05
11.507139 3.5223909e-05
11.502786 8.3723215e-05
11.498434 0.00019081921
11.494082 0.00041702707
11.48973 0.00087396535
11.485378 0.0017564497
11.481026 0.0033854811
11.476673 0.006258786
11.472321 0.01109939
11.467969 0.018885139
11.463617 0.030835472
11.459265 0.048330185
11.454912 0.07274324
11.45056 0.10519483
11.446208 0.14625518
11.441856 0.19566503
11.437504 0.25215635
11.433152 0.31344913
11.428799 0.37645933
11.424447 0.43768879
11.420095 0.49370134
11.415743 0.54155266
11.411391 0.57905419
11.407039 0.60481625
11.402686 0.61810591
11.398334 0.61863022
11.393982 0.60637879
11.38963 0.58161689
11.385278 0.54503315
11.380925 0.49795633
11.376573 0.44250844
11.372221 0.38157931
11.367869 0.31857973
11.363517 0.25702119
11.359165 0.20003828
11.354812 0.14998746
11.35046 0.10822208
11.346108 0.075078987
11.341756 0.050045958
11.337404 0.032036236
11.333052 0.019686259
11.328699 0.011609222
11.324347 0.0065684301
11.319995 0.0035650391
11.315643 0.0018559036
11.311291 0.00092659927
11.306938 0.00044365226
11.302586 0.00020369602
11.298234 8.9680669e-05
11.293882 3.7859857e-05
11.28953 1.5326758e-05
11.285178 5.9574536e-06
11.280825 2.242681e-06
11.276473 8.7687765e-07
11.272121 5.31441e-07
11.267769 8.503056e-07
11.263417 2.1682793e-06
11.259065 5.7714493e-06
11.254712 1.4864405e-05
11.25036 3.6759774e-05
11.246008 8.7161638e-05
11.241656 0.00019815841
11.237304 0.00043194993
11.232951 0.00090275351
11.228599 0.0018089614
11.224247 0.0034754913
11.219895 0.0064021688
11.215543 0.01130739
11.211191 0.019147957
11.206838 0.031089017
11.202486 0.048396732
11.198134 0.072235337
11.193782 0.10337319
11.18943 0.14183739
11.185078 0.18659419
11.180725 0.23535865
11.176373 0.28463418
11.172021 0.33004193
11.167669 0.36692502
11.163317 0.39112355
11.158964 0.39974656
11.154612 0.39174515
11.15026 0.36813332
11.145908 0.33179831
11.141556 0.28695892
11.137204 0.23842643
11.132851 0.19086534
11.128499 0.14822808
11.124147 0.113463
11.119795 0.088498521
11.115443 0.074422248
11.111091 0.071727226
11.106738 0.080497623
11.102386 0.10044825
11.098034 0.13080048
11.093682 0.17005011
11.08933 0.21573972
11.084977 0.26436906
11.080625 0.3115522
11.076273 0.35246169
11.071921 0.3825051
11.067569 0.39809036
11.063217 0.39728636
11.058864 0.38019728
11.054512 0.34894371
11.05016 0.30725658
11.045808 0.25980019
11.041456 0.21140998
11.037104 0.16643567
11.032751 0.12832535
11.028399 0.099494152
11.024047 0.08142899
11.019695 0.07491686
11.015343 0.080266521
11.01099 0.09742175
11.006638 0.12592563
11.002286 0.16476802
10.997934 0.21220878
10.993582 0.26569583
10.98923 0.32197682
10.984877 0.37743824
10.980525 0.42861454
10.976173 0.47272732
10.971821 0.50807708
10.967469 0.53414237
10.963117 0.55133924
10.958764 0.56052237
10.954412 0.56241607
10.95006 0.55719748
10.945708 0.54439826
10.941356 0.52316352
10.937004 0.49276361
10.932651 0.45315389
10.928299 0.40536392
10.923947 0.35156872
10.919595 0.29481897
10.915243 0.23852734
10.91089 0.18588024
10.906538 0.13934641
10.902186 0.100398
10.897834 0.069476201
10.893482 0.046158675
10.88913 0.029442363
10.884777 0.018049841
10.880425 0.010690138
10.876073 0.0062406585
10.871721 0.0038493866
10.867369 0.0029776055
10.863017 0.003410512
10.858664 0.0052581091
10.854312 0.0089569332
10.84996 0.015268231
10.845608 0.025255012
10.841256 0.040213189
10.836903 0.061535171
10.832551 0.090500746
10.828199 0.12801871
10.823847 0.1743763
10.819495 0.22907756
10.815143 0.29085081
10.81079 0.35786686
10.806438 0.42813867
10.802086 0.49999004
10.797734 0.57242281
10.793382 0.6452151
10.78903 0.71866072
10.784677 0.79299567
10.780325 0.8676988
10.775973 0.94093743
10.771621 1.0094084
10.767269 1.0686984
10.762916 1.1141005
10.758564 1.1416512
10.754212 1.1490663
10.74986 1.1362863
10.745508 1.1054724
10.741156 1.0604729
10.736803 1.0059344
10.732451 0.94631948
10.728099 0.88509649
10.723747 0.82429692
10.719395 0.76452588
10.715043 0.70538738
10.71069 0.64618002
10.706338 0.58665244
10.701986 0.5275965
10.697634 0.47110453
10.693282 0.42041274
10.688929 0.3793701
10.684577 0.35167672
10.680225 0.3400993
10.675873 0.34587621
10.671521 0.36847223
10.667169 0.40574825
10.662816 0.45449762
10.658464 0.51119834
10.654112 0.57276679
10.64976 0.63709643
10.645408 0.70322934
10.641056 0.77112504
10.636703 0.84112259
10.632351 0.91329199
10.627999 0.98690222
10.623647 1.0601825
10.619295 1.1304427
10.614942 1.194489
10.61059 1.249178
10.606238 1.2919199
10.601886 1.3209836
10.597534 1.3355452
10.593182 1.3355238
10.588829 1.3213205
10.584477 1.2936032
10.580125 1.2532477
10.575773 1.2014689
10.571421 1.1400877
10.567069 1.0718046
10.562716 1.0003245
10.558364 0.93020933
10.554012 0.86642043
10.54966 0.81362409
10.545308 0.77542691
10.540955 0.7537475
10.536603 0.74849835
10.532251 0.75765734
10.527899 0.77768834
10.523547 0.8041719
10.519195 0.83246615
10.514842 0.858245
10.51049 0.87783802
10.506138 0.88838666
10.501786 0.88789628
10.497434 0.87527978
10.493082 0.85045376
10.488729 0.81448258
10.484377 0.76969852
10.480025 0.71968873
10.475673 0.66905031
10.471321 0.62287444
10.466968 0.58601104
10.462616 0.56225323
10.458264 0.55363094
10.453912 0.55999339
10.44956 0.5789892
10.445208 0.60644683
10.440855 0.63705538
10.436503 0.66518449
10.432151 0.68567836
10.427799 0.69450457
10.423447 0.68920366
10.419095 0.66913632
10.414742 0.63554325
10.41039 0.59142197
10.406038 0.54120636
10.401686 0.49023564
10.397334 0.44403251
10.392981 0.40746948
10.388629 0.38396442
10.384277 0.37488142
10.379925 0.37929974
10.375573 0.39424478
10.371221 0.41536558
10.366868 0.43792021
10.362516 0.45783368
10.358164 0.4725555
10.353812 0.48148782
10.34946 0.48587464
10.345108 0.48820555
10.340755 0.49133997
10.336403 0.49764514
10.332051 0.50842679
10.327699 0.5238162
10.323347 0.54310214
10.318994 0.56532793
10.314642 0.58987732
10.31029 0.6167891
10.305938 0.64666078
10.301586 0.6801797
10.297234 0.71748032
10.292881 0.75760661
10.288529 0.79832404
10.284177 0.83639452
10.279825 0.86825066
10.275473 0.89085615
10.271121 0.90247012
10.266768 0.90307086
10.262416 0.89431718
10.258064 0.87908388
10.253712 0.86074203
10.24936 0.84241745
10.245008 0.8264382
10.240655 0.8140935
10.236303 0.8057138
10.231951 0.80098916
10.227599 0.79939737
10.223247 0.8006154
10.218894 0.80482028
10.214542 0.81282506
10.21019 0.82602925
10.205838 0.84618961
10.201486 0.87504495
10.197134 0.91385935
10.192781 0.96297765
10.188429 1.0215002
10.184077 1.0871689
10.179725 1.156511
10.175373 1.2252213
10.171021 1.2886979
10.166668 1.3426088
10.162316 1.3833625
10.157964 1.4083987
10.153612 1.4162832
10.14926 1.406661
10.144907 1.3801577
10.140555 1.3383113
10.136203 1.2835608
10.131851 1.2192449
10.127499 1.149517
10.123147 1.0790881
10.118794 1.0127748
10.114442 0.95491891
10.11009 0.90882323
10.105738 0.87635712
10.101386 0.85783793
10.097034 0.85219653
10.092681 0.85734602
10.088329 0.87062591
10.083977 0.88920591
10.079625 0.91038792
10.075273 0.93180595
10.07092 0.95156109
10.066568 0.96832978
10.062216 0.9814575
10.057864 0.99101946
10.053512 0.99781485
10.04916 1.0032679
10.044807 1.0092322
10.040455 1.017717
10.036103 1.030569
10.031751 1.0491433
10.027399 1.0739921
10.023047 1.1046063
10.018694 1.1392516
10.014342 1.1749632
10.00999 1.2077644
10.005638 1.2331515
10.001286 1.2468264
9.996933 1.2455737
9.992581 1.2280926
9.988229 1.195554
9.983877 1.1516766
9.979525 1.1022244
9.975173 1.0539815
9.97082 1.013425
9.966468 0.98542048
9.962116 0.97227496
9.957764 0.9733836
9.953412 0.98553921
9.94906 1.0037886
9.944707 1.0225862
9.940355 1.0369481
9.936003 1.0433544
9.931651 1.0402519
9.927299 1.0281293
9.922946 1.0092296
9.918594 0.98701067
9.914242 0.96547643
9.90989 0.94848356
9.905538 0.93911509
9.901186 0.93919819
9.896833 0.94903001
9.892481 0.96735126
9.888129 0.99157131
9.883777 1.0182046
9.879425 1.0434413
9.875073 1.0637546
9.87072 1.0764466
9.866368 1.0800516
9.862016 1.0745399
9.857664 1.0612959
9.853312 1.0428751
9.848959 1.0225794
9.844607 1.0039174
9.840255 0.9900369
9.835903 0.98321646
9.831551 0.98449065
9.827199 0.99345684
9.822846 1.0082902
9.818494 1.0259752
9.814142 1.0427423
9.80979 1.0546743
9.805438 1.0583984
9.801086 1.0517413
9.796733 1.0341914
9.792381 1.0070364
9.788029 0.97311503
9.783677 0.93623311
9.779325 0.90039665
9.774972 0.86907045
9.77062 0.84464836
9.766268 0.82823589
9.761916 0.81973375
9.757564 0.81812204
9.753212 0.82181144
9.748859 0.82895463
9.744507 0.83767099
9.740155 0.8461969
9.735803 0.85300338
9.731451 0.85691599
9.727099 0.85724054
9.722746 0.85386341
9.718394 0.8472781
9.714042 0.83849741
9.70969 0.8288425
9.705338 0.81964195
9.700985 0.81190991
9.696633 0.8060873
9.692281 0.80191774
9.687929 0.79849486
9.683577 0.79447285
9.679225 0.78839282
9.674872 0.77905243
9.67052 0.76583837
9.666168 0.7489461
9.661816 0.72942828
9.657464 0.70904348
9.653112 0.6899212
9.648759 0.67411207
9.644407 0.6631356
9.640055 0.65765053
9.635703 0.65734078
9.631351 0.6610414
9.626998 0.66705081
9.622646 0.673524
9.618294 0.67883905
9.613942 0.68186995
9.60959 0.68215463
9.605238 0.67998038
9.600885 0.67640287
9.596533 0.67317975
9.592181 0.67256885
9.587829 0.67695048
9.583477 0.6882922
9.579125 0.70756323
9.574772 0.73427646
9.57042 0.76634644
9.566068 0.8003804
9.561716 0.83238608
9.557364 0.85873137
9.553012 0.87708528
9.548659 0.88704953
9.544307 0.89026799
9.539955 0.88995489
9.535603 0.88996275
9.531251 0.8936583
9.526898 0.90293999
9.522546 0.9176894
9.518194 0.93581266
9.513842 0.95384182
9.50949 0.96789252
9.505138 0.97467462
9.500785 0.972258
9.496433 0.96040039
9.492081 0.94040247
9.487729 0.91460554
9.483377 0.8857358
9.479025 0.85630363
9.474672 0.82820296
9.47032 0.80256358
9.465968 0.77983088
9.461616 0.76000491
9.457264 0.74295997
9.452911 0.72876834
9.448559 0.71795103
9.444207 0.71157524
9.439855 0.71113168
9.435503 0.71817117
9.431151 0.73376235
9.426798 0.75792205
9.422446 0.78922545
9.418094 0.82478567
9.413742 0.86069192
9.40939 0.89284156
9.405038 0.91795032
9.400685 0.93443948
9.396333 0.94291537
9.391981 0.9460729
9.387629 0.94802946
9.383277 0.95326595
9.378924 0.96546018
9.374572 0.98651566
9.37022 1.0160187
9.365868 1.0512333
9.361516 1.0876061
9.357164 1.119643
9.352811 1.141946
9.348459 1.1501802
9.344107 1.1417645
9.339755 1.1161469
9.335403 1.0746284
9.331051 1.0198139
9.326698 0.95487289
9.322346 0.88283545
9.317994 0.80612902
9.313642 0.72645911
9.30929 0.64500866
9.304937 0.56281528
9.300585 0.48113545
9.296233 0.40163438
9.291881 0.32633079
9.287529 0.25733314
9.283177 0.19648246
9.278824 0.14503929
9.274472 0.10351968
9.27012 0.071721183
9.265768 0.048914223
9.261416 0.03413048
9.257064 0.026465507
9.252711 0.025322276
9.248359 0.030543365
9.244007 0.042402769
9.239655 0.06145039
9.235303 0.088225599
9.23095 0.1228845
9.226598 0.16481774
9.222246 0.21236301
9.217894 0.26272334
9.213542 0.31217619
9.20919 0.35659278
9.204837 0.39219553
9.200485 0.41639085
9.196133 0.42845896
9.191781 0.429891
9.187429 0.42424087
9.183077 0.41648754
9.178724 0.41204076
9.174372 0.41562628
9.17002 0.43031876
9.165668 0.45694538
9.161316 0.49397562
9.156963 0.53788213
9.152611 0.5838458
9.148259 0.62661798
9.143907 0.6613559
9.139555 0.68429861
9.135203 0.69322183
9.13085 0.68766474
9.126498 0.66894469
9.122146 0.63996727
9.117794 0.60482565
9.113442 0.56819085
9.10909 0.5345376
9.104737 0.5073195
9.100385 0.48826868
9.096033 0.47701115
9.091681 0.4711372
9.087329 0.46675172
9.082976 0.45938879
9.078624 0.44506011
9.074272 0.42116185
9.06992 0.38700873
9.065568 0.34388071
9.061216 0.29461408
9.056863 0.24289269
9.052511 0.1924569
9.048159 0.14643541
9.043807 0.10693383
9.039455 0.074918109
9.035103 0.050345617
9.03075 0.032447061
9.026398 0.020053326
9.022046 0.011884142
9.017694 0.0067530899
9.013342 0.0036794158
9.008989 0.0019221636
9.004637 0.0009627904
9.000285 0.00046238024
8.995933 0.00021290589
8.991581 9.399597e-05
8.987229 3.9788988e-05
8.982876 1.6145178e-05
8.978524 6.2816326e-06
8.974172 2.3436548e-06
8.96982 8.3967678e-07
8.965468 2.8697814e-07
8.961116 9.565938e-08
8.956763 3.188646e-08
8.952411 1.062882e-08
8.948059 0
8.943707 0
8.939355 0
8.935003 0
8.93065 0
8.926298 0
8.921946 0
8.917594 0
8.913242 0
8.908889 0
8.904537 0
8.900185 0
8.895833 0
8.891481 0
8.887129 0
8.882776 0
8.878424 0
8.874072 0
8.86972 0
8.865368 0
8.861016 0
8.856663 0
8.852311 0
8.847959 0
8.843607 0
8.839255 0
8.834902 0
8.83055 0
8.826198 5.31441e-09
8.821846 2.125764e-08
8.817494 6.908733e-08
8.813142 2.1789081e-07
8.808789 6.4304361e-07
8.804437 1.8228426e-06
8.800085 4.9370869e-06
8.795733 1.2818357e-05
8.791381 3.1918346e-05
8.787029 7.6203325e-05
8.782676 0.00017443488
8.778324 0.00038281821
8.773972 0.00080552107
8.76962 0.0016251147
8.765268 0.003143532
8.760915 0.0058301575
8.756563 0.010367569
8.752211 0.01767729
8.747859 0.028900729
8.743507 0.045308109
8.739155 0.06811575
8.734802 0.098213586
8.73045 0.13583847
8.726098 0.18026775
8.721746 0.22963583
8.717394 0.28097702
8.713042 0.33055935
8.708689 0.37449602
8.704337 0.40952513
8.699985 0.43376682
8.695633 0.44723628
8.691281 0.45193364
8.686928 0.45144334
8.682576 0.45012286
8.678224 0.45209297
8.673872 0.46030861
8.66952 0.47596346
8.665168 0.49836997
8.660815 0.52529895
8.656463 0.55362004
8.652111 0.58000786
8.647759 0.60149622
8.643407 0.61576133
8.639055 0.62114759
8.634702 0.61655684
8.63035 0.60135871
8.625998 0.57543453
8.621646 0.53936854
8.617294 0.49469924
8.612941 0.44408839
8.608589 0.39127835
8.604237 0.34077715
8.599885 0.29730159
8.595533 0.26508229
8.591181 0.24716899
8.586828 0.24487075
8.582476 0.25743541
8.578124 0.28203442
8.573772 0.31407657
8.56942 0.34782744
8.565068 0.37725579
8.560715 0.39697142
8.556363 0.40307804
8.552011 0.39376179
8.547659 0.36948461
8.543307 0.33274389
8.538954 0.28747028
8.534602 0.23822466
8.53025 0.18939536
8.525898 0.14457437
8.521546 0.10622146
8.517194 0.075635597
8.512841 0.053174653
8.508489 0.038617522
8.504137 0.03155212
8.499785 0.031689646
8.495433 0.039036924
8.491081 0.053893352
8.486728 0.076673432
8.482376 0.10759011
8.478024 0.14626939
8.473672 0.19139773
8.46932 0.24052035
8.464967 0.29009606
8.460615 0.3358649
8.456263 0.37350333
8.451911 0.39944786
8.447559 0.4116948
8.443207 0.41035992
8.438854 0.39782363
8.434502 0.378386
8.43015 0.35748372
8.425798 0.34063785
8.421446 0.33237424
8.417094 0.33536745
8.412741 0.35000513
8.408389 0.37446748
8.404037 0.40528921
8.399685 0.43825057
8.395333 0.46935688
8.39098 0.49564207
8.386628 0.51558231
8.382276 0.52902623
8.377924 0.53670388
8.373572 0.53951669
8.36922 0.53788269
8.364867 0.53138418
8.360515 0.51884717
8.356163 0.49881763
8.351811 0.4702547
8.347459 0.43318897
8.343107 0.38911999
8.338754 0.34103005
8.334402 0.29302364
8.33005 0.24970937
8.325698 0.21548835
8.321346 0.19389773
8.316993 0.18710448
8.312641 0.1955895
8.308289 0.21803087
8.303937 0.25139221
8.299585 0.29123149
8.295233 0.33224092
8.29088 0.36899361
8.286528 0.39681038
8.282176 0.41259365
8.277824 0.41543902
8.273472 0.40685322
8.26912 0.39048571
8.264767 0.37139948
8.260415 0.35502898
8.256063 0.34606049
8.251711 0.34749664
8.247359 0.36012407
8.243007 0.38250295
8.238654 0.41146424
8.234302 0.44296883
8.22995 0.47308589
8.225598 0.49881735
8.221246 0.51854504
8.216893 0.53199882
8.212541 0.53980413
8.208189 0.54281024
8.203837 0.54147409
8.199485 0.53554733
8.195133 0.52419351
8.19078 0.50649386
8.186428 0.48214988
8.182076 0.45211447
8.177724 0.41890738
8.173372 0.38647968
8.16902 0.35963897
8.164667 0.34318045
8.160315 0.34094459
8.155963 0.35502809
8.151611 0.38531861
8.147259 0.42943338
8.142906 0.4830443
8.138554 0.54049492
8.134202 0.5955699
8.12985 0.64227367
8.125498 0.67550278
8.121146 0.69154457
8.116793 0.68838135
8.112441 0.66581068
8.108089 0.62540293
8.103737 0.57031309
8.099385 0.50496089
8.095033 0.4345999
8.09068 0.36481565
8.086328 0.30101252
8.081976 0.24795567
8.077624 0.20941968
8.073272 0.18796595
8.068919 0.18484015
8.064567 0.19996704
8.060215 0.23202671
8.055863 0.27861627
8.051511 0.33651318
8.047159 0.4020452
8.042806 0.4715331
8.038454 0.54172309
8.034102 0.61009651
8.02975 0.67495986
8.025398 0.73528649
8.021046 0.79037894
8.016693 0.83950521
8.012341 0.88168825
8.007989 0.91577343
8.003637 0.94077883
7.999285 0.95639574
7.994932 0.96341365
7.99058 0.96384277
7.986228 0.96060589
7.981876 0.95683738
7.977524 0.95499423
7.973172 0.95608269
7.968819 0.95928944
7.964467 0.96217819
7.960115 0.96141564
7.955763 0.95380058
7.951411 0.93725934
7.947059 0.91148516
7.942706 0.87803144
7.938354 0.83986806
7.934002 0.80059669
7.92965 0.76362197
7.925298 0.73155547
7.920945 0.70600252
7.916593 0.68770936
7.912241 0.67690474
7.907889 0.67361599
7.903537 0.67779042
7.899185 0.68917657
7.894832 0.70705337
7.89048 0.72997817
7.886128 0.75572225
7.881776 0.78148426
7.877424 0.80435608
7.873072 0.82191382
7.868719 0.83275521
7.864367 0.83681939
7.860015 0.83539178
7.855663 0.83079165
7.851311 0.82582895
7.846958 0.82317546
7.842606 0.82480734
7.838254 0.83164078
7.833902 0.84341418
7.82955 0.85879493
7.825198 0.87563291
7.820845 0.89126613
7.816493 0.9028062
7.812141 0.90737764
7.807789 0.90232955
7.803437 0.88545944
7.799085 0.85527729
7.794732 0.81130119
7.79038 0.7543321
7.786028 0.68662666
7.781676 0.61188723
7.777324 0.53501989
7.772971 0.46166405
7.768619 0.39755276
7.764267 0.34780459
7.759915 0.31626479
7.755563 0.30500523
7.751211 0.31406444
7.746858 0.34147023
7.742506 0.38354191
7.738154 0.43542307
7.733802 0.49175406
7.72945 0.5473659
7.725098 0.59787553
7.720745 0.64009082
7.716393 0.67218626
7.712041 0.69366675
7.707689 0.70517705
7.703337 0.70822304
7.698984 0.70485502
7.694632 0.69734064
7.69028 0.68784647
7.685928 0.67815809
7.681576 0.66948673
7.677224 0.66241177
7.672871 0.65697884
7.668519 0.65291967
7.664167 0.64990905
7.659815 0.64776007
7.655463 0.6464928
7.651111 0.6462807
7.646758 0.64734291
7.642406 0.64987225
7.638054 0.65405402
7.633702 0.66016005
7.62935 0.66863936
7.624997 0.68011084
7.620645 0.69520911
7.616293 0.71431715
7.611941 0.73729542
7.607589 0.76334328
7.603237 0.79108755
7.598884 0.81890197
7.594532 0.84535971
7.59018 0.86965269
7.585828 0.89180536
7.581476 0.91257143
7.577124 0.93301158
7.572771 0.95387172
7.568419 0.97497408
7.564067 0.99485941
7.559715 1.0108583
7.555363 1.0196341
7.551011 1.0180697
7.546658 1.0042301
7.542306 0.97808323
7.537954 0.94172928
7.533602 0.89905995
7.52925 0.8549676
7.524897 0.81437609
7.520545 0.78140184
7.516193 0.75886599
7.511841 0.74821333
7.507489 0.74972997
7.503137 0.76286364
7.498784 0.78647162
7.494432 0.81892576
7.49008 0.85812998
7.485728 0.90157971
7.481376 0.94657653
7.477024 0.99061448
7.472671 1.0318313
7.468319 1.0693361
7.463967 1.1032347
7.459615 1.1342756
7.455263 1.163195
7.45091 1.1899747
7.446558 1.2132886
7.442206 1.2303646
7.437854 1.2373628
7.433502 1.230199
7.42915 1.2056094
7.424797 1.1621783
7.420445 1.1010701
7.416093 1.026285
7.411741 0.94437465
7.407389 0.86366694
7.403037 0.79314022
7.398684 0.74114256
7.394332 0.71416906
7.38998 0.71589429
7.385628 0.74660999
7.381276 0.80315107
7.376923 0.87931617
7.372571 0.96671567
7.368219 1.0559191
7.363867 1.1377306
7.359515 1.2044009
7.355163 1.2505834
7.35081 1.2738805
7.346458 1.274888
7.342106 1.2567476
7.337754 1.2243206
7.333402 1.1831839
7.32905 1.1386849
7.324697 1.0952553
7.320345 1.0560926
7.315993 1.0231965
7.311641 0.99764025
7.307289 0.97990774
7.302936 0.97013763
7.298584 0.9681936
7.294232 0.97357629
7.28988 0.98527768
7.285528 1.0017123
7.281176 1.0208288
7.276823 1.040421
7.272471 1.0585589
7.268119 1.0739875
7.263767 1.0863339
7.259415 1.0960298
7.255063 1.1039636
7.25071 1.1109889
7.246358 1.117475
7.242006 1.1230684
7.237654 1.1267487
7.233302 1.1271491
7.228949 1.1230148
7.224597 1.113635
7.220245 1.0991171
7.215893 1.0804453
7.211541 1.0593559
7.207189 1.0381143
7.202836 1.0192866
7.198484 1.0055604
7.194132 0.99960389
7.18978 1.0038976
7.185428 1.0204556
7.181076 1.0503842
7.176723 1.0933117
7.172371 1.1468252
7.168019 1.2061362
7.163667 1.2642123
7.159315 1.3125277
7.154962 1.3424137
7.15061 1.34677
7.146258 1.3217263
7.141906 1.2677832
7.137554 1.1900632
7.133202 1.0975393
7.128849 1.0014053
7.124497 0.91299663
7.120145 0.84178794
7.115793 0.79393847
7.111441 0.7716652
7.107089 0.77346921
7.102736 0.79501677
7.098384 0.83035043
7.094032 0.87310018
7.08968 0.91745777
7.085328 0.95881192
7.080975 0.99405984
7.076623 1.0216724
7.072271 1.0415912
7.067919 1.0549994
7.063567 1.0639755
7.059215 1.071032
7.054862 1.0785761
7.05051 1.0883762
7.046158 1.1011534
7.041806 1.1164081
7.037454 1.1325375
7.033102 1.1472116
7.028749 1.1579003
7.024397 1.1623996
7.020045 1.1592254
7.015693 1.147802
7.011341 1.1284578
7.006988 1.1023014
7.002636 1.0710733
6.998284 1.0370409
6.993932 1.0029387
6.98958 0.97189291
6.985228 0.94723196
6.980875 0.93210918
6.976523 0.92894069
6.972171 0.93876995
6.967819 0.96075892
6.963467 0.99202542
6.959115 1.0279699
6.954762 1.0630789
6.95041 1.0920124
6.946058 1.110661
6.941706 1.1168451
6.937354 1.1104496
6.933002 1.0929865
6.928649 1.0667781
6.924297 1.0340762
6.919945 0.99643017
6.915593 0.95450153
6.911241 0.90834303
6.906888 0.85799403
6.902536 0.80414
6.898184 0.74857529
6.893832 0.69428664
6.88948 0.64510853
6.885128 0.60504596
6.880775 0.57746956
6.876423 0.5644284
6.872071 0.56628348
6.867719 0.58175312
6.863367 0.60831976
6.859015 0.64282733
6.854662 0.68204644
6.85031 0.72302126
6.845958 0.76312217
6.841606 0.79986515
6.837254 0.83066472
6.832901 0.85271846
6.828549 0.86316535
6.824197 0.85954212
6.819845 0.84042973
6.815493 0.80608768
6.811141 0.75885049
6.806788 0.70311543
6.802436 0.64486303
6.798084 0.59078513
6.793732 0.54720827
6.78938 0.51906071
6.785028 0.50912221
6.780675 0.51771982
6.776323 0.54291237
6.771971 0.58107606
6.767619 0.62770395
6.763267 0.67819331
6.758914 0.72843007
6.754562 0.77507308
6.75021 0.81555864
6.745858 0.84794173
6.741506 0.87073118
6.737154 0.8828465
6.732801 0.88374284
6.728449 0.87365093
6.724097 0.85380491
6.719745 0.8265127
6.715393 0.79496976
6.711041 0.76280956
6.706688 0.73348727
6.702336 0.7096635
6.697984 0.69276361
6.693632 0.68283026
6.68928 0.67868661
6.684927 0.67832979
6.680575 0.67941907
6.676223 0.67973105
6.671871 0.67751089
6.667519 0.67171535
6.663167 0.66218084
6.658814 0.64973785
6.654462 0.63624662
6.65011 0.62448637
6.645758 0.61782971
6.641406 0.61968942
6.637054 0.632817
6.632701 0.65861598
6.628349 0.69666466
6.623997 0.74459961
6.619645 0.79841042
6.615293 0.8530756
6.61094 0.90337976
6.606588 0.94472139
6.602236 0.97375395
6.597884 0.98877306
6.593532 0.98983782
6.58918 0.97866301
6.584827 0.95833503
6.580475 0.93289724
6.576123 0.90684183
6.571771 0.88455062
6.567419 0.86974814
6.563067 0.86505061
6.558714 0.87169438
6.554362 0.8894942
6.55001 0.91702065
6.545658 0.95192162
6.541306 0.99127316
6.536953 1.0318518
6.532601 1.0702724
6.528249 1.1030132
6.523897 1.1264161
6.519545 1.1367789
6.515193 1.1306303
6.51084 1.1052019
6.506488 1.0590233
6.502136 0.99248558
6.497784 0.90819612
6.493432 0.81097842
6.48908 0.70745936
6.484727 0.60529173
6.480375 0.51215231
6.476023 0.43470556
6.471671 0.37772144
6.467319 0.34349548
6.462966 0.3316581
6.458614 0.33939776
6.454262 0.362064
6.44991 0.39406104
6.445558 0.42988801
6.441206 0.46513712
6.436853 0.49724357
6.432501 0.52581279
6.428149 0.55243724
6.423797 0.58004183
6.419445 0.61192483
6.415093 0.65074423
6.41074 0.69770602
6.406388 0.75213934
6.402036 0.81152292
6.397684 0.87190471
6.393332 0.9285742
6.388979 0.97682107
6.384627 1.0126374
6.380275 1.0332648
6.375923 1.0375287
6.371571 1.0259315
6.367219 1.0004981
6.362866 0.96439956
6.358514 0.92143001
6.354162 0.87545417
6.34981 0.82996847
6.345458 0.78788612
6.341106 0.75157576
6.336753 0.72307473
6.332401 0.70431391
6.328049 0.697174
6.323697 0.70326401
6.319345 0.72344469
6.314992 0.75725933
6.31064 0.80251328
6.306288 0.85522404
6.301936 0.91004628
6.297584 0.96110929
6.293232 1.0030561
6.288879 1.0320039
6.284527 1.0461765
6.280175 1.0460767
6.275823 1.0342074
6.271471 1.0144701
6.267119 0.99142487
6.262766 0.96957634
6.258414 0.95279422
6.254062 0.94390074
6.24971 0.94440766
6.245358 0.95436562
6.241006 0.97230168
6.236653 0.99525242
6.232301 1.0189312
6.227949 1.0380818
6.223597 1.0470518
6.219245 1.0405676
6.214892 1.0146182
6.21054 0.96728192
6.206188 0.89930424
6.201836 0.81425541
6.197484 0.71819167
6.193132 0.61886171
6.188779 0.52461466
6.184427 0.44323047
6.180075 0.38089376
6.175723 0.34147786
6.171371 0.32622403
6.167019 0.33382186
6.162666 0.36083727
6.158314 0.40239497
6.153962 0.45299517
6.14961 0.50732712
6.145258 0.56093767
6.140905 0.6106363
6.136553 0.65457227
6.132201 0.69199982
6.127849 0.72282763
6.123497 0.74710273
6.119145 0.76458584
6.114792 0.77453611
6.11044 0.7757559
6.106088 0.766876
6.101736 0.74680796
6.097384 0.71525993
6.093032 0.67320195
6.088679 0.62317122
6.084327 0.56932435
6.079975 0.51717632
6.075623 0.47301409
6.071271 0.44303494
6.066918 0.43232498
6.062566 0.44384818
6.058214 0.47764737
6.053862 0.53045401
6.04951 0.59585523
6.045158 0.66507336
6.040805 0.72828463
6.036453 0.77626523
6.032101 0.80204231
6.027749 0.80218545
6.023397 0.77742647
6.019045 0.73243986
6.014692 0.67481647
6.01034 0.61346272
6.005988 0.55679793
6.001636 0.51116371
5.997284 0.47979526
5.992931 0.4625563
5.988579 0.45644992
5.984227 0.45673445
5.979875 0.45833836
5.975523 0.4572107
5.971171 0.45127493
5.966818 0.44076685
5.962466 0.42790453
5.958114 0.41601609
5.953762 0.40839483
5.94941 0.4072189
5.945058 0.41284659
5.940705 0.4236847
5.936353 0.43665837
5.932001 0.4481346
5.927649 0.45501923
5.923297 0.45569839
5.918944 0.45054498
5.914592 0.44184409
5.91024 0.43316886
5.905888 0.42840336
5.901536 0.43071062
5.897184 0.44175003
5.892831 0.46135793
5.888479 0.48775014
5.884127 0.51813846
5.879775 0.54953151
5.875423 0.57945372
5.871071 0.60637378
5.866718 0.62975769
5.862366 0.6498003
5.858014 0.66698963
5.853662 0.68168519
5.84931 0.69384864
5.844957 0.7029822
5.840605 0.70825157
5.836253 0.7087256
5.831901 0.70365921
5.827549 0.69276025
5.823197 0.67639194
5.818844 0.65566175
5.814492 0.63234493
5.81014 0.60861053
5.805788 0.58657133
5.801436 0.56775635
5.797084 0.55266979
5.792731 0.54061348
5.788379 0.52988696
5.784027 0.51835492
5.779675 0.50422953
5.775323 0.48681678
5.77097 0.46696542
5.766618 0.44704448
5.762266 0.43043037
5.757914 0.42065007
5.753562 0.42044084
5.74921 0.43101076
5.744857 0.45171053
5.740505 0.48018559
5.736153 0.51292068
5.731801 0.54597229
5.727449 0.5756497
5.723097 0.59895877
5.718744 0.61374107
5.714392 0.61856985
5.71004 0.61255195
5.705688 0.59519327
5.701336 0.56641987
5.696983 0.52674094
5.692631 0.47744941
5.688279 0.42072203
5.683927 0.35951735
5.679575 0.29725476
5.675223 0.23734835
5.67087 0.18272514
5.666518 0.13545801
5.662166 0.09659664
5.657814 0.066210225
5.653462 0.043594137
5.64911 0.027559319
5.644757 0.016722174
5.640405 0.0097361001
5.636053 0.0054382411
5.631701 0.0029137209
5.627349 0.0014972872
5.622996 0.0007378952
5.618644 0.00034872627
5.614292 0.00015803992
5.60994 6.867812e-05
5.605588 2.8618098e-05
5.601236 1.1431296e-05
5.596883 4.3790738e-06
5.592531 1.6102662e-06
5.588179 5.6864187e-07
5.583827 1.9131876e-07
5.579475 6.377292e-08
5.575123 2.125764e-08
5.57077 5.31441e-09
5.566418 0
5.562066 0
5.557714 0
5.553362 0
5.54901 0
5.544657 0
5.540305 0
5.535953 0
5.531601 0
5.527249 0
5.522896 0
5.518544 0
5.514192 0
5.50984 0
5.505488 0
5.501136 0
5.496783 0
5.492431 0
5.488079 0
5.483727 0
5.479375 0
5.475023 0
5.47067 0
5.466318 0
5.461966 0
5.457614 0
5.453262 0
5.448909 0
5.444557 0
5.440205 0
5.435853 0
5.431501 0
5.427149 0
5.422796 0
5.418444 0
5.414092 0
5.40974 0
5.405388 0
5.401036 0
5.396683 0
5.392331 0
5.387979 0
5.383627 0
5.379275 0
5.374922 0
5.37057 0
5.366218 0
5.361866 0
5.357514 0
5.353162 0
5.348809 0
5.344457 5.31441e-09
5.340105 1.062882e-08
5.335753 3.720087e-08
5.331401 1.1160261e-07
5.327049 3.3480783e-07
5.322696 9.7785144e-07
5.318344 2.7156635e-06
5.313992 7.232912e-06
5.30964 1.8467575e-05
5.305288 4.5225629e-05
5.300935 0.0001061766
5.296583 0.00023900496
5.292231 0.00051583789
5.287879 0.0010674418
5.283527 0.0021178721
5.279175 0.004028833
5.274822 0.0073482453
5.27047 0.012850286
5.266118 0.021545984
5.261766 0.034637337
5.257414 0.053388435
5.253062 0.078899538
5.248709 0.111796
5.244357 0.15188072
5.240005 0.19783521
5.235653 0.24707516
5.231301 0.29585516
5.226948 0.33966733
5.222596 0.37389787
5.218244 0.39461792
5.213892 0.39932394
5.20954 0.38743506
5.205188 0.36041137
5.200835 0.32145993
5.196483 0.27491124
5.192131 0.22543464
5.187779 0.17729103
5.183427 0.13378763
5.179075 0.097023775
5.174722 0.067928348
5.17037 0.046519183
5.166018 0.032279801
5.161666 0.024548046
5.157314 0.022833979
5.152961 0.027014469
5.148609 0.037378557
5.144257 0.054518295
5.139905 0.079078431
5.135553 0.11140119
5.131201 0.15113122
5.126848 0.19687459
5.122496 0.24602023
5.118144 0.29481865
5.113792 0.33876168
5.10944 0.37322678
5.105088 0.39426223
5.100735 0.39932786
5.096383 0.38779795
5.092031 0.36108768
5.087679 0.32236732
5.083327 0.27594373
5.078974 0.22647549
5.074622 0.17821861
5.07027 0.13446709
5.065918 0.097276991
5.061566 0.067473838
5.057214 0.044873693
5.052861 0.028614048
5.048509 0.017494357
5.044157 0.010255286
5.039805 0.0057640622
5.035453 0.003106278
5.031101 0.0016050315
5.026748 0.0007951686
5.022396 0.00037771638
5.018044 0.00017202745
5.013692 7.51245e-05
5.00934 3.1455993e-05
5.004987 1.2642981e-05
5.000635 4.9158293e-06
4.996283 1.9716461e-06
4.991931 1.1585414e-06
4.987579 1.71124e-06
4.983227 4.161183e-06
4.978874 1.0724479e-05
4.974522 2.6874971e-05
4.97017 6.4671055e-05
4.965818 0.00014922332
4.961466 0.00033014178
4.957114 0.00070031169
4.952761 0.0014243044
4.948409 0.0027773691
4.944057 0.0051925984
4.939705 0.0093080137
4.935353 0.015997421
4.931001 0.0263611
4.926648 0.041648351
4.922296 0.063088876
4.917944 0.091628049
4.913592 0.12759238
4.90924 0.17034985
4.904887 0.21806173
4.900535 0.26763187
4.896183 0.31493209
4.891831 0.35531762
4.887479 0.38435933
4.883127 0.39863854
4.878774 0.3964087
4.874422 0.37794755
4.87007 0.34550241
4.865718 0.3028451
4.861366 0.25456107
4.857014 0.20526272
4.852661 0.15891906
4.848309 0.11843956
4.843957 0.085562883
4.839605 0.061015007
4.835253 0.044840733
4.8309 0.036788451
4.826548 0.036636597
4.822196 0.04438008
4.817844 0.060233969
4.813492 0.084453686
4.80914 0.11701275
4.804787 0.15721843
4.800435 0.20337603
4.796083 0.25262199
4.791731 0.3010235
4.787379 0.34398309
4.783027 0.37690081
4.778674 0.39595963
4.774322 0.39884273
4.76997 0.38519186
4.765618 0.35667857
4.761266 0.31666738
4.756913 0.26956451
4.752561 0.22002689
4.748209 0.17222855
4.743857 0.12934248
4.739505 0.093316862
4.735153 0.064937403
4.7308 0.044100898
4.726448 0.030194931
4.722096 0.022482213
4.717744 0.020413207
4.713392 0.02382078
4.70904 0.032975159
4.704687 0.048494044
4.700335 0.071116637
4.695983 0.10136834
4.691631 0.13916963
4.687279 0.18347275
4.682926 0.23203118
4.678574 0.28140382
4.674222 0.32725626
4.66987 0.36494877
4.665518 0.39031285
4.661166 0.40044643
4.656813 0.39433231
4.652461 0.37312019
4.648109 0.34000136
4.643757 0.29971503
4.639405 0.25781595
4.635053 0.21987334
4.6307 0.19075291
4.626348 0.17407336
4.621996 0.1718609
4.617644 0.1843804
4.613292 0.210115
4.608939 0.24588958
4.604587 0.28716113
4.600235 0.32850322
4.595883 0.36427807
4.591531 0.38942561
4.587179 0.40023305
4.582826 0.39491499
4.578474 0.37385629
4.574122 0.3394483
4.56977 0.29555688
4.565418 0.24675927
4.561066 0.19754023
4.556713 0.15162945
4.552361 0.11160113
4.548009 0.078770286
4.543657 0.053340228
4.539305 0.03470746
4.534952 0.021819835
4.5306 0.013505356
4.526248 0.0087254641
4.521896 0.0067420518
4.517544 0.0072100069
4.513192 0.010213775
4.508839 0.01625898
4.504487 0.026216261
4.500135 0.041201999
4.495783 0.062378111
4.491431 0.090665881
4.487079 0.12639736
4.482726 0.16896538
4.478374 0.21656597
4.474022 0.26613761
4.46967 0.31357633
4.465318 0.35424243
4.460965 0.38368788
4.456613 0.39845203
4.452261 0.39673022
4.447909 0.37873728
4.443557 0.34666535
4.439205 0.30424877
4.434852 0.25605745
4.4305 0.20670698
4.426148 0.16017765
4.421796 0.1193808
4.417444 0.086024727
4.413092 0.060745651
4.408739 0.043409695
4.404387 0.033469894
4.400035 0.030275179
4.395683 0.0332632
4.391331 0.042011655
4.386978 0.056163121
4.382626 0.075269785
4.378274 0.098623843
4.373922 0.12514281
4.36957 0.15336438
4.365218 0.18157249
4.360865 0.20803135
4.356513 0.23126128
4.352161 0.25026613
4.347809 0.26463032
4.343457 0.27444629
4.339105 0.28009627
4.334752 0.28197078
4.3304 0.28023472
4.326048 0.27473459
4.321696 0.26508448
4.317344 0.25089587
4.312991 0.23205868
4.308639 0.20896229
4.304287 0.18257172
4.299935 0.15433114
4.295583 0.12593024
4.291231 0.09901205
4.286878 0.074910228
4.282526 0.054482029
4.278174 0.03806316
4.273822 0.02553075
4.26947 0.016434696
4.265118 0.0101503
4.260765 0.0060135259
4.256413 0.0034170434
4.252061 0.0018620842
4.247709 0.00097307379
4.243357 0.00048760243
4.239005 0.00023428576
4.234652 0.00010793567
4.2303 4.7680887e-05
4.225948 2.0194758e-05
4.221596 8.2001346e-06
4.217244 3.1939604e-06
4.212891 1.1904278e-06
4.208539 4.251528e-07
4.204187 1.4880348e-07
4.199835 4.782969e-08
4.195483 1.594323e-08
4.191131 5.31441e-09
4.186778 0
4.182426 0
4.178074 0
4.173722 0
4.16937 0
4.165018 0
4.160665 0
4.156313 0
4.151961 0
4.147609 0
4.143257 0
4.138904 0
4.134552 0
4.1302 0
4.125848 0
4.121496 0
4.117144 0
4.112791 0
4.108439 0
4.104087 0
4.099735 0
4.095383 0
4.091031 0
4.086678 0
4.082326 0
4.077974 0
4.073622 0
4.06927 0
4.064917 0
4.060565 0
4.056213 0
4.051861 0
4.047509 0
4.043157 0
4.038804 0
4.034452 0
4.0301 0
4.025748 0
4.021396 0
4.017044 0
4.012691 0
4.008339 0
4.003987 0
3.999635 0
3.995283 0
3.99093 0
3.986578 0
3.982226 0
3.977874 0
3.973522 0
3.96917 0
3.964817 0
3.960465 0
3.956113 0
3.951761 0
3.947409 0
3.943057 0
3.938704 0
3.934352 0
3.93 0
