# Supplementary material for: Structural motifs of gold cluster anions with 17 to 69 atoms
Source: Nat Commun. 2026 Apr 10;17:5099. doi: 10.1038/s41467-026-71649-9 (PMC13246909; doi:10.1038/s41467-026-71649-9)
Supplement: Supplementary file 5 — Source Data [file 41467_2026_71649_MOESM5_ESM.zip › SupplementaryFigure6/33_th_red.dat]

12.63 0
12.625648 5.31441e-09
12.621296 1.062882e-08
12.616943 3.188646e-08
12.612591 1.0097379e-07
12.608239 3.0823578e-07
12.603887 9.034497e-07
12.599535 2.5137159e-06
12.595183 6.7120998e-06
12.59083 1.7197431e-05
12.586478 4.2244245e-05
12.582126 9.9496384e-05
12.577774 0.00022469325
12.573422 0.00048651829
12.56907 0.0010100249
12.564717 0.0020104466
12.560365 0.003836903
12.556013 0.0070209574
12.551661 0.012317957
12.547309 0.020720874
12.542956 0.033419864
12.538604 0.051680687
12.534252 0.076626496
12.5299 0.10893232
12.525548 0.14847782
12.521196 0.19404099
12.516843 0.2431378
12.512491 0.2921047
12.508139 0.33647414
12.503787 0.37161388
12.499435 0.39351314
12.495083 0.39953391
12.49073 0.38893329
12.486378 0.36301426
12.482026 0.32486231
12.477674 0.27874177
12.473322 0.22931468
12.468969 0.18087925
12.464617 0.13679578
12.460265 0.099193622
12.455913 0.068963908
12.451561 0.045971331
12.447209 0.029381864
12.442856 0.018005226
12.438504 0.010579008
12.434152 0.0059596166
12.4298 0.003218986
12.425448 0.0016670401
12.421096 0.00082775124
12.416743 0.00039407944
12.412391 0.00017988215
12.408039 7.872767e-05
12.403687 3.3034373e-05
12.399335 1.3291339e-05
12.394982 5.1284057e-06
12.39063 1.8972444e-06
12.386278 6.7493007e-07
12.381926 2.2851963e-07
12.377574 7.440174e-08
12.373222 2.125764e-08
12.368869 5.31441e-09
12.364517 0
12.360165 0
12.355813 0
12.351461 0
12.347109 0
12.342756 0
12.338404 0
12.334052 0
12.3297 0
12.325348 0
12.320995 0
12.316643 0
12.312291 0
12.307939 0
12.303587 0
12.299235 0
12.294882 0
12.29053 0
12.286178 0
12.281826 0
12.277474 0
12.273122 0
12.268769 0
12.264417 0
12.260065 0
12.255713 0
12.251361 0
12.247009 0
12.242656 0
12.238304 0
12.233952 0
12.2296 0
12.225248 0
12.220895 0
12.216543 0
12.212191 0
12.207839 0
12.203487 0
12.199135 0
12.194782 0
12.19043 0
12.186078 0
12.181726 0
12.177374 0
12.173022 0
12.168669 0
12.164317 0
12.159965 0
12.155613 0
12.151261 0
12.146908 0
12.142556 0
12.138204 0
12.133852 0
12.1295 0
12.125148 0
12.120795 0
12.116443 0
12.112091 0
12.107739 0
12.103387 0
12.099035 0
12.094682 0
12.09033 0
12.085978 0
12.081626 0
12.077274 0
12.072921 0
12.068569 0
12.064217 0
12.059865 0
12.055513 0
12.051161 0
12.046808 0
12.042456 0
12.038104 0
12.033752 0
12.0294 0
12.025048 0
12.020695 0
12.016343 0
12.011991 0
12.007639 0
12.003287 0
11.998934 0
11.994582 0
11.99023 0
11.985878 0
11.981526 0
11.977174 0
11.972821 0
11.968469 0
11.964117 0
11.959765 0
11.955413 0
11.951061 0
11.946708 0
11.942356 0
11.938004 0
11.933652 0
11.9293 0
11.924947 0
11.920595 0
11.916243 0
11.911891 0
11.907539 0
11.903187 0
11.898834 0
11.894482 0
11.89013 0
11.885778 0
11.881426 0
11.877074 0
11.872721 0
11.868369 0
11.864017 0
11.859665 0
11.855313 0
11.85096 0
11.846608 0
11.842256 0
11.837904 0
11.833552 0
11.8292 0
11.824847 0
11.820495 0
11.816143 0
11.811791 0
11.807439 0
11.803087 0
11.798734 0
11.794382 0
11.79003 0
11.785678 0
11.781326 0
11.776973 0
11.772621 0
11.768269 0
11.763917 0
11.759565 0
11.755213 0
11.75086 0
11.746508 0
11.742156 0
11.737804 0
11.733452 0
11.7291 0
11.724747 0
11.720395 0
11.716043 0
11.711691 0
11.707339 0
11.702986 0
11.698634 0
11.694282 0
11.68993 0
11.685578 0
11.681226 0
11.676873 0
11.672521 0
11.668169 0
11.663817 0
11.659465 0
11.655113 0
11.65076 0
11.646408 0
11.642056 0
11.637704 0
11.633352 0
11.628999 0
11.624647 0
11.620295 0
11.615943 0
11.611591 0
11.607239 0
11.602886 0
11.598534 0
11.594182 0
11.58983 0
11.585478 0
11.581126 0
11.576773 0
11.572421 0
11.568069 0
11.563717 0
11.559365 0
11.555013 0
11.55066 5.31441e-09
11.546308 1.062882e-08
11.541956 3.720087e-08
11.537604 1.2223143e-07
11.533252 3.720087e-07
11.528899 1.0788252e-06
11.524547 2.9866984e-06
11.520195 7.9290997e-06
11.515843 2.0162872e-05
11.511491 4.9174236e-05
11.507139 0.00011498789
11.502786 0.0002577914
11.498434 0.00055413885
11.494082 0.001142072
11.48973 0.0022567908
11.485378 0.004275767
11.481026 0.0077671484
11.476673 0.013528027
11.472321 0.022590829
11.467969 0.036170528
11.463617 0.055526789
11.459265 0.081728818
11.454912 0.11533813
11.45056 0.15606143
11.446208 0.20246191
11.441856 0.25183508
11.437504 0.30034089
11.433152 0.34343029
11.428799 0.37652164
11.424447 0.39579629
11.420095 0.39892556
11.415743 0.38554043
11.411391 0.35731717
11.407039 0.31765939
11.402686 0.27107078
11.398334 0.22239446
11.393982 0.1761154
11.38963 0.13587933
11.385278 0.10429625
11.380925 0.082999977
11.376573 0.072862347
11.372221 0.074229415
11.367869 0.087063083
11.363517 0.11092534
11.359165 0.1448154
11.354812 0.18694046
11.35046 0.23454715
11.346108 0.28394572
11.341756 0.33081532
11.337404 0.37079436
11.333052 0.40025702
11.328699 0.41709133
11.324347 0.4212583
11.319995 0.41494499
11.315643 0.40222402
11.311291 0.38826683
11.306938 0.37828824
11.302586 0.37648031
11.298234 0.38520068
11.293882 0.40460978
11.28953 0.43282381
11.285178 0.46650519
11.280825 0.50169262
11.276473 0.53461734
11.272121 0.56228024
11.267769 0.58266683
11.263417 0.59461726
11.259065 0.5974937
11.254712 0.59084738
11.25036 0.57426041
11.246008 0.54743603
11.241656 0.51048412
11.237304 0.46425235
11.232951 0.41052962
11.228599 0.35200236
11.224247 0.29194713
11.219895 0.23374542
11.215543 0.18036719
11.211191 0.13396786
11.206838 0.095691798
11.202486 0.065699447
11.198134 0.043370762
11.193782 0.027602062
11.18943 0.01711333
11.185078 0.010706968
11.180725 0.0074521155
11.176373 0.0067955201
11.172021 0.0086136914
11.167669 0.013219738
11.163317 0.021326977
11.158964 0.033958182
11.154612 0.052281571
11.15026 0.077361021
11.145908 0.10982948
11.141556 0.14953
11.137204 0.19520506
11.132851 0.24433767
11.128499 0.29323903
11.124147 0.33743003
11.119795 0.37228537
11.115443 0.39382057
11.111091 0.39943947
11.106738 0.38844882
11.102386 0.36219888
11.098034 0.32381103
11.093682 0.27756825
11.08933 0.22813354
11.084977 0.17979337
11.080625 0.13589365
11.076273 0.098561011
11.071921 0.068714142
11.067569 0.046299592
11.063217 0.030650908
11.058864 0.020870783
11.054512 0.01616103
11.05016 0.01605699
11.045808 0.020548506
11.041456 0.030082957
11.037104 0.045450455
11.032751 0.067555738
11.028399 0.09709451
11.024047 0.13417733
11.019695 0.17797684
11.015343 0.22650013
11.01099 0.27659075
11.006638 0.32423008
11.002286 0.36513575
10.997934 0.3955619
10.993582 0.41312245
10.98923 0.41741802
10.984877 0.41027109
10.980525 0.3954627
10.976173 0.37799339
10.971821 0.36302173
10.967469 0.35472688
10.963117 0.35536862
10.958764 0.36477415
10.954412 0.38037732
10.95006 0.39780078
10.945708 0.41183836
10.941356 0.4175987
10.937004 0.41153563
10.932651 0.39212832
10.928299 0.36007428
10.923947 0.31799114
10.919595 0.2697494
10.915243 0.21963876
10.91089 0.1715853
10.906538 0.12858818
10.902186 0.09245774
10.897834 0.063844952
10.893482 0.042484903
10.88913 0.027548918
10.884777 0.01800799
10.880425 0.012940939
10.876073 0.011755592
10.871721 0.014317254
10.867369 0.020989592
10.863017 0.032591985
10.858664 0.050272331
10.854312 0.075294465
10.84996 0.10875161
10.845608 0.15124046
10.841256 0.20255765
10.836903 0.26149722
10.832551 0.32582071
10.828199 0.39243589
10.823847 0.45776282
10.819495 0.51820764
10.815143 0.57063165
10.81079 0.61271051
10.806438 0.64312561
10.802086 0.66159201
10.797734 0.66877392
10.793382 0.66614614
10.78903 0.65582943
10.784677 0.64038472
10.780325 0.6225312
10.775973 0.60477773
10.771621 0.5890194
10.767269 0.57621471
10.762916 0.56627973
10.758564 0.55828656
10.754212 0.55094492
10.74986 0.54322281
10.745508 0.53488464
10.741156 0.52673591
10.736803 0.52046609
10.732451 0.51813402
10.728099 0.52147977
10.723747 0.53131009
10.719395 0.54716787
10.715043 0.56737712
10.71069 0.58941002
10.706338 0.6104164
10.701986 0.6277307
10.697634 0.63922852
10.693282 0.64350614
10.688929 0.63994385
10.684577 0.6287434
10.680225 0.61099115
10.675873 0.58872132
10.671521 0.56488953
10.667169 0.54315867
10.662816 0.52745885
10.658464 0.52138388
10.654112 0.52757573
10.64976 0.54727891
10.645408 0.58019769
10.641056 0.62468162
10.636703 0.6781469
10.632351 0.73756736
10.627999 0.79987089
10.623647 0.86214975
10.619295 0.92169708
10.614942 0.97596511
10.61059 1.0225635
10.606238 1.0593727
10.601886 1.0847656
10.597534 1.0978522
10.593182 1.0986317
10.588829 1.0879628
10.584477 1.0673317
10.580125 1.0384807
10.575773 1.003014
10.571421 0.96211353
10.567069 0.9164633
10.562716 0.86641971
10.558364 0.81238599
10.554012 0.75528289
10.54966 0.69696394
10.545308 0.64042177
10.540955 0.58967467
10.536603 0.54930546
10.532251 0.52372536
10.527899 0.51632513
10.523547 0.52872263
10.519195 0.5603015
10.514842 0.6081631
10.51049 0.66750469
10.506138 0.73232765
10.501786 0.79630426
10.497434 0.8536131
10.493082 0.89959035
10.488729 0.93111987
10.484377 0.94676628
10.480025 0.94671275
10.475673 0.93258168
10.471321 0.90719294
10.466968 0.8742728
10.462616 0.83809337
10.458264 0.80302078
10.453912 0.77298476
10.44956 0.75093659
10.445208 0.73840684
10.440855 0.73528218
10.436503 0.73988133
10.432151 0.74933559
10.427799 0.76019856
10.423447 0.76915149
10.419095 0.77365335
10.414742 0.77240622
10.41039 0.76555515
10.406038 0.75460006
10.401686 0.74205494
10.397334 0.73093749
10.392981 0.72420439
10.388629 0.72425254
10.384277 0.73257906
10.379925 0.74963758
10.375573 0.77486406
10.371221 0.80680307
10.366868 0.84326481
10.362516 0.88148606
10.358164 0.91832601
10.353812 0.9505624
10.34946 0.97533276
10.345108 0.9906913
10.340755 0.99615759
10.336403 0.99307112
10.332051 0.98457767
10.327699 0.97516818
10.323347 0.96983366
10.318994 0.97303365
10.314642 0.98774324
10.31029 1.0148175
10.305938 1.052807
10.301586 1.0982199
10.297234 1.1461112
10.292881 1.1908279
10.288529 1.2267542
10.284177 1.2489633
10.279825 1.253745
10.275473 1.2390137
10.271121 1.204594
10.266768 1.1523456
10.262416 1.0860606
10.258064 1.0110723
10.253712 0.93357347
10.24936 0.85972898
10.245008 0.79476109
10.240655 0.74222314
10.236303 0.7036477
10.231951 0.67864965
10.227599 0.66542616
10.223247 0.66147667
10.218894 0.66431622
10.214542 0.67199193
10.21019 0.68331391
10.205838 0.69782797
10.201486 0.71563613
10.197134 0.73718249
10.192781 0.76307499
10.188429 0.79394454
10.184077 0.83029569
10.179725 0.87230265
10.175373 0.91954918
10.171021 0.97077111
10.166668 1.0237028
10.162316 1.0751284
10.157964 1.1211915
10.153612 1.1579402
10.14926 1.1820015
10.144907 1.1912248
10.140555 1.1851235
10.136203 1.1649884
10.131851 1.1336322
10.127499 1.0948312
10.123147 1.0526159
10.118794 1.010599
10.114442 0.97151215
10.11009 0.9370454
10.105738 0.90798868
10.101386 0.88458283
10.097034 0.86693192
10.092681 0.85531724
10.088329 0.85028952
10.083977 0.85249034
10.079625 0.86224989
10.075273 0.87909991
10.07092 0.90139705
10.066568 0.9262437
10.062216 0.94981111
10.057864 0.96803223
10.053512 0.97748776
10.04916 0.97621781
10.044807 0.96419692
10.040455 0.94331647
10.036103 0.916885
10.031751 0.88881648
10.027399 0.86276445
10.023047 0.84144626
10.018694 0.826302
10.014342 0.81749852
10.00999 0.81417879
10.005638 0.81481101
10.001286 0.81751346
9.996933 0.8202962
9.992581 0.82122912
9.988229 0.81858959
9.983877 0.81104593
9.979525 0.79790165
9.975173 0.77937379
9.97082 0.75682605
9.966468 0.73284399
9.962116 0.71104293
9.957764 0.69555038
9.953412 0.69019971
9.94906 0.69758654
9.944707 0.71823313
9.940355 0.75013353
9.936003 0.7888877
9.931651 0.82847953
9.927299 0.86255759
9.922946 0.88590365
9.918594 0.89568988
9.914242 0.89216823
9.90989 0.87859555
9.905538 0.86042163
9.901186 0.84397756
9.896833 0.83502569
9.892481 0.83753582
9.888129 0.85294598
9.883777 0.88000296
9.879425 0.91512384
9.875073 0.95312456
9.87072 0.98813946
9.866368 1.0145841
9.862016 1.0280531
9.857664 1.0260625
9.853312 1.0085398
9.848959 0.97795222
9.844607 0.93898565
9.840255 0.89775648
9.835903 0.8606575
9.831551 0.83306135
9.827199 0.8181868
9.822846 0.81642869
9.818494 0.82535194
9.814142 0.84037823
9.80979 0.85600176
9.805438 0.86721978
9.801086 0.87080002
9.796733 0.86605185
9.792381 0.85490661
9.788029 0.84130518
9.783677 0.83008042
9.779325 0.82565497
9.774972 0.83091274
9.77062 0.84653607
9.766268 0.8709531
9.761916 0.90085834
9.757564 0.93211114
9.753212 0.96072952
9.748859 0.98370225
9.744507 0.99943098
9.740155 1.0077485
9.735803 1.0095924
9.731451 1.0065014
9.727099 1.0001221
9.722746 0.99187205
9.718394 0.98281837
9.714042 0.97374394
9.70969 0.96530326
9.705338 0.9581502
9.700985 0.95294529
9.696633 0.95021221
9.692281 0.95008908
9.687929 0.95207977
9.683577 0.95493252
9.679225 0.95674328
9.674872 0.9553077
9.67052 0.94865211
9.666168 0.93559607
9.661816 0.91616968
9.657464 0.8917438
9.653112 0.86482111
9.648759 0.83854753
9.644407 0.81609267
9.640055 0.80007977
9.635703 0.79220784
9.631351 0.79312163
9.626998 0.80249018
9.622646 0.81919446
9.618294 0.84152352
9.613942 0.86732793
9.60959 0.8941458
9.605238 0.91935931
9.600885 0.94043335
9.596533 0.95523757
9.592181 0.96238715
9.587829 0.96149674
9.583477 0.95324937
9.579125 0.93923932
9.574772 0.92162669
9.57042 0.9027076
9.566068 0.88452699
9.561716 0.86863575
9.557364 0.85603433
9.553012 0.8472799
9.548659 0.8426861
9.544307 0.84252697
9.539955 0.84716612
9.535603 0.85706084
9.531251 0.87262935
9.526898 0.89401305
9.522546 0.92080644
9.518194 0.95185468
9.513842 0.98521618
9.50949 1.0183455
9.505138 1.0484774
9.500785 1.073109
9.496433 1.0904283
9.492081 1.0995399
9.487729 1.1004137
9.483377 1.0935907
9.479025 1.079782
9.474672 1.0595453
9.47032 1.033194
9.465968 1.0009977
9.461616 0.96360387
9.457264 0.92250602
9.452911 0.88033608
9.448559 0.84080003
9.444207 0.80818685
9.439855 0.78653076
9.435503 0.77864226
9.431151 0.78529756
9.426798 0.80485607
9.422446 0.83346362
9.418094 0.86582534
9.413742 0.8963542
9.40939 0.92037861
9.405038 0.93506883
9.400685 0.93982809
9.396333 0.93605972
9.391981 0.92641171
9.387629 0.91374902
9.383277 0.90016735
9.378924 0.88632441
9.374572 0.8712501
9.37022 0.85264921
9.365868 0.82757994
9.361516 0.79331058
9.357164 0.74813902
9.352811 0.69199338
9.348459 0.62669887
9.344107 0.55587384
9.339755 0.4844899
9.335403 0.41818755
9.331051 0.36247169
9.326698 0.32192245
9.322346 0.2995454
9.317994 0.29635983
9.313642 0.31128703
9.30929 0.34135649
9.304937 0.38219666
9.300585 0.4287217
9.296233 0.47587759
9.291881 0.51928776
9.287529 0.55565785
9.283177 0.58286759
9.278824 0.59977737
9.274472 0.6058732
9.27012 0.60092413
9.265768 0.58480518
9.261416 0.55755301
9.257064 0.51960755
9.252711 0.47210347
9.248359 0.41704928
9.244007 0.35727972
9.239655 0.29616287
9.235303 0.23714225
9.23095 0.18325481
9.226598 0.1367667
9.222246 0.099019262
9.217894 0.070502037
9.213542 0.051101007
9.20919 0.040427014
9.204837 0.038119631
9.200485 0.044038507
9.196133 0.058287673
9.191781 0.081059521
9.187429 0.11232917
9.183077 0.1514724
9.178724 0.19691439
9.174372 0.24593047
9.17002 0.29470296
9.165668 0.33868289
9.161316 0.37322267
9.156963 0.39435595
9.152611 0.3995393
9.148259 0.3881617
9.143907 0.36168379
9.139555 0.32337217
9.135203 0.27770991
9.13085 0.2296504
9.126498 0.18390882
9.122146 0.14444722
9.117794 0.11422529
9.113442 0.095192382
9.10909 0.088422982
9.104737 0.094270055
9.100385 0.11243351
9.096033 0.1419034
9.091681 0.18081411
9.087329 0.22631054
9.082976 0.27455393
9.078624 0.32097144
9.074272 0.36078262
9.06992 0.38973849
9.065568 0.4049191
9.061216 0.40538656
9.056863 0.39250462
9.052511 0.36981039
9.048159 0.3424356
9.043807 0.31618649
9.039455 0.29647114
9.035103 0.28729158
9.03075 0.29049795
9.026398 0.30544421
9.022046 0.32910823
9.017694 0.35665431
9.013342 0.38233417
9.008989 0.40055344
9.004637 0.40688996
9.000285 0.39885338
8.995933 0.37623076
8.991581 0.34096159
8.987229 0.29660239
8.982876 0.24753809
8.978524 0.1981458
8.974172 0.15210194
8.96982 0.1119576
8.965468 0.079016938
8.961116 0.053471553
8.956763 0.034694042
8.952411 0.021583047
8.948059 0.012873435
8.943707 0.0073620522
8.939355 0.0040366877
8.935003 0.0021221396
8.93065 0.0010696526
8.926298 0.00051693266
8.921946 0.00023952046
8.917594 0.00010641043
8.913242 4.5326603e-05
8.908889 1.851009e-05
8.904537 7.2488552e-06
8.900185 2.7209779e-06
8.895833 9.7785144e-07
8.891481 3.4012224e-07
8.887129 1.1160261e-07
8.882776 3.720087e-08
8.878424 1.062882e-08
8.874072 5.31441e-09
8.86972 5.31441e-09
8.865368 1.062882e-08
8.861016 3.720087e-08
8.856663 1.1160261e-07
8.852311 3.4012224e-07
8.847959 9.7785144e-07
8.843607 2.7209779e-06
8.839255 7.2435408e-06
8.834902 1.8504776e-05
8.83055 4.5315974e-05
8.826198 0.00010638917
8.821846 0.00023948857
8.817494 0.00051686889
8.813142 0.0010695516
8.808789 0.0021219855
8.804437 0.0040364857
8.800085 0.0073618183
8.795733 0.012873223
8.791381 0.021582924
8.787029 0.034694047
8.782676 0.053471473
8.778324 0.079015759
8.773972 0.11195233
8.76962 0.15208519
8.765268 0.19810118
8.760915 0.2474321
8.756563 0.29637089
8.752211 0.34048907
8.747859 0.37532107
8.743507 0.39719307
8.739155 0.40400921
8.734802 0.39579607
8.73045 0.37485435
8.726098 0.34546304
8.721746 0.31319102
8.717394 0.28396084
8.713042 0.26305373
8.708689 0.25424053
8.704337 0.25918517
8.699985 0.27721274
8.695633 0.30547879
8.691281 0.33952061
8.686928 0.37411196
8.682576 0.40428003
8.678224 0.42628896
8.673872 0.43837114
8.66952 0.44101737
8.665168 0.43672771
8.660815 0.42925989
8.656463 0.42255426
8.652111 0.41961587
8.647759 0.42165815
8.643407 0.42774554
8.639055 0.43503292
8.634702 0.43952918
8.63035 0.43716616
8.625998 0.42487707
8.621646 0.40140305
8.617294 0.36764328
8.612941 0.32650589
8.608589 0.28235321
8.604237 0.24022162
8.599885 0.20501254
8.595533 0.18080465
8.591181 0.17036083
8.586828 0.1748351
8.582476 0.19365174
8.578124 0.22453645
8.573772 0.26370896
8.56942 0.30626753
8.565068 0.34678439
8.560715 0.38007982
8.556363 0.40206966
8.552011 0.41051864
8.547659 0.40551285
8.543307 0.38950619
8.538954 0.36688886
8.534602 0.34314316
8.53025 0.32375561
8.525898 0.3131153
8.521546 0.31363325
8.517194 0.32527001
8.512841 0.3455734
8.508489 0.37022394
8.504137 0.3939798
8.499785 0.41182559
8.495433 0.42007768
8.491081 0.41719971
8.486728 0.40413969
8.482376 0.38410748
8.478024 0.36184047
8.473672 0.34252501
8.46932 0.33061873
8.464967 0.32883759
8.460615 0.3375303
8.456263 0.3545728
8.451911 0.37580001
8.447559 0.39587274
8.443207 0.40938116
8.438854 0.41193335
8.434502 0.40098533
8.43015 0.37623709
8.425798 0.33953447
8.421446 0.29434351
8.417094 0.24496667
8.412741 0.19571669
8.408389 0.15024574
8.404037 0.11115637
8.399685 0.079926999
8.395333 0.057099727
8.39098 0.042624178
8.386628 0.036234524
8.382276 0.037751916
8.377924 0.047237734
8.373572 0.06496448
8.36922 0.091214035
8.364867 0.1259554
8.360515 0.16849201
8.356163 0.21719397
8.351811 0.26943004
8.347459 0.32177713
8.343107 0.37051053
8.338754 0.41228215
8.334402 0.44480835
8.33005 0.46735138
8.325698 0.48081395
8.321346 0.48737567
8.316993 0.48975042
8.312641 0.49028191
8.308289 0.49016442
8.303937 0.48904625
8.299585 0.48514972
8.295233 0.4758689
8.29088 0.45864802
8.286528 0.43185914
8.282176 0.39541434
8.277824 0.35095321
8.273472 0.30159578
8.26912 0.25138395
8.264767 0.20460669
8.260415 0.16519613
8.256063 0.13631142
8.251711 0.1201301
8.247359 0.11778796
8.243007 0.12937485
8.238654 0.15391575
8.234302 0.18932481
8.22995 0.2323872
8.225598 0.27886352
8.221246 0.32380484
8.216893 0.36210786
8.212541 0.38925211
8.208189 0.40207638
8.203837 0.39940754
8.199485 0.382372
8.195133 0.35429455
8.19078 0.32019523
8.186428 0.28599292
8.182076 0.25758384
8.177724 0.23997054
8.173372 0.23658279
8.16902 0.24887681
8.164667 0.27624687
8.160315 0.31623923
8.155963 0.36502312
8.151611 0.41803782
8.147259 0.47070088
8.142906 0.51904269
8.138554 0.56014394
8.134202 0.59230491
8.12985 0.61495786
8.125498 0.62841391
8.121146 0.6335782
8.116793 0.63174642
8.112441 0.62452303
8.108089 0.61381285
8.103737 0.60178227
8.099385 0.59069699
8.095033 0.58261512
8.09068 0.57900887
8.086328 0.58045142
8.081976 0.58649935
8.077624 0.59582593
8.073272 0.60655531
8.068919 0.61666732
8.064567 0.62433057
8.060215 0.62808124
8.055863 0.62686063
8.051511 0.62000149
8.047159 0.60726587
8.042806 0.58897917
8.038454 0.56620948
8.034102 0.54086447
8.02975 0.51556888
8.025398 0.4932573
8.021046 0.47654345
8.016693 0.46704766
8.012341 0.4649236
8.007989 0.46878694
8.003637 0.47612282
7.999285 0.48408084
7.994932 0.49042008
7.99058 0.49430089
7.986228 0.49666069
7.981876 0.50004465
7.977524 0.50794027
7.973172 0.52382256
7.968819 0.55019795
7.964467 0.58791672
7.960115 0.63591823
7.955763 0.69142612
7.951411 0.75047967
7.947059 0.80861666
7.942706 0.86152791
7.938354 0.90556845
7.934002 0.93809397
7.92965 0.95765424
7.925298 0.96409156
7.920945 0.95856466
7.916593 0.94347206
7.912241 0.92221841
7.907889 0.89877887
7.903537 0.87707341
7.899185 0.86024445
7.894832 0.85000104
7.89048 0.84621542
7.886128 0.8469162
7.881776 0.84872444
7.877424 0.84765457
7.873072 0.84009249
7.868719 0.82370382
7.864367 0.79803472
7.860015 0.76464591
7.855663 0.7267454
7.851311 0.68842507
7.846958 0.65372
7.842606 0.62576241
7.838254 0.60627176
7.833902 0.59551239
7.82955 0.59269066
7.825198 0.59660866
7.820845 0.60629985
7.816493 0.62138179
7.812141 0.6419752
7.807789 0.66821538
7.803437 0.6995549
7.799085 0.73415653
7.794732 0.76866367
7.79038 0.79851473
7.786028 0.81878347
7.781676 0.82534492
7.777324 0.81604757
7.772971 0.79155326
7.768619 0.7555866
7.764267 0.71448802
7.759915 0.67614089
7.755563 0.64849912
7.751211 0.63803932
7.746858 0.64848239
7.742506 0.68007077
7.738154 0.72956181
7.733802 0.79093266
7.72945 0.85662345
7.725098 0.9190164
7.720745 0.97179502
7.716393 1.0108699
7.712041 1.0346879
7.707689 1.0439212
7.703337 1.0407089
7.698984 1.0277361
7.694632 1.0074531
7.69028 0.98165908
7.685928 0.95152903
7.681576 0.91800568
7.677224 0.882354
7.672871 0.84662636
7.668519 0.81381829
7.664167 0.78759941
7.659815 0.77164974
7.655463 0.76877327
7.651111 0.78005589
7.646758 0.80434673
7.642406 0.83826116
7.638054 0.87675116
7.633702 0.91411083
7.62935 0.94514583
7.624997 0.96618299
7.620645 0.97565238
7.616293 0.97411629
7.611941 0.96379415
7.607589 0.9477769
7.603237 0.92918933
7.598884 0.91053332
7.594532 0.8933491
7.59018 0.87821241
7.585828 0.86498574
7.581476 0.85319073
7.577124 0.84236915
7.572771 0.83233916
7.568419 0.82330774
7.564067 0.8158508
7.559715 0.81080489
7.555363 0.80912121
7.551011 0.81171784
7.546658 0.81933949
7.542306 0.83241277
7.537954 0.85088543
7.533602 0.87406282
7.52925 0.90049206
7.524897 0.92796947
7.520545 0.95373484
7.516193 0.97486186
7.511841 0.98877593
7.507489 0.99376519
7.503137 0.98933211
7.498784 0.97627718
7.494432 0.95649488
7.49008 0.93255884
7.485728 0.90723488
7.481376 0.88306522
7.477024 0.86212025
7.472671 0.84594068
7.468319 0.83562743
7.463967 0.83199923
7.459615 0.83573258
7.455263 0.84741618
7.45091 0.86748153
7.446558 0.89600727
7.442206 0.93243584
7.437854 0.97528341
7.433502 1.0219543
7.42915 1.068772
7.424797 1.1112968
7.420445 1.1449233
7.416093 1.1656568
7.411741 1.1709001
7.407389 1.1600551
7.403037 1.134784
7.398684 1.09885
7.394332 1.0575623
7.38998 1.0169333
7.385628 0.9827189
7.381276 0.9595219
7.376923 0.95011888
7.372571 0.95511082
7.368219 0.97293165
7.363867 1.0001838
7.359515 1.0322237
7.355163 1.063897
7.35081 1.0903167
7.346458 1.1075799
7.342106 1.1133259
7.337754 1.1070513
7.333402 1.0901265
7.32905 1.0655098
7.324697 1.037214
7.320345 1.0096378
7.315993 0.98689778
7.311641 0.97228409
7.307289 0.96791282
7.302936 0.97459506
7.298584 0.99189557
7.294232 1.0183347
7.28988 1.0516825
7.285528 1.0892924
7.281176 1.1284187
7.276823 1.1664563
7.272471 1.2010611
7.268119 1.230148
7.263767 1.2518247
7.259415 1.2643657
7.255063 1.2663249
7.25071 1.2568239
7.246358 1.2359443
7.242006 1.2050614
7.237654 1.166925
7.233302 1.1253622
7.228949 1.0846148
7.224597 1.0484807
7.220245 1.0195235
7.215893 0.99860812
7.211541 0.9849074
7.207189 0.97636181
7.202836 0.97042033
7.198484 0.96481493
7.194132 0.95813741
7.18978 0.95008183
7.185428 0.94133999
7.181076 0.93324147
7.176723 0.92728091
7.172371 0.92466763
7.168019 0.92598829
7.163667 0.93102019
7.159315 0.93869807
7.154962 0.94722678
7.15061 0.95433531
7.146258 0.95766436
7.141906 0.95525601
7.137554 0.94607205
7.133202 0.9304249
7.128849 0.91018852
7.124497 0.88868594
7.120145 0.87022332
7.115793 0.85933954
7.111441 0.85992801
7.107089 0.87443252
7.102736 0.90330379
7.098384 0.94483569
7.094032 0.99540405
7.08968 1.0500407
7.085328 1.1032125
7.080975 1.149651
7.076623 1.1850849
7.072271 1.2067572
7.067919 1.2136515
7.063567 1.2064058
7.059215 1.1869503
7.054862 1.157966
7.05051 1.1222986
7.046158 1.082473
7.041806 1.0404162
7.037454 0.9974321
7.033102 0.95438819
7.028749 0.91200799
7.024397 0.8711348
7.020045 0.83285413
7.015693 0.79842578
7.011341 0.76905795
7.006988 0.74562164
7.002636 0.72842654
6.998284 0.71715029
6.993932 0.71094596
6.98958 0.7086805
6.985228 0.70921317
6.980875 0.71162528
6.976523 0.71535142
6.972171 0.72021095
6.967819 0.72636742
6.963467 0.73424151
6.959115 0.74438187
6.954762 0.75728368
6.95041 0.77315677
6.946058 0.79168302
6.941706 0.811844
6.937354 0.83191467
6.933002 0.84968636
6.928649 0.86290889
6.924297 0.86985337
6.919945 0.86983214
6.915593 0.86350054
6.911241 0.85281604
6.906888 0.84062913
6.902536 0.82999619
6.898184 0.82339675
6.893832 0.82207618
6.88948 0.82570511
6.885128 0.83245698
6.880775 0.83948478
6.876423 0.84366311
6.872071 0.84238915
6.867719 0.83422531
6.863367 0.81921937
6.859015 0.79883732
6.854662 0.77556036
6.85031 0.7522938
6.845958 0.73178182
6.841606 0.7161998
6.837254 0.70701309
6.832901 0.70507578
6.828549 0.71084521
6.824197 0.72454824
6.819845 0.74617579
6.815493 0.77528437
6.811141 0.81070011
6.806788 0.85029456
6.802436 0.89099513
6.798084 0.92910709
6.793732 0.96089841
6.78938 0.98329045
6.785028 0.99445537
6.780675 0.99415721
6.776323 0.98376667
6.771971 0.9659819
6.767619 0.94435698
6.763267 0.92275563
6.758914 0.90482084
6.754562 0.89351135
6.75021 0.8907308
6.745858 0.89707658
6.741506 0.91174832
6.737154 0.9326583
6.732801 0.95675937
6.728449 0.98055165
6.724097 1.0006709
6.719745 1.0144254
6.715393 1.0201574
6.711041 1.0173562
6.706688 1.0065248
6.702336 0.98887
6.697984 0.96592681
6.693632 0.93923074
6.68928 0.91012484
6.684927 0.8797407
6.680575 0.84913967
6.676223 0.81955039
6.671871 0.79260094
6.667519 0.77043027
6.663167 0.75558583
6.658814 0.75067476
6.654462 0.75782325
6.65011 0.77808264
6.645758 0.81096679
6.641406 0.85428658
6.637054 0.90436489
6.632701 0.95659641
6.628349 1.0062077
6.623997 1.0490152
6.619645 1.0819917
6.615293 1.1035301
6.61094 1.1133938
6.606588 1.1124362
6.602236 1.1022202
6.597884 1.08466
6.593532 1.0617649
6.58918 1.0354953
6.584827 1.0076943
6.580475 0.98003198
6.576123 0.95391229
6.571771 0.93032969
6.567419 0.90970453
6.563067 0.89175602
6.558714 0.87547741
6.554362 0.859259
6.55001 0.84116824
6.545658 0.819355
6.541306 0.79251267
6.536953 0.76029875
6.532601 0.72360844
6.528249 0.6846075
6.523897 0.64647283
6.519545 0.61285845
6.515193 0.58718702
6.51084 0.57193336
6.506488 0.56808793
6.502136 0.57494713
6.497784 0.59028236
6.493432 0.61082602
6.48908 0.63292547
6.484727 0.65318934
6.480375 0.66899058
6.476023 0.6787693
6.471671 0.68215335
6.467319 0.67994907
6.462966 0.674041
6.458614 0.66719984
6.454262 0.66276959
6.44991 0.66421608
6.445558 0.67457036
6.441206 0.69586456
6.436853 0.72869548
6.432501 0.7720367
6.428149 0.82335399
6.423797 0.87898993
6.419445 0.93471039
6.415093 0.98627547
6.41074 1.029917
6.406388 1.0626555
6.402036 1.0824492
6.397684 1.0882099
6.393332 1.0797441
6.388979 1.0576781
6.384627 1.0234106
6.380275 0.97911144
6.375923 0.92774741
6.371571 0.87308228
6.367219 0.8195692
6.362866 0.77205972
6.358514 0.73529577
6.354162 0.71322848
6.34981 0.70829311
6.345458 0.72082668
6.341106 0.74881226
6.336753 0.78806216
6.332401 0.83283201
6.328049 0.87673102
6.323697 0.91371019
6.319345 0.93890011
6.314992 0.94913642
6.31064 0.94312398
6.306288 0.92130292
6.301936 0.88554708
6.297584 0.83882436
6.293232 0.78489119
6.288879 0.72801471
6.284527 0.67266208
6.280175 0.62309812
6.275823 0.58289036
6.271471 0.55440377
6.267119 0.53842911
6.262766 0.53408791
6.258414 0.53908498
6.254062 0.55026052
6.24971 0.56428278
6.245358 0.57827048
6.241006 0.5901701
6.236653 0.59882246
6.232301 0.60378525
6.227949 0.60507099
6.223597 0.60296979
6.219245 0.59804996
6.214892 0.59130863
6.21054 0.58434114
6.206188 0.5793669
6.201836 0.57900569
6.197484 0.58581426
6.193132 0.60171028
6.188779 0.62747205
6.184427 0.66248033
6.180075 0.70477713
6.175723 0.75140153
6.171371 0.79887747
6.167019 0.84370581
6.162666 0.88275301
6.158314 0.91349988
6.153962 0.93417681
6.14961 0.94383522
6.145258 0.94238709
6.140905 0.93060373
6.136553 0.91003523
6.132201 0.88281529
6.127849 0.85135596
6.123497 0.81799209
6.119145 0.78467292
6.114792 0.75279238
6.11044 0.72319618
6.106088 0.69632675
6.101736 0.67240649
6.097384 0.65155137
6.093032 0.63375849
6.088679 0.61879865
6.084327 0.60611976
6.079975 0.5948832
6.075623 0.58419838
6.071271 0.57351379
6.066918 0.56302026
6.062566 0.55387992
6.058214 0.54813942
6.053862 0.54830405
6.04951 0.55668719
6.045158 0.57474573
6.040805 0.60262325
6.036453 0.6390458
6.032101 0.6815863
6.027749 0.72718802
6.023397 0.77276495
6.019045 0.81569762
6.014692 0.8541055
6.01034 0.88686658
6.005988 0.91343384
6.001636 0.9335428
5.997284 0.94691032
5.992931 0.95300505
5.988579 0.95093926
5.984227 0.93950382
5.979875 0.91734337
5.975523 0.88324571
5.971171 0.83649475
5.966818 0.77721439
5.962466 0.70661807
5.958114 0.62708832
5.953762 0.54204432
5.94941 0.45560949
5.945058 0.37214741
5.940705 0.2957731
5.936353 0.22995128
5.932001 0.17725938
5.927649 0.13933379
5.923297 0.11695468
5.918944 0.11018274
5.914592 0.11845729
5.91024 0.14060146
5.905888 0.17474252
5.901536 0.21821959
5.897184 0.26758834
5.892831 0.31882205
5.888479 0.367747
5.884127 0.41065456
5.879775 0.44493893
5.875423 0.46955892
5.871071 0.48514585
5.866718 0.49367964
5.862366 0.4978009
5.858014 0.49996541
5.853662 0.50171885
5.84931 0.50334163
5.844957 0.50398744
5.840605 0.50226148
5.836253 0.49702044
5.831901 0.48809258
5.827549 0.47664367
5.823197 0.46504566
5.818844 0.4562879
5.814492 0.45313816
5.81014 0.45734889
5.805788 0.46918273
5.801436 0.48741039
5.797084 0.50976085
5.792731 0.53364472
5.788379 0.55688531
5.784027 0.57820878
5.779675 0.59735211
5.775323 0.61479843
5.77097 0.63128117
5.766618 0.64725966
5.762266 0.66254526
5.757914 0.67616997
5.753562 0.68648902
5.74921 0.69143948
5.744857 0.6888625
5.740505 0.67682338
5.736153 0.65390273
5.731801 0.61945057
5.727449 0.57378558
5.723097 0.51829818
5.718744 0.45540444
5.714392 0.38831762
5.71004 0.32065372
5.705688 0.25594395
5.701336 0.19716424
5.696983 0.14639023
5.692631 0.10464625
5.688279 0.071957962
5.683927 0.047562992
5.679575 0.030202961
5.675223 0.018417316
5.67087 0.010780727
5.666518 0.0060561422
5.662166 0.0032642116
5.657814 0.0016878088
5.653462 0.00083709398
5.64911 0.0003981928
5.644757 0.00018165185
5.640405 7.9466373e-05
5.636053 3.3337294e-05
5.631701 1.3408256e-05
5.627349 5.1709209e-06
5.622996 1.9131876e-06
5.618644 6.8024448e-07
5.614292 2.2851963e-07
5.60994 7.440174e-08
5.605588 2.125764e-08
5.601236 5.31441e-09
5.596883 0
5.592531 0
5.588179 0
5.583827 0
5.579475 0
5.575123 0
5.57077 0
5.566418 0
5.562066 0
5.557714 0
5.553362 0
5.54901 0
5.544657 0
5.540305 0
5.535953 0
5.531601 0
5.527249 0
5.522896 0
5.518544 0
5.514192 5.31441e-09
5.50984 2.125764e-08
5.505488 6.377292e-08
5.501136 2.0194758e-07
5.496783 5.8989951e-07
5.492431 1.6793536e-06
5.488079 4.5544494e-06
5.483727 1.1856449e-05
5.479375 2.9601264e-05
5.475023 7.0857029e-05
5.47067 0.00016263157
5.466318 0.00035790426
5.461966 0.00075525206
5.457614 0.0015281799
5.453262 0.0029649412
5.448909 0.0055158846
5.444557 0.0098394813
5.440205 0.016830141
5.435853 0.027603327
5.431501 0.043410381
5.427149 0.065461234
5.422796 0.094652778
5.418444 0.13123242
5.414092 0.17446471
5.40974 0.22239897
5.405388 0.27184208
5.401036 0.31860999
5.396683 0.35806421
5.392331 0.38585246
5.387979 0.39869472
5.383627 0.39501951
5.379275 0.37528003
5.374922 0.34186231
5.37057 0.29861101
5.366218 0.25010317
5.361866 0.20085903
5.357514 0.15467576
5.353162 0.11421204
5.348809 0.080864913
5.344457 0.054899317
5.340105 0.035738169
5.335753 0.022307767
5.331401 0.013351754
5.327049 0.0076626458
5.322696 0.0042167452
5.318344 0.0022250212
5.313992 0.0011257674
5.30964 0.00054616192
5.305288 0.00025407131
5.300935 0.00011332979
5.296583 4.8472734e-05
5.292231 1.9881208e-05
5.287879 7.8174971e-06
5.283527 2.9494975e-06
5.279175 1.0681964e-06
5.274822 3.720087e-07
5.27047 1.2223143e-07
5.266118 3.720087e-08
5.261766 1.062882e-08
5.257414 5.31441e-09
5.253062 0
5.248709 0
5.244357 0
5.240005 0
5.235653 0
5.231301 0
5.226948 0
5.222596 0
5.218244 0
5.213892 0
5.20954 0
5.205188 0
5.200835 0
5.196483 0
5.192131 0
5.187779 0
5.183427 0
5.179075 0
5.174722 0
5.17037 0
5.166018 0
5.161666 0
5.157314 0
5.152961 0
5.148609 5.31441e-09
5.144257 1.062882e-08
5.139905 4.251528e-08
5.135553 1.2754584e-07
5.131201 3.8795193e-07
5.126848 1.1213405e-06
5.122496 3.1036154e-06
5.118144 8.2213923e-06
5.113792 2.0880317e-05
5.10944 5.0848275e-05
5.105088 0.00011870798
5.100735 0.00026570987
5.096383 0.00057025214
5.092031 0.0011734058
5.087679 0.0023150101
5.083327 0.0043790632
5.078974 0.0079420563
5.074622 0.013810456
5.07027 0.023025383
5.065918 0.036806902
5.061566 0.056412478
5.057214 0.082898126
5.052861 0.11679865
5.048509 0.15778093
5.044157 0.20435947
5.039805 0.25378072
5.035453 0.30216632
5.031101 0.34495073
5.026748 0.37756495
5.022396 0.39623228
5.018044 0.39868658
5.013692 0.38462451
5.00934 0.35576718
5.004987 0.31551383
5.000635 0.26828383
4.996283 0.21872286
4.991931 0.17096902
4.987579 0.12813396
4.983227 0.092073508
4.978874 0.063434961
4.974522 0.041903113
4.97017 0.026539175
4.965818 0.01611581
4.961466 0.0093829735
4.957114 0.00523784
4.952761 0.0028034204
4.948409 0.0014386214
4.944057 0.00070783158
4.939705 0.00033392564
4.935353 0.0001510621
4.931001 6.5590448e-05
4.926648 2.7523329e-05
4.922296 1.1702331e-05
4.917944 6.5048378e-06
4.913592 7.8387548e-06
4.90924 1.6761649e-05
4.904887 4.0150368e-05
4.900535 9.4463638e-05
4.896183 0.00021378809
4.891831 0.00046412337
4.887479 0.00096613317
4.883127 0.0019282646
4.878774 0.0036899596
4.874422 0.006770181
4.87007 0.011909752
4.865718 0.020087662
4.861366 0.032484778
4.857014 0.050367964
4.852661 0.074877762
4.848309 0.10672728
4.843957 0.14585537
4.839605 0.19111483
4.835253 0.2401002
4.8309 0.28921413
4.826548 0.33402666
4.822196 0.36990477
4.817844 0.39280143
4.813492 0.400027
4.80914 0.39081026
4.804787 0.36650334
4.800435 0.33038226
4.796083 0.28710717
4.791731 0.24199265
4.787379 0.20026824
4.783027 0.1664764
4.778674 0.14407851
4.774322 0.13525692
4.76997 0.14084604
4.765618 0.16031928
4.761266 0.19179623
4.756913 0.23209326
4.752561 0.27688534
4.748209 0.32105202
4.743857 0.3592357
4.739505 0.38656073
4.735153 0.399381
4.7308 0.39587801
4.726448 0.37634674
4.722096 0.3430818
4.717744 0.29988699
4.713392 0.25133504
4.70904 0.20196545
4.704687 0.15560609
4.700335 0.11494773
4.695983 0.081413961
4.691631 0.055287417
4.687279 0.035999925
4.682926 0.02248048
4.678574 0.013473438
4.674222 0.0077758428
4.66987 0.0043802536
4.665518 0.0025373969
4.661166 0.0017668925
4.656813 0.0018457531
4.652461 0.0027975214
4.648109 0.0048935672
4.643757 0.008665374
4.639405 0.014913813
4.635053 0.024690839
4.6307 0.039223364
4.626348 0.059752723
4.621996 0.087279677
4.617644 0.12223531
4.613292 0.16413638
4.608939 0.21131817
4.604587 0.26085098
4.600235 0.30872491
4.595883 0.35032769
4.591531 0.38115432
4.587179 0.39760407
4.582826 0.39767153
4.578474 0.38134858
4.574122 0.3506263
4.56977 0.3090964
4.565418 0.26126292
4.561066 0.21174746
4.556713 0.16458231
4.552361 0.12273824
4.548009 0.087950754
4.543657 0.060823236
4.539305 0.041124483
4.534952 0.028174536
4.5306 0.02122122
4.526248 0.019737224
4.521896 0.023597251
4.517544 0.033117522
4.513192 0.048954304
4.508839 0.071870412
4.504487 0.10239637
4.500135 0.14043927
4.495783 0.18492289
4.491431 0.23356354
4.487079 0.28288214
4.482726 0.32851231
4.478374 0.3657903
4.474022 0.39052442
4.46967 0.39977085
4.465318 0.3924198
4.460965 0.36943577
4.456613 0.3336901
4.452261 0.28944001
4.447909 0.24160451
4.443557 0.19503081
4.439205 0.15392108
4.434852 0.12151397
4.4305 0.10001874
4.426148 0.090718477
4.421796 0.094119971
4.417444 0.11003988
4.413092 0.137572
4.408739 0.17495645
4.404387 0.21943933
4.400035 0.26724593
4.395683 0.31377539
4.391331 0.35406055
4.386978 0.38344357
4.382626 0.39832769
4.378274 0.3968151
4.373922 0.37905243
4.36957 0.34717989
4.365218 0.30489189
4.360865 0.25672592
4.356513 0.20726438
4.352161 0.16043904
4.347809 0.11907638
4.343457 0.084736647
4.339105 0.057815854
4.334752 0.037822704
4.3304 0.023724015
4.326048 0.014267698
4.321696 0.0082271478
4.317344 0.0045485716
4.312991 0.002411185
4.308639 0.0012255083
4.304287 0.00059721745
4.299935 0.00027904904
4.295583 0.00012501087
4.291231 5.3696799e-05
4.286878 2.211326e-05
4.282526 8.7315756e-06
4.278174 3.305563e-06
4.273822 1.2063711e-06
4.26947 4.3578162e-07
4.265118 1.9131876e-07
4.260765 2.0194758e-07
4.256413 4.6235367e-07
4.252061 1.2595152e-06
4.247709 3.3587071e-06
4.243357 8.5987154e-06
4.239005 2.1130094e-05
4.234652 4.9780078e-05
4.2303 0.0001124476
4.225948 0.00024354347
4.221596 0.00050575646
4.217244 0.001007086
4.212891 0.0019229023
4.208539 0.0035207807
4.204187 0.0061821469
4.199835 0.010411168
4.195483 0.016818147
4.191131 0.02606497
4.186778 0.038766123
4.182426 0.055350999
4.178074 0.07591065
4.173722 0.10006859
4.16937 0.12692345
4.165018 0.15510294
4.160665 0.18294151
4.156313 0.20875296
4.151961 0.23112932
4.147609 0.24917491
4.143257 0.26259611
4.138904 0.27161131
4.134552 0.27671116
4.1302 0.27835755
4.125848 0.27673709
4.121496 0.27166594
4.117144 0.26268358
4.112791 0.24929841
4.108439 0.23128878
4.104087 0.20894375
4.099735 0.18315434
4.095383 0.1553253
4.091031 0.12714178
4.086678 0.10027063
4.082326 0.076087295
4.077974 0.055497225
4.073622 0.03888093
4.06927 0.026150591
4.064917 0.016878874
4.060565 0.010452174
4.056213 0.0062085276
4.051861 0.0035369684
4.047509 0.0019323779
4.043157 0.0010123792
4.038804 0.00050858904
4.034452 0.00024498367
4.0301 0.0001131491
4.025748 5.0109572e-05
4.021396 2.1278898e-05
4.017044 8.6624883e-06
4.012691 3.3799648e-06
4.008339 1.2648296e-06
4.003987 4.5172485e-07
3.999635 1.5411789e-07
3.995283 5.31441e-08
3.99093 1.594323e-08
3.986578 5.31441e-09
3.982226 0
3.977874 0
3.973522 0
3.96917 0
3.964817 0
3.960465 0
3.956113 0
3.951761 0
3.947409 0
3.943057 0
3.938704 0
3.934352 0
3.93 0
