# Supplementary material for: Structural motifs of gold cluster anions with 17 to 69 atoms
Source: Nat Commun. 2026 Apr 10;17:5099. doi: 10.1038/s41467-026-71649-9 (PMC13246909; doi:10.1038/s41467-026-71649-9)
Supplement: Supplementary file 5 — Source Data [file 41467_2026_71649_MOESM5_ESM.zip › SupplementaryFigure6/35_th_blue.dat]

12.7 0
12.695498 0
12.690995 0
12.686493 0
12.681991 0
12.677489 0
12.672986 0
12.668484 0
12.663982 0
12.65948 0
12.654977 0
12.650475 0
12.645973 1.062882e-08
12.641471 2.657205e-08
12.636968 9.034497e-08
12.632466 2.9229255e-07
12.627964 8.8750647e-07
12.623462 2.5615456e-06
12.618959 7.0681653e-06
12.614457 1.864295e-05
12.609955 4.7027214e-05
12.605453 0.00011338294
12.60095 0.00026135737
12.596448 0.00057591198
12.591946 0.0012131841
12.587444 0.0024431034
12.582941 0.004703306
12.578439 0.0086558719
12.573937 0.01522875
12.569435 0.025613192
12.564932 0.041182176
12.56043 0.063299587
12.555928 0.093011906
12.551426 0.13065387
12.546923 0.17544946
12.542421 0.22523086
12.537919 0.27640749
12.533417 0.32427824
12.528914 0.36369042
12.524412 0.38993479
12.51991 0.39966691
12.515408 0.39160702
12.510905 0.36681645
12.506403 0.32846812
12.501901 0.28117954
12.497399 0.23010193
12.492896 0.1800126
12.488394 0.13462682
12.483892 0.096251241
12.47939 0.065785041
12.474887 0.04298273
12.470385 0.026847693
12.465883 0.016031194
12.461381 0.0091510526
12.456878 0.004993696
12.452376 0.0026050706
12.447874 0.0012991607
12.443372 0.00061937323
12.438869 0.00028228552
12.434367 0.00012299139
12.429865 5.1225598e-05
12.425363 2.0396706e-05
12.42086 7.764353e-06
12.416358 2.8272661e-06
12.411856 9.8316585e-07
12.407354 3.2417901e-07
12.402851 1.062882e-07
12.398349 3.188646e-08
12.393847 1.062882e-08
12.389345 0
12.384842 0
12.38034 0
12.375838 0
12.371336 0
12.366833 0
12.362331 0
12.357829 0
12.353327 0
12.348824 0
12.344322 0
12.33982 0
12.335318 0
12.330815 0
12.326313 0
12.321811 0
12.317309 0
12.312806 0
12.308304 0
12.303802 0
12.2993 0
12.294797 0
12.290295 0
12.285793 0
12.281291 0
12.276788 0
12.272286 0
12.267784 0
12.263282 0
12.258779 0
12.254277 0
12.249775 0
12.245273 0
12.24077 0
12.236268 0
12.231766 0
12.227264 0
12.222761 0
12.218259 0
12.213757 0
12.209255 0
12.204752 0
12.20025 0
12.195748 0
12.191246 0
12.186743 0
12.182241 0
12.177739 0
12.173237 0
12.168734 0
12.164232 0
12.15973 0
12.155228 0
12.150725 0
12.146223 0
12.141721 0
12.137219 0
12.132716 0
12.128214 0
12.123712 0
12.11921 0
12.114707 0
12.110205 0
12.105703 0
12.101201 0
12.096698 0
12.092196 0
12.087694 0
12.083192 0
12.078689 0
12.074187 0
12.069685 0
12.065183 0
12.06068 0
12.056178 0
12.051676 0
12.047174 0
12.042671 0
12.038169 0
12.033667 0
12.029165 0
12.024662 0
12.02016 0
12.015658 0
12.011156 0
12.006653 0
12.002151 0
11.997649 0
11.993147 0
11.988644 0
11.984142 0
11.97964 0
11.975138 0
11.970635 0
11.966133 0
11.961631 0
11.957129 0
11.952626 0
11.948124 0
11.943622 0
11.93912 0
11.934617 0
11.930115 0
11.925613 0
11.921111 0
11.916608 0
11.912106 0
11.907604 0
11.903102 0
11.898599 0
11.894097 0
11.889595 0
11.885093 0
11.88059 0
11.876088 0
11.871586 0
11.867084 0
11.862581 0
11.858079 0
11.853577 0
11.849075 0
11.844572 0
11.84007 0
11.835568 0
11.831066 0
11.826563 0
11.822061 0
11.817559 0
11.813057 0
11.808554 0
11.804052 0
11.79955 0
11.795048 0
11.790545 0
11.786043 0
11.781541 0
11.777039 0
11.772536 0
11.768034 0
11.763532 0
11.75903 0
11.754527 0
11.750025 0
11.745523 0
11.741021 0
11.736518 0
11.732016 0
11.727514 0
11.723012 0
11.718509 0
11.714007 0
11.709505 0
11.705003 0
11.7005 0
11.695998 0
11.691496 0
11.686993 0
11.682491 5.31441e-09
11.677989 2.657205e-08
11.673487 8.503056e-08
11.668984 2.7634932e-07
11.664482 8.3436237e-07
11.65998 2.4180566e-06
11.655478 6.6855278e-06
11.650975 1.7681042e-05
11.646473 4.4688874e-05
11.641971 0.00010797287
11.637469 0.0002494212
11.632966 0.00055081202
11.628464 0.0011628939
11.623962 0.002347157
11.61946 0.0045290731
11.614957 0.0083549009
11.610455 0.0147346
11.605953 0.024842789
11.601451 0.04004308
11.596948 0.061704902
11.592446 0.090902739
11.587944 0.12802636
11.583442 0.17238005
11.578939 0.22189105
11.574437 0.27305981
11.569935 0.32124842
11.565433 0.36131789
11.56093 0.38851087
11.556428 0.39937617
11.551926 0.39248803
11.547424 0.36875343
11.542921 0.33121606
11.538419 0.2844156
11.533917 0.23348855
11.529415 0.18325666
11.524912 0.13752331
11.52041 0.098708055
11.515908 0.067835239
11.511406 0.04479825
11.506903 0.028773656
11.502401 0.018661019
11.497899 0.013459238
11.493397 0.012533919
11.488894 0.015763465
11.484392 0.02356572
11.47989 0.036806174
11.475388 0.056584723
11.470885 0.08390432
11.466383 0.1192501
11.461881 0.16214858
11.457379 0.21081847
11.452876 0.26204451
11.448374 0.31138073
11.443872 0.35371432
11.43937 0.3841105
11.434867 0.3987514
11.430365 0.39572349
11.425863 0.37542953
11.421361 0.34050371
11.416858 0.29525699
11.412356 0.24481812
11.407854 0.19421382
11.403352 0.14762429
11.398849 0.1079697
11.394347 0.076866808
11.389845 0.054887216
11.385343 0.041981198
11.38084 0.037912942
11.376338 0.042576093
11.371836 0.056105667
11.367334 0.078760072
11.362831 0.11060688
11.358329 0.15110342
11.353827 0.19870937
11.349325 0.25068754
11.344822 0.3032248
11.34032 0.35192684
11.335818 0.3926214
11.331316 0.42227868
11.326813 0.43977443
11.322311 0.44622491
11.317809 0.44472812
11.313307 0.43952664
11.308804 0.4348048
11.304302 0.43347151
11.2998 0.43630566
11.295298 0.44173792
11.290795 0.44634402
11.286293 0.44590024
11.281791 0.43668015
11.277289 0.41661039
11.272786 0.38596847
11.268284 0.34746388
11.263782 0.30573216
11.25928 0.26642124
11.254777 0.23511773
11.250275 0.21634404
11.245773 0.2127881
11.241271 0.22484878
11.236768 0.25052636
11.232266 0.2856609
11.227764 0.32450366
11.223262 0.36057233
11.218759 0.38768103
11.214257 0.40096827
11.209755 0.39770699
11.205253 0.37770345
11.20075 0.34318421
11.196248 0.29820722
11.191746 0.24776278
11.187244 0.19680548
11.182741 0.14945124
11.178239 0.1084956
11.173737 0.075295571
11.169235 0.049953817
11.164732 0.031681712
11.16023 0.019208303
11.155728 0.011132993
11.151226 0.0061686801
11.146723 0.0032682187
11.142221 0.0016574263
11.137719 0.00080940059
11.133217 0.0003932132
11.128714 0.00022064367
11.124212 0.00020491302
11.11971 0.0003377839
11.115208 0.00068732859
11.110705 0.0014165347
11.106203 0.0028214309
11.101701 0.0053839225
11.097199 0.0098281988
11.092696 0.01716066
11.088194 0.02866419
11.083692 0.045814243
11.07919 0.070092343
11.074687 0.10269766
11.070185 0.14419676
11.065683 0.19419484
11.061181 0.25113865
11.056678 0.31235094
11.052176 0.37433952
11.047674 0.43333095
11.043172 0.48588519
11.038669 0.529398
11.034167 0.56232603
11.029665 0.58407497
11.025163 0.59463279
11.02066 0.59414249
11.016158 0.58263388
11.011656 0.56005616
11.007154 0.52660647
11.002651 0.48320637
10.998149 0.43190566
10.993647 0.37602156
10.989145 0.31993007
10.984642 0.26855612
10.98014 0.22670136
10.975638 0.19837064
10.971136 0.18622174
10.966633 0.19120388
10.962131 0.21240833
10.957629 0.24714286
10.953127 0.29124755
10.948624 0.33965978
10.944122 0.38718983
10.93962 0.42938791
10.935118 0.46330647
10.930615 0.48793718
10.926113 0.50416527
10.921611 0.51423013
10.917109 0.52085736
10.912606 0.52635857
10.908104 0.53201325
10.903602 0.53793448
10.8991 0.54341923
10.894597 0.5475827
10.890095 0.54996649
10.885593 0.55084407
10.881091 0.55110672
10.876588 0.55182061
10.872086 0.5537008
10.867584 0.55677459
10.863082 0.56039586
10.858579 0.56358353
10.854077 0.56548863
10.849575 0.56573364
10.845073 0.56444534
10.84057 0.56197492
10.836068 0.5584771
10.831566 0.55360693
10.827064 0.54654184
10.822561 0.5363714
10.818059 0.52269876
10.813557 0.50616752
10.809055 0.48863129
10.804552 0.47282441
10.80005 0.46160769
10.795548 0.45705741
10.791046 0.45975089
10.786543 0.46853851
10.782041 0.48090605
10.777539 0.49379667
10.773037 0.50457805
10.768534 0.51178248
10.764032 0.51534208
10.75953 0.51625095
10.755028 0.51582486
10.750525 0.51489752
10.746023 0.51332039
10.741521 0.51000686
10.737019 0.50353416
10.732516 0.493081
10.728014 0.47932922
10.723512 0.46495148
10.71901 0.45444142
10.714507 0.45326469
10.710005 0.4665377
10.705503 0.49760272
10.701001 0.54691588
10.696498 0.61159095
10.691996 0.68576861
10.687494 0.76175527
10.682991 0.83165693
10.678489 0.8890828
10.673987 0.93046236
10.669485 0.95562355
10.664982 0.96749707
10.66048 0.97107053
10.655978 0.9719312
10.651476 0.97483073
10.646973 0.98265343
10.642471 0.99600215
10.637969 1.013405
10.633467 1.031972
10.628964 1.0482459
10.624462 1.0590006
10.61996 1.0618195
10.615458 1.0553854
10.610955 1.0394987
10.606453 1.0149006
10.601951 0.98299806
10.597449 0.94558478
10.592946 0.90462187
10.588444 0.86209533
10.583942 0.81992176
10.57944 0.77984899
10.574937 0.74331277
10.570435 0.71126239
10.565933 0.68402839
10.561431 0.66133313
10.556928 0.64251004
10.552426 0.62690381
10.547924 0.61431647
10.543422 0.60530488
10.538919 0.60116681
10.534417 0.60357257
10.529915 0.61395361
10.525413 0.63287318
10.52091 0.65962083
10.516408 0.69218444
10.511906 0.72760525
10.507404 0.76258163
10.502901 0.79411575
10.498399 0.82001235
10.493897 0.83912067
10.489395 0.8513132
10.484892 0.85727545
10.48039 0.85821555
10.475888 0.85559065
10.471386 0.85090572
10.466883 0.84559176
10.462381 0.84093547
10.457879 0.83802212
10.453377 0.83766656
10.448874 0.8403341
10.444372 0.84607413
10.43987 0.85449456
10.435368 0.86479224
10.430865 0.8758351
10.426363 0.88628061
10.421861 0.89472011
10.417359 0.89985337
10.412856 0.90070644
10.408354 0.89689308
10.403852 0.88888216
10.39935 0.87818472
10.394847 0.86734321
10.390345 0.8596207
10.385843 0.85836574
10.381341 0.86615372
10.376838 0.88393459
10.372336 0.91048568
10.367834 0.94242537
10.363332 0.97488059
10.358829 1.0026666
10.354327 1.0216263
10.349825 1.0296887
10.345323 1.0272863
10.34082 1.0170072
10.336318 1.0026368
10.331816 0.987963
10.327314 0.97577443
10.322811 0.96737083
10.318309 0.96267455
10.313807 0.96079619
10.309305 0.96075367
10.304802 0.96202714
10.3003 0.96474038
10.295798 0.96943751
10.291296 0.97659465
10.286793 0.98610451
10.282291 0.99696798
10.277789 1.007329
10.273287 1.0148443
10.268784 1.0172489
10.264282 1.0129104
10.25978 1.0011854
10.255278 0.9824775
10.250775 0.95801005
10.246273 0.92941185
10.241771 0.89825525
10.237269 0.86567056
10.232766 0.8321234
10.228264 0.79740103
10.223762 0.7608226
10.21926 0.72165707
10.214757 0.67968779
10.210255 0.63580298
10.205753 0.59243706
10.201251 0.55367316
10.196748 0.52487
10.192246 0.51179785
10.187744 0.51942716
10.183242 0.55065531
10.178739 0.60532577
10.174237 0.67985426
10.169735 0.76762748
10.165233 0.86012012
10.16073 0.94845397
10.156228 1.0249788
10.151726 1.0844463
10.147224 1.1244887
10.142721 1.1453588
10.138219 1.1491348
10.133717 1.1387554
10.129215 1.1172496
10.124712 1.087382
10.12021 1.051711
10.115708 1.012869
10.111206 0.9737904
10.106703 0.93767756
10.102201 0.90764702
10.097699 0.88617161
10.093197 0.87453631
10.088694 0.87252215
10.084192 0.87843531
10.07969 0.8894638
10.075188 0.90223699
10.070685 0.91342545
10.066183 0.92025186
10.061681 0.92085542
10.057179 0.91451588
10.052676 0.9017658
10.048174 0.88439513
10.043672 0.86530563
10.03917 0.84814586
10.034667 0.83668517
10.030165 0.83397687
10.025663 0.84148475
10.021161 0.85844577
10.016658 0.88174854
10.012156 0.90649073
10.007654 0.92715949
10.003152 0.93913557
9.998649 0.94005668
9.994147 0.93057156
9.989645 0.91419334
9.985143 0.8962616
9.98064 0.8823357
9.976138 0.8765444
9.971636 0.88043179
9.967134 0.89266024
9.962631 0.90963017
9.958129 0.9267654
9.953627 0.94000485
9.949125 0.94700418
9.944622 0.94768592
9.94012 0.94402398
9.935618 0.9392119
9.931116 0.93655009
9.926613 0.93843794
9.922111 0.94577089
9.917609 0.95786778
9.913107 0.97286545
9.908604 0.98838447
9.904102 1.0022262
9.8996 1.0129042
9.895098 1.0199019
9.890595 1.0236479
9.886093 1.0252624
9.881591 1.0261717
9.877089 1.0276865
9.872586 1.0306447
9.868084 1.0352035
9.863582 1.0408494
9.85908 1.0466434
9.854577 1.0516566
9.850075 1.0554682
9.845573 1.0585491
9.841071 1.0623572
9.836568 1.0690511
9.832066 1.0808593
9.827564 1.0992851
9.823062 1.124418
9.818559 1.1546142
9.814057 1.1867039
9.809555 1.2167058
9.805053 1.2408469
9.80055 1.2565692
9.796048 1.2631905
9.791546 1.2619883
9.787044 1.2556641
9.782541 1.2473474
9.778039 1.2394609
9.773537 1.2328167
9.769035 1.2262377
9.764532 1.2168154
9.76003 1.2007013
9.755528 1.1741596
9.751026 1.1345601
9.746523 1.0810609
9.742021 1.0148803
9.737519 0.93920322
9.733017 0.85884377
9.728514 0.77976834
9.724012 0.70851294
9.71951 0.65146912
9.715008 0.61401783
9.710505 0.59957152
9.706003 0.60870185
9.701501 0.63861583
9.696998 0.68323752
9.692496 0.73403432
9.687994 0.78152214
9.683492 0.81716003
9.678989 0.83518308
9.674487 0.83388721
9.669985 0.81599511
9.665483 0.7879701
9.66098 0.75843413
9.656478 0.7360957
9.651976 0.72772567
9.647474 0.73669487
9.642971 0.76241734
9.638469 0.80078342
9.633967 0.8453987
9.629465 0.88924589
9.624962 0.926312
9.62046 0.95278309
9.615958 0.96757514
9.611456 0.97217831
9.606953 0.9699729
9.602451 0.96527482
9.597949 0.96236976
9.593447 0.96472066
9.588944 0.97443287
9.584442 0.991982
9.57994 1.0161752
9.575438 1.0443204
9.570935 1.0725904
9.566433 1.096565
9.561931 1.1119073
9.557429 1.1150869
9.552926 1.1040352
9.548424 1.0786093
9.543922 1.0407668
9.53942 0.99439399
9.534917 0.94479251
9.530415 0.89788765
9.525913 0.85928936
9.521411 0.83338347
9.516908 0.82264551
9.512406 0.82733126
9.507904 0.84560917
9.503402 0.87408279
9.498899 0.90854762
9.494397 0.94477529
9.489895 0.97913679
9.485393 1.0089518
9.48089 1.0325506
9.476388 1.0491192
9.471886 1.0584387
9.467384 1.0606266
9.462881 1.0559478
9.458379 1.0447137
9.453877 1.0272509
9.449375 1.0039051
9.444872 0.975059
9.44037 0.94116434
9.435868 0.90280962
9.431366 0.86083847
9.426863 0.81650302
9.422361 0.77159075
9.417859 0.72843238
9.413357 0.68971162
9.408854 0.65806231
9.404352 0.63553388
9.39985 0.62308423
9.395348 0.62027581
9.390845 0.62528703
9.386343 0.63523514
9.381841 0.64669449
9.377339 0.65624391
9.372836 0.66090917
9.368334 0.65845535
9.363832 0.64756954
9.35933 0.6280029
9.354827 0.60069639
9.350325 0.56783185
9.345823 0.53268933
9.341321 0.49920635
9.336818 0.47123352
9.332316 0.45162415
9.327814 0.44141217
9.323312 0.4393614
9.318809 0.44208279
9.314307 0.44474299
9.309805 0.44219075
9.305303 0.43018584
9.3008 0.40638147
9.296298 0.37079843
9.291796 0.32570087
9.287294 0.2749728
9.282791 0.22323219
9.278289 0.17496235
9.273787 0.13388442
9.269285 0.10267375
9.264782 0.082988471
9.26028 0.075678915
9.255778 0.08100964
9.251276 0.098755693
9.246773 0.12811373
9.242271 0.16746728
9.237769 0.21413021
9.233267 0.26423341
9.228764 0.31289734
9.224262 0.35474906
9.21976 0.38472021
9.215258 0.39894507
9.210755 0.39551403
9.206253 0.37485747
9.201751 0.33963815
9.197249 0.29417839
9.192746 0.24358694
9.188244 0.19282656
9.183742 0.14595493
9.17924 0.10569078
9.174737 0.073343556
9.170235 0.049043453
9.165733 0.032149832
9.161231 0.021707781
9.156728 0.016850363
9.152226 0.017085063
9.147724 0.02243754
9.143222 0.0334449
9.138719 0.050999114
9.134217 0.076050126
9.129715 0.10919924
9.125213 0.15024966
9.12071 0.19782275
9.116208 0.24917412
9.111706 0.30033124
9.107204 0.34660845
9.102701 0.3834463
9.098199 0.40740141
9.093697 0.41702663
9.089195 0.41337071
9.084692 0.39990671
9.08019 0.38185005
9.075688 0.36500291
9.071186 0.35440399
9.066683 0.35312699
9.062181 0.3615388
9.057679 0.37721056
9.053177 0.39550478
9.048674 0.41068562
9.044172 0.41726417
9.03967 0.41123463
9.035168 0.39089686
9.030665 0.35708726
9.026163 0.31281159
9.021661 0.26243725
9.017159 0.21070305
9.012656 0.16181721
9.008154 0.11884302
9.003652 0.083454885
8.99915 0.056029989
8.994647 0.035963144
8.990145 0.022067344
8.985643 0.012944649
8.981141 0.0072589579
8.976638 0.0038913439
8.972136 0.0019942111
8.967634 0.00097705959
8.963132 0.00045790551
8.958629 0.00020599185
8.954127 9.0982699e-05
8.949625 4.4933337e-05
8.945123 3.769511e-05
8.94062 6.4277789e-05
8.936118 0.00014262282
8.931616 0.00032143146
8.927114 0.00069916378
8.922611 0.0014559039
8.918109 0.0028988087
8.913607 0.0055177181
8.909105 0.010040175
8.904602 0.017464804
8.9001 0.029042145
8.895598 0.046167784
8.891096 0.07016167
8.886593 0.10193445
8.882091 0.14158563
8.877589 0.18802901
8.873087 0.23877684
8.868584 0.29001327
8.864082 0.3370342
8.85958 0.37502994
8.855078 0.40006733
8.850575 0.41003253
8.846073 0.40526781
8.841571 0.38869301
8.837069 0.36533241
8.832566 0.34132784
8.828064 0.32265774
8.823562 0.31385911
8.81906 0.31704732
8.814557 0.33145739
8.810055 0.35360998
8.805553 0.3780649
8.801051 0.39859137
8.796548 0.40948679
8.792046 0.406738
8.787544 0.38876014
8.783042 0.35656121
8.778539 0.31333755
8.774037 0.26365699
8.769535 0.2124828
8.765033 0.16430431
8.76053 0.12257096
8.756028 0.089509906
8.751526 0.066285557
8.747024 0.053372269
8.742521 0.050976427
8.738019 0.059358771
8.733517 0.078957853
8.729015 0.11028243
8.724512 0.1536086
8.72001 0.20857408
8.715508 0.27379509
8.711006 0.34663218
8.706503 0.42319517
8.702001 0.49861407
8.697499 0.56753194
8.692996 0.62472193
8.688494 0.66571392
8.683992 0.68733516
8.67949 0.68810796
8.674987 0.66848095
8.670485 0.6308829
8.665983 0.57958174
8.661481 0.52032464
8.656978 0.45974728
8.652476 0.40458072
8.647974 0.36074358
8.643472 0.33246353
8.638969 0.32160345
8.634467 0.32735742
8.629965 0.34642675
8.625463 0.37369132
8.62096 0.40327318
8.616458 0.42977417
8.611956 0.4493923
8.607454 0.46061967
8.602951 0.4643139
8.598449 0.46310629
8.593947 0.46031268
8.589445 0.45867907
8.584942 0.4593582
8.58044 0.46144397
8.575938 0.46220748
8.571436 0.45794565
8.566933 0.44515603
8.562431 0.42166031
8.557929 0.38734286
8.553427 0.34432207
8.548924 0.29656848
8.544422 0.24914374
8.53992 0.20730796
8.535418 0.1757155
8.530915 0.15782502
8.526413 0.15554365
8.521911 0.16905894
8.517409 0.19680798
8.512906 0.23557719
8.508404 0.28077862
8.503902 0.32696308
8.4994 0.36858514
8.494897 0.40093757
8.490395 0.42106555
8.485893 0.42840906
8.481391 0.42494523
8.476888 0.41471881
8.472386 0.4028255
8.467884 0.394088
8.463382 0.39177621
8.458879 0.396728
8.454377 0.4071202
8.449875 0.41895416
8.445373 0.42711359
8.44087 0.42669035
8.436368 0.41420701
8.431866 0.38841336
8.427364 0.35047875
8.422861 0.30359133
8.418359 0.25214452
8.413857 0.20078582
8.409355 0.15360009
8.404852 0.11361422
8.40035 0.082682717
8.395848 0.061692812
8.391346 0.050948797
8.386843 0.050571346
8.382341 0.060772266
8.377839 0.081921614
8.373337 0.11439379
8.368834 0.15824664
8.364332 0.21283974
8.35983 0.27652171
8.355328 0.34650308
8.350825 0.41897961
8.346323 0.48949578
8.341821 0.55346633
8.337319 0.60673491
8.332816 0.64605738
8.328314 0.66944615
8.323812 0.67636758
8.31931 0.66781449
8.314807 0.64626305
8.310305 0.61548383
8.305803 0.58014961
8.301301 0.54520481
8.296798 0.515043
8.292296 0.49264979
8.287794 0.47895071
8.283292 0.47260448
8.278789 0.47037944
8.274287 0.46807277
8.269785 0.46174371
8.265283 0.44890847
8.26078 0.42933563
8.256278 0.40519441
8.251776 0.38050218
8.247274 0.36002624
8.242771 0.34795096
8.238269 0.34668237
8.233767 0.35611815
8.229265 0.37358147
8.224762 0.39444035
8.22026 0.41325421
8.215758 0.42515059
8.211256 0.42707153
8.206753 0.41855987
8.202251 0.4018762
8.197749 0.38141505
8.193247 0.362577
8.188744 0.35039774
8.184242 0.34829774
8.17974 0.35728313
8.175238 0.37580957
8.170735 0.4003469
8.166233 0.42649533
8.161731 0.45034765
8.157229 0.46971022
8.152726 0.48481588
8.148224 0.49828974
8.143722 0.51433667
8.13922 0.53735083
8.134717 0.57033321
8.130215 0.61358131
8.125713 0.66405728
8.121211 0.71565917
8.116708 0.76036737
8.112206 0.7899908
8.107704 0.79806809
8.103202 0.78143897
8.098699 0.7410977
8.094197 0.68213972
8.089695 0.61285002
8.085193 0.54318417
8.08069 0.48300819
8.076188 0.44047193
8.071686 0.42081124
8.067184 0.42574546
8.062681 0.45350188
8.058179 0.4993875
8.053677 0.55675301
8.049175 0.61815597
8.044672 0.67652296
8.04017 0.72613149
8.035668 0.76327473
8.031166 0.78653178
8.026663 0.79663505
8.022161 0.79599553
8.017659 0.78800758
8.013157 0.77629373
8.008654 0.76405529
8.004152 0.75365638
7.99965 0.74649265
7.995148 0.74310404
7.990645 0.74341855
7.986143 0.7469916
7.981641 0.75314337
7.977139 0.76097214
7.972636 0.76929843
7.968134 0.77663429
7.963632 0.78126236
7.95913 0.78145983
7.954627 0.77583973
7.950125 0.7637291
7.945623 0.74547469
7.941121 0.72256677
7.936618 0.69750426
7.932116 0.6733868
7.927614 0.65330355
7.923112 0.63966665
7.918609 0.63367513
7.914107 0.63506654
7.909605 0.6422217
7.905103 0.65257018
7.9006 0.66315488
7.896098 0.67119505
7.891596 0.6745378
7.887094 0.67197046
7.882591 0.66342307
7.878089 0.65008734
7.873587 0.63442473
7.869085 0.61998
7.864582 0.61091363
7.86008 0.61124221
7.855578 0.62390702
7.851076 0.64991427
7.846573 0.68783643
7.842071 0.73389623
7.837569 0.78268537
7.833067 0.82836088
7.828564 0.86599244
7.824062 0.89266873
7.81956 0.90803876
7.815058 0.91414019
7.810555 0.91459159
7.806053 0.91342076
7.801551 0.91390125
7.797049 0.91774285
7.792546 0.9248428
7.788044 0.93360888
7.783542 0.9416825
7.77904 0.94678505
7.774537 0.94741027
7.770035 0.94317939
7.765533 0.93481705
7.761031 0.92383737
7.756528 0.91210574
7.752026 0.90144396
7.747524 0.89338904
7.743022 0.88913212
7.738519 0.88958988
7.734017 0.89551981
7.729515 0.90758888
7.725013 0.9263331
7.72051 0.9519914
7.716008 0.9842485
7.711506 1.0219671
7.707004 1.063018
7.702501 1.1043141
7.697999 1.1421098
7.693497 1.1725538
7.688994 1.1923918
7.684492 1.1996475
7.67999 1.1940884
7.675488 1.1773225
7.670985 1.1524624
7.666483 1.1234183
7.661981 1.0939912
7.657479 1.0670099
7.652976 1.0437575
7.648474 1.023859
7.643972 1.0056656
7.63947 0.98701747
7.634967 0.96613863
7.630465 0.94237326
7.625963 0.9165209
7.621461 0.89066679
7.616958 0.86757675
7.612456 0.84987416
7.607954 0.83928321
7.603452 0.83618649
7.598949 0.83962383
7.594447 0.84770256
7.589945 0.85825679
7.585443 0.86952563
7.58094 0.88063491
7.576438 0.89174676
7.571936 0.90385629
7.567434 0.91832675
7.562931 0.93633288
7.558429 0.95840289
7.553927 0.98420684
7.549425 1.0126429
7.544922 1.0421569
7.54042 1.0711412
7.535918 1.098234
7.531416 1.1223999
7.526913 1.1427881
7.522411 1.1584834
7.517909 1.1683301
7.513407 1.1709763
7.508904 1.1651757
7.504402 1.1502483
7.4999 1.1265047
7.495398 1.0954404
7.490895 1.0595979
7.486393 1.0221289
7.481891 0.98620984
7.477389 0.95450246
7.472886 0.92881467
7.468384 0.91002067
7.463882 0.89820387
7.45938 0.89292339
7.454877 0.89349305
7.450375 0.89918892
7.445873 0.90934792
7.441371 0.92336472
7.436868 0.94062746
7.432366 0.96044765
7.427864 0.98203595
7.423362 1.0045538
7.418859 1.0272376
7.414357 1.0495587
7.409855 1.0713578
7.405353 1.0928909
7.40085 1.114739
7.396348 1.1375734
7.391846 1.1618147
7.387344 1.1872713
7.382841 1.2128752
7.378339 1.2366268
7.373837 1.2558234
7.369335 1.267562
7.364832 1.2694134
7.36033 1.2600969
7.355828 1.2399602
7.351326 1.211116
7.346823 1.1771831
7.342321 1.1426834
7.337819 1.1122364
7.333317 1.0897334
7.328814 1.0776657
7.324312 1.0767388
7.31981 1.0858394
7.315308 1.102344
7.310805 1.1226856
7.306303 1.1430396
7.301801 1.1599667
7.297299 1.1708794
7.292796 1.1742628
7.288294 1.169665
7.283792 1.1575396
7.27929 1.1390433
7.274787 1.1158642
7.270285 1.0900907
7.265783 1.0640759
7.261281 1.0402299
7.256778 1.0207055
7.252276 1.0070111
7.247774 0.99965879
7.243272 0.99798659
7.238769 1.0002617
7.234267 1.0040802
7.229765 1.0069649
7.225263 1.006981
7.22076 1.0031721
7.216258 0.99568485
7.211756 0.98556872
7.207254 0.97435773
7.202751 0.96361534
7.198249 0.95462175
7.193747 0.94830859
7.189245 0.94543128
7.184742 0.94686015
7.18024 0.95380901
7.175738 0.96782818
7.171236 0.99046954
7.166733 1.022661
7.162231 1.0639656
7.157729 1.1119955
7.153227 1.1622609
7.148724 1.2086342
7.144222 1.244424
7.13972 1.2638403
7.135218 1.2634568
7.130715 1.2432305
7.126213 1.2067236
7.121711 1.1603999
7.117209 1.1121401
7.112706 1.0693704
7.108204 1.0373252
7.103702 1.0179327
7.0992 1.0096183
7.094697 1.0080325
7.090195 1.0074278
7.085693 1.002227
7.081191 0.98831376
7.076688 0.96372879
7.072186 0.9287021
7.067684 0.88519182
7.063182 0.83622712
7.058679 0.78533371
7.054177 0.73618016
7.049675 0.69240998
7.045173 0.65751079
7.04067 0.63457187
7.036168 0.62588244
7.031666 0.63246044
7.027164 0.65369318
7.022661 0.68726796
7.018159 0.72947498
7.013657 0.77582855
7.009155 0.82184197
7.004652 0.86375424
7.00015 0.89904774
6.995648 0.9266833
6.991146 0.94706582
6.986643 0.96180333
6.982141 0.97332644
6.977639 0.9844141
6.973137 0.997655
6.968634 1.0148857
6.964132 1.0366851
6.95963 1.0620458
6.955128 1.0883472
6.950625 1.1117049
6.946123 1.127667
6.941621 1.1321137
6.937119 1.1221436
6.932616 1.0967325
6.928114 1.0570279
6.923612 1.0062501
6.91911 0.94926581
6.914607 0.89193698
6.910105 0.8403462
6.905603 0.79997917
6.901101 0.77494637
6.896598 0.76735227
6.892096 0.77694683
6.887594 0.80118046
6.883092 0.83570815
6.878589 0.8752631
6.874087 0.91469306
6.869585 0.94988257
6.865083 0.97830849
6.86058 0.99909535
6.856078 1.0126076
6.851576 1.0197736
6.847074 1.0214214
6.842571 1.0178842
6.838069 1.0090128
6.833567 0.99456326
6.829065 0.97476721
6.824562 0.9508092
6.82006 0.92496144
6.815558 0.90025139
6.811056 0.87971903
6.806553 0.86548809
6.802051 0.85796643
6.797549 0.85547016
6.793047 0.85444114
6.788544 0.85024359
6.784042 0.83834529
6.77954 0.81557024
6.775038 0.78108513
6.770535 0.73685334
6.766033 0.68743209
6.761531 0.63916039
6.757029 0.59894197
6.752526 0.57292823
6.748024 0.56542317
6.743522 0.57825832
6.73902 0.61074114
6.734517 0.66010811
6.730015 0.72227328
6.725513 0.79260138
6.721011 0.86647464
6.716508 0.93954326
6.712006 1.0077001
6.707504 1.0669391
6.703002 1.1132962
6.698499 1.1430256
6.693997 1.15305
6.689495 1.1415972
6.684992 1.1088343
6.68049 1.0572765
6.675988 0.99178576
6.671486 0.91907647
6.666983 0.84678439
6.662481 0.7822921
6.657979 0.73159053
6.653477 0.69846014
6.648974 0.68416379
6.644472 0.68768294
6.63997 0.70635741
6.635468 0.7366747
6.630965 0.77494472
6.626463 0.81769118
6.621961 0.8617439
6.617459 0.90415273
6.612956 0.94210221
6.608454 0.9729659
6.603952 0.99453271
6.59945 1.0053256
6.594947 1.0048734
6.590445 0.99381385
6.585943 0.97377676
6.581441 0.94708697
6.576938 0.91637986
6.572436 0.88423684
6.567934 0.85292073
6.563432 0.82425185
6.558929 0.7996272
6.554427 0.78015126
6.549925 0.76681153
6.545423 0.76059958
6.54092 0.76246791
6.536418 0.77305218
6.531916 0.79218512
6.527414 0.81835809
6.522911 0.84838643
6.518409 0.87754
6.513907 0.90027693
6.509405 0.91149654
6.504902 0.90798982
6.5004 0.88962095
6.495898 0.85979351
6.491396 0.82495225
6.486893 0.7931776
6.482391 0.77223731
6.477889 0.76765507
6.473387 0.78136905
6.468884 0.81137885
6.464382 0.85247271
6.45988 0.8977892
6.455378 0.94070846
6.450875 0.97647495
6.446373 1.0030616
6.441871 1.0210598
6.437369 1.0327284
6.432866 1.0406266
6.428364 1.0463838
6.423862 1.0500706
6.41936 1.0503669
6.414857 1.0453878
6.410355 1.0337655
6.405853 1.0155036
6.401351 0.9922385
6.396848 0.96681477
6.392346 0.94236429
6.387844 0.92127034
6.383342 0.90441819
6.378839 0.89099532
6.374337 0.87887862
6.369835 0.86542914
6.365333 0.84838559
6.36083 0.82654131
6.356328 0.79999233
6.351826 0.76991345
6.347324 0.73799244
6.342821 0.70577393
6.338319 0.67419192
6.333817 0.64349119
6.329315 0.61357697
6.324812 0.58464822
6.32031 0.5578351
6.315808 0.53553472
6.311306 0.52123836
6.306803 0.51883102
6.302301 0.53154866
6.297799 0.56091751
6.293297 0.60602092
6.288794 0.66333807
6.284292 0.7272147
6.27979 0.79083
6.275288 0.84738297
6.270785 0.89118197
6.266283 0.9183869
6.261781 0.92729452
6.257279 0.91821388
6.252776 0.89309216
6.248274 0.85508039
6.243772 0.80817132
6.23927 0.75693504
6.234767 0.70628007
6.230265 0.66113219
6.225763 0.62596866
6.221261 0.60424764
6.216758 0.59787324
6.212256 0.60687615
6.207754 0.62944189
6.203252 0.66229978
6.198749 0.70135491
6.194247 0.74236442
6.189745 0.781467
6.185243 0.81546216
6.18074 0.84185852
6.176238 0.85880861
6.171736 0.86507846
6.167234 0.86015463
6.162731 0.84449333
6.158229 0.81981114
6.153727 0.7892489
6.149225 0.75724109
6.144722 0.72899786
6.14022 0.70963565
6.135718 0.70313245
6.131216 0.71138129
6.126713 0.7336287
6.122211 0.76649617
6.117709 0.80461555
6.113207 0.84171928
6.108704 0.87188358
6.104202 0.89058031
6.0997 0.89527092
6.095198 0.88544444
6.090695 0.86219712
6.086193 0.82759933
6.081691 0.7841379
6.077189 0.73444545
6.072686 0.68136555
6.068184 0.62822523
6.063682 0.57906916
6.05918 0.53860355
6.054677 0.5117045
6.050175 0.5025228
6.045673 0.51339479
6.041171 0.54388033
6.036668 0.59025597
6.032166 0.64569013
6.027664 0.70115009
6.023162 0.74689133
6.018659 0.77421469
6.014157 0.77709524
6.009655 0.75331176
6.005153 0.70483036
6.00065 0.63738213
5.996148 0.5593647
5.991646 0.48033708
5.987144 0.40942962
5.982641 0.353959
5.978139 0.31844868
5.973637 0.30415329
5.969135 0.30910205
5.964632 0.3286219
5.96013 0.35626212
5.955628 0.38499933
5.951126 0.40854722
5.946623 0.42254408
5.942121 0.42537425
5.937619 0.41842569
5.933117 0.40570009
5.928614 0.39284899
5.924112 0.38586093
5.91961 0.3897177
5.915108 0.40734154
5.910605 0.43906714
5.906103 0.4827228
5.901601 0.53424196
5.897099 0.58859937
5.892596 0.64080991
5.888094 0.68675256
5.883592 0.72366731
5.87909 0.75028432
5.874587 0.76664215
5.870085 0.77371069
5.865583 0.77295087
5.861081 0.76592628
5.856578 0.75404692
5.852076 0.73847875
5.847574 0.72019814
5.843072 0.70011704
5.838569 0.67917088
5.834067 0.6582717
5.829565 0.63809301
5.825063 0.61875267
5.82056 0.59954709
5.816058 0.57891395
5.811556 0.55473461
5.807054 0.52495217
5.802551 0.48833741
5.798049 0.4451504
5.793547 0.39746189
5.789045 0.34900558
5.784542 0.30458177
5.78004 0.26916032
5.775538 0.24689684
5.771036 0.24027228
5.766533 0.24951818
5.762031 0.27242604
5.757529 0.30457906
5.753027 0.33998531
5.748524 0.37202653
5.744022 0.39456493
5.73952 0.40299332
5.735018 0.39499835
5.730515 0.37085799
5.726013 0.33320784
5.721511 0.28635245
5.717009 0.23531839
5.712506 0.18489949
5.708004 0.13891776
5.703502 0.099831181
5.698999 0.06870508
5.694497 0.045468264
5.689995 0.029326126
5.685493 0.019204094
5.68099 0.014128811
5.676488 0.013498336
5.671986 0.017226081
5.667484 0.025758674
5.662981 0.039968615
5.658479 0.060921526
5.653977 0.089527311
5.649475 0.12611174
5.644972 0.16998621
5.64047 0.21913151
5.635968 0.27012332
5.631466 0.31839468
5.626963 0.35884779
5.622461 0.38671752
5.617959 0.39848878
5.613457 0.39262405
5.608954 0.36989307
5.604452 0.33320683
5.59995 0.28700529
5.595448 0.23637636
5.590945 0.18614704
5.586443 0.14016704
5.581941 0.10091903
5.577439 0.069476398
5.572936 0.045733894
5.568434 0.028785603
5.563932 0.017323999
5.55943 0.0099691104
5.554927 0.0054852842
5.550425 0.0028858681
5.545923 0.0014517321
5.541421 0.00069828159
5.536918 0.0003211498
5.532416 0.00014122513
5.527914 5.9383217e-05
5.523412 2.387233e-05
5.518909 9.1779861e-06
5.514407 3.3746504e-06
5.509905 1.1851134e-06
5.505403 3.9858075e-07
5.5009 1.2754584e-07
5.496398 3.720087e-08
5.491896 1.062882e-08
5.487394 5.31441e-09
5.482891 0
5.478389 0
5.473887 0
5.469385 0
5.464882 0
5.46038 0
5.455878 0
5.451376 0
5.446873 0
5.442371 0
5.437869 0
5.433367 0
5.428864 0
5.424362 0
5.41986 0
5.415358 0
5.410855 0
5.406353 0
5.401851 0
5.397349 5.31441e-09
5.392846 1.062882e-08
5.388344 4.251528e-08
5.383842 1.4348907e-07
5.37934 4.4641044e-07
5.374837 1.3286025e-06
5.370335 3.7679167e-06
5.365833 1.0230239e-05
5.361331 2.6534849e-05
5.356828 6.5803025e-05
5.352326 0.00015599388
5.347824 0.00035354644
5.343322 0.00076598717
5.338819 0.0015865108
5.334317 0.0031413159
5.329815 0.005946017
5.325313 0.010759374
5.32081 0.018612026
5.316308 0.030778432
5.311806 0.048657
5.307304 0.073534343
5.302801 0.10623831
5.298299 0.14672975
5.293797 0.19373196
5.289295 0.24452902
5.284792 0.2950568
5.28029 0.3403509
5.275788 0.37531357
5.271286 0.39564683
5.266783 0.39871923
5.262281 0.38412516
5.257779 0.35377276
5.253277 0.31147422
5.248774 0.26215968
5.244272 0.21093845
5.23977 0.1622526
5.235268 0.11930912
5.230765 0.083869053
5.226263 0.056360663
5.221761 0.036207405
5.217259 0.022236655
5.212756 0.013056044
5.208254 0.0073302986
5.203752 0.0039400132
5.19925 0.0020391869
5.194747 0.0010455039
5.190245 0.00059893932
5.185743 0.00051679449
5.181241 0.00076328214
5.176738 0.0014427826
5.172236 0.0028184389
5.167734 0.0053509519
5.163232 0.0097444012
5.158729 0.016976149
5.154227 0.028278629
5.149725 0.045036914
5.145223 0.068574303
5.14072 0.099824023
5.136218 0.13892786
5.131716 0.18485201
5.127214 0.23514714
5.122711 0.28598015
5.118209 0.3325162
5.113707 0.36963279
5.109205 0.39283389
5.104702 0.39914271
5.1002 0.38772896
5.095698 0.36008835
5.091196 0.31972064
5.086693 0.27140199
5.082191 0.22026023
5.077689 0.17089913
5.073187 0.12677226
5.068684 0.089906101
5.064182 0.060958547
5.05968 0.039514865
5.055178 0.024488759
5.050675 0.014509524
5.046173 0.0082190167
5.041671 0.0044510894
5.037169 0.0023045886
5.032666 0.0011407753
5.028164 0.00053986434
5.023662 0.00024426091
5.01916 0.00010565579
5.014657 4.3695079e-05
5.010155 1.7277147e-05
5.005653 6.5314099e-06
5.001151 2.359598e-06
4.996648 8.1841914e-07
4.992146 2.7103491e-07
4.987644 9.565938e-08
4.983142 6.908733e-08
4.978639 1.4348907e-07
4.974137 4.251528e-07
4.969635 1.2595152e-06
4.965133 3.5819123e-06
4.96063 9.7359991e-06
4.956128 2.5323164e-05
4.951626 6.2959815e-05
4.947124 0.0001496219
4.942621 0.00033991498
4.938119 0.00073822469
4.933617 0.0015326546
4.929115 0.0030418461
4.924612 0.0057712207
4.92011 0.010467336
4.915608 0.018148551
4.911106 0.030080512
4.906603 0.047661308
4.902101 0.072191185
4.897599 0.10452975
4.893097 0.1446882
4.888594 0.19145373
4.884092 0.24217654
4.87959 0.29284505
4.875088 0.33851776
4.870585 0.37407888
4.866083 0.39517023
4.861581 0.39906865
4.857079 0.38526673
4.852576 0.35558848
4.848074 0.31380824
4.843572 0.26489084
4.83907 0.21407687
4.834567 0.16606236
4.830065 0.12446382
4.825563 0.091648021
4.821061 0.068885101
4.816558 0.056694349
4.812056 0.055215774
4.807554 0.064457974
4.803052 0.084330913
4.798549 0.1144519
4.794047 0.15379568
4.789545 0.20032517
4.785043 0.25076991
4.78054 0.30069805
4.776038 0.34495244
4.771536 0.37840579
4.767034 0.39687164
4.762531 0.39793085
4.758029 0.38143428
4.753527 0.34952837
4.749025 0.30619228
4.744522 0.25642158
4.74002 0.20528786
4.735518 0.15711591
4.731016 0.11495433
4.726513 0.080404185
4.722011 0.053762591
4.717509 0.034366073
4.713007 0.021000412
4.708504 0.012268007
4.704002 0.0068512364
4.6995 0.0036577702
4.694997 0.0018669735
4.690495 0.00091132034
4.685993 0.00042628477
4.681491 0.00019351361
4.676988 9.1785175e-05
4.672486 6.143458e-05
4.667984 8.3335263e-05
4.663482 0.00017138972
4.658979 0.00037805118
4.654477 0.00081322696
4.649975 0.0016776423
4.645473 0.0033101175
4.64097 0.0062439694
4.636468 0.01125955
4.631966 0.019409756
4.627464 0.031985797
4.622961 0.050388584
4.618459 0.075883084
4.613957 0.10924351
4.609455 0.15034335
4.604952 0.19779287
4.60045 0.24875678
4.595948 0.29907292
4.591446 0.34372978
4.586943 0.37765494
4.582441 0.39665352
4.577939 0.39825945
4.573437 0.38226188
4.568934 0.35075218
4.564432 0.30767843
4.55993 0.25804088
4.555428 0.20695916
4.550925 0.15885728
4.546423 0.11694811
4.541921 0.083089041
4.537419 0.057967623
4.532916 0.041498963
4.528414 0.033286945
4.523912 0.033014964
4.51941 0.040669883
4.514907 0.056549909
4.510405 0.081054781
4.505903 0.11430441
4.501401 0.15567907
4.496898 0.20341332
4.492396 0.25439138
4.487894 0.30426592
4.483392 0.34794767
4.478889 0.38040302
4.474387 0.39758477
4.469885 0.39725279
4.465383 0.37945039
4.46088 0.34649459
4.456378 0.30248262
4.451876 0.25246121
4.447374 0.20149426
4.442871 0.1538702
4.438369 0.11262035
4.433867 0.079407032
4.429365 0.054732147
4.424862 0.038345684
4.42036 0.029711352
4.415858 0.028403677
4.411356 0.034348775
4.406853 0.047862857
4.402351 0.069481526
4.397849 0.099611351
4.393347 0.13807623
4.388844 0.18367181
4.384342 0.23386828
4.37984 0.28479562
4.375338 0.3315921
4.370835 0.36909862
4.366333 0.39276633
4.361831 0.39955358
4.357329 0.3885646
4.352826 0.36124209
4.348324 0.32105556
4.343822 0.27277761
4.33932 0.22155619
4.334817 0.17203061
4.330315 0.12769509
4.325813 0.090612747
4.321311 0.061468278
4.316808 0.039862034
4.312306 0.024712373
4.307804 0.014645903
4.303302 0.0082978294
4.298799 0.004494269
4.294297 0.0023270207
4.289795 0.0011518293
4.285293 0.00054503526
4.28079 0.00024655142
4.276288 0.00010661769
4.271786 4.4077717e-05
4.267284 1.7420636e-05
4.262781 6.5792396e-06
4.258279 2.3755413e-06
4.253777 8.1841914e-07
4.249275 2.7103491e-07
4.244772 8.503056e-08
4.24027 2.657205e-08
4.235768 1.062882e-08
4.231266 1.062882e-08
4.226763 2.125764e-08
4.222261 6.908733e-08
4.217759 2.125764e-07
4.213257 6.3241479e-07
4.208754 1.7962706e-06
4.204252 4.8786284e-06
4.19975 1.2690811e-05
4.195248 3.1551652e-05
4.190745 7.4986325e-05
4.186243 0.00017035873
4.181741 0.00037000517
4.177239 0.00076827768
4.172736 0.001525156
4.168234 0.0028947485
4.163732 0.005253374
4.15923 0.0091166684
4.154727 0.015130806
4.150225 0.024021425
4.145723 0.036489185
4.141221 0.053054924
4.136718 0.073878898
4.132216 0.098601092
4.127714 0.12626241
4.123212 0.15535884
4.118709 0.18404706
4.114207 0.21046745
4.109705 0.23309724
4.105203 0.25101928
4.1007 0.26400751
4.096198 0.27239226
4.091696 0.27675372
4.087194 0.27756482
4.082691 0.27493016
4.078189 0.26853005
4.073687 0.25779332
4.069185 0.24222621
4.064682 0.22176105
4.06018 0.19698381
4.055678 0.16915367
4.051176 0.14001187
4.046673 0.11145411
4.042171 0.085179879
4.037669 0.062423246
4.033167 0.043826148
4.028664 0.029459055
4.024162 0.018949831
4.01966 0.011661474
4.015158 0.0068638103
4.010655 0.0038634273
4.006153 0.0020793479
4.001651 0.0010700299
3.997149 0.00052644545
3.992646 0.00024761962
3.988144 0.00011134752
3.983642 4.7866891e-05
3.97914 1.9673946e-05
3.974637 7.7271521e-06
3.970135 2.9016679e-06
3.965633 1.0416244e-06
3.961131 3.5606547e-07
3.956628 1.1691702e-07
3.952126 3.720087e-08
3.947624 1.062882e-08
3.943122 5.31441e-09
3.938619 0
3.934117 0
3.929615 0
3.925113 0
3.92061 0
3.916108 0
3.911606 0
3.907104 0
3.902601 0
3.898099 0
3.893597 0
3.889095 0
3.884592 0
3.88009 0
3.875588 0
3.871086 0
3.866583 0
3.862081 0
3.857579 0
3.853077 0
3.848574 0
3.844072 0
3.83957 0
3.835068 0
3.830565 0
3.826063 0
3.821561 0
3.817059 0
3.812556 0
3.808054 0
3.803552 0
3.79905 0
3.794547 0
3.790045 0
3.785543 0
3.781041 0
3.776538 0
3.772036 0
3.767534 0
3.763032 0
3.758529 0
3.754027 0
3.749525 0
3.745023 0
3.74052 0
3.736018 0
3.731516 0
3.727014 0
3.722511 0
3.718009 0
3.713507 0
3.709005 0
3.704502 0
3.7 0
