# Supplementary material for: Structural motifs of gold cluster anions with 17 to 69 atoms
Source: Nat Commun. 2026 Apr 10;17:5099. doi: 10.1038/s41467-026-71649-9 (PMC13246909; doi:10.1038/s41467-026-71649-9)
Supplement: Supplementary file 5 — Source Data [file 41467_2026_71649_MOESM5_ESM.zip › SupplementaryFigure6/35_th_green.dat]

12.7 0
12.690991 0
12.681982 0
12.672973 0
12.663964 0
12.654955 0
12.645946 0
12.636937 0
12.627928 0
12.618919 0
12.60991 0
12.600901 5.31441e-09
12.591892 3.720087e-08
12.582883 2.125764e-07
12.573874 1.1107117e-06
12.564865 5.1921786e-06
12.555856 2.1927256e-05
12.546847 8.3686014e-05
12.537838 0.00028855121
12.528829 0.00089894839
12.51982 0.0025304297
12.510811 0.0064357983
12.501802 0.014789642
12.492793 0.030708601
12.483784 0.057611542
12.474775 0.097657619
12.465766 0.14957188
12.456757 0.20698599
12.447748 0.25880883
12.438739 0.29239128
12.42973 0.29846739
12.420721 0.27528119
12.411712 0.22940525
12.402703 0.17273381
12.393694 0.1175164
12.384685 0.07223818
12.375676 0.040121973
12.366667 0.020134689
12.357658 0.0091296621
12.348649 0.0037403455
12.33964 0.0013845739
12.330631 0.00046309237
12.321622 0.00013994967
12.312613 3.8210608e-05
12.303604 9.4277633e-06
12.294595 2.099192e-06
12.285586 4.251528e-07
12.276577 7.440174e-08
12.267568 1.062882e-08
12.258559 0
12.24955 0
12.240541 0
12.231532 0
12.222523 0
12.213514 0
12.204505 0
12.195495 0
12.186486 0
12.177477 0
12.168468 0
12.159459 0
12.15045 0
12.141441 0
12.132432 0
12.123423 0
12.114414 0
12.105405 0
12.096396 0
12.087387 0
12.078378 0
12.069369 0
12.06036 0
12.051351 0
12.042342 0
12.033333 0
12.024324 0
12.015315 0
12.006306 0
11.997297 0
11.988288 0
11.979279 0
11.97027 0
11.961261 0
11.952252 0
11.943243 0
11.934234 0
11.925225 0
11.916216 0
11.907207 0
11.898198 0
11.889189 0
11.88018 0
11.871171 0
11.862162 0
11.853153 0
11.844144 0
11.835135 0
11.826126 0
11.817117 0
11.808108 0
11.799099 0
11.79009 0
11.781081 0
11.772072 0
11.763063 0
11.754054 0
11.745045 0
11.736036 0
11.727027 0
11.718018 0
11.709009 0
11.7 1.062882e-08
11.690991 6.908733e-08
11.681982 3.7732311e-07
11.672973 1.8759867e-06
11.663964 8.4871128e-06
11.654955 3.463401e-05
11.645946 0.0001277531
11.636937 0.00042577459
11.627928 0.0012821705
11.618919 0.0034888251
11.60991 0.0085778297
11.600901 0.019056374
11.591892 0.038253235
11.582883 0.069384278
11.573874 0.11371531
11.564865 0.1683999
11.555856 0.22533558
11.546847 0.27244742
11.537838 0.29764642
11.528829 0.29382157
11.51982 0.2620787
11.510811 0.21122475
11.501802 0.15382358
11.492793 0.10121993
11.483784 0.060183047
11.474775 0.032333094
11.465766 0.015695871
11.456757 0.0068847544
11.447748 0.0027287051
11.438739 0.00097721371
11.42973 0.00031622865
11.420721 9.2518564e-05
11.411712 2.4743893e-05
11.402703 7.440174e-06
11.393694 8.593401e-06
11.384685 3.0515342e-05
11.375676 0.00011289401
11.366667 0.00038020352
11.357658 0.0011576645
11.348649 0.0031864671
11.33964 0.0079311139
11.330631 0.017860494
11.321622 0.036423792
11.312613 0.067370818
11.303604 0.11330451
11.294595 0.17397533
11.285586 0.24546611
11.276577 0.32132003
11.267568 0.39539313
11.258559 0.46447736
11.24955 0.52824627
11.240541 0.58592612
11.231532 0.63217663
11.222523 0.65613618
11.213514 0.6455824
11.204505 0.59401957
11.195495 0.5058192
11.186486 0.39573842
11.177477 0.28315059
11.168468 0.18473659
11.159459 0.10971044
11.15045 0.059277641
11.141441 0.029274438
11.132432 0.013733993
11.123423 0.0076670196
11.114414 0.0085715587
11.105405 0.017008546
11.096396 0.036599725
11.087387 0.073296321
11.078378 0.13335334
11.069369 0.21975848
11.06036 0.32810989
11.051351 0.44441167
11.042342 0.54745799
11.033333 0.61629838
11.024324 0.63957152
11.015315 0.62114226
11.006306 0.57805522
10.997297 0.53177737
10.988288 0.49823413
10.979279 0.48248775
10.97027 0.47994827
10.961261 0.48138378
10.952252 0.47754181
10.943243 0.46136966
10.934234 0.42874426
10.925225 0.37937104
10.916216 0.31801688
10.907207 0.25477135
10.898198 0.20328734
10.889189 0.17735557
10.88018 0.18704523
10.871171 0.23541
10.862162 0.31633131
10.853153 0.4143068
10.844144 0.50738593
10.835135 0.57372182
10.826126 0.6000232
10.817117 0.58798103
10.808108 0.55458468
10.799099 0.52492881
10.79009 0.52031421
10.781081 0.54760244
10.772072 0.59577483
10.763063 0.6420522
10.754054 0.66445614
10.745045 0.65360614
10.736036 0.6168464
10.727027 0.57274128
10.718018 0.54022335
10.709009 0.52962859
10.7 0.54056838
10.690991 0.56639213
10.681982 0.60107037
10.672973 0.64393669
10.663964 0.69992065
10.654955 0.77548617
10.645946 0.87232654
10.636937 0.9819791
10.627928 1.0847118
10.618919 1.1545546
10.60991 1.169166
10.600901 1.1199586
10.591892 1.0169284
10.582883 0.88514416
10.573874 0.75461534
10.564865 0.64920901
10.555856 0.58054129
10.546847 0.54903234
10.537838 0.54946121
10.528829 0.5762183
10.51982 0.62538397
10.510811 0.69437575
10.501802 0.78151852
10.492793 0.88627975
10.483784 1.0084668
10.474775 1.14474
10.465766 1.2839131
10.456757 1.4055453
10.447748 1.4854662
10.438739 1.5067708
10.42973 1.4696143
10.420721 1.392808
10.411712 1.3055761
10.402703 1.2345499
10.393694 1.1936924
10.384685 1.1818029
10.375676 1.1867471
10.366667 1.1920793
10.357658 1.1822085
10.348649 1.1451359
10.33964 1.0740634
10.330631 0.96913918
10.321622 0.83891671
10.312613 0.6997707
10.303604 0.57197171
10.294595 0.47317222
10.285586 0.4121899
10.276577 0.38652059
10.267568 0.38527029
10.258559 0.39599892
10.24955 0.41139142
10.240541 0.43170918
10.231532 0.46188201
10.222523 0.50583479
10.213514 0.56233791
10.204505 0.62508701
10.195495 0.68632865
10.186486 0.74093817
10.177477 0.78806891
10.168468 0.82969836
10.159459 0.86762612
10.15045 0.90117003
10.141441 0.92684444
10.132432 0.93978688
10.123423 0.93588998
10.114414 0.91386531
10.105405 0.87707583
10.096396 0.83493164
10.087387 0.80286512
10.078378 0.799448
10.069369 0.84022809
10.06036 0.93020387
10.051351 1.0588375
10.042342 1.2011832
10.033333 1.325643
10.024324 1.4048686
10.015315 1.4243272
10.006306 1.3847251
9.997297 1.2985585
9.988288 1.184262
9.979279 1.0614276
9.97027 0.94818762
9.961261 0.85974338
9.952252 0.80676329
9.943243 0.79339187
9.934234 0.81567091
9.925225 0.86171109
9.916216 0.91471149
9.907207 0.95855937
9.898198 0.98366132
9.889189 0.98959147
9.88018 0.98271798
9.871171 0.97057894
9.862162 0.95750329
9.853153 0.9450719
9.844144 0.93669879
9.835135 0.94138389
9.826126 0.97156371
9.817117 1.0347284
9.808108 1.1243566
9.799099 1.2175197
9.79009 1.2822839
9.781081 1.291085
9.772072 1.2322138
9.763063 1.1134218
9.754054 0.95737797
9.745045 0.79334883
9.736036 0.64977844
9.727027 0.5494054
9.718018 0.50584511
9.709009 0.52072315
9.7 0.58257644
9.690991 0.66982028
9.681982 0.75820906
9.672973 0.82967644
9.663964 0.87759624
9.654955 0.90553661
9.645946 0.92113513
9.636937 0.92999028
9.627928 0.9337442
9.618919 0.93267733
9.60991 0.92950462
9.600901 0.93043634
9.591892 0.94211588
9.582883 0.96661445
9.573874 0.9984914
9.564865 1.0265829
9.555856 1.0397024
9.546847 1.0326497
9.537838 1.0089906
9.528829 0.97948119
9.51982 0.95741345
9.510811 0.95300378
9.501802 0.9687698
9.492793 0.99768678
9.483784 1.0255197
9.474775 1.0370647
9.465766 1.0234566
9.456757 0.98635758
9.447748 0.93649568
9.438739 0.887763
9.42973 0.85091125
9.420721 0.83048545
9.411712 0.82554885
9.402703 0.83179429
9.393694 0.84236714
9.384685 0.84717801
9.375676 0.83310087
9.366667 0.78739944
9.357658 0.70371534
9.348649 0.58682158
9.33964 0.4523682
9.330631 0.32132698
9.321622 0.21268578
9.312613 0.13878647
9.303604 0.10511113
9.294595 0.11279494
9.285586 0.16049774
9.276577 0.24344691
9.267568 0.35037013
9.258559 0.46154502
9.24955 0.55135007
9.240541 0.59594031
9.231532 0.58266227
9.222523 0.51572541
9.213514 0.41453671
9.204505 0.30575049
9.195495 0.2137756
9.186486 0.15443097
9.177477 0.13328486
9.168468 0.14705966
9.159459 0.18578237
9.15045 0.23488806
9.141441 0.2780772
9.132432 0.30159455
9.123423 0.29893996
9.114414 0.27365041
9.105405 0.23824938
9.096396 0.20951519
9.087387 0.20221441
9.078378 0.22398699
9.069369 0.27315999
9.06036 0.33982849
9.051351 0.40933247
9.042342 0.46656549
9.033333 0.49955359
9.024324 0.50148314
9.015315 0.47133344
9.006306 0.41365112
8.997297 0.33759531
8.988288 0.25496836
8.979279 0.17731497
8.97027 0.11303758
8.961261 0.0658103
8.952252 0.034889229
8.943243 0.016809851
8.934234 0.0073670211
8.925225 0.0030028755
8.916216 0.0013720584
8.907207 0.0013568645
8.898198 0.002937285
8.889189 0.0071707068
8.88018 0.016268844
8.871171 0.033495371
8.862162 0.062476858
8.853153 0.10571034
8.844144 0.16265464
8.835135 0.22851157
8.826126 0.2949219
8.817117 0.35277501
8.808108 0.39563181
8.799099 0.42139558
8.79009 0.43102362
8.781081 0.42557286
8.772072 0.40440371
8.763063 0.36628314
8.754054 0.31236896
8.745045 0.24831233
8.736036 0.18359784
8.727027 0.12867815
8.718018 0.09202207
8.709009 0.078652758
8.7 0.090051429
8.690991 0.12427486
8.681982 0.1756655
8.672973 0.23488373
8.663964 0.29060634
8.654955 0.33318252
8.645946 0.35850306
8.636937 0.36925526
8.627928 0.37207521
8.618919 0.37220554
8.60991 0.36953888
8.600901 0.35916626
8.591892 0.33614587
8.582883 0.30094895
8.573874 0.26156611
8.564865 0.23073207
8.555856 0.22000343
8.546847 0.23419159
8.537838 0.26917884
8.528829 0.3141468
8.51982 0.35685727
8.510811 0.38892394
8.501802 0.40802381
8.492793 0.41609624
8.483784 0.41556139
8.474775 0.40703853
8.465766 0.39045936
8.456757 0.36809388
8.447748 0.34596098
8.438739 0.33139981
8.42973 0.32811537
8.420721 0.33259197
8.411712 0.33509234
8.402703 0.32510269
8.393694 0.29781139
8.384685 0.25753453
8.375676 0.21616787
8.366667 0.18782224
8.357658 0.1825905
8.348649 0.20224521
8.33964 0.23946166
8.330631 0.28087779
8.321622 0.31306729
8.312613 0.32915405
8.303604 0.33289284
8.294595 0.33764917
8.285586 0.36011906
8.276577 0.41162116
8.267568 0.49143158
8.258559 0.5857322
8.24955 0.6727123
8.240541 0.7309847
8.231532 0.74688264
8.222523 0.71743555
8.213514 0.64886934
8.204505 0.55293042
8.195495 0.44351521
8.186486 0.33455917
8.177477 0.23882505
8.168468 0.1671914
8.159459 0.12855626
8.15045 0.13029341
8.141441 0.17825444
8.132432 0.27484449
8.123423 0.414892
8.114414 0.58154579
8.105405 0.74621438
8.096396 0.87532813
8.087387 0.9422767
8.078378 0.93826324
8.069369 0.87523582
8.06036 0.7788831
8.051351 0.67640752
8.042342 0.58680432
8.033333 0.51830733
8.024324 0.47170989
8.015315 0.44488855
8.006306 0.43534465
7.997297 0.44122414
7.988288 0.462751
7.979279 0.50405319
7.97027 0.57284347
7.961261 0.67594399
7.952252 0.81243489
7.943243 0.96959124
7.934234 1.1258441
7.925225 1.2598169
7.916216 1.3594404
7.907207 1.4248554
7.898198 1.4636126
7.889189 1.4823718
7.88018 1.4813271
7.871171 1.4549506
7.862162 1.3979543
7.853153 1.3119603
7.844144 1.2081046
7.835135 1.1035843
7.826126 1.0141807
7.817117 0.94740298
7.808108 0.90028918
7.799099 0.86270583
7.79009 0.82373501
7.781081 0.77753018
7.772072 0.72598939
7.763063 0.67752584
7.754054 0.643007
7.745045 0.63102733
7.736036 0.64469905
7.727027 0.68100276
7.718018 0.73216754
7.709009 0.78778815
7.7 0.83691272
7.690991 0.87026658
7.681982 0.88288577
7.672973 0.87653801
7.663964 0.86038214
7.654955 0.84842671
7.645946 0.85378182
7.636937 0.88183338
7.627928 0.92601583
7.618919 0.96939452
7.60991 0.99232799
7.600901 0.98254002
7.591892 0.94186586
7.582883 0.88570663
7.573874 0.83579576
7.564865 0.81077748
7.555856 0.81949613
7.546847 0.85917278
7.537838 0.91763073
7.528829 0.97761817
7.51982 1.0217776
7.510811 1.0373489
7.501802 1.0196077
7.492793 0.97299555
7.483784 0.90953612
7.474775 0.84511418
7.465766 0.79483747
7.456757 0.76881419
7.447748 0.76952098
7.438739 0.79157349
7.42973 0.82398867
7.420721 0.85409846
7.411712 0.87169984
7.402703 0.87219841
7.393694 0.85816516
7.384685 0.8392255
7.375676 0.83013447
7.366667 0.84660843
7.357658 0.89893204
7.348649 0.98512597
7.33964 1.0875519
7.330631 1.176843
7.321622 1.2234852
7.312613 1.2120174
7.303604 1.1498986
7.294595 1.0654585
7.285586 0.99556775
7.276577 0.96938477
7.267568 0.99625285
7.258559 1.0631593
7.24955 1.1421778
7.240541 1.2036499
7.231532 1.2285718
7.222523 1.2146056
7.213514 1.1737004
7.204505 1.1235486
7.195495 1.0778639
7.186486 1.0405786
7.177477 1.0066674
7.168468 0.96859666
7.159459 0.92409883
7.15045 0.88004061
7.141441 0.84963276
7.132432 0.84486555
7.123423 0.86943067
7.114414 0.91666809
7.105405 0.97292902
7.096396 1.0230068
7.087387 1.0541226
7.078378 1.0577046
7.069369 1.0304963
7.06036 0.97616216
7.051351 0.90654564
7.042342 0.8405767
7.033333 0.79972437
7.024324 0.80107029
7.015315 0.8509651
7.006306 0.94250982
6.997297 1.0582643
6.988288 1.176521
6.979279 1.2774863
6.97027 1.3466361
6.961261 1.3755432
6.952252 1.3624593
6.943243 1.3137236
6.934234 1.2441136
6.925225 1.1732094
6.916216 1.1175403
6.907207 1.0825298
6.898198 1.0598713
6.889189 1.0329051
6.88018 0.98701376
6.871171 0.91846605
6.862162 0.83642076
6.853153 0.75777666
6.844144 0.69916751
6.835135 0.67119696
6.826126 0.67703266
6.817117 0.71388473
6.808108 0.77477953
6.799099 0.84961868
6.79009 0.92640494
6.781081 0.99358028
6.772072 1.0429129
6.763063 1.0712724
6.754054 1.080269
6.745045 1.0743858
6.736036 1.0590989
6.727027 1.0397372
6.718018 1.0205822
6.709009 1.0036203
6.7 0.98754192
6.690991 0.96835549
6.681982 0.94198216
6.672973 0.90727982
6.663964 0.86729382
6.654955 0.82796806
6.645946 0.79559234
6.636937 0.77491804
6.627928 0.76879938
6.618919 0.77874072
6.60991 0.80518276
6.600901 0.84689395
6.591892 0.89971268
6.582883 0.9554791
6.573874 1.0021931
6.564865 1.0262367
6.555856 1.0166413
6.546847 0.96984431
6.537838 0.89218899
6.528829 0.79813806
6.51982 0.70494361
6.510811 0.62714215
6.501802 0.57404764
6.492793 0.55039308
6.483784 0.55748695
6.474775 0.59260307
6.465766 0.64727299
6.456757 0.70734158
6.447748 0.75666552
6.438739 0.7832342
6.42973 0.78435481
6.420721 0.76807976
6.411712 0.75021651
6.402703 0.74806354
6.393694 0.77287852
6.384685 0.82372379
6.375676 0.88580827
6.366667 0.93544951
6.357658 0.95051449
6.348649 0.92134328
6.33964 0.85598432
6.330631 0.77669754
6.321622 0.71006541
6.312613 0.676565
6.303604 0.68461399
6.294595 0.73023674
6.285586 0.80023169
6.276577 0.87637826
6.267568 0.93982433
6.258559 0.9757151
6.24955 0.97729959
6.240541 0.94769829
6.231532 0.89812201
6.222523 0.84339159
6.213514 0.79712439
6.204505 0.76854927
6.195495 0.76129294
6.186486 0.7733879
6.177477 0.79796884
6.168468 0.82486563
6.159459 0.84339443
6.15045 0.84587093
6.141441 0.83049469
6.132432 0.80211907
6.123423 0.77024108
6.114414 0.74491128
6.105405 0.73241564
6.096396 0.73275902
6.087387 0.73996641
6.078378 0.74470039
6.069369 0.7377765
6.06036 0.71329707
6.051351 0.6707161
6.042342 0.61538451
6.033333 0.55707052
6.024324 0.50643096
6.015315 0.47072538
6.006306 0.45115572
5.997297 0.44358325
5.988288 0.44200094
5.979279 0.44204497
5.97027 0.44216688
5.961261 0.44263002
5.952252 0.44455159
5.943243 0.45048172
5.934234 0.46529456
5.925225 0.49470679
5.916216 0.54068798
5.907207 0.59682802
5.898198 0.64839984
5.889189 0.67900739
5.88018 0.68025012
5.871171 0.65753459
5.862162 0.62727324
5.853153 0.60682443
5.844144 0.60376668
5.835135 0.61143363
5.826126 0.61317848
5.817117 0.59223924
5.808108 0.54118278
5.799099 0.46598161
5.79009 0.38332219
5.781081 0.31322207
5.772072 0.27072344
5.763063 0.26013576
5.754054 0.27383083
5.745045 0.29578579
5.736036 0.30832288
5.727027 0.29915504
5.718018 0.26559771
5.709009 0.21419093
5.7 0.15646065
5.690991 0.10353737
5.681982 0.062490707
5.672973 0.035662242
5.663964 0.022364488
5.654955 0.021321424
5.645946 0.032362876
5.636937 0.056576178
5.627928 0.094859312
5.618919 0.14553554
5.60991 0.20236899
5.600901 0.25456699
5.591892 0.28959488
5.582883 0.29790768
5.573874 0.2771208
5.564865 0.23310504
5.555856 0.17730792
5.546847 0.12195424
5.537838 0.07585005
5.528829 0.042658179
5.51982 0.021693671
5.510811 0.0099757215
5.501802 0.0041479342
5.492793 0.0015595189
5.483784 0.00053017086
5.474775 0.00016296638
5.465766 4.5294716e-05
5.456757 1.1383466e-05
5.447748 2.5881177e-06
5.438739 5.31441e-07
5.42973 1.0097379e-07
5.420721 1.594323e-08
5.411712 0
5.402703 0
5.393694 0
5.384685 1.062882e-08
5.375676 6.908733e-08
5.366667 3.720087e-07
5.357658 1.8706723e-06
5.348649 8.4392831e-06
5.33964 3.4432062e-05
5.330631 0.00012699314
5.321622 0.0004232343
5.312613 0.0012746028
5.303604 0.0034687207
5.294595 0.0085303136
5.285586 0.018956628
5.276577 0.038067826
5.267568 0.069080618
5.258559 0.1132806
5.24955 0.16786344
5.240541 0.22478018
5.231532 0.27199523
5.222523 0.29741713
5.213514 0.2938814
5.204505 0.26240956
5.195495 0.21173303
5.186486 0.15438281
5.177477 0.10172099
5.168468 0.060565243
5.159459 0.032586485
5.15045 0.015843553
5.141441 0.0069609524
5.132432 0.0027636633
5.123423 0.00099152542
5.114414 0.00032145803
5.105405 9.4192603e-05
5.096396 2.5036186e-05
5.087387 6.5154667e-06
5.078378 3.9751787e-06
5.069369 1.2116855e-05
5.06036 4.7372651e-05
5.051351 0.0001705713
5.042342 0.00055539836
5.033333 0.0016341439
5.024324 0.0043446258
5.015315 0.010438144
5.006306 0.022665454
4.997297 0.044492958
4.988288 0.07899922
4.979279 0.12699094
4.97027 0.1851472
4.961261 0.24563677
4.952252 0.29833174
4.943243 0.33513912
4.934234 0.35401108
4.925225 0.35966115
4.916216 0.35992966
4.907207 0.35999318
4.898198 0.35853246
4.889189 0.34871287
4.88018 0.32324038
4.871171 0.27977559
4.862162 0.22300585
4.853153 0.16243193
4.844144 0.1079494
4.835135 0.066299635
4.826126 0.040166008
4.817117 0.02959554
4.808108 0.034118964
4.799099 0.053917256
4.79009 0.089218459
4.781081 0.13824259
4.772072 0.19504166
4.763063 0.24903721
4.754054 0.28740674
4.745045 0.29972302
4.736036 0.28245957
4.727027 0.24065421
4.718018 0.18570363
4.709009 0.1307489
4.7 0.086444671
4.690991 0.059152487
4.681982 0.051588057
4.672973 0.064329923
4.663964 0.096424432
4.654955 0.14449967
4.645946 0.20141006
4.636937 0.25632313
4.627928 0.29753331
4.618919 0.31730021
4.60991 0.31599001
4.600901 0.30247245
4.591892 0.28973825
4.582883 0.28783173
4.573874 0.29818838
4.564865 0.31281579
4.555856 0.3188199
4.546847 0.3055065
4.537838 0.26985174
4.528829 0.21744484
4.51982 0.15903012
4.510811 0.10530897
4.501802 0.063068973
4.492793 0.03414307
4.483784 0.016703993
4.474775 0.0073845374
4.465766 0.0029500343
4.456757 0.0010662513
4.447748 0.00035467841
4.438739 0.00013323226
4.42973 0.00014236242
4.420721 0.00039363835
4.411712 0.001177381
4.402703 0.0032284297
4.393694 0.0080080028
4.384685 0.017953406
4.375676 0.036384715
4.366667 0.066680397
4.357658 0.11057768
4.348649 0.16612229
4.33964 0.22654954
4.330631 0.2814616
4.321622 0.32051995
4.312613 0.3379862
4.303604 0.33534133
4.294595 0.32015071
4.285586 0.30185099
4.276577 0.28717656
4.267568 0.27783221
4.258559 0.27109134
4.24955 0.26213057
4.240541 0.24648909
4.231532 0.22177042
4.222523 0.18841908
4.213514 0.14956939
4.204505 0.1099837
4.195495 0.074409967
4.186486 0.04607737
4.177477 0.026014584
4.168468 0.013353784
4.159459 0.0062200227
4.15045 0.0026253239
4.141441 0.0010031587
4.132432 0.00034679182
4.123423 0.00010841928
4.114414 3.0642888e-05
4.105405 7.8281259e-06
4.096396 1.8068994e-06
4.087387 3.7732311e-07
4.078378 6.908733e-08
4.069369 1.062882e-08
4.06036 0
4.051351 0
4.042342 0
4.033333 0
4.024324 0
4.015315 0
4.006306 0
3.997297 0
3.988288 0
3.979279 0
3.97027 0
3.961261 0
3.952252 0
3.943243 0
3.934234 0
3.925225 0
3.916216 0
3.907207 0
3.898198 0
3.889189 0
3.88018 0
3.871171 0
3.862162 0
3.853153 0
3.844144 0
3.835135 0
3.826126 0
3.817117 0
3.808108 0
3.799099 0
3.79009 0
3.781081 0
3.772072 0
3.763063 0
3.754054 0
3.745045 0
3.736036 0
3.727027 0
3.718018 0
3.709009 0
3.7 0
