# Supplementary material for: Structural motifs of gold cluster anions with 17 to 69 atoms
Source: Nat Commun. 2026 Apr 10;17:5099. doi: 10.1038/s41467-026-71649-9 (PMC13246909; doi:10.1038/s41467-026-71649-9)
Supplement: Supplementary file 5 — Source Data [file 41467_2026_71649_MOESM5_ESM.zip › SupplementaryFigure6/35_th_red.dat]

12.7 0
12.690991 0
12.681982 5.31441e-09
12.672973 4.782969e-08
12.663964 2.7103491e-07
12.654955 1.3817466e-06
12.645946 6.377292e-06
12.636937 2.6550792e-05
12.627928 9.9900279e-05
12.618919 0.00033964394
12.60991 0.0010433781
12.600901 0.0028960558
12.591892 0.0072630766
12.582883 0.01645826
12.573874 0.033697404
12.564865 0.062338757
12.555856 0.10420033
12.546847 0.15737265
12.537838 0.21475271
12.528829 0.26478739
12.51982 0.29498854
12.510811 0.29693558
12.501802 0.27006516
12.492793 0.22193414
12.483784 0.16478925
12.474775 0.11055614
12.465766 0.067017176
12.456757 0.03670613
12.447748 0.018165201
12.438739 0.0081225283
12.42973 0.0032816429
12.420721 0.001197953
12.411712 0.0003951317
12.402703 0.0001177567
12.393694 3.1711084e-05
12.384685 7.7165233e-06
12.375676 1.6952968e-06
12.366667 3.3480783e-07
12.357658 5.845851e-08
12.348649 1.062882e-08
12.33964 0
12.330631 0
12.321622 0
12.312613 0
12.303604 0
12.294595 0
12.285586 0
12.276577 0
12.267568 0
12.258559 0
12.24955 0
12.240541 0
12.231532 0
12.222523 0
12.213514 0
12.204505 0
12.195495 0
12.186486 0
12.177477 0
12.168468 0
12.159459 0
12.15045 0
12.141441 0
12.132432 0
12.123423 0
12.114414 0
12.105405 0
12.096396 0
12.087387 0
12.078378 0
12.069369 0
12.06036 0
12.051351 0
12.042342 0
12.033333 0
12.024324 0
12.015315 0
12.006306 0
11.997297 0
11.988288 0
11.979279 0
11.97027 0
11.961261 0
11.952252 0
11.943243 0
11.934234 0
11.925225 0
11.916216 0
11.907207 0
11.898198 0
11.889189 0
11.88018 0
11.871171 0
11.862162 0
11.853153 0
11.844144 0
11.835135 0
11.826126 0
11.817117 0
11.808108 0
11.799099 0
11.79009 0
11.781081 0
11.772072 0
11.763063 0
11.754054 0
11.745045 0
11.736036 0
11.727027 0
11.718018 0
11.709009 0
11.7 5.31441e-09
11.690991 3.720087e-08
11.681982 2.0726199e-07
11.672973 1.0681964e-06
11.663964 5.016803e-06
11.654955 2.1220439e-05
11.645946 8.1151041e-05
11.636937 0.00028040421
11.627928 0.00087546933
11.618919 0.0024698402
11.60991 0.0062961303
11.600901 0.014503312
11.591892 0.030190525
11.582883 0.0567979
11.573874 0.096594807
11.564865 0.14857752
11.555856 0.20691614
11.546847 0.26149266
11.537838 0.30129796
11.528829 0.31955545
11.51982 0.31766883
11.510811 0.30509268
11.501802 0.29448793
11.492793 0.29465768
11.483784 0.30547611
11.474775 0.31796328
11.465766 0.3194657
11.456757 0.30074213
11.447748 0.26077332
11.438739 0.20690201
11.42973 0.15104661
11.420721 0.10489199
11.411712 0.076768311
11.402703 0.07095669
11.393694 0.088235532
11.384685 0.12606927
11.375676 0.17801254
11.366667 0.233472
11.357658 0.27946757
11.348649 0.30482915
11.33964 0.30514847
11.330631 0.28551694
11.321622 0.25887262
11.312613 0.24026026
11.303604 0.23975883
11.294595 0.25766842
11.285586 0.28441185
11.276577 0.30524166
11.267568 0.30744006
11.258559 0.28643973
11.24955 0.24792736
11.240541 0.20522108
11.231532 0.17360897
11.222523 0.164389
11.213514 0.18079535
11.204505 0.21682774
11.195495 0.2591627
11.186486 0.29172291
11.177477 0.30157019
11.168468 0.28380949
11.159459 0.24322231
11.15045 0.19194829
11.141441 0.14471877
11.132432 0.11417481
11.123423 0.10795893
11.114414 0.12760479
11.105405 0.16842489
11.096396 0.22016967
11.087387 0.26916124
11.078378 0.30242987
11.069369 0.31282725
11.06036 0.30250136
11.051351 0.28221378
11.042342 0.26614537
11.033333 0.26465851
11.024324 0.2789598
11.015315 0.30070914
11.006306 0.31688871
10.997297 0.31726913
10.988288 0.30030321
10.979279 0.27415938
10.97027 0.25239196
10.961261 0.24676032
10.952252 0.26120026
10.943243 0.29019637
10.934234 0.32233043
10.925225 0.34687186
10.916216 0.3594647
10.907207 0.36347212
10.898198 0.36638936
10.889189 0.37417154
10.88018 0.38772143
10.871171 0.40385511
10.862162 0.41931488
10.853153 0.43404216
10.844144 0.45095933
10.835135 0.47281639
10.826126 0.49911349
10.817117 0.52568993
10.808108 0.54713857
10.799099 0.56020158
10.79009 0.56609172
10.781081 0.57065757
10.772072 0.58233972
10.763063 0.60867059
10.754054 0.65281916
10.745045 0.71197783
10.736036 0.77856522
10.727027 0.84351503
10.718018 0.89961422
10.709009 0.94301049
10.7 0.97244419
10.690991 0.98733369
10.681982 0.98647111
10.672973 0.96842115
10.663964 0.93328374
10.654955 0.8843619
10.645946 0.82834245
10.636937 0.77372522
10.627928 0.728394
10.618919 0.69753954
10.60991 0.68269637
10.600901 0.68206698
10.591892 0.6918831
10.582883 0.70818457
10.573874 0.72812511
10.564865 0.75010012
10.555856 0.77279644
10.546847 0.79419784
10.537838 0.81176316
10.528829 0.82398309
10.51982 0.83198436
10.510811 0.83927852
10.501802 0.84907928
10.492793 0.86093759
10.483784 0.86955446
10.474775 0.8672054
10.465766 0.84838773
10.456757 0.81362546
10.447748 0.77015669
10.438739 0.72943401
10.42973 0.70303232
10.420721 0.69883485
10.411712 0.71876731
10.402703 0.75857813
10.393694 0.80945961
10.384685 0.86075653
10.375676 0.90280567
10.366667 0.92913788
10.357658 0.9376311
10.348649 0.93052585
10.33964 0.91348821
10.330631 0.89410333
10.321622 0.88017211
10.312613 0.87798246
10.303604 0.89063603
10.294595 0.91675428
10.285586 0.95019652
10.276577 0.98125786
10.267568 0.9991047
10.258559 0.99458205
10.24955 0.96259711
10.240541 0.90378554
10.231532 0.82529107
10.222523 0.74006778
10.213514 0.66403457
10.204505 0.61146705
10.195495 0.59057769
10.186486 0.60165443
10.177477 0.63861431
10.168468 0.69257025
10.159459 0.75501384
10.15045 0.81917344
10.141441 0.87981787
10.132432 0.93266904
10.123423 0.97429938
10.114414 1.0026646
10.105405 1.0179154
10.096396 1.0228796
10.087387 1.0225337
10.078378 1.0221233
10.069369 1.024496
10.06036 1.0281558
10.051351 1.0276035
10.042342 1.0162819
10.033333 0.99064484
10.024324 0.95293325
10.015315 0.91099852
10.006306 0.87538985
9.997297 0.85545641
9.988288 0.8563666
9.979279 0.87795837
9.97027 0.91522775
9.961261 0.9597855
9.952252 1.0017637
9.943243 1.0319716
9.934234 1.0441421
9.925225 1.0367756
9.916216 1.0137534
9.907207 0.98313441
9.898198 0.95448276
9.889189 0.93598541
9.88018 0.93259028
9.871171 0.94539668
9.862162 0.97163012
9.853153 1.0047446
9.844144 1.0352343
9.835135 1.053194
9.826126 1.0525501
9.817117 1.0348917
9.808108 1.0099435
9.799099 0.99131573
9.79009 0.98942284
9.781081 1.0058009
9.772072 1.0323704
9.763063 1.0558956
9.754054 1.0646132
9.745045 1.0531499
9.736036 1.023569
9.727027 0.98291338
9.718018 0.93920794
9.709009 0.89813538
9.7 0.86192279
9.690991 0.83075583
9.681982 0.80556791
9.672973 0.79005206
9.663964 0.79011691
9.654955 0.81081577
9.645946 0.85272857
9.636937 0.91023356
9.627928 0.97271815
9.618919 1.0278772
9.60991 1.065411
9.600901 1.0798755
9.591892 1.0721283
9.582883 1.0489983
9.573874 1.0209242
9.564865 0.998057
9.555856 0.98647543
9.546847 0.98655597
9.537838 0.9943914
9.528829 1.0050968
9.51982 1.0155427
9.510811 1.0247412
9.501802 1.032259
9.492793 1.0366423
9.483784 1.0353915
9.474775 1.0261596
9.465766 1.0076822
9.456757 0.97961515
9.447748 0.94190339
9.438739 0.89479007
9.42973 0.83972397
9.420721 0.78037126
9.411712 0.72271113
9.402703 0.67380179
9.393694 0.63965088
9.384685 0.62319735
9.375676 0.62337511
9.366667 0.63552547
9.357658 0.65255863
9.348649 0.66605039
9.33964 0.66711558
9.330631 0.64763561
9.321622 0.60228683
9.312613 0.53082465
9.303604 0.43922821
9.294595 0.33855624
9.285586 0.24167866
9.276577 0.15943517
9.267568 0.098148124
9.258559 0.059512443
9.24955 0.042405511
9.240541 0.045116508
9.231532 0.066438532
9.222523 0.10489756
9.213514 0.15664933
9.204505 0.21366023
9.195495 0.26402316
9.186486 0.29519616
9.177477 0.29898322
9.168468 0.27556
9.159459 0.23410859
9.15045 0.18961429
9.141441 0.15752705
9.132432 0.14871504
9.123423 0.16634353
9.114414 0.20521597
9.105405 0.25363504
9.096396 0.29761064
9.087387 0.3263887
9.078378 0.33695087
9.069369 0.33475701
9.06036 0.32972035
9.051351 0.32949951
9.042342 0.33431636
9.033333 0.33672972
9.024324 0.32645896
9.015315 0.29693968
9.006306 0.24938286
8.997297 0.19222685
8.988288 0.13714735
8.979279 0.09465839
8.97027 0.071691508
8.961261 0.071396696
8.952252 0.093727592
8.943243 0.13536945
8.934234 0.18895669
8.925225 0.2429589
8.916216 0.28374261
8.907207 0.29983068
8.898198 0.28639167
8.889189 0.24725147
8.88018 0.19307582
8.871171 0.13684462
8.862162 0.089343932
8.853153 0.056969338
8.844144 0.04225261
8.835135 0.045751532
8.826126 0.067405426
8.817117 0.10622771
8.808108 0.1586505
8.799099 0.21711261
8.79009 0.2707693
8.781081 0.30902932
8.772072 0.3264574
8.763063 0.3259464
8.754054 0.31754467
8.745045 0.31303129
8.736036 0.3194292
8.727027 0.33568125
8.718018 0.3546605
8.709009 0.36891661
8.7 0.37589948
8.690991 0.37896571
8.681982 0.38388424
8.672973 0.39405829
8.663964 0.4083454
8.654955 0.42272027
8.645946 0.43361472
8.636937 0.4397635
8.627928 0.44148891
8.618919 0.43912956
8.60991 0.43279379
8.600901 0.42351151
8.591892 0.41380674
8.582883 0.40622621
8.573874 0.4009218
8.564865 0.39500988
8.555856 0.38504932
8.546847 0.37080961
8.537838 0.35681675
8.528829 0.34985159
8.51982 0.35417268
8.510811 0.36836827
8.501802 0.38638554
8.492793 0.40165457
8.483784 0.41063475
8.474775 0.41290878
8.465766 0.40832714
8.456757 0.39444706
8.447748 0.36706089
8.438739 0.32353549
8.42973 0.26602463
8.420721 0.20178889
8.411712 0.14041016
8.402703 0.090085069
8.393694 0.055473422
8.384685 0.037985468
8.375676 0.037549692
8.366667 0.054130593
8.357658 0.087759488
8.348649 0.13706176
8.33964 0.1975167
8.330631 0.26125949
8.321622 0.31951843
8.312613 0.36683551
8.303604 0.40428605
8.294595 0.43879975
8.285586 0.4780952
8.276577 0.52415612
8.267568 0.56983264
8.258559 0.60143908
8.24955 0.60622051
8.240541 0.58017847
8.231532 0.53137407
8.222523 0.47664079
8.213514 0.43369888
8.204505 0.41334145
8.195495 0.41600621
8.186486 0.43399046
8.177477 0.45698459
8.168468 0.47704418
8.159459 0.49051854
8.15045 0.49724786
8.141441 0.49896029
8.132432 0.49821113
8.123423 0.4977809
8.114414 0.50005401
8.105405 0.50660404
8.096396 0.51853142
8.087387 0.53729157
8.078378 0.56488838
8.069369 0.60270615
8.06036 0.64961024
8.051351 0.70077704
8.042342 0.74826601
8.033333 0.78326845
8.024324 0.79915814
8.015315 0.79411965
8.006306 0.77214458
7.997297 0.74175739
7.988288 0.71298927
7.979279 0.69411454
7.97027 0.68958679
7.961261 0.69956543
7.952252 0.72050592
7.943243 0.74625198
7.934234 0.76951484
7.925225 0.7837375
7.916216 0.78498159
7.907207 0.77317046
7.898198 0.75214568
7.889189 0.72843353
7.88018 0.70912931
7.871171 0.69974797
7.862162 0.70302267
7.853153 0.71915296
7.844144 0.7470155
7.835135 0.78510696
7.826126 0.83128294
7.817117 0.88162388
7.808108 0.92992341
7.799099 0.96916412
7.79009 0.99477125
7.781081 1.0076409
7.772072 1.0145309
7.763063 1.0248916
7.754054 1.0455375
7.745045 1.076054
7.736036 1.1076084
7.727027 1.1261219
7.718018 1.1185199
7.709009 1.0791206
7.7 1.0130229
7.690991 0.93479691
7.681982 0.86310189
7.672973 0.81379396
7.663964 0.79464945
7.654955 0.80385955
7.645946 0.83254309
7.636937 0.86966344
7.627928 0.90680114
7.618919 0.94057026
7.60991 0.9718067
7.600901 1.0023662
7.591892 1.0316819
7.582883 1.055395
7.573874 1.0670806
7.564865 1.0620135
7.555856 1.0405273
7.546847 1.0088839
7.537838 0.97731374
7.528829 0.95654439
7.51982 0.95455068
7.510811 0.97455575
7.501802 1.014415
7.492793 1.0671076
7.483784 1.122104
7.474775 1.1674852
7.465766 1.1926392
7.456757 1.1911346
7.447748 1.1630488
7.438739 1.1157431
7.42973 1.062236
7.420721 1.017228
7.411712 0.99219804
7.402703 0.99180805
7.393694 1.013269
7.384685 1.0485729
7.375676 1.0878813
7.366667 1.1221323
7.357658 1.1441665
7.348649 1.1491711
7.33964 1.1355636
7.330631 1.1062877
7.321622 1.069131
7.312613 1.0347091
7.303604 1.0124507
7.294595 1.0067373
7.285586 1.0155291
7.276577 1.0320809
7.267568 1.0483211
7.258559 1.0579151
7.24955 1.0580829
7.240541 1.0503318
7.231532 1.040143
7.222523 1.0350338
7.213514 1.0409028
7.204505 1.0582757
7.195495 1.0810804
7.186486 1.0992632
7.177477 1.103777
7.168468 1.0907508
7.159459 1.0624883
7.15045 1.0253612
7.141441 0.98651382
7.132432 0.95136633
7.123423 0.92273245
7.114414 0.90122734
7.105405 0.88627889
7.096396 0.87725413
7.087387 0.87439727
7.078378 0.87921102
7.069369 0.89386112
7.06036 0.91950926
7.051351 0.95420143
7.042342 0.99162037
7.033333 1.0220196
7.024324 1.0356536
7.015315 1.027379
7.006306 0.99987494
6.997297 0.96318328
6.988288 0.93018459
6.979279 0.91016259
6.97027 0.9040889
6.961261 0.90451228
6.952252 0.90025984
6.943243 0.88327059
6.934234 0.85368984
6.925225 0.82048087
6.916216 0.79730126
6.907207 0.79576776
6.898198 0.81952104
6.889189 0.86223888
6.88018 0.91080162
6.871171 0.95186198
6.862162 0.97790946
6.853153 0.98930316
6.844144 0.99160845
6.835135 0.99074827
6.826126 0.98955412
6.817117 0.98767254
6.808108 0.98398585
6.799099 0.97896632
6.79009 0.97484919
6.781081 0.97354426
6.772072 0.97409914
6.763063 0.97188861
6.754054 0.96043617
6.745045 0.93494126
6.736036 0.89548418
6.727027 0.84808595
6.718018 0.80293748
6.709009 0.77043772
6.7 0.75674447
6.690991 0.76111135
6.681982 0.77685342
6.672973 0.79587788
6.663964 0.81406174
6.654955 0.83353094
6.645946 0.8598263
6.636937 0.89599691
6.627928 0.93836862
6.618919 0.97745288
6.60991 1.0032175
6.600901 1.0105455
6.591892 1.0010013
6.582883 0.98030608
6.573874 0.95405427
6.564865 0.92482943
6.555856 0.89219295
6.546847 0.85490715
6.537838 0.81369452
6.528829 0.77293069
6.51982 0.74026883
6.510811 0.72397457
6.501802 0.7288643
6.492793 0.75296418
6.483784 0.78729174
6.474775 0.81961135
6.465766 0.84031729
6.456757 0.84687375
6.447748 0.84405014
6.438739 0.83994344
6.42973 0.84038548
6.420721 0.84513773
6.411712 0.8480711
6.402703 0.84115161
6.393694 0.81978667
6.384685 0.78628795
6.375676 0.74953292
6.366667 0.72141378
6.357658 0.71232813
6.348649 0.72768093
6.33964 0.76608267
6.330631 0.81929218
6.321622 0.87418756
6.312613 0.91690505
6.303604 0.93802992
6.294595 0.93636541
6.285586 0.91899159
6.276577 0.89739055
6.267568 0.88188494
6.258559 0.87755477
6.24955 0.88345176
6.240541 0.89449531
6.231532 0.90399014
6.222523 0.90535254
6.213514 0.89336776
6.204505 0.86598276
6.195495 0.8263345
6.186486 0.78294672
6.177477 0.74627608
6.168468 0.72261444
6.159459 0.70937102
6.15045 0.69581589
6.141441 0.66978579
6.132432 0.62632049
6.123423 0.57239379
6.114414 0.52429603
6.105405 0.4990017
6.096396 0.5046331
6.087387 0.53557155
6.078378 0.5749333
6.069369 0.6029687
6.06036 0.60683181
6.051351 0.58662641
6.042342 0.55478176
6.033333 0.52943505
6.024324 0.52560214
6.015315 0.54872811
6.006306 0.59331529
5.997297 0.64614543
5.988288 0.6914345
5.979279 0.71538296
5.97027 0.70925998
5.961261 0.67145797
5.952252 0.60874134
5.943243 0.53585469
5.934234 0.47233749
5.925225 0.43660377
5.916216 0.43930888
5.907207 0.4791218
5.898198 0.54319933
5.889189 0.61227106
5.88018 0.66780087
5.871171 0.69779072
5.862162 0.69897807
5.853153 0.67549041
5.844144 0.63570427
5.835135 0.58904591
5.826126 0.54335861
5.817117 0.50280555
5.808108 0.46678282
5.799099 0.43094053
5.79009 0.3906691
5.781081 0.34541926
5.772072 0.300888
5.763063 0.26704459
5.754054 0.25271658
5.745045 0.25989475
5.736036 0.28128174
5.727027 0.30275035
5.718018 0.30952131
5.709009 0.29271277
5.7 0.2527499
5.690991 0.19809388
5.681982 0.14055708
5.672973 0.090187626
5.663964 0.052305805
5.654955 0.02741795
5.645946 0.0130056
5.636937 0.0056465925
5.627928 0.0024623203
5.618919 0.001723038
5.60991 0.0029531539
5.600901 0.0069211687
5.591892 0.015643779
5.582883 0.032200085
5.573874 0.059946008
5.564865 0.10085895
5.555856 0.15334919
5.546847 0.21069643
5.537838 0.26160205
5.528829 0.29351705
5.51982 0.29760059
5.510811 0.27267323
5.501802 0.22576647
5.492793 0.16892137
5.483784 0.11421362
5.474775 0.069784554
5.465766 0.038530913
5.456757 0.019225335
5.447748 0.0086700613
5.438739 0.0035401304
5.42973 0.0013342358
5.420721 0.00055756664
5.411712 0.00054679964
5.402703 0.0012918587
5.393694 0.0034325083
5.384685 0.0084327038
5.375676 0.018760383
5.366667 0.037723213
5.357658 0.068547731
5.348649 0.11256109
5.33964 0.16702975
5.330631 0.22398025
5.321622 0.27141637
5.312613 0.29721645
5.303604 0.294117
5.294595 0.26301341
5.285586 0.21254267
5.276577 0.15521181
5.267568 0.10242684
5.258559 0.061081963
5.24955 0.032917163
5.240541 0.016030301
5.231532 0.0070545764
5.222523 0.0028054983
5.213514 0.0010082392
5.204505 0.0003274952
5.195495 9.646717e-05
5.186486 2.7374526e-05
5.177477 1.46412e-05
5.168468 3.6153931e-05
5.159459 0.00012872564
5.15045 0.00042813418
5.141441 0.0012889198
5.132432 0.0035063521
5.123423 0.0086184425
5.114414 0.019140108
5.105405 0.038406279
5.096396 0.069630946
5.087387 0.11406304
5.078378 0.1688229
5.069369 0.22576972
5.06036 0.27281123
5.051351 0.2979
5.042342 0.29407744
5.033333 0.26280109
5.024324 0.21359641
5.015315 0.16037836
5.006306 0.11674536
4.997297 0.092614648
4.988288 0.092949743
4.979279 0.11768431
4.97027 0.16172002
4.961261 0.21501732
4.952252 0.26391676
4.943243 0.29455781
4.934234 0.29759243
4.925225 0.2717996
4.916216 0.22432911
4.907207 0.16729559
4.898198 0.11272797
4.889189 0.068631657
4.88018 0.037754913
4.871171 0.01877099
4.862162 0.0084541315
4.853153 0.0035223803
4.844144 0.0016035966
4.835135 0.0014878594
4.826126 0.0030936403
4.817117 0.0074607886
4.808108 0.016793823
4.799099 0.034278869
4.79009 0.063245061
4.781081 0.10543923
4.772072 0.15883473
4.763063 0.21621177
4.754054 0.2659971
4.745045 0.29590624
4.736036 0.29808915
4.727027 0.27309037
4.718018 0.23031428
4.709009 0.18472187
4.7 0.15156732
4.690991 0.14155354
4.681982 0.15784914
4.672973 0.19528101
4.663964 0.24167192
4.654955 0.28134195
4.645946 0.30023932
4.636937 0.29095248
4.627928 0.25519421
4.618919 0.20236087
4.60991 0.14501954
4.600901 0.093915116
4.591892 0.054977183
4.582883 0.02916105
4.573874 0.014250479
4.564865 0.0071262359
4.555856 0.0054643986
4.546847 0.0086055444
4.537838 0.017755178
4.528829 0.035603364
4.51982 0.065215676
4.510811 0.10810316
4.501802 0.16194593
4.492793 0.21921523
4.483784 0.26813265
4.474775 0.29639769
4.465766 0.29626201
4.456757 0.26823345
4.447748 0.22124423
4.438739 0.16929708
4.42973 0.12667312
4.420721 0.10410021
4.411712 0.10687281
4.402703 0.13435262
4.393694 0.18001279
4.384685 0.23214789
4.375676 0.27616074
4.366667 0.29874125
4.357658 0.29257097
4.348649 0.25904847
4.33964 0.20728429
4.330631 0.1498765
4.321622 0.097918833
4.312613 0.057804221
4.303604 0.030832735
4.294595 0.014860153
4.285586 0.0064713199
4.276577 0.0025463677
4.267568 0.000905331
4.258559 0.00029084172
4.24955 8.4424717e-05
4.240541 2.2139832e-05
4.231532 5.2453227e-06
4.222523 1.1213405e-06
4.213514 2.1789081e-07
4.204505 3.720087e-08
4.195495 5.31441e-09
4.186486 0
4.177477 0
4.168468 0
4.159459 0
4.15045 5.31441e-09
4.141441 4.251528e-08
4.132432 2.1789081e-07
4.123423 1.0841396e-06
4.114414 4.8679996e-06
4.105405 1.9700518e-05
4.096396 7.2079343e-05
4.087387 0.00023839912
4.078378 0.00071300782
4.069369 0.0019290086
4.06036 0.0047235273
4.051351 0.010477375
4.042342 0.021077407
4.033333 0.038522357
4.024324 0.064120647
4.015315 0.097525615
4.006306 0.13613493
3.997297 0.17534084
3.988288 0.20964511
3.979279 0.23407742
3.97027 0.24521908
3.961261 0.24158446
3.952252 0.22365187
3.943243 0.19386495
3.934234 0.15648473
3.925225 0.11690466
3.916216 0.080364992
3.907207 0.050588331
3.898198 0.02904764
3.889189 0.015170536
3.88018 0.0071915393
3.871171 0.0030898777
3.862162 0.0012020505
3.853153 0.0004231227
3.844144 0.00013469904
3.835135 3.8768621e-05
3.826126 1.008675e-05
3.817117 2.3702269e-06
3.808108 5.0486895e-07
3.799099 9.565938e-08
3.79009 1.594323e-08
3.781081 0
3.772072 0
3.763063 0
3.754054 0
3.745045 0
3.736036 0
3.727027 0
3.718018 0
3.709009 0
3.7 0
