# Supplementary material for: Structural motifs of gold cluster anions with 17 to 69 atoms
Source: Nat Commun. 2026 Apr 10;17:5099. doi: 10.1038/s41467-026-71649-9 (PMC13246909; doi:10.1038/s41467-026-71649-9)
Supplement: Supplementary file 5 — Source Data [file 41467_2026_71649_MOESM5_ESM.zip › SupplementaryFigure6/39_th_blue.dat]

12.7 0.0052653952
12.695498 0.009611897
12.690995 0.016773952
12.686493 0.027984014
12.681991 0.044630644
12.677489 0.068046311
12.672986 0.099180076
12.668484 0.13819511
12.663982 0.18408114
12.65948 0.23440903
12.654977 0.28535651
12.650475 0.33208527
12.645973 0.36945357
12.641471 0.39293301
12.636968 0.3995081
12.632466 0.38831222
12.627964 0.3608153
12.623462 0.32050678
12.618959 0.27216854
12.614457 0.22094645
12.609955 0.17146857
12.605453 0.12721268
12.60095 0.090224551
12.596448 0.061174073
12.591946 0.039651398
12.587444 0.024569591
12.582941 0.014554112
12.578439 0.0082417996
12.573937 0.0044617607
12.569435 0.0023090846
12.564932 0.0011424068
12.56043 0.00054032138
12.555928 0.00024430343
12.551426 0.00010559733
12.546923 4.3636621e-05
12.542421 1.7234632e-05
12.537919 6.5101523e-06
12.533417 2.3489692e-06
12.528914 8.1310473e-07
12.524412 2.657205e-07
12.51991 8.503056e-08
12.515408 2.657205e-08
12.510905 5.31441e-09
12.506403 0
12.501901 0
12.497399 0
12.492896 0
12.488394 0
12.483892 0
12.47939 0
12.474887 0
12.470385 0
12.465883 0
12.461381 0
12.456878 0
12.452376 0
12.447874 0
12.443372 0
12.438869 0
12.434367 0
12.429865 0
12.425363 0
12.42086 0
12.416358 0
12.411856 0
12.407354 0
12.402851 0
12.398349 0
12.393847 0
12.389345 0
12.384842 0
12.38034 0
12.375838 0
12.371336 0
12.366833 0
12.362331 0
12.357829 0
12.353327 0
12.348824 0
12.344322 0
12.33982 0
12.335318 0
12.330815 0
12.326313 0
12.321811 0
12.317309 0
12.312806 0
12.308304 0
12.303802 0
12.2993 0
12.294797 0
12.290295 0
12.285793 0
12.281291 0
12.276788 0
12.272286 0
12.267784 0
12.263282 0
12.258779 0
12.254277 0
12.249775 0
12.245273 0
12.24077 0
12.236268 0
12.231766 0
12.227264 0
12.222761 0
12.218259 0
12.213757 0
12.209255 0
12.204752 0
12.20025 0
12.195748 0
12.191246 0
12.186743 0
12.182241 0
12.177739 0
12.173237 0
12.168734 0
12.164232 0
12.15973 0
12.155228 0
12.150725 0
12.146223 0
12.141721 0
12.137219 0
12.132716 0
12.128214 0
12.123712 0
12.11921 0
12.114707 0
12.110205 0
12.105703 0
12.101201 0
12.096698 0
12.092196 0
12.087694 0
12.083192 0
12.078689 0
12.074187 0
12.069685 0
12.065183 0
12.06068 0
12.056178 0
12.051676 0
12.047174 0
12.042671 0
12.038169 0
12.033667 0
12.029165 0
12.024662 0
12.02016 0
12.015658 0
12.011156 0
12.006653 0
12.002151 0
11.997649 0
11.993147 0
11.988644 0
11.984142 0
11.97964 0
11.975138 0
11.970635 0
11.966133 0
11.961631 0
11.957129 0
11.952626 0
11.948124 0
11.943622 0
11.93912 0
11.934617 0
11.930115 0
11.925613 0
11.921111 0
11.916608 0
11.912106 0
11.907604 0
11.903102 0
11.898599 0
11.894097 0
11.889595 0
11.885093 0
11.88059 0
11.876088 0
11.871586 0
11.867084 0
11.862581 5.31441e-09
11.858079 1.062882e-08
11.853577 4.251528e-08
11.849075 1.3817466e-07
11.844572 4.3578162e-07
11.84007 1.296716e-06
11.835568 3.6828861e-06
11.831066 9.9964052e-06
11.826563 2.5966207e-05
11.822061 6.4458479e-05
11.817559 0.00015298061
11.813057 0.00034708412
11.808554 0.00075278086
11.804052 0.001560805
11.79955 0.0030936722
11.795048 0.0058620068
11.790545 0.01061851
11.786043 0.018387673
11.781541 0.030439405
11.777039 0.048171768
11.772536 0.072878157
11.768034 0.10540309
11.763532 0.14573563
11.75903 0.19263922
11.754527 0.24344999
11.750025 0.29416996
11.745523 0.33992436
11.741021 0.37575039
11.736518 0.39756981
11.732016 0.4031125
11.727514 0.39254245
11.723012 0.3686029
11.718509 0.33622365
11.714007 0.30167441
11.709505 0.2714542
11.705003 0.25114939
11.7005 0.24447313
11.695998 0.25264079
11.691496 0.27416855
11.686993 0.30512133
11.682491 0.3397791
11.677989 0.37162915
11.673487 0.39452496
11.668984 0.4037971
11.664482 0.39708798
11.65998 0.37473055
11.655478 0.33960053
11.650975 0.29650721
11.646473 0.25130081
11.641971 0.20992169
11.637469 0.17758384
11.632966 0.15819651
11.628464 0.1540286
11.623962 0.16555747
11.61946 0.19144018
11.614957 0.22859053
11.610455 0.27240157
11.605953 0.31717874
11.601451 0.35681571
11.596948 0.38566047
11.592446 0.39942012
11.587944 0.39589039
11.583442 0.37530732
11.578939 0.34021127
11.574437 0.29485297
11.569935 0.24430496
11.565433 0.19351623
11.56093 0.14653973
11.556428 0.10608251
11.551926 0.073414434
11.547424 0.048569971
11.542921 0.030718687
11.538419 0.018573161
11.533917 0.010735379
11.529415 0.0059319444
11.524912 0.0031334665
11.52041 0.0015823443
11.515908 0.00076388266
11.511406 0.00035253139
11.506903 0.00015553152
11.502401 6.5595763e-05
11.497899 2.6449819e-05
11.493397 1.0193038e-05
11.488894 3.7572879e-06
11.484392 1.3232881e-06
11.47989 4.4641044e-07
11.475388 1.4348907e-07
11.470885 4.251528e-08
11.466383 1.062882e-08
11.461881 5.31441e-09
11.457379 0
11.452876 0
11.448374 5.31441e-09
11.443872 2.657205e-08
11.43937 9.034497e-08
11.434867 2.8697814e-07
11.430365 8.6093442e-07
11.425863 2.4924583e-06
11.421361 6.8927898e-06
11.416858 1.8207169e-05
11.412356 4.5980275e-05
11.407854 0.00011099677
11.403352 0.00025614925
11.398849 0.00056510247
11.394347 0.0011917936
11.389845 0.0024028201
11.385343 0.0046310991
11.38084 0.0085328061
11.376338 0.015029502
11.371836 0.025307194
11.367334 0.040737328
11.362831 0.062689508
11.358329 0.092227222
11.353827 0.12971792
11.349325 0.17443893
11.344822 0.22430349
11.34032 0.27584221
11.335818 0.32453772
11.331316 0.36552035
11.326813 0.39451472
11.322311 0.40882008
11.317809 0.4080572
11.313307 0.39444822
11.308804 0.3725084
11.304302 0.34818666
11.2998 0.32764128
11.295298 0.31593601
11.290795 0.31596232
11.286293 0.32784105
11.281791 0.34894691
11.277289 0.37455977
11.272786 0.39900522
11.268284 0.41702971
11.263782 0.42509024
11.25928 0.42224819
11.254777 0.41044517
11.250275 0.39409156
11.245773 0.37907203
11.241271 0.37141916
11.236768 0.37598055
11.232266 0.39538972
11.227764 0.42955511
11.223262 0.47573912
11.218759 0.529154
11.214257 0.58389427
11.209755 0.63398022
11.205253 0.67430547
11.20075 0.70134424
11.196248 0.71354747
11.191746 0.71141313
11.187244 0.6972459
11.182741 0.67463604
11.178239 0.64771171
11.173737 0.62026867
11.169235 0.59494367
11.164732 0.57263834
11.16023 0.55237768
11.155728 0.5316846
11.151226 0.50739518
11.146723 0.47668852
11.142221 0.43802741
11.137719 0.39173923
11.133217 0.34009861
11.128714 0.28694621
11.124212 0.23701926
11.11971 0.19522338
11.115208 0.16603253
11.110705 0.15309558
11.106203 0.15901262
11.101701 0.18517598
11.097199 0.23157644
11.092696 0.29654831
11.088194 0.37652909
11.083692 0.46599032
11.07919 0.55771332
11.074687 0.64351739
11.070185 0.71541236
11.065683 0.76698695
11.061181 0.79471661
11.056678 0.79883279
11.052176 0.7834653
11.047674 0.75593918
11.043172 0.72532926
11.038669 0.70058364
11.034167 0.68865715
11.029665 0.69310716
11.025163 0.71349244
11.02066 0.74571164
11.016158 0.78317699
11.011656 0.81850743
11.007154 0.84529951
11.002651 0.85952926
10.998149 0.86025435
10.993647 0.84949124
10.989145 0.8313752
10.984642 0.81090129
10.98014 0.79263354
10.975638 0.7797325
10.971136 0.77350881
10.966633 0.77352171
10.962131 0.77807653
10.957629 0.78488971
10.953127 0.79169878
10.948624 0.79667433
10.944122 0.79859694
10.93962 0.79684945
10.935118 0.79132207
10.930615 0.78232891
10.926113 0.77059895
10.921611 0.75734661
10.917109 0.74436302
10.912606 0.73402375
10.908104 0.72910693
10.903602 0.7323708
10.8991 0.74594233
10.894597 0.77067726
10.890095 0.80571279
10.885593 0.84840687
10.881091 0.89474069
10.876588 0.94009766
10.872086 0.98019181
10.867584 1.0118635
10.863082 1.0335139
10.858579 1.0450856
10.854077 1.0476602
10.849575 1.04286
10.845073 1.0322769
10.84057 1.0170996
10.836068 0.99800018
10.831566 0.97523216
10.827064 0.94882323
10.822561 0.91874375
10.818059 0.88498933
10.813557 0.84759494
10.809055 0.80665683
10.804552 0.76244185
10.80005 0.71560638
10.795548 0.66745604
10.791046 0.62010441
10.786543 0.5763812
10.782041 0.53941814
10.777539 0.51197695
10.773037 0.49572034
10.768534 0.49069119
10.764032 0.49521878
10.75953 0.50631975
10.755028 0.52046829
10.750525 0.53445861
10.746023 0.54604509
10.741521 0.55414462
10.737019 0.55857981
10.732516 0.55954583
10.728014 0.55710247
10.723512 0.55097153
10.71901 0.54076545
10.714507 0.52655789
10.710005 0.50952768
10.705503 0.49234636
10.701001 0.47906204
10.696498 0.47442172
10.691996 0.4827919
10.687494 0.50699691
10.682991 0.54743985
10.678489 0.60179162
10.673987 0.66536284
10.669485 0.73206943
10.664982 0.79572956
10.66048 0.85133556
10.655978 0.89595403
10.651476 0.92901818
10.646973 0.9519569
10.642471 0.96730543
10.637969 0.9776009
10.633467 0.98443174
10.628964 0.98795362
10.624462 0.98702144
10.61996 0.97986823
10.615458 0.9650674
10.610955 0.94241669
10.606453 0.91341975
10.601951 0.88119934
10.597449 0.84988873
10.592946 0.82372861
10.588444 0.8061736
10.583942 0.79926268
10.57944 0.80336798
10.574937 0.81727964
10.570435 0.83848718
10.565933 0.86351601
10.561431 0.88825506
10.556928 0.90830629
10.552426 0.91943524
10.547924 0.91816764
10.543422 0.90247558
10.538919 0.8723855
10.534417 0.8302832
10.529915 0.78073262
10.525413 0.7297583
10.52091 0.68372015
10.516408 0.64805895
10.511906 0.62625029
10.507404 0.61924668
10.502901 0.62553232
10.498399 0.64172429
10.493897 0.66350095
10.489395 0.68657575
10.484892 0.70747485
10.48039 0.72398574
10.475888 0.73526412
10.471386 0.74167022
10.466883 0.74443287
10.462381 0.74522755
10.457879 0.74573331
10.453377 0.74722426
10.448874 0.75025582
10.444372 0.75450661
10.43987 0.75881934
10.435368 0.76144652
10.430865 0.76046309
10.426363 0.75427314
10.421861 0.74211732
10.417359 0.72447868
10.412856 0.70328315
10.408354 0.68180429
10.403852 0.66422467
10.39935 0.65488669
10.394847 0.65737103
10.390345 0.67363277
10.385843 0.70345555
10.381341 0.74442257
10.376838 0.79245634
10.372336 0.84279412
10.367834 0.89111232
10.363332 0.93445334
10.358829 0.97166933
10.354327 1.0032629
10.349825 1.0307155
10.345323 1.0555716
10.34082 1.0786292
10.336318 1.0995328
10.331816 1.1169054
10.327314 1.1289446
10.322811 1.1342354
10.318309 1.1324606
10.313807 1.124747
10.309305 1.1135309
10.304802 1.1020042
10.3003 1.0933352
10.295798 1.0899075
10.291296 1.0927915
10.286793 1.1015733
10.282291 1.1145571
10.277789 1.1292579
10.273287 1.1430273
10.268784 1.1536208
10.264282 1.159537
10.25978 1.1600359
10.255278 1.1548629
10.250775 1.1438271
10.246273 1.1264526
10.241771 1.1019024
10.237269 1.0692624
10.232766 1.0281017
10.228264 0.97908863
10.223762 0.9243822
10.21926 0.86759246
10.214757 0.81327226
10.210255 0.76609619
10.205753 0.73001475
10.201251 0.7076778
10.196748 0.70029705
10.192246 0.70791995
10.187744 0.7299091
10.183242 0.76534607
10.178739 0.81314218
10.174237 0.87180781
10.169735 0.93902328
10.165233 1.0112761
10.16073 1.0838243
10.156228 1.1511175
10.151726 1.2076209
10.147224 1.2488191
10.142721 1.2721014
10.138219 1.277268
10.133717 1.2665196
10.129215 1.2439495
10.124712 1.2146884
10.12021 1.1839182
10.115708 1.1559705
10.111206 1.1336762
10.106703 1.1180601
10.102201 1.1084116
10.097699 1.1026972
10.093197 1.098232
10.088694 1.0924695
10.084192 1.0837345
10.07969 1.0717132
10.075188 1.0575636
10.070685 1.0436076
10.066183 1.0326906
10.061681 1.0274014
10.057179 1.0293836
10.052676 1.0389334
10.048174 1.0549705
10.043672 1.0753461
10.03917 1.0973584
10.034667 1.1183091
10.030165 1.1359619
10.025663 1.1488287
10.021161 1.1562728
10.016658 1.1584668
10.012156 1.1562581
10.007654 1.1509834
10.003152 1.1442594
9.998649 1.1377604
9.994147 1.1329947
9.989645 1.1310997
9.985143 1.132688
9.98064 1.1377846
9.976138 1.1458867
9.971636 1.1561516
9.967134 1.1676852
9.962631 1.179862
9.958129 1.192582
9.953627 1.2063656
9.949125 1.2222175
9.944622 1.2412536
9.94012 1.2641696
9.935618 1.2907056
9.931116 1.3192962
9.926613 1.3470676
9.922111 1.3702383
9.917609 1.38485
9.913107 1.3876327
9.908604 1.3767585
9.904102 1.3522832
9.8996 1.3161863
9.895098 1.2720513
9.890595 1.2245224
9.886093 1.178686
9.881591 1.1394821
9.877089 1.111177
9.872586 1.0968852
9.868084 1.0981359
9.863582 1.1145353
9.85908 1.1436318
9.854577 1.1811115
9.850075 1.2213965
9.845573 1.258596
9.841071 1.2876219
9.836568 1.3051699
9.832066 1.3102634
9.827564 1.3041655
9.823062 1.2896671
9.818559 1.2699852
9.814057 1.2476575
9.809555 1.2238291
9.805053 1.1981743
9.80055 1.169449
9.796048 1.1364213
9.791546 1.0987962
9.787044 1.0577882
9.782541 1.0161637
9.778039 0.97779712
9.773537 0.94694487
9.769035 0.92748238
9.764532 0.9222871
9.76003 0.93283729
9.755528 0.9590129
9.751026 0.99906173
9.746523 1.0497177
9.742021 1.1064848
9.737519 1.1640937
9.733017 1.2170902
9.728514 1.2604685
9.724012 1.2902333
9.71951 1.3038055
9.715008 1.3002369
9.710505 1.2802474
9.706003 1.2461124
9.701501 1.2014119
9.696998 1.150627
9.692496 1.098576
9.687994 1.0497323
9.683492 1.0075359
9.678989 0.97386641
9.674487 0.94884236
9.669985 0.93103588
9.665483 0.91807025
9.66098 0.90744164
9.656478 0.8973284
9.651976 0.88715012
9.647474 0.87771496
9.642971 0.87092097
9.638469 0.86911216
9.633967 0.87428936
9.629465 0.88740886
9.624962 0.90796136
9.62046 0.93392841
9.615958 0.96210023
9.611456 0.98864812
9.606953 1.009801
9.602451 1.0224816
9.597949 1.0247932
9.593447 1.0162915
9.588944 0.99801129
9.584442 0.97224463
9.57994 0.94210266
9.575438 0.91093074
9.570935 0.88168931
9.566433 0.85643331
9.561931 0.83600807
9.557429 0.82002557
9.552926 0.80711162
9.548424 0.79534671
9.543922 0.78278439
9.53942 0.76792393
9.534917 0.75003187
9.530415 0.72923847
9.525913 0.70637941
9.521411 0.682612
9.516908 0.65890747
9.512406 0.63558396
9.507904 0.61206531
9.503402 0.58700139
9.498899 0.55876538
9.494397 0.52619368
9.489895 0.48931598
9.485393 0.44979426
9.48089 0.4108676
9.476388 0.37675869
9.471886 0.35167802
9.467384 0.33869705
9.462881 0.33881143
9.458379 0.35046855
9.453877 0.36971046
9.449375 0.39092063
9.444872 0.4080046
9.44037 0.41572004
9.435868 0.41083305
9.431366 0.39282482
9.426863 0.36399357
9.422361 0.32895358
9.417859 0.29367578
9.413357 0.26430218
9.408854 0.24598377
9.404352 0.24195041
9.39985 0.25295304
9.395348 0.27714982
9.390845 0.31045024
9.386343 0.34727538
9.381841 0.38162727
9.377339 0.40828563
9.372836 0.4238876
9.368334 0.42762951
9.363832 0.42138687
9.35933 0.40918068
9.354827 0.39609299
9.350325 0.38689751
9.345823 0.38476555
9.341321 0.39039912
9.336818 0.40182917
9.332316 0.41493249
9.327814 0.42451973
9.323312 0.4256914
9.318809 0.41509643
9.314307 0.39177386
9.309805 0.35739667
9.305303 0.31591445
9.3008 0.27274815
9.296298 0.23377467
9.291796 0.20433612
9.287294 0.18843797
9.282791 0.18820969
9.278289 0.20363362
9.273787 0.232527
9.269285 0.27077556
9.264782 0.31283297
9.26028 0.35248446
9.255778 0.38381386
9.251276 0.40223021
9.246773 0.40534468
9.242271 0.3934809
9.237769 0.36966793
9.233267 0.33908766
9.228764 0.30808414
9.224262 0.28294404
9.21976 0.26869876
9.215258 0.26817799
9.210755 0.28148255
9.206253 0.30596372
9.201751 0.33671147
9.197249 0.36746901
9.192746 0.39180972
9.188244 0.40434874
9.183742 0.40173782
9.17924 0.38323133
9.174737 0.35071356
9.170235 0.30821849
9.165733 0.26110309
9.161231 0.21510766
9.156728 0.17552597
9.152226 0.1466236
9.147724 0.13132837
9.143222 0.131121
9.138719 0.14601806
9.134217 0.17456968
9.129715 0.21387009
9.125213 0.25965403
9.12071 0.3065845
9.116208 0.34880198
9.111706 0.38071196
9.107204 0.39787452
9.102701 0.39778008
9.098199 0.38029043
9.093697 0.34760571
9.089195 0.30375561
9.084692 0.25375541
9.08019 0.20265755
9.075688 0.15473768
9.071186 0.11298547
9.066683 0.078959867
9.062181 0.052962172
9.057679 0.034412171
9.053177 0.022296453
9.048674 0.015581972
9.044172 0.013530568
9.03967 0.015888428
9.035168 0.022946039
9.030665 0.035469393
9.026163 0.054501666
9.021661 0.081040852
9.017159 0.11562155
9.012656 0.15786855
9.008154 0.20613186
9.003652 0.25733563
8.99915 0.30715344
8.994647 0.35055229
8.990145 0.38263926
8.985643 0.39963512
8.981141 0.3997326
8.976638 0.38360585
8.972136 0.35442627
8.967634 0.31737485
8.963132 0.2787732
8.958629 0.24503537
8.954127 0.22165215
8.949625 0.21237116
8.945123 0.21866716
8.94062 0.23954071
8.936118 0.27165424
8.931616 0.30979998
8.927114 0.34766933
8.922611 0.37884255
8.918109 0.39784896
8.913607 0.40109329
8.909105 0.38744038
8.904602 0.35831834
8.9001 0.31732517
8.895598 0.26946207
8.891096 0.2202142
8.886593 0.17471838
8.882091 0.13719409
8.877589 0.11069793
8.873087 0.09714227
8.868584 0.097442104
8.864082 0.11164474
8.85958 0.13895317
8.855078 0.17764847
8.850575 0.22500903
8.846073 0.27737337
8.841571 0.33047271
8.837069 0.3800675
8.832566 0.42278797
8.828064 0.4569539
8.823562 0.48309049
8.81906 0.50390272
8.814557 0.52361777
8.810055 0.54680966
8.805553 0.57700829
8.801051 0.61549591
8.796548 0.66066544
8.792046 0.70816256
8.787544 0.75180651
8.783042 0.78505437
8.778539 0.80261275
8.774037 0.80175461
8.769535 0.78297874
8.765033 0.74983207
8.76053 0.70794749
8.756028 0.66356949
8.751526 0.62198263
8.747024 0.58628172
8.742521 0.55681605
8.738019 0.53143354
8.733517 0.50640779
8.729015 0.47773145
8.724512 0.44236917
8.72001 0.39910915
8.715508 0.34881241
8.711006 0.29406649
8.706503 0.2384306
8.702001 0.18555048
8.697499 0.13840858
8.692996 0.098879041
8.688494 0.067630996
8.683992 0.044315531
8.67949 0.027914295
8.674987 0.017125096
8.670485 0.010695027
8.665983 0.0076599514
8.661481 0.0074884714
8.656978 0.010147451
8.652476 0.016104219
8.647974 0.026265658
8.643472 0.041838469
8.638969 0.064090164
8.634467 0.094005509
8.629965 0.1318699
8.625463 0.17685929
8.62096 0.22675752
8.616458 0.27793084
8.611956 0.32564937
8.607454 0.36475535
8.602951 0.39056329
8.598449 0.39977994
8.593947 0.39119633
8.589445 0.36595237
8.584942 0.32729743
8.58044 0.27992163
8.575938 0.22905726
8.571436 0.1796013
8.566933 0.13547607
8.562431 0.099345577
8.557929 0.072683958
8.553427 0.056091302
8.548924 0.049698263
8.544422 0.053500607
8.53992 0.067506995
8.535418 0.091651752
8.530915 0.12550267
8.526413 0.1678665
8.521911 0.2164462
8.517409 0.26771607
8.512906 0.31714163
8.508404 0.35977872
8.503902 0.39116299
8.4994 0.40828505
8.494897 0.41038287
8.490395 0.3993031
8.485893 0.37928688
8.481391 0.3561927
8.476888 0.33632656
8.472386 0.32516014
8.467884 0.32624821
8.463382 0.34060472
8.458879 0.36667946
8.454377 0.40092474
8.449875 0.43879011
8.445373 0.47587067
8.44087 0.50889483
8.436368 0.53629054
8.431866 0.55820691
8.427364 0.57604888
8.422861 0.59174055
8.418359 0.60700378
8.413857 0.62289351
8.409355 0.63969387
8.404852 0.65711497
8.40035 0.67461683
8.395848 0.69167024
8.391346 0.70783951
8.386843 0.72268796
8.382341 0.73560155
8.377839 0.74565767
8.373337 0.7516349
8.368834 0.75219316
8.364332 0.74618848
8.35983 0.7330411
8.355328 0.71305397
8.350825 0.68757557
8.346323 0.65892108
8.341821 0.6300174
8.337319 0.60382223
8.332816 0.5826655
8.328314 0.56772811
8.323812 0.5588643
8.31931 0.55487031
8.314807 0.55413257
8.310305 0.55542269
8.305803 0.55852212
8.301301 0.56440444
8.296798 0.57486649
8.292296 0.59171521
8.287794 0.6157937
8.283292 0.64619675
8.278789 0.67996034
8.274287 0.71234724
8.269785 0.73766103
8.265283 0.75037316
8.26078 0.74628312
8.256278 0.72345242
8.251776 0.68273234
8.247274 0.62780697
8.242771 0.56476843
8.238269 0.50131315
8.233767 0.44569459
8.229265 0.40558812
8.224762 0.38702516
8.22026 0.39353933
8.215758 0.42564334
8.211256 0.48072268
8.206753 0.55338673
8.202251 0.63625479
8.197749 0.72107497
8.193247 0.79999074
8.188744 0.86671095
8.184242 0.91733496
8.17974 0.95065175
8.175238 0.96786195
8.170735 0.97182705
8.166233 0.96607801
8.161731 0.95387089
8.157229 0.93754221
8.152726 0.91830637
8.148224 0.89649323
8.143722 0.87209152
8.13922 0.84538205
8.134717 0.81743004
8.130215 0.79025879
8.125713 0.76663044
8.121211 0.74948673
8.116708 0.74121704
8.112206 0.74298611
8.107704 0.7543441
8.103202 0.77325632
8.098699 0.79655673
8.094197 0.82069435
8.089695 0.84255437
8.085193 0.86012189
8.08069 0.87281564
8.076188 0.88142548
8.071686 0.88770335
8.067184 0.89374702
8.062681 0.90135721
8.058179 0.91153528
8.053677 0.92422991
8.049175 0.93836154
8.044672 0.95208051
8.04017 0.96317172
8.035668 0.9695138
8.031166 0.9695217
8.026663 0.96252813
8.022161 0.94906838
8.017659 0.93102159
8.013157 0.91154343
8.008654 0.89472758
8.004152 0.8849786
7.99965 0.88616639
7.995148 0.90073279
7.990645 0.92898736
7.986143 0.96881809
7.981641 1.0159416
7.977139 1.0646561
7.972636 1.1088998
7.968134 1.1433266
7.963632 1.1641231
7.95913 1.1694056
7.954627 1.1591933
7.950125 1.1350952
7.945623 1.099909
7.941121 1.057297
7.936618 1.0115974
7.932116 0.96770225
7.927614 0.9308508
7.923112 0.90619106
7.918609 0.89805786
7.914107 0.9090719
7.909605 0.93930812
7.905103 0.98584585
7.9006 1.0429524
7.896098 1.1029762
7.891596 1.1577915
7.887094 1.2004378
7.882591 1.2265036
7.878089 1.2348641
7.873587 1.2275702
7.869085 1.208941
7.864582 1.1841492
7.86008 1.1577381
7.855578 1.1325117
7.851076 1.1091174
7.846573 1.0864071
7.842071 1.0624115
7.837569 1.0355667
7.833067 1.0057583
7.828564 0.9748243
7.824062 0.94635477
7.81956 0.92486291
7.815058 0.91459944
7.810555 0.91836865
7.806053 0.9366721
7.801551 0.96738655
7.797049 1.0060365
7.792546 1.0465948
7.788044 1.0826531
7.783542 1.1087388
7.77904 1.1215073
7.774537 1.1205168
7.770035 1.1083387
7.765533 1.0898941
7.761031 1.0711278
7.756528 1.0573736
7.752026 1.0519166
7.747524 1.0552375
7.743022 1.0652007
7.738519 1.0781036
7.734017 1.0901682
7.729515 1.0988906
7.725013 1.1037375
7.72051 1.1059654
7.716008 1.1077127
7.711506 1.1108011
7.707004 1.1157697
7.702501 1.1215241
7.697999 1.1256886
7.693497 1.1254625
7.688994 1.1186047
7.684492 1.1041767
7.67999 1.0828265
7.675488 1.0566009
7.670985 1.0284436
7.666483 1.0015991
7.661981 0.97910766
7.657479 0.96347863
7.652976 0.95652421
7.648474 0.95927487
7.643972 0.97189415
7.63947 0.99356122
7.634967 1.022362
7.630465 1.0552862
7.625963 1.0884352
7.621461 1.1174911
7.616958 1.1384
7.612456 1.1481235
7.607954 1.1452601
7.603452 1.1303593
7.598949 1.1058426
7.594447 1.0755591
7.589945 1.0441019
7.585443 1.0160549
7.58094 0.99532732
7.576438 0.98468459
7.571936 0.98552276
7.567434 0.99788511
7.562931 1.0206804
7.558429 1.0520389
7.553927 1.0897278
7.549425 1.131543
7.544922 1.1756008
7.54042 1.2204733
7.535918 1.2651451
7.531416 1.3088094
7.526913 1.3505714
7.522411 1.3891647
7.517909 1.4227973
7.513407 1.449223
7.508904 1.4660623
7.504402 1.4713099
7.4999 1.4638824
7.495398 1.444023
7.490895 1.4134124
7.486393 1.374926
7.481891 1.3320994
7.477389 1.2884623
7.472886 1.2469442
7.468384 1.2095187
7.463882 1.1771584
7.45938 1.1500609
7.454877 1.1280184
7.450375 1.1107732
7.445873 1.0982354
7.441371 1.0905156
7.436868 1.0878019
7.432366 1.0901701
7.427864 1.0974185
7.423362 1.1089924
7.418859 1.124012
7.414357 1.1413717
7.409855 1.1598617
7.405353 1.1782647
7.40085 1.1954099
7.396348 1.210188
7.391846 1.2215575
7.387344 1.2285684
7.382841 1.2304266
7.378339 1.2265987
7.373837 1.2169401
7.369335 1.2018136
7.364832 1.1821643
7.36033 1.1595223
7.355828 1.1359212
7.351326 1.1137364
7.346823 1.0954583
7.342321 1.0834187
7.337819 1.0794881
7.333317 1.0847639
7.328814 1.0992834
7.324312 1.1218159
7.31981 1.1498098
7.315308 1.1795677
7.310805 1.2066922
7.306303 1.2267754
7.301801 1.2362206
7.297299 1.2330168
7.292796 1.2172573
7.288294 1.191242
7.283792 1.1590972
7.27929 1.1259883
7.274787 1.0971106
7.270285 1.0767064
7.265783 1.0673338
7.261281 1.0695267
7.256778 1.0818721
7.252276 1.1014273
7.247774 1.1243427
7.243272 1.1465438
7.238769 1.1643455
7.234267 1.1749071
7.229765 1.176477
7.225263 1.1684135
7.22076 1.1510124
7.216258 1.1252156
7.211756 1.0923018
7.207254 1.0536656
7.202751 1.0107563
7.198249 0.96518654
7.193747 0.91894289
7.189245 0.87457528
7.184742 0.83522503
7.18024 0.80439812
7.175738 0.78548317
7.171236 0.78112295
7.166733 0.79262513
7.162231 0.8196049
7.157729 0.85997862
7.153227 0.91030276
7.148724 0.96633083
7.144222 1.0235984
7.13972 1.0778714
7.135218 1.1253909
7.130715 1.1629672
7.126213 1.1880564
7.121711 1.1989451
7.117209 1.1950812
7.112706 1.1774514
7.108204 1.1488033
7.103702 1.1134972
7.0992 1.0768745
7.094697 1.0442238
7.090195 1.0196163
7.085693 1.0049899
7.081191 0.99982112
7.076688 1.0015299
7.072186 1.0064997
7.067684 1.0113569
7.063182 1.0140566
7.058679 1.0143968
7.054177 1.0138101
7.049675 1.0145649
7.045173 1.0187245
7.04067 1.0272822
7.036168 1.0397903
7.031666 1.0545752
7.027164 1.0693898
7.022661 1.0821976
7.018159 1.0917602
7.013657 1.0978277
7.009155 1.1009176
7.004652 1.1018435
7.00015 1.1012356
6.995648 1.0992593
6.991146 1.0956185
6.986643 1.0897878
6.982141 1.0813261
6.977639 1.0701095
6.973137 1.0563887
6.968634 1.0406753
6.964132 1.0235478
6.95963 1.0054996
6.955128 0.98692057
6.950625 0.96823013
6.946123 0.95009529
6.941621 0.93361487
6.937119 0.92034808
6.932616 0.91212076
6.928114 0.91063327
6.923612 0.91698772
6.91911 0.93130622
6.914607 0.95260018
6.910105 0.97896903
6.905603 1.0080841
6.901101 1.0377981
6.896598 1.0666657
6.892096 1.0941838
6.887594 1.1206674
6.883092 1.1468091
6.878589 1.1730909
6.874087 1.1992681
6.869585 1.2241186
6.865083 1.2455554
6.86058 1.2610734
6.856078 1.2683876
6.851576 1.2660581
6.847074 1.2539006
6.842571 1.2330562
6.838069 1.2057052
6.833567 1.1745275
6.829065 1.1420903
6.824562 1.1103583
6.82006 1.0804633
6.815558 1.0527719
6.811056 1.0271796
6.806553 1.0034913
6.802051 0.98173423
6.797549 0.96229862
6.793047 0.94588093
6.788544 0.93327861
6.784042 0.92512902
6.77954 0.92168242
6.775038 0.92266612
6.770535 0.92725607
6.766033 0.93414522
6.761531 0.94169234
6.757029 0.9481397
6.752526 0.95188714
6.748024 0.95179292
6.743522 0.94744189
6.73902 0.93929889
6.734517 0.92867038
6.730015 0.91744067
6.725513 0.90762297
6.721011 0.90084038
6.716508 0.89789639
6.712006 0.89858235
6.707504 0.90179986
6.703002 0.90597121
6.698499 0.90960938
6.693997 0.91185909
6.689495 0.91282445
6.684992 0.91356722
6.68049 0.91576816
6.675988 0.92115596
6.671486 0.93088534
6.666983 0.94506036
6.662481 0.96254876
6.657979 0.98113609
6.653477 0.99796315
6.648974 1.010115
6.644472 1.0152065
6.63997 1.0118391
6.635468 0.99985791
6.630965 0.98039877
6.626463 0.95574645
6.621961 0.92904345
6.617459 0.90388821
6.612956 0.88386612
6.608454 0.87206303
6.603952 0.87061613
6.59945 0.88035289
6.594947 0.90055813
6.590445 0.92890021
6.585943 0.96155058
6.581441 0.99353868
6.576938 1.0193749
6.572436 1.0339233
6.567934 1.0334124
6.563432 1.0163622
6.558929 0.98415152
6.554427 0.94098639
6.549925 0.893185
6.545423 0.84791327
6.54092 0.81169839
6.536418 0.78913374
6.531916 0.78212421
6.527414 0.7898338
6.522911 0.80926644
6.518409 0.83622946
6.513907 0.866358
6.509405 0.89592647
6.504902 0.92229959
6.5004 0.94401765
6.495898 0.96061528
6.491396 0.97231582
6.486893 0.97972861
6.482391 0.98362829
6.477889 0.98483839
6.473387 0.98419527
6.468884 0.98254164
6.464382 0.98069364
6.45988 0.97934191
6.455378 0.97888049
6.450875 0.97920129
6.446373 0.97953067
6.441871 0.97840107
6.437369 0.97383039
6.432866 0.96372007
6.428364 0.94639841
6.423862 0.92115835
6.41936 0.8886063
6.414857 0.85067654
6.410355 0.81026841
6.405853 0.77059987
6.401351 0.73448206
6.396848 0.70375578
6.392346 0.67906707
6.387844 0.66002015
6.383342 0.6455926
6.378839 0.63460441
6.374337 0.62604371
6.369835 0.61916039
6.365333 0.61338287
6.36083 0.60821218
6.356328 0.6032448
6.351826 0.59837351
6.347324 0.59407306
6.342821 0.59157929
6.338319 0.59277753
6.333817 0.59973148
6.329315 0.61395208
6.324812 0.63564318
6.32031 0.66320122
6.315808 0.69317361
6.311306 0.72073139
6.306803 0.74055191
6.302301 0.74789576
6.297799 0.73962604
6.293297 0.71494992
6.288794 0.67573449
6.284292 0.62633623
6.27979 0.57296858
6.275288 0.5227136
6.270785 0.4823543
6.266283 0.45725271
6.261781 0.45050505
6.257279 0.46255579
6.252776 0.49134668
6.248274 0.53294063
6.243772 0.58243457
6.23927 0.63490474
6.234767 0.68614056
6.230265 0.73301567
6.225763 0.77348266
6.221261 0.80630701
6.216758 0.830728
6.212256 0.84622494
6.207754 0.85248831
6.203252 0.84958366
6.198749 0.83819893
6.194247 0.81982187
6.189745 0.79671749
6.185243 0.7716569
6.18074 0.74745368
6.176238 0.72645025
6.171736 0.71012454
6.167234 0.69894336
6.162731 0.6924899
6.158229 0.68978597
6.153727 0.68966474
6.149225 0.69105612
6.144722 0.69311451
6.14022 0.69520431
6.135718 0.69681437
6.131216 0.69747625
6.126713 0.69672469
6.122211 0.69410018
6.117709 0.68918
6.113207 0.68163982
6.108704 0.67136374
6.104202 0.65860959
6.0997 0.64419146
6.095198 0.62959095
6.090695 0.6168954
6.086193 0.60851129
6.081691 0.60669952
6.077189 0.61307506
6.072686 0.62824861
6.068184 0.65173545
6.063682 0.68213923
6.05918 0.71750001
6.054677 0.75563898
6.050175 0.79436736
6.045673 0.8315297
6.041171 0.86496049
6.036668 0.89248563
6.032166 0.91206796
6.027664 0.92210006
6.023162 0.9217437
6.018659 0.91116442
6.014157 0.89153971
6.009655 0.86481667
6.005153 0.83330667
6.00065 0.7992718
5.996148 0.76464355
5.991646 0.73092836
5.987144 0.69924548
5.982641 0.67037404
5.978139 0.64470032
5.973637 0.62204759
5.969135 0.60148601
5.964632 0.58129032
5.96013 0.55918772
5.955628 0.5329226
5.951126 0.50101048
5.946623 0.46343912
5.942121 0.42205656
5.937619 0.3804737
5.933117 0.34346581
5.928614 0.31601598
5.924112 0.30225025
5.91961 0.30453716
5.915108 0.32297148
5.910605 0.35535458
5.906103 0.39765569
5.901601 0.44481658
5.897099 0.4916774
5.892596 0.53377593
5.888094 0.56782327
5.883592 0.59177642
5.87909 0.60457588
5.874587 0.6057356
5.870085 0.59501082
5.865583 0.57230636
5.861081 0.53785246
5.856578 0.49253249
5.852076 0.43816558
5.847574 0.37756376
5.843072 0.31428496
5.838569 0.25213602
5.834067 0.19457987
5.829565 0.1442293
5.825063 0.10256237
5.82056 0.069905042
5.816058 0.04563706
5.811556 0.028522874
5.807054 0.017059649
5.802551 0.0097617102
5.798049 0.0053428262
5.793547 0.0027966551
5.789045 0.0013998475
5.784542 0.00066998235
5.78004 0.00030658831
5.775538 0.00013413571
5.771036 5.6104226e-05
5.766533 2.2437439e-05
5.762031 8.5774577e-06
5.757529 3.1355019e-06
5.753027 1.0947685e-06
5.748524 3.6669429e-07
5.744022 1.1691702e-07
5.73952 3.720087e-08
5.735018 1.062882e-08
5.730515 5.31441e-09
5.726013 0
5.721511 0
5.717009 0
5.712506 0
5.708004 0
5.703502 0
5.698999 0
5.694497 0
5.689995 0
5.685493 0
5.68099 0
5.676488 0
5.671986 0
5.667484 0
5.662981 0
5.658479 0
5.653977 0
5.649475 0
5.644972 0
5.64047 0
5.635968 0
5.631466 0
5.626963 0
5.622461 0
5.617959 0
5.613457 0
5.608954 0
5.604452 0
5.59995 0
5.595448 0
5.590945 0
5.586443 0
5.581941 0
5.577439 0
5.572936 0
5.568434 0
5.563932 5.31441e-09
5.55943 2.125764e-08
5.554927 7.440174e-08
5.550425 2.2851963e-07
5.545923 7.0681653e-07
5.541421 2.0513623e-06
5.536918 5.7183052e-06
5.532416 1.5231099e-05
5.527914 3.8789879e-05
5.523412 9.4415808e-05
5.518909 0.00021970302
5.514407 0.00048874503
5.509905 0.0010393976
5.505403 0.0021131316
5.5009 0.0041069707
5.496398 0.0076307275
5.491896 0.013553744
5.487394 0.02301451
5.482891 0.037358846
5.478389 0.057974144
5.473887 0.086005154
5.469385 0.12197303
5.464882 0.16536834
5.46038 0.21433356
5.455878 0.26556889
5.451376 0.31456721
5.446873 0.35620412
5.442371 0.38559703
5.437869 0.39904113
5.433367 0.39477612
5.428864 0.37336477
5.424362 0.33757092
5.41986 0.29177358
5.415358 0.24108831
5.410855 0.19043885
5.406353 0.14380838
5.401851 0.10381547
5.397349 0.071645549
5.392846 0.04726784
5.388344 0.029812108
5.383842 0.017975237
5.37934 0.010361829
5.374837 0.0057122308
5.370335 0.0030160924
5.365833 0.0015372781
5.361331 0.0007860969
5.356828 0.00047171235
5.352326 0.00045850604
5.347824 0.00074059492
5.343322 0.0014406037
5.338819 0.0028331385
5.334317 0.0053872068
5.329815 0.0098143442
5.325313 0.017099614
5.32081 0.028483213
5.316308 0.045356608
5.311806 0.069045532
5.307304 0.10047843
5.302801 0.13978232
5.298299 0.18589757
5.293797 0.23634
5.289295 0.28723859
5.284792 0.33372628
5.28029 0.37066372
5.275788 0.39356077
5.271286 0.3994713
5.266783 0.38761576
5.262281 0.35955001
5.257779 0.31883006
5.253277 0.27027212
5.248774 0.21902077
5.244272 0.16967248
5.23977 0.12565494
5.235268 0.088958977
5.230765 0.060206313
5.226263 0.03895259
5.221761 0.02409199
5.217259 0.014244628
5.212756 0.0080514056
5.208254 0.0043504504
5.203752 0.0022471823
5.19925 0.0011096488
5.194747 0.00052380951
5.190245 0.00023637433
5.185743 0.0001019729
5.181241 4.2058241e-05
5.176738 1.6596902e-05
5.172236 6.3028903e-06
5.167734 2.423371e-06
5.163232 1.3020305e-06
5.158729 1.8122138e-06
5.154227 4.4694188e-06
5.149725 1.1856449e-05
5.145223 3.0499399e-05
5.14072 7.5119185e-05
5.136218 0.00017690608
5.131716 0.00039827251
5.127214 0.00085716119
5.122711 0.0017635391
5.118209 0.003468556
5.113707 0.0065216314
5.109205 0.011722159
5.104702 0.02014214
5.1002 0.033086735
5.095698 0.051958795
5.091196 0.078006802
5.086693 0.11196794
5.082191 0.15366553
5.077689 0.20166891
5.073187 0.25315197
5.068684 0.30407132
5.064182 0.34971627
5.05968 0.38557051
5.055178 0.40830538
5.050675 0.41664223
5.046173 0.41181733
5.041671 0.39746831
5.037169 0.37891612
5.032666 0.36199048
5.028164 0.3516841
5.023662 0.35097907
5.01916 0.36015158
5.014657 0.37674057
5.010155 0.39619731
5.005653 0.41305747
5.001151 0.42234281
4.996648 0.42083911
4.992146 0.40793018
4.987644 0.38578404
4.983142 0.35885626
4.978639 0.33284517
4.974137 0.31336052
4.969635 0.30462092
4.965133 0.3084723
4.96063 0.3239368
4.956128 0.34738069
4.951626 0.3732574
4.947124 0.39525802
4.942621 0.40760939
4.938119 0.40622371
4.933617 0.38943923
4.929115 0.35819866
4.924612 0.31566439
4.92011 0.2664193
4.915608 0.21550104
4.911106 0.16753277
4.906603 0.12614755
4.902101 0.09378536
4.897599 0.071817449
4.893097 0.060862329
4.888594 0.061122236
4.884092 0.072590733
4.87959 0.09504648
4.875088 0.12783462
4.870585 0.16952279
4.866083 0.21758119
4.861581 0.26825448
4.857079 0.31675506
4.852576 0.35781522
4.848074 0.38651366
4.843572 0.39918121
4.83907 0.39413714
4.834567 0.37203713
4.830065 0.33572444
4.825563 0.28962493
4.821061 0.23886086
4.816558 0.18832632
4.812056 0.14195091
4.807554 0.10229225
4.803052 0.070483229
4.798549 0.046462043
4.794047 0.029359511
4.789545 0.017917241
4.785043 0.010845574
4.78054 0.0070798145
4.776038 0.0059350746
4.771536 0.0071825686
4.767034 0.011071223
4.762531 0.018304114
4.758029 0.029959396
4.753527 0.047331544
4.749025 0.071670553
4.744522 0.10382019
4.74002 0.14379888
4.735518 0.19041624
4.731016 0.24105264
4.726513 0.29172604
4.722011 0.33751482
4.717509 0.37330572
4.713007 0.3947215
4.708504 0.3989991
4.704002 0.38557603
4.6995 0.35621387
4.694997 0.31462314
4.690495 0.26570295
4.685993 0.21461604
4.681491 0.16594796
4.676988 0.12314544
4.672486 0.088322252
4.667984 0.062405581
4.663482 0.045509892
4.658979 0.037387624
4.654477 0.03781368
4.649975 0.046798562
4.645473 0.064577049
4.64097 0.091375376
4.636468 0.12701565
4.631966 0.17046727
4.627464 0.21949022
4.622961 0.27051875
4.618459 0.31889151
4.613957 0.35944422
4.609455 0.38736559
4.604952 0.39911396
4.60045 0.39314617
4.595948 0.37024623
4.591446 0.33335431
4.586943 0.28694595
4.582441 0.23614167
4.577939 0.18579054
4.573437 0.13975036
4.568934 0.10049875
4.564432 0.069094999
4.55993 0.045416199
4.555428 0.028539944
4.550925 0.017146418
4.546423 0.0098485371
4.541921 0.0054081402
4.537419 0.0028392395
4.532916 0.001425059
4.528414 0.00068382108
4.523912 0.00031370962
4.51941 0.00013759007
4.514907 5.7693235e-05
4.510405 2.3128312e-05
4.505903 8.8644359e-06
4.501401 3.2471045e-06
4.496898 1.1372837e-06
4.492396 3.8263752e-07
4.487894 1.2223143e-07
4.483392 3.720087e-08
4.478889 1.062882e-08
4.474387 5.31441e-09
4.469885 0
4.465383 0
4.46088 5.31441e-09
4.456378 1.062882e-08
4.451876 4.251528e-08
4.447374 1.4348907e-07
4.442871 4.5172485e-07
4.438369 1.3339169e-06
4.433867 3.7785455e-06
4.429365 1.0246182e-05
4.424862 2.6545478e-05
4.42036 6.5755195e-05
4.415858 0.00015572816
4.411356 0.00035260047
4.406853 0.00076329808
4.402351 0.0015797828
4.397849 0.0031260423
4.393347 0.0059140668
4.388844 0.010697222
4.384342 0.018499068
4.37984 0.030586003
4.375338 0.048349264
4.370835 0.073072075
4.366333 0.10558629
4.361831 0.14586743
4.357329 0.19266549
4.352826 0.24330128
4.348324 0.29375131
4.343822 0.33908632
4.33932 0.37422759
4.334817 0.39487209
4.330315 0.39835678
4.325813 0.38422279
4.321311 0.3543147
4.316808 0.31238513
4.312306 0.26332179
4.307804 0.21221642
4.303302 0.16351922
4.298799 0.12046575
4.294297 0.084857512
4.289795 0.057167379
4.285293 0.036864027
4.28079 0.02282386
4.276288 0.013718629
4.271786 0.0083118488
4.267284 0.0056441426
4.262781 0.0051210452
4.258279 0.0065298209
4.253777 0.010008554
4.249275 0.015978273
4.244772 0.025037578
4.24027 0.037815917
4.235768 0.054790382
4.231266 0.076089549
4.226763 0.10132905
4.222261 0.12953483
4.217759 0.15920098
4.213257 0.18849491
4.208754 0.21557062
4.204252 0.23890274
4.19975 0.25753092
4.195248 0.27112677
4.190745 0.27985858
4.186243 0.28411052
4.181741 0.28417653
4.177239 0.28006181
4.172736 0.2714795
4.168234 0.2580438
4.163732 0.23957469
4.15923 0.21638154
4.154727 0.18940441
4.150225 0.16015358
4.145723 0.13046954
4.141221 0.10219004
4.136718 0.076833959
4.132216 0.055390692
4.127714 0.038255079
4.123212 0.025295444
4.118709 0.01600678
4.114207 0.0096902899
4.109705 0.0056110391
4.105203 0.0031070911
4.1007 0.0016452032
4.096198 0.00083292216
4.091696 0.00040316709
4.087194 0.00018657299
4.082691 8.2543416e-05
4.078189 3.4910359e-05
4.073687 1.4115073e-05
4.069185 5.4578991e-06
4.064682 2.0141614e-06
4.06018 7.1213094e-07
4.055678 2.3914845e-07
4.051176 7.971615e-08
4.046673 2.657205e-08
4.042171 5.31441e-09
4.037669 0
4.033167 0
4.028664 0
4.024162 0
4.01966 0
4.015158 0
4.010655 0
4.006153 0
4.001651 0
3.997149 0
3.992646 0
3.988144 0
3.983642 0
3.97914 0
3.974637 0
3.970135 0
3.965633 0
3.961131 0
3.956628 0
3.952126 0
3.947624 0
3.943122 0
3.938619 0
3.934117 0
3.929615 0
3.925113 0
3.92061 0
3.916108 0
3.911606 0
3.907104 0
3.902601 0
3.898099 0
3.893597 0
3.889095 0
3.884592 0
3.88009 0
3.875588 0
3.871086 0
3.866583 0
3.862081 0
3.857579 0
3.853077 0
3.848574 0
3.844072 0
3.83957 0
3.835068 0
3.830565 0
3.826063 0
3.821561 0
3.817059 0
3.812556 0
3.808054 0
3.803552 0
3.79905 0
3.794547 0
3.790045 0
3.785543 0
3.781041 0
3.776538 0
3.772036 0
3.767534 0
3.763032 0
3.758529 0
3.754027 0
3.749525 0
3.745023 0
3.74052 0
3.736018 0
3.731516 0
3.727014 0
3.722511 0
3.718009 0
3.713507 0
3.709005 0
3.704502 0
3.7 0
