# Supplementary material for: Structural motifs of gold cluster anions with 17 to 69 atoms
Source: Nat Commun. 2026 Apr 10;17:5099. doi: 10.1038/s41467-026-71649-9 (PMC13246909; doi:10.1038/s41467-026-71649-9)
Supplement: Supplementary file 5 — Source Data [file 41467_2026_71649_MOESM5_ESM.zip › SupplementaryFigure6/39_th_green.dat]

12.7 9.565938e-08
12.695498 2.9229255e-07
12.690995 8.8750647e-07
12.686493 2.56686e-06
12.681991 7.0841085e-06
12.677489 1.8680151e-05
12.672986 4.7101616e-05
12.668484 0.00011354768
12.663982 0.00026167623
12.65948 0.00057650188
12.654977 0.0012141939
12.650475 0.0024447189
12.645973 0.0047056762
12.641471 0.008659002
12.636968 0.015232305
12.632466 0.025616269
12.627964 0.041183053
12.623462 0.063295601
12.618959 0.09299956
12.614457 0.13062932
12.609955 0.17540938
12.605453 0.22517356
12.60095 0.27633404
12.596448 0.32419311
12.591946 0.36360145
12.587444 0.38985207
12.582941 0.39960095
12.578439 0.39156657
12.573937 0.36680659
12.569435 0.32848919
12.564932 0.28122728
12.56043 0.23016868
12.555928 0.1800891
12.551426 0.13470417
12.546923 0.096322342
12.542421 0.065845402
12.537919 0.04303048
12.533417 0.026883102
12.528914 0.016055906
12.524412 0.0091673254
12.51991 0.0050038359
12.515408 0.0026110493
12.510905 0.0013025087
12.506403 0.00062115356
12.501901 0.00028318365
12.497399 0.00012342186
12.492896 5.1422231e-05
12.488394 2.0481736e-05
12.483892 7.8015539e-06
12.47939 2.8378949e-06
12.474887 9.8848026e-07
12.470385 3.2949342e-07
12.465883 1.062882e-07
12.461381 3.188646e-08
12.456878 1.062882e-08
12.452376 0
12.447874 0
12.443372 0
12.438869 0
12.434367 0
12.429865 0
12.425363 0
12.42086 0
12.416358 0
12.411856 0
12.407354 0
12.402851 0
12.398349 0
12.393847 0
12.389345 0
12.384842 0
12.38034 0
12.375838 0
12.371336 0
12.366833 0
12.362331 0
12.357829 0
12.353327 0
12.348824 0
12.344322 0
12.33982 0
12.335318 0
12.330815 0
12.326313 0
12.321811 0
12.317309 0
12.312806 0
12.308304 0
12.303802 0
12.2993 0
12.294797 0
12.290295 0
12.285793 0
12.281291 0
12.276788 0
12.272286 0
12.267784 0
12.263282 0
12.258779 0
12.254277 0
12.249775 0
12.245273 0
12.24077 0
12.236268 0
12.231766 0
12.227264 0
12.222761 0
12.218259 0
12.213757 0
12.209255 0
12.204752 0
12.20025 0
12.195748 0
12.191246 0
12.186743 0
12.182241 0
12.177739 0
12.173237 0
12.168734 0
12.164232 0
12.15973 0
12.155228 0
12.150725 0
12.146223 0
12.141721 0
12.137219 0
12.132716 0
12.128214 0
12.123712 0
12.11921 0
12.114707 0
12.110205 0
12.105703 0
12.101201 0
12.096698 0
12.092196 0
12.087694 0
12.083192 0
12.078689 0
12.074187 0
12.069685 0
12.065183 0
12.06068 0
12.056178 0
12.051676 0
12.047174 0
12.042671 0
12.038169 0
12.033667 0
12.029165 0
12.024662 0
12.02016 0
12.015658 0
12.011156 0
12.006653 0
12.002151 0
11.997649 0
11.993147 0
11.988644 0
11.984142 0
11.97964 0
11.975138 0
11.970635 0
11.966133 0
11.961631 0
11.957129 0
11.952626 0
11.948124 0
11.943622 0
11.93912 0
11.934617 0
11.930115 0
11.925613 0
11.921111 0
11.916608 0
11.912106 0
11.907604 0
11.903102 0
11.898599 0
11.894097 0
11.889595 0
11.885093 0
11.88059 0
11.876088 0
11.871586 0
11.867084 0
11.862581 0
11.858079 0
11.853577 0
11.849075 0
11.844572 0
11.84007 0
11.835568 0
11.831066 0
11.826563 0
11.822061 0
11.817559 0
11.813057 0
11.808554 5.31441e-09
11.804052 2.125764e-08
11.79955 7.440174e-08
11.795048 2.4446286e-07
11.790545 7.3870299e-07
11.786043 2.1523361e-06
11.781541 5.9893401e-06
11.777039 1.5921972e-05
11.772536 4.0463918e-05
11.768034 9.8300642e-05
11.763532 0.00022829642
11.75903 0.00050683528
11.754527 0.001075695
11.750025 0.0021824953
11.745523 0.004233172
11.741021 0.0078491976
11.736518 0.013913423
11.732016 0.023577369
11.727514 0.038195717
11.723012 0.059156324
11.718509 0.087593238
11.714007 0.12400803
11.709505 0.1678745
11.705003 0.21734695
11.7005 0.26920894
11.695998 0.31916747
11.691496 0.36251276
11.686993 0.39504374
11.682491 0.41404537
11.677989 0.41904247
11.673487 0.41207956
11.668984 0.39739019
11.664482 0.3804891
11.65998 0.36689327
11.655478 0.36079462
11.650975 0.36403213
11.646473 0.37563687
11.641971 0.39207147
11.637469 0.40810017
11.632966 0.41805764
11.628464 0.41718212
11.623962 0.40267061
11.61946 0.37420493
11.614957 0.33385762
11.610455 0.28546418
11.605953 0.23368545
11.601451 0.18303818
11.596948 0.13713553
11.592446 0.098277567
11.587944 0.067408609
11.583442 0.044360156
11.578939 0.028249294
11.574437 0.017905778
11.569935 0.012238236
11.565433 0.010496544
11.56093 0.012422683
11.556428 0.018297609
11.551926 0.028888607
11.547424 0.045292144
11.542921 0.068664675
11.538419 0.099849394
11.533917 0.13894231
11.529415 0.18488656
11.524912 0.23521947
11.52041 0.28609742
11.515908 0.3326752
11.511406 0.36982028
11.506903 0.39302873
11.502401 0.3993199
11.497899 0.38786507
11.493397 0.36016661
11.488894 0.31973437
11.484392 0.27135541
11.47989 0.22016672
11.475388 0.17077787
11.470885 0.12664512
11.466383 0.089796608
11.461881 0.060895608
11.457379 0.039544333
11.452876 0.024697812
11.448374 0.015071343
11.443872 0.0094683017
11.43937 0.007002915
11.434867 0.0072272947
11.430365 0.010184812
11.425863 0.016405499
11.421361 0.026841783
11.416858 0.042726533
11.412356 0.065331838
11.407854 0.095623704
11.403352 0.13384586
11.398849 0.17911457
11.394347 0.22914651
11.389845 0.28024882
11.385343 0.32765766
11.38084 0.36622019
11.376338 0.39129967
11.371836 0.39968871
11.367334 0.39028287
11.362831 0.36431939
11.358329 0.32510996
11.353827 0.27734699
11.349325 0.22618397
11.344822 0.1763378
11.34032 0.1314239
11.335818 0.093637353
11.331316 0.063778171
11.326813 0.041529191
11.322311 0.025854695
11.317809 0.015396999
11.313307 0.0087894549
11.308804 0.0048547454
11.304302 0.00269811
11.2998 0.0017282408
11.295298 0.0016439755
11.290795 0.0024178865
11.286293 0.0042944419
11.281791 0.0078044449
11.277289 0.013781222
11.272786 0.023349743
11.268284 0.037851359
11.263782 0.058669046
11.25928 0.08693753
11.254777 0.12316062
11.250275 0.16680803
11.245773 0.21600979
11.241271 0.26748457
11.236768 0.31680894
11.232266 0.35905373
11.227764 0.38969819
11.223262 0.40562273
11.218759 0.40592031
11.214257 0.39228614
11.209755 0.36884501
11.205253 0.34142323
11.20075 0.31641989
11.196248 0.29953201
11.191746 0.29462017
11.187244 0.30296358
11.182741 0.32306663
11.178239 0.35106403
11.173737 0.38164586
11.169235 0.40930708
11.164732 0.42963699
11.16023 0.4403328
11.155728 0.44166874
11.151226 0.43628278
11.146723 0.42832999
11.142221 0.42224131
11.137719 0.42145425
11.133217 0.4274989
11.128714 0.43971397
11.124212 0.45566507
11.11971 0.47210668
11.115208 0.48614969
11.110705 0.49623354
11.106203 0.50258045
11.101701 0.5070021
11.097199 0.51216423
11.092696 0.52060283
11.088194 0.53385338
11.083692 0.55198063
11.07919 0.57361866
11.074687 0.59643028
11.070185 0.6177599
11.065683 0.63523408
11.061181 0.64715172
11.056678 0.65263913
11.052176 0.65164893
11.047674 0.64490413
11.043172 0.63383625
11.038669 0.62048815
11.034167 0.60731437
11.029665 0.59684611
11.025163 0.59127677
11.02066 0.5921066
11.016158 0.59999783
11.011656 0.61491318
11.007154 0.63647224
11.002651 0.66433964
10.998149 0.69842592
10.993647 0.73876505
10.989145 0.78509481
10.984642 0.83632725
10.98014 0.89017385
10.975638 0.94314544
10.971136 0.99100215
10.966633 1.0295525
10.962131 1.0555712
10.957629 1.0675672
10.953127 1.0661909
10.948624 1.0541774
10.944122 1.0358442
10.93962 1.0162514
10.935118 1.0001978
10.930615 0.99125808
10.926113 0.99107375
10.921611 0.99908041
10.917109 1.012766
10.912606 1.0284213
10.908104 1.0421915
10.903602 1.0511244
10.8991 1.0538995
10.894597 1.0510232
10.890095 1.0444605
10.885593 1.0368718
10.881091 1.0307466
10.876588 1.0277287
10.872086 1.0283184
10.867584 1.031967
10.863082 1.0374334
10.858579 1.0431965
10.854077 1.0477492
10.849575 1.0496942
10.845073 1.047684
10.84057 1.0403313
10.836068 1.026232
10.831566 1.0041872
10.827064 0.97360552
10.822561 0.93496376
10.818059 0.89013496
10.813557 0.84240744
10.809055 0.79610225
10.804552 0.75583416
10.80005 0.72559664
10.795548 0.70793107
10.791046 0.70343006
10.786543 0.71072469
10.782041 0.72695402
10.777539 0.74856962
10.773037 0.77224003
10.768534 0.79561107
10.764032 0.81773804
10.75953 0.83910305
10.755028 0.86123306
10.750525 0.88602158
10.746023 0.91492065
10.741521 0.94820343
10.737019 0.98449041
10.732516 1.0206757
10.728014 1.0522878
10.723512 1.0742006
10.71901 1.0815155
10.714507 1.0704022
10.710005 1.0387257
10.705503 0.98637062
10.701001 0.91527028
10.696498 0.8292005
10.691996 0.73341349
10.687494 0.63416188
10.682991 0.5381373
10.678489 0.45183829
10.673987 0.38089695
10.669485 0.32942177
10.664982 0.29944123
10.66048 0.29054625
10.655978 0.29982499
10.651476 0.32215602
10.646973 0.35087462
10.642471 0.37875215
10.637969 0.39914445
10.633467 0.40709732
10.628964 0.40017613
10.624462 0.37883313
10.61996 0.34623274
10.615458 0.30758893
10.610955 0.26918193
10.606453 0.23727515
10.601951 0.21713841
10.597449 0.21232051
10.592946 0.22423974
10.588444 0.25210513
10.583942 0.29315059
10.57944 0.3431447
10.574937 0.39710763
10.570435 0.45012062
10.565933 0.4980683
10.561431 0.53814601
10.556928 0.56901876
10.552426 0.59063041
10.547924 0.60378838
10.543422 0.60972891
10.538919 0.6098551
10.534417 0.60573285
10.529915 0.59928093
10.525413 0.59297641
10.52091 0.5898768
10.516408 0.59334559
10.511906 0.60651092
10.507404 0.63161229
10.502901 0.66943528
10.498399 0.7189881
10.493897 0.77747487
10.489395 0.84053382
10.484892 0.90267684
10.48039 0.95789009
10.475888 1.0003867
10.471386 1.0254915
10.466883 1.0305628
10.462381 1.0157507
10.457879 0.984329
10.453377 0.94237687
10.448874 0.89775463
10.444372 0.85854992
10.43987 0.83138355
10.435368 0.82005244
10.430865 0.82490927
10.426363 0.84315513
10.421861 0.86993556
10.417359 0.89988439
10.412856 0.92863753
10.408354 0.95387508
10.403852 0.97562252
10.39935 0.99578757
10.394847 1.0171444
10.390345 1.042129
10.385843 1.0718353
10.381341 1.1055066
10.376838 1.1406324
10.372336 1.173571
10.367834 1.2004642
10.363332 1.2181574
10.358829 1.2248738
10.354327 1.2204983
10.349825 1.206459
10.345323 1.1853005
10.34082 1.1601103
10.336318 1.1339588
10.331816 1.1094764
10.327314 1.0886221
10.322811 1.0726354
10.318309 1.0621132
10.313807 1.0571423
10.309305 1.0574262
10.304802 1.0623827
10.3003 1.0712207
10.295798 1.0830263
10.291296 1.0968855
10.286793 1.1120369
10.282291 1.1280118
10.277789 1.144688
10.273287 1.1621964
10.268784 1.1806649
10.264282 1.1998666
10.25978 1.2189046
10.255278 1.2360852
10.250775 1.2490853
10.246273 1.2554173
10.241771 1.2530755
10.237269 1.2411683
10.232766 1.2203274
10.228264 1.1927545
10.223762 1.1618712
10.21926 1.1316629
10.214757 1.1058866
10.210255 1.0873456
10.205753 1.077404
10.201251 1.0758439
10.196748 1.0810704
10.192246 1.0905749
10.187744 1.1015031
10.183242 1.1111584
10.178739 1.1173163
10.174237 1.11831
10.169735 1.1129451
10.165233 1.1003693
10.16073 1.0800302
10.156228 1.0517966
10.151726 1.0162217
10.147224 0.9748249
10.142721 0.93022338
10.138219 0.88596481
10.133717 0.8460125
10.129215 0.8139672
10.124712 0.79222794
10.12021 0.78134585
10.115708 0.77978771
10.111206 0.78421241
10.106703 0.79021687
10.102201 0.79337775
10.097699 0.79034103
10.093197 0.77970378
10.088694 0.76248399
10.084192 0.74206431
10.07969 0.72360632
10.075188 0.71304581
10.070685 0.7158773
10.066183 0.73599436
10.061681 0.77484823
10.057179 0.83111343
10.052676 0.90092194
10.048174 0.97858452
10.043672 1.0576056
10.03917 1.131749
10.034667 1.1959307
10.030165 1.246788
10.025663 1.2828653
10.021161 1.3044419
10.016658 1.3130907
10.012156 1.3110916
10.007654 1.3008353
10.003152 1.2843438
9.998649 1.2630048
9.994147 1.2375715
9.989645 1.2084194
9.985143 1.1759858
9.98064 1.1412619
9.976138 1.1061698
9.971636 1.0736624
9.967134 1.0474398
9.962631 1.0312811
9.958129 1.0281234
9.953627 1.0391324
9.949125 1.0630619
9.944622 1.0961456
9.94012 1.1326227
9.935618 1.1658012
9.931116 1.1893917
9.926613 1.1987568
9.922111 1.1917558
9.917609 1.1690023
9.913107 1.1335371
9.908604 1.090081
9.904102 1.0441201
9.8996 1.00106
9.895098 0.96559798
9.890595 0.94133596
9.886093 0.93056364
9.881591 0.93411366
9.877089 0.95123493
9.872586 0.97951882
9.868084 1.0149839
9.863582 1.0524318
9.85908 1.0861138
9.854577 1.1106254
9.850075 1.1218347
9.845573 1.1176078
9.841071 1.0981402
9.836568 1.0658189
9.832066 1.0246724
9.827564 0.97956615
9.823062 0.93534507
9.818559 0.89610751
9.814057 0.86474008
9.809555 0.84276866
9.805053 0.83050555
9.80055 0.82740894
9.796048 0.83253217
9.791546 0.84493445
9.787044 0.863952
9.782541 0.88927813
9.778039 0.92085452
9.773537 0.95861789
9.769035 1.0021728
9.764532 1.0504735
9.76003 1.1015986
9.755528 1.1526968
9.751026 1.2001493
9.746523 1.2399523
9.742021 1.2682601
9.737519 1.2819787
9.733017 1.2792794
9.728514 1.2599184
9.724012 1.2253065
9.71951 1.1783354
9.715008 1.123022
9.710505 1.0640491
9.706003 1.0062773
9.701501 0.95427715
9.696998 0.9119204
9.692496 0.88206424
9.687994 0.86636408
9.683492 0.86524094
9.678989 0.87799801
9.674487 0.9030395
9.669985 0.93811426
9.665483 0.98050956
9.66098 1.0271607
9.656478 1.0747023
9.651976 1.119534
9.647474 1.1579835
9.642971 1.1866077
9.638469 1.2026093
9.633967 1.204276
9.629465 1.1913224
9.624962 1.1650287
9.62046 1.1281316
9.615958 1.0844924
9.611456 1.0386188
9.606953 0.9951289
9.602451 0.958218
9.597949 0.93115815
9.593447 0.91584669
9.588944 0.91245081
9.584442 0.91924273
9.57994 0.93274722
9.575438 0.94828488
9.570935 0.9608814
9.566433 0.96636232
9.561931 0.96233398
9.557429 0.94873499
9.552926 0.92775277
9.548424 0.9031053
9.543922 0.87890587
9.53942 0.85847028
9.534917 0.84343492
9.530415 0.83343382
9.525913 0.82638849
9.521411 0.81927166
9.516908 0.80908049
9.512406 0.79372205
9.507904 0.77256807
9.503402 0.7465482
9.498899 0.71778727
9.494397 0.68892246
9.489895 0.66232927
9.485393 0.63951251
9.48089 0.62086191
9.476388 0.6058394
9.471886 0.59349884
9.467384 0.58310486
9.462881 0.57457935
9.458379 0.56858403
9.453877 0.56621456
9.449375 0.56845719
9.444872 0.5756598
9.44037 0.58724792
9.435868 0.60179025
9.431366 0.61735405
9.426863 0.6319758
9.422361 0.64405559
9.417859 0.65256206
9.413357 0.65704846
9.408854 0.65756174
9.404352 0.65453446
9.39985 0.64869499
9.395348 0.64096789
9.390845 0.63231695
9.386343 0.62352615
9.381841 0.61498735
9.377339 0.60660936
9.372836 0.59793435
9.368334 0.58844679
9.363832 0.5779403
9.35933 0.56674244
9.354827 0.55563754
9.350325 0.54546494
9.345823 0.53654039
9.341321 0.52816243
9.336818 0.5184606
9.332316 0.50471214
9.327814 0.48405774
9.323312 0.45437526
9.318809 0.41500035
9.314307 0.36704325
9.309805 0.31320759
9.305303 0.25719844
9.3008 0.20293741
9.296298 0.15383803
9.291796 0.11233746
9.287294 0.079767136
9.282791 0.056528146
9.278289 0.042454584
9.273787 0.037216914
9.269285 0.040631072
9.264782 0.052780674
9.26028 0.073914653
9.255778 0.10414061
9.251276 0.14299135
9.246773 0.18899046
9.242271 0.23936909
9.237769 0.29007357
9.233267 0.33614163
9.228764 0.37242085
9.224262 0.39448634
9.21976 0.3995287
9.215258 0.38696818
9.210755 0.35862072
9.206253 0.31837523
9.201751 0.27148945
9.197249 0.22371508
9.192746 0.18048576
9.188244 0.14633919
9.183742 0.12463296
9.17924 0.11750115
9.174737 0.12593344
9.170235 0.14985918
9.165733 0.1881769
9.161231 0.23874933
9.156728 0.29844308
9.152226 0.36329937
9.147724 0.42887309
9.143222 0.49069593
9.138719 0.54474979
9.134217 0.58781838
9.129715 0.61763319
9.125213 0.63282234
9.12071 0.63275833
9.116208 0.61743464
9.111706 0.58746097
9.107204 0.54417477
9.102701 0.48977472
9.098199 0.42734243
9.093697 0.36065413
9.089195 0.29377524
9.084692 0.23052915
9.08019 0.17398858
9.075688 0.12613027
9.071186 0.087730982
9.066683 0.058499234
9.062181 0.037369773
9.057679 0.022858043
9.053177 0.013382386
9.048674 0.0074967353
9.044172 0.0040174867
9.03967 0.0020592329
9.035168 0.0010094137
9.030665 0.00047315255
9.026163 0.00021207153
9.021661 9.0908297e-05
9.017159 3.7349673e-05
9.012656 1.495475e-05
9.008154 6.5686108e-06
9.003652 5.1230912e-06
8.99915 9.3374184e-06
8.994647 2.2883849e-05
8.990145 5.6715384e-05
8.985643 0.00013536334
8.981141 0.00030913392
8.976638 0.00067496196
8.972136 0.0014088182
8.967634 0.0028110465
8.963132 0.0053618996
8.958629 0.0097770476
8.954127 0.01704259
8.949625 0.028399011
8.945123 0.045238968
8.94062 0.068891808
8.936118 0.10029385
8.931616 0.13958695
8.927114 0.18573795
8.922611 0.23630957
8.918109 0.28751374
8.913607 0.33462876
8.909105 0.37276287
8.904602 0.39782847
8.9001 0.40749577
8.895598 0.40186306
8.891096 0.38363449
8.886593 0.35771944
8.882091 0.33032143
8.877589 0.30771718
8.873087 0.2950005
8.868584 0.29506864
8.864082 0.30807012
8.85958 0.33143423
8.855078 0.3604842
8.850575 0.38951449
8.846073 0.41310547
8.841571 0.42737784
8.837069 0.43088102
8.832566 0.42488031
8.828064 0.41295262
8.823562 0.39998561
8.81906 0.39084705
8.814557 0.38909291
8.810055 0.39607899
8.805553 0.41072573
8.801051 0.42999238
8.796548 0.44990084
8.792046 0.46677923
8.787544 0.47832715
8.783042 0.48416645
8.778539 0.48571796
8.774037 0.48548002
8.769535 0.48599452
8.765033 0.48889304
8.76053 0.49437364
8.756028 0.50128259
8.751526 0.50773143
8.747024 0.51196622
8.742521 0.51311057
8.738019 0.51146551
8.733517 0.50824375
8.729015 0.50486038
8.724512 0.50209374
8.72001 0.49949024
8.715508 0.49528964
8.711006 0.48693808
8.706503 0.47202132
8.702001 0.44928647
8.697499 0.41938619
8.692996 0.38507912
8.688494 0.35080543
8.683992 0.32175318
8.67949 0.30267443
8.674987 0.29676518
8.670485 0.30489254
8.665983 0.32535842
8.661481 0.35426073
8.656978 0.38637483
8.652476 0.41635145
8.647974 0.43993626
8.643472 0.45489011
8.638969 0.46134843
8.634467 0.46150431
8.629965 0.45869882
8.625463 0.45619267
8.62096 0.45600626
8.616458 0.45820262
8.611956 0.46084764
8.607454 0.46065935
8.602951 0.45413259
8.598449 0.43877646
8.593947 0.4140785
8.589445 0.38191195
8.584942 0.34628408
8.58044 0.31251598
8.575938 0.28608505
8.571436 0.27141911
8.566933 0.27091081
8.562431 0.28434821
8.557929 0.3088639
8.553427 0.3394079
8.548924 0.36965634
8.544422 0.39318171
8.53992 0.4046472
8.535418 0.40076696
8.530915 0.38081873
8.526413 0.3466029
8.521911 0.30188724
8.517409 0.25151094
8.512906 0.20039812
8.508404 0.15272682
8.503902 0.11142176
8.4994 0.078024722
8.494897 0.052890278
8.490395 0.035587362
8.485893 0.025371153
8.481391 0.021611766
8.476888 0.024105579
8.472386 0.03323125
8.467884 0.049937066
8.463382 0.075561652
8.458879 0.11150527
8.454377 0.15879186
8.449875 0.21759235
8.445373 0.28680688
8.44087 0.36381396
8.436368 0.44447465
8.431866 0.52343015
8.427364 0.59466503
8.422861 0.65224598
8.418359 0.69110892
8.413857 0.70776252
8.409355 0.70079959
8.404852 0.67114614
8.40035 0.62201858
8.395848 0.55859843
8.391346 0.48746894
8.386843 0.41588946
8.382341 0.35100532
8.377839 0.29909628
8.373337 0.26495275
8.368834 0.25144131
8.364332 0.25929176
8.35983 0.28711665
8.355328 0.33166016
8.350825 0.38825792
8.346323 0.45146213
8.341821 0.51574968
8.337319 0.57619846
8.332816 0.62901119
8.328314 0.67179762
8.323812 0.70358819
8.31931 0.72461878
8.314807 0.73597204
8.310305 0.73917246
8.305803 0.73581899
8.301301 0.72731824
8.296798 0.71476501
8.292296 0.69899821
8.287794 0.68082498
8.283292 0.66134708
8.278789 0.64225959
8.274287 0.6259591
8.269785 0.61533342
8.265283 0.61321076
8.26078 0.62159051
8.256278 0.64089533
8.251776 0.66951953
8.247274 0.70387721
8.242771 0.73900117
8.238269 0.76956677
8.233767 0.79107876
8.229265 0.80090557
8.224762 0.7988866
8.22026 0.7873546
8.215758 0.77057032
8.211256 0.75372073
8.206753 0.74174302
8.202251 0.73827711
8.197749 0.74500371
8.193247 0.76150726
8.188744 0.78564768
8.184242 0.81428426
8.17974 0.84411361
8.175238 0.87238435
8.170735 0.89732343
8.166233 0.91821906
8.161731 0.93521206
8.157229 0.94891911
8.152726 0.96003477
8.148224 0.96903681
8.143722 0.97606618
8.13922 0.98098727
8.134717 0.98357494
8.130215 0.98373878
8.125713 0.98169158
8.121211 0.97799824
8.116708 0.97349139
8.112206 0.96909223
8.107704 0.96560924
8.103202 0.96359009
8.098699 0.96327419
8.094197 0.96464663
8.089695 0.96754958
8.085193 0.97178243
8.08069 0.97712818
8.076188 0.98327921
8.071686 0.98968706
8.067184 0.99540916
8.062681 0.99904838
8.058179 0.99886436
8.053677 0.99307878
8.049175 0.98031634
8.044672 0.96005145
8.04017 0.93290208
8.035668 0.90064733
8.031166 0.86593843
8.026663 0.83178742
8.022161 0.80100421
8.017659 0.77576694
8.013157 0.75744495
8.008654 0.74667701
8.004152 0.74359882
7.99965 0.74806683
7.995148 0.7597614
7.990645 0.77814607
7.986143 0.80235727
7.981641 0.83114339
7.977139 0.86294253
7.972636 0.8961025
7.968134 0.92915622
7.963632 0.96101993
7.95913 0.99100772
7.954627 1.0186432
7.950125 1.043356
7.945623 1.064225
7.941121 1.0799342
7.936618 1.0890258
7.932116 1.0904005
7.927614 1.0838841
7.923112 1.0706056
7.918609 1.0529773
7.914107 1.0342052
7.909605 1.0174539
7.905103 1.004951
7.9006 0.9973661
7.896098 0.99371423
7.891596 0.99183529
7.887094 0.98927609
7.882591 0.98424372
7.878089 0.97627397
7.873587 0.96637689
7.869085 0.95663318
7.864582 0.94943007
7.86008 0.94665771
7.855578 0.94918533
7.851076 0.95680465
7.846573 0.96862495
7.842071 0.98371187
7.837569 1.0016597
7.833067 1.0228149
7.828564 1.0480173
7.824062 1.0779332
7.81956 1.112242
7.815058 1.1490268
7.810555 1.1846645
7.806053 1.2143419
7.801551 1.2330934
7.797049 1.2370624
7.792546 1.2245996
7.788044 1.1968611
7.783542 1.157725
7.77904 1.1130534
7.774537 1.0695029
7.770035 1.033192
7.765533 1.0085426
7.761031 0.99753487
7.756528 0.9994979
7.752026 1.0114255
7.747524 1.0287049
7.743022 1.0460904
7.738519 1.0587394
7.734017 1.063148
7.729515 1.0578498
7.725013 1.0437629
7.72051 1.0241025
7.716008 1.0038179
7.711506 0.98859922
7.707004 0.98360726
7.702501 0.9921874
7.697999 1.0148874
7.693497 1.0490664
7.688994 1.0892537
7.684492 1.1282213
7.67999 1.1585348
7.675488 1.1742065
7.670985 1.1720431
7.666483 1.1523515
7.661981 1.1188379
7.657479 1.0777307
7.652976 1.0363581
7.648474 1.0015355
7.643972 0.97816561
7.63947 0.968384
7.634967 0.9714331
7.630465 0.98424307
7.625963 1.0025072
7.621461 1.02192
7.616958 1.0392354
7.612456 1.0528927
7.607954 1.0631205
7.603452 1.0715859
7.598949 1.0807682
7.594447 1.093269
7.589945 1.1112266
7.585443 1.135927
7.58094 1.1676229
7.576438 1.20552
7.571936 1.2478767
7.567434 1.2921748
7.562931 1.3353435
7.558429 1.3740366
7.553927 1.4049661
7.549425 1.4252775
7.544922 1.4329228
7.54042 1.4269616
7.535918 1.4077118
7.531416 1.3766933
7.526913 1.3363621
7.522411 1.2896975
7.517909 1.2397586
7.513407 1.1893363
7.508904 1.1407871
7.504402 1.0960586
7.4999 1.056833
7.495398 1.0246669
7.490895 1.0010127
7.486393 0.98707562
7.481891 0.98355285
7.477389 0.99037737
7.472886 1.0066055
7.468384 1.0305325
7.463882 1.0600161
7.45938 1.0928837
7.454877 1.1272537
7.450375 1.1616382
7.445873 1.1948043
7.441371 1.225494
7.436868 1.2521848
7.432366 1.2730553
7.427864 1.2862246
7.423362 1.2901955
7.418859 1.2843315
7.414357 1.269174
7.409855 1.2464771
7.405353 1.2189546
7.40085 1.1898382
7.396348 1.162392
7.391846 1.1395036
7.387344 1.1234017
7.382841 1.1154887
7.378339 1.11625
7.373837 1.1252203
7.369335 1.1410279
7.364832 1.161554
7.36033 1.1842238
7.355828 1.2063868
7.351326 1.2256842
7.346823 1.2402865
7.342321 1.2489284
7.337819 1.2507619
7.333317 1.2451373
7.328814 1.2314566
7.324312 1.209202
7.31981 1.1781405
7.315308 1.1386127
7.310805 1.0917673
7.306303 1.0396374
7.301801 0.98503926
7.297299 0.93134463
7.292796 0.88220774
7.288294 0.84128861
7.283792 0.81195883
7.27929 0.79694677
7.274787 0.79791175
7.270285 0.81501733
7.265783 0.84665025
7.261281 0.88944786
7.256778 0.93872476
7.252276 0.98925335
7.247774 1.0362127
7.243272 1.0760424
7.238769 1.1069586
7.234267 1.1290005
7.229765 1.1436253
7.225263 1.1530077
7.22076 1.1592686
7.216258 1.1638597
7.211756 1.1672596
7.207254 1.1690352
7.202751 1.1682126
7.198249 1.1638136
7.193747 1.1553696
7.189245 1.1432373
7.184742 1.1286119
7.18024 1.1132429
7.175738 1.098971
7.171236 1.0872712
7.166733 1.0789865
7.162231 1.0743472
7.157729 1.0732493
7.153227 1.0756463
7.148724 1.0818535
7.144222 1.0926038
7.13972 1.1087967
7.135218 1.1310225
7.130715 1.1590406
7.126213 1.1914168
7.121711 1.2254712
7.117209 1.257573
7.112706 1.2837074
7.108204 1.30017
7.103702 1.3042256
7.0992 1.294614
7.094697 1.2718327
7.090195 1.2381714
7.085693 1.1974884
7.081191 1.154727
7.076688 1.1151885
7.072186 1.0836378
7.067684 1.0633878
7.063182 1.055578
7.058679 1.0588641
7.054177 1.0696557
7.049675 1.0828911
7.045173 1.0931679
7.04067 1.0959357
7.036168 1.0884413
7.031666 1.0702063
7.027164 1.0429696
7.022661 1.0101721
7.018159 0.97615441
7.013657 0.94526432
7.009155 0.92104158
7.004652 0.90560889
7.00015 0.89935645
6.995648 0.90097134
6.991146 0.90781379
6.986643 0.91657405
6.982141 0.92406768
6.977639 0.92797427
6.973137 0.92732422
6.968634 0.92260486
6.964132 0.91547219
6.95963 0.90817975
6.955128 0.90292238
6.950625 0.9013075
6.946123 0.90410499
6.941621 0.91131346
6.937119 0.9224613
6.932616 0.93697961
6.928114 0.95446935
6.923612 0.97474058
6.91911 0.99760349
6.914607 1.0225018
6.910105 1.048156
6.905603 1.0723943
6.901101 1.0922907
6.896598 1.1046119
6.892096 1.1064591
6.887594 1.0959139
6.883092 1.072499
6.878589 1.0373384
6.874087 0.99301278
6.869585 0.94318804
6.865083 0.89213788
6.86058 0.84425523
6.856078 0.80360668
6.851576 0.77354876
6.847074 0.75641824
6.842571 0.75331815
6.838069 0.76402318
6.833567 0.78700896
6.829065 0.81958074
6.824562 0.85806333
6.82006 0.89803514
6.815558 0.93463473
6.811056 0.96300073
6.806553 0.97888686
6.802051 0.97940978
6.797549 0.9637731
6.793047 0.93372933
6.788544 0.89355297
6.784042 0.84942127
6.77954 0.80829347
6.775038 0.77656487
6.770535 0.75886525
6.766033 0.75732941
6.761531 0.77150712
6.757029 0.79886991
6.752526 0.83569593
6.748024 0.87803458
6.743522 0.92248412
6.73902 0.9666252
6.734517 1.0090865
6.730015 1.0493233
6.725513 1.0872401
6.721011 1.1227918
6.716508 1.1556668
6.712006 1.1851186
6.707504 1.2099757
6.703002 1.22882
6.698499 1.2402871
6.693997 1.243406
6.689495 1.2378757
6.684992 1.2241863
6.68049 1.2035373
6.675988 1.1775764
6.671486 1.1480477
6.666983 1.1164774
6.662481 1.0840077
6.657979 1.0514295
6.653477 1.0193754
6.648974 0.98856403
6.644472 0.95995809
6.63997 0.93473456
6.635468 0.9140453
6.630965 0.89864547
6.626463 0.88853754
6.621961 0.88279417
6.617459 0.87967152
6.612956 0.87702585
6.608454 0.87293332
6.603952 0.86632715
6.59945 0.85743752
6.594947 0.84785983
6.590445 0.84018041
6.585943 0.83722757
6.581441 0.84115069
6.576938 0.85261363
6.572436 0.8703833
6.567934 0.89148837
6.563432 0.91194092
6.558929 0.92781684
6.554427 0.9363521
6.549925 0.9366908
6.545423 0.93003272
6.54092 0.91913375
6.536418 0.90733815
6.531916 0.89748038
6.527414 0.89103045
6.522911 0.88776025
6.518409 0.88602128
6.513907 0.88351474
6.509405 0.87827827
6.504902 0.86955371
6.5004 0.85825138
6.495898 0.84686378
6.491396 0.83885864
6.486893 0.83774317
6.482391 0.84608853
6.477889 0.86480676
6.473387 0.89288208
6.468884 0.9276058
6.464382 0.96520505
6.45988 1.0016433
6.455378 1.0333459
6.450875 1.0576649
6.446373 1.0730151
6.441871 1.0787361
6.437369 1.0748182
6.432866 1.0616443
6.428364 1.039851
6.423862 1.0103257
6.41936 0.97427335
6.414857 0.93324261
6.410355 0.88901962
6.405853 0.84337007
6.401351 0.79770756
6.396848 0.7528391
6.392346 0.70894452
6.387844 0.66587109
6.383342 0.62369067
6.378839 0.58333155
6.374337 0.54702519
6.369835 0.51833909
6.365333 0.50169694
6.36083 0.50146581
6.356328 0.52084647
6.351826 0.56087781
6.347324 0.6198335
6.342821 0.69317002
6.338319 0.77402768
6.333817 0.85414982
6.329315 0.92500971
6.324812 0.97893256
6.32031 1.0100521
6.315808 1.0150122
6.311306 0.99337939
6.306803 0.9477569
6.302301 0.88358656
6.297799 0.80862303
6.293297 0.73207991
6.288794 0.66349928
6.284292 0.6114699
6.27979 0.58239034
6.275288 0.57951005
6.270785 0.60245885
6.266283 0.64739188
6.261781 0.70774604
6.257279 0.77546142
6.252776 0.84240499
6.248274 0.9016819
6.243772 0.94854992
6.23927 0.98076053
6.234767 0.99830548
6.230265 1.002704
6.225763 0.99607541
6.221261 0.98027568
6.216758 0.95632945
6.212256 0.92428386
6.207754 0.88348406
6.203252 0.83315836
6.198749 0.77312951
6.194247 0.70444824
6.189745 0.6297738
6.185243 0.5533928
6.18074 0.48085418
6.176238 0.41828474
6.171736 0.37151555
6.167234 0.34518265
6.162731 0.34196256
6.158229 0.36207247
6.153727 0.40311825
6.149225 0.46032107
6.144722 0.52710102
6.14022 0.59594547
6.135718 0.65944473
6.131216 0.71134285
6.126713 0.74743513
6.122211 0.76615378
6.117709 0.76872099
6.113207 0.75881671
6.108704 0.74179742
6.104202 0.72360061
6.0997 0.70955184
6.095198 0.7033311
6.090695 0.70632981
6.086193 0.71753882
6.081691 0.73397294
6.077189 0.75150283
6.072686 0.76587065
6.068184 0.77363794
6.063682 0.77285157
6.05918 0.76329679
6.054677 0.74631151
6.050175 0.72424074
6.045673 0.69969954
6.041171 0.67486521
6.036668 0.65101547
6.032166 0.62845317
6.027664 0.6068223
6.023162 0.5856658
6.018659 0.56496857
6.014157 0.54542352
6.009655 0.52827175
6.005153 0.51475728
6.00065 0.50542336
5.996148 0.49957256
5.991646 0.49517007
5.987144 0.48930138
5.982641 0.47907243
5.978139 0.4626557
5.973637 0.44011468
5.969135 0.41370749
5.964632 0.38754547
5.96013 0.36669492
5.955628 0.35598234
5.951126 0.35884228
5.946623 0.37651557
5.942121 0.40778623
5.937619 0.44928014
5.933117 0.49619265
5.928614 0.54321038
5.924112 0.58537458
5.91961 0.6186998
5.915108 0.64048277
5.910605 0.64935944
5.906103 0.64523811
5.901601 0.62922467
5.897099 0.60357358
5.892596 0.5715972
5.888094 0.5374103
5.883592 0.50541773
5.87909 0.47956565
5.874587 0.46251865
5.870085 0.45502304
5.865583 0.45571223
5.861081 0.46149025
5.856578 0.46843379
5.852076 0.47295652
5.847574 0.47286369
5.843072 0.46794016
5.838569 0.45986328
5.834067 0.45146153
5.829565 0.44556798
5.825063 0.44386045
5.82056 0.44608536
5.816058 0.44992836
5.811556 0.45157153
5.807054 0.44674625
5.802551 0.43193368
5.798049 0.40533539
5.793547 0.36733537
5.789045 0.32035978
5.784542 0.26823625
5.78004 0.21529322
5.775538 0.16547906
5.771036 0.12172448
5.766533 0.085656103
5.762031 0.057646388
5.757529 0.037097829
5.753027 0.022826672
5.748524 0.013428462
5.744022 0.0075523399
5.73952 0.0040606663
5.735018 0.0020872133
5.730515 0.0010256174
5.726013 0.00048177784
5.721511 0.00021634963
5.717009 9.2874629e-05
5.712506 3.8114949e-05
5.708004 1.495475e-05
5.703502 5.6067026e-06
5.698999 2.008847e-06
5.694497 6.908733e-07
5.689995 2.2320522e-07
5.685493 6.908733e-08
5.68099 2.125764e-08
5.676488 5.31441e-09
5.671986 0
5.667484 0
5.662981 0
5.658479 0
5.653977 0
5.649475 0
5.644972 0
5.64047 0
5.635968 0
5.631466 0
5.626963 0
5.622461 0
5.617959 0
5.613457 0
5.608954 0
5.604452 0
5.59995 0
5.595448 0
5.590945 0
5.586443 5.31441e-09
5.581941 2.125764e-08
5.577439 6.908733e-08
5.572936 2.1789081e-07
5.568434 6.6430125e-07
5.563932 1.9344452e-06
5.55943 5.404755e-06
5.554927 1.4417994e-05
5.550425 3.6781032e-05
5.545923 8.9691298e-05
5.541421 0.00020910609
5.536918 0.00046608439
5.532416 0.00099321008
5.527914 0.0020235148
5.523412 0.0039414269
5.518909 0.0073398114
5.514407 0.013067741
5.509905 0.022243351
5.505403 0.036197972
5.5009 0.0563187
5.496398 0.083773293
5.491896 0.11913604
5.487394 0.16198151
5.482891 0.21055836
5.478389 0.26167628
5.473887 0.3109146
5.469385 0.35318545
5.464882 0.38357425
5.46038 0.39827319
5.455878 0.39536456
5.451376 0.37523172
5.446873 0.3404763
5.442371 0.29536636
5.437869 0.24497756
5.433367 0.19426613
5.428864 0.14730629
5.424362 0.10684596
5.41986 0.074222453
5.415358 0.049578221
5.410855 0.03225748
5.406353 0.021255116
5.401851 0.015617271
5.397349 0.014734653
5.392846 0.018504908
5.388344 0.027358832
5.383842 0.042150164
5.37934 0.063910685
5.374837 0.093485058
5.370335 0.13108927
5.365833 0.17587821
5.361331 0.22564417
5.356828 0.27677518
5.352326 0.32456238
5.347824 0.36385663
5.343322 0.38996123
5.338819 0.39954985
5.334317 0.39136206
5.329815 0.36647524
5.325313 0.32807162
5.32081 0.28077008
5.316308 0.22971592
5.311806 0.17967576
5.307304 0.13435259
5.302801 0.096041943
5.298299 0.065634962
5.293797 0.042881857
5.289295 0.02678537
5.284792 0.01599952
5.28029 0.0091486824
5.275788 0.0050319757
5.271286 0.0027197875
5.266783 0.0015734693
5.262281 0.0012260875
5.257779 0.0015566332
5.253277 0.0026786274
5.248774 0.0049501816
5.244272 0.0089988639
5.23977 0.015740926
5.235268 0.026363082
5.230765 0.042229322
5.226263 0.064681774
5.221761 0.094727844
5.217259 0.13264678
5.212756 0.17759809
5.208254 0.22735388
5.203752 0.27828457
5.19925 0.32568569
5.194747 0.36444429
5.190245 0.38992996
5.185743 0.39890099
5.181241 0.39018151
5.176738 0.36491465
5.172236 0.32631642
5.167734 0.27900339
5.163232 0.22808823
5.158729 0.17828679
5.154227 0.13324743
5.149725 0.09521923
5.145223 0.065062185
5.14072 0.042512947
5.136218 0.026577322
5.131716 0.015927956
5.127214 0.0092252418
5.122711 0.0053294764
5.118209 0.0034129247
5.113707 0.0030033857
5.109205 0.0039943106
5.104702 0.0066460258
5.1002 0.011584106
5.095698 0.019780197
5.091196 0.032484852
5.086693 0.051075987
5.082191 0.076798135
5.077689 0.11039877
5.073187 0.15171507
5.068684 0.19931372
5.064182 0.25031562
5.05968 0.300525
5.055178 0.34491735
5.050675 0.37843495
5.046173 0.39692567
5.041671 0.39798701
5.037169 0.38147879
5.032666 0.34955355
5.028164 0.30619569
5.023662 0.25640541
5.01916 0.20525825
5.014657 0.15708277
5.010155 0.11493272
5.005653 0.080419767
5.001151 0.053864394
4.996648 0.034652515
4.992146 0.021666871
4.987644 0.013687316
4.983142 0.0096998133
4.978639 0.0090972549
4.974137 0.011780936
4.969635 0.018175824
4.965133 0.029162331
4.96063 0.045914169
4.956128 0.069629495
4.951626 0.10116026
4.947124 0.14058256
4.942621 0.18679811
4.938119 0.23729292
4.933617 0.2881791
4.929115 0.33459544
4.924612 0.37144537
4.92011 0.39433725
4.915608 0.40050419
4.911106 0.38946052
4.906603 0.36321402
4.902101 0.32597923
4.897599 0.28347712
4.893097 0.24200758
4.888594 0.20750749
4.884092 0.18476129
4.87959 0.17684617
4.875088 0.18481865
4.870585 0.20761537
4.866083 0.24215276
4.861581 0.28364109
4.857079 0.32614004
4.852576 0.36334915
4.848074 0.38955019
4.843572 0.40053468
4.83907 0.39430321
4.834567 0.37135059
4.830065 0.33445165
4.825563 0.28800324
4.821061 0.23710332
4.816558 0.18661048
4.812056 0.14040584
4.807554 0.10099194
4.803052 0.069448359
4.798549 0.045667023
4.794047 0.028739288
4.789545 0.017367343
4.785043 0.010209609
4.78054 0.0061203031
4.776038 0.0042867413
4.771536 0.0042925393
4.767034 0.0061390629
4.762531 0.010245343
4.758029 0.017426461
4.753527 0.028829941
4.749025 0.045797874
4.744522 0.069626604
4.74002 0.10122064
4.735518 0.1406809
4.731016 0.1869176
4.726513 0.23741516
4.722011 0.28827596
4.717509 0.33461836
4.713007 0.37130634
4.708504 0.393873
4.704002 0.39941216
4.6995 0.38719309
4.694997 0.35881876
4.690495 0.31788053
4.685993 0.26921171
4.681491 0.21795418
4.676988 0.16868547
4.672486 0.12480483
4.667984 0.08827269
4.663482 0.059684635
4.658979 0.03857802
4.654477 0.023837382
4.649975 0.014080513
4.645473 0.0079509579
4.64097 0.0042920238
4.636468 0.0022148548
4.631966 0.0010926214
4.627464 0.00051526925
4.622961 0.00023229818
4.618459 0.00010011286
4.613957 4.1245136e-05
4.609455 1.6246151e-05
4.604952 6.1168859e-06
4.60045 2.2001657e-06
4.595948 7.5996063e-07
4.591446 2.6040609e-07
4.586943 1.2754584e-07
4.582441 1.7537553e-07
4.577939 4.782969e-07
4.573437 1.4030042e-06
4.568934 3.9645499e-06
4.564432 1.0735108e-05
4.55993 2.7778421e-05
4.555428 6.872595e-05
4.550925 0.00016254654
4.546423 0.00036752865
4.541921 0.00079443521
4.537419 0.0016416372
4.532916 0.0032430071
4.528414 0.0061245121
4.523912 0.011057257
4.51941 0.019084254
4.514907 0.03148873
4.510405 0.04966922
4.505903 0.07489826
4.501401 0.1079713
4.496898 0.14879802
4.492396 0.19603707
4.487894 0.2469059
4.483392 0.29728772
4.478889 0.34219583
4.474387 0.37655178
4.469885 0.39612015
4.465383 0.39836521
4.46088 0.38299061
4.456378 0.3520036
4.451876 0.30928462
4.447374 0.2597896
4.442871 0.20861112
4.438369 0.16014205
4.433867 0.11752372
4.429365 0.082451371
4.424862 0.055299662
4.42036 0.035456776
4.415858 0.021733428
4.411356 0.012735303
4.406853 0.0071341596
4.402351 0.0038205719
4.397849 0.0019559899
4.393347 0.00095732187
4.388844 0.00044793568
4.384342 0.00020041703
4.37984 8.5875551e-05
4.375338 3.5654377e-05
4.370835 1.553402e-05
4.366333 1.0283383e-05
4.361831 1.5650937e-05
4.357329 3.5967927e-05
4.352826 8.6587682e-05
4.348324 0.00020189975
4.343822 0.00045087454
4.33932 0.00096282229
4.334817 0.0019657365
4.330315 0.0038368977
4.325813 0.007159908
4.321311 0.01277345
4.316808 0.021786232
4.312306 0.035524604
4.307804 0.055379591
4.303302 0.08253604
4.298799 0.11760098
4.294297 0.16019604
4.289795 0.2086249
4.285293 0.25974912
4.28079 0.30918303
4.276288 0.35184455
4.271786 0.38278919
4.267284 0.39814582
4.262781 0.39591169
4.258279 0.3763814
4.253777 0.34208312
4.249275 0.29724104
4.244772 0.24692185
4.24027 0.19610284
4.235768 0.14889558
4.231266 0.10808197
4.226763 0.075006382
4.222261 0.049764151
4.217759 0.031565188
4.213257 0.019141389
4.208754 0.011097158
4.204252 0.0061506802
4.19975 0.0032591788
4.195248 0.0016510703
4.190745 0.00079964333
4.186243 0.00037025494
4.181741 0.0001638964
4.177239 6.9363679e-05
4.172736 2.8065399e-05
4.168234 1.085734e-05
4.163732 4.0123796e-06
4.15923 1.4189475e-06
4.154727 4.782969e-07
4.150225 1.5411789e-07
4.145723 4.782969e-08
4.141221 1.594323e-08
4.136718 5.31441e-09
4.132216 0
4.127714 0
4.123212 0
4.118709 0
4.114207 0
4.109705 0
4.105203 0
4.1007 5.31441e-09
4.096198 2.657205e-08
4.091696 7.971615e-08
4.087194 2.4977727e-07
4.082691 7.440174e-07
4.078189 2.1045064e-06
4.073687 5.6864187e-06
4.069185 1.4689029e-05
4.064682 3.6254905e-05
4.06018 8.5551372e-05
4.055678 0.00019300343
4.051176 0.00041625648
4.046673 0.00085831442
4.042171 0.0016920975
4.037669 0.0031895335
4.033167 0.0057488949
4.028664 0.0099094243
4.024162 0.016337623
4.01966 0.025769425
4.015158 0.038898718
4.010655 0.056217987
4.006153 0.077838808
4.001651 0.10334108
3.997149 0.13170988
3.992646 0.16140694
3.988144 0.19058719
3.983642 0.21741781
3.97914 0.24040975
3.974637 0.2586516
3.970135 0.27186125
3.965633 0.28023652
3.961131 0.28416734
3.956628 0.28393264
3.952126 0.27951374
3.947624 0.27060646
3.943122 0.25682649
3.938619 0.23801786
3.934117 0.21453034
3.929615 0.18734768
3.925113 0.15801269
3.92061 0.12837702
3.916108 0.10026567
3.911606 0.075165601
3.907104 0.054024772
3.902601 0.037197352
3.898099 0.024519689
3.893597 0.015467287
3.889095 0.0093341713
3.884592 0.005387717
3.88009 0.0029739492
3.875588 0.0015696907
3.871086 0.00079216064
3.866583 0.00038221237
3.862081 0.00017631087
3.857579 7.7749818e-05
3.853077 3.2779281e-05
3.848574 1.3211623e-05
3.844072 5.0912048e-06
3.83957 1.8759867e-06
3.835068 6.5898684e-07
3.830565 2.2320522e-07
3.826063 6.908733e-08
3.821561 2.125764e-08
3.817059 5.31441e-09
3.812556 0
3.808054 0
3.803552 0
3.79905 0
3.794547 0
3.790045 0
3.785543 0
3.781041 0
3.776538 0
3.772036 0
3.767534 0
3.763032 0
3.758529 0
3.754027 0
3.749525 0
3.745023 0
3.74052 0
3.736018 0
3.731516 0
3.727014 0
3.722511 0
3.718009 0
3.713507 0
3.709005 0
3.704502 0
3.7 0
