# Supplementary material for: Structural motifs of gold cluster anions with 17 to 69 atoms
Source: Nat Commun. 2026 Apr 10;17:5099. doi: 10.1038/s41467-026-71649-9 (PMC13246909; doi:10.1038/s41467-026-71649-9)
Supplement: Supplementary file 5 — Source Data [file 41467_2026_71649_MOESM5_ESM.zip › SupplementaryFigure6/39_th_red.dat]

12.7 0.10060427
12.690991 0.153098
12.681982 0.21051313
12.672973 0.26154437
12.663964 0.29360816
12.654955 0.29781557
12.645946 0.27295007
12.636937 0.22603494
12.627928 0.16913148
12.618919 0.11434835
12.60991 0.069854088
12.600901 0.038557628
12.591892 0.019230267
12.582883 0.0086659639
12.573874 0.0035286194
12.564865 0.0012982253
12.555856 0.00043156729
12.546847 0.00012962909
12.537838 3.5181394e-05
12.528829 8.6252874e-06
12.51982 1.9131876e-06
12.510811 3.8263752e-07
12.501802 6.908733e-08
12.492793 1.062882e-08
12.483784 0
12.474775 0
12.465766 0
12.456757 0
12.447748 0
12.438739 0
12.42973 0
12.420721 0
12.411712 0
12.402703 0
12.393694 0
12.384685 0
12.375676 0
12.366667 0
12.357658 0
12.348649 0
12.33964 0
12.330631 0
12.321622 0
12.312613 0
12.303604 0
12.294595 0
12.285586 0
12.276577 0
12.267568 0
12.258559 0
12.24955 0
12.240541 0
12.231532 0
12.222523 0
12.213514 0
12.204505 0
12.195495 0
12.186486 0
12.177477 0
12.168468 0
12.159459 0
12.15045 0
12.141441 0
12.132432 0
12.123423 0
12.114414 0
12.105405 0
12.096396 0
12.087387 0
12.078378 0
12.069369 0
12.06036 0
12.051351 0
12.042342 0
12.033333 0
12.024324 0
12.015315 0
12.006306 0
11.997297 0
11.988288 0
11.979279 0
11.97027 0
11.961261 0
11.952252 0
11.943243 0
11.934234 0
11.925225 0
11.916216 0
11.907207 5.31441e-09
11.898198 3.720087e-08
11.889189 1.9663317e-07
11.88018 1.0309955e-06
11.871171 4.8520563e-06
11.862162 2.0598653e-05
11.853153 7.8961504e-05
11.844144 0.00027352737
11.835135 0.00085614614
11.826126 0.0024214153
11.817117 0.0061886411
11.808108 0.014294705
11.799099 0.029847188
11.79009 0.056357926
11.781081 0.096306362
11.772072 0.14914293
11.763063 0.20984201
11.754054 0.26945431
11.745045 0.31825572
11.736036 0.35018109
11.727027 0.36567818
11.718018 0.37061357
11.709009 0.37159736
11.7 0.37105311
11.690991 0.36588234
11.681982 0.35090816
11.672973 0.32450589
11.663964 0.29205165
11.654955 0.26440496
11.645946 0.25218633
11.636937 0.25942686
11.627928 0.28050194
11.618919 0.30222716
11.60991 0.30998908
11.600901 0.29452229
11.591892 0.25569236
11.582883 0.20156445
11.573874 0.14387819
11.564865 0.092882064
11.555856 0.054199499
11.546847 0.028581577
11.537838 0.01361952
11.528829 0.0058641326
11.51982 0.0022814124
11.510811 0.00080197104
11.501802 0.00025472499
11.492793 7.309971e-05
11.483784 1.89565e-05
11.474775 4.4428468e-06
11.465766 9.4065057e-07
11.456757 1.8600435e-07
11.447748 5.31441e-08
11.438739 1.4348907e-07
11.42973 7.3338858e-07
11.420721 3.5075106e-06
11.411712 1.5236413e-05
11.402703 5.9803056e-05
11.393694 0.00021221502
11.384685 0.00068104696
11.375676 0.0019774707
11.366667 0.0051980563
11.357658 0.012380577
11.348649 0.026751523
11.33964 0.052533543
11.330631 0.093995943
11.321622 0.15378933
11.312613 0.23123691
11.303604 0.32168692
11.294595 0.41767775
11.285586 0.51149162
11.276577 0.59751338
11.267568 0.67276081
11.258559 0.73524438
11.24955 0.78147242
11.240541 0.8051469
11.231532 0.79840521
11.222523 0.75538516
11.213514 0.67638854
11.204505 0.57033291
11.195495 0.45389699
11.186486 0.3474523
11.177477 0.26950467
11.168468 0.23192933
11.159459 0.23762507
11.15045 0.28105013
11.141441 0.35111505
11.132432 0.43518843
11.123423 0.52250451
11.114414 0.60551697
11.105405 0.6791169
11.096396 0.73934355
11.087387 0.78354192
11.078378 0.81214321
11.069369 0.82997959
11.06036 0.8448383
11.051351 0.86337752
11.042342 0.88724015
11.033333 0.9123936
11.024324 0.93211731
11.015315 0.94114605
11.006306 0.93785744
10.997297 0.9233354
10.988288 0.89873774
10.979279 0.86356366
10.97027 0.81649371
10.961261 0.75832117
10.952252 0.69468787
10.943243 0.63620857
10.934234 0.59532962
10.925225 0.58165687
10.916216 0.59855832
10.907207 0.64268437
10.898198 0.70579027
10.889189 0.77702568
10.88018 0.84457946
10.871171 0.8970216
10.862162 0.92508205
10.853153 0.92366261
10.844144 0.89296028
10.835135 0.8379296
10.826126 0.76658668
10.817117 0.68841666
10.808108 0.61353511
10.799099 0.55199812
10.79009 0.51227851
10.781081 0.49899712
10.772072 0.51135073
10.763063 0.54364782
10.754054 0.5877699
10.745045 0.63585106
10.736036 0.68160029
10.727027 0.72020829
10.718018 0.74799435
10.709009 0.76275717
10.7 0.76471958
10.690991 0.75720092
10.681982 0.74620794
10.672973 0.7386781
10.663964 0.73979639
10.654955 0.75054582
10.645946 0.76707955
10.636937 0.78288086
10.627928 0.79286
10.618919 0.79677556
10.60991 0.7994283
10.600901 0.80730147
10.591892 0.82394663
10.582883 0.8472013
10.573874 0.86976137
10.564865 0.88226938
10.555856 0.87684271
10.546847 0.8494373
10.537838 0.8007359
10.528829 0.73609947
10.51982 0.66496412
10.510811 0.59938855
10.501802 0.551296
10.492793 0.52884701
10.483784 0.53362037
10.474775 0.56045733
10.465766 0.60036531
10.456757 0.64485942
10.447748 0.68925852
10.438739 0.73336905
10.42973 0.7797667
10.420721 0.83114589
10.411712 0.88829736
10.402703 0.94945823
10.393694 1.0107897
10.384685 1.0672698
10.375676 1.1135637
10.366667 1.1449728
10.357658 1.1586133
10.348649 1.1543863
10.33964 1.1348631
10.330631 1.10379
10.321622 1.0642177
10.312613 1.0178953
10.303604 0.96657249
10.294595 0.91401751
10.285586 0.86675117
10.276577 0.83257382
10.267568 0.81778954
10.258559 0.82485539
10.24955 0.85154033
10.240541 0.89158122
10.231532 0.93630954
10.222523 0.97681642
10.213514 1.0063315
10.204505 1.022287
10.195495 1.0272451
10.186486 1.0279201
10.177477 1.0322015
10.168468 1.045228
10.159459 1.0665306
10.15045 1.0901492
10.141441 1.1080639
10.132432 1.1150594
10.123423 1.1119522
10.114414 1.1050922
10.105405 1.1026017
10.096396 1.1099107
10.087387 1.1272258
10.078378 1.1498957
10.069369 1.1708364
10.06036 1.1834759
10.051351 1.1839887
10.042342 1.1722093
10.033333 1.1512017
10.024324 1.1260224
10.015315 1.1025152
10.006306 1.0866589
9.997297 1.0841887
9.988288 1.099725
9.979279 1.1350794
9.97027 1.1874252
9.961261 1.2486145
9.952252 1.3064799
9.943243 1.3479084
9.934234 1.3626699
9.925225 1.3467935
9.916216 1.3043858
9.907207 1.2469708
9.898198 1.1900372
9.889189 1.1477309
9.88018 1.127924
9.871171 1.130075
9.862162 1.1469009
9.853153 1.1687276
9.844144 1.188003
9.835135 1.2017135
9.826126 1.2109613
9.817117 1.2185529
9.808108 1.2262441
9.799099 1.2331245
9.79009 1.2358051
9.781081 1.2300191
9.772072 1.2125257
9.763063 1.1823261
9.754054 1.1410057
9.745045 1.0926513
9.736036 1.0435939
9.727027 1.0015758
9.718018 0.97388611
9.709009 0.96490149
9.7 0.9744033
9.690991 0.99782138
9.681982 1.0281704
9.672973 1.058244
9.663964 1.0818397
9.654955 1.0940607
9.645946 1.0915915
9.636937 1.0734102
9.627928 1.0413808
9.618919 0.99986357
9.60991 0.95421613
9.600901 0.90899027
9.591892 0.86682028
9.582883 0.82840577
9.573874 0.79326014
9.564865 0.76060379
9.555856 0.72995588
9.546847 0.70129346
9.537838 0.67485199
9.528829 0.6507318
9.51982 0.62851031
9.510811 0.60702325
9.501802 0.58440446
9.492793 0.55849468
9.483784 0.52778557
9.474775 0.49276869
9.465766 0.45681085
9.456757 0.42527162
9.447748 0.40253613
9.438739 0.38865107
9.42973 0.37841421
9.420721 0.36444113
9.411712 0.34260893
9.402703 0.31603195
9.393694 0.29446187
9.384685 0.28921555
9.375676 0.30683882
9.366667 0.34539297
9.357658 0.39523375
9.348649 0.44315537
9.33964 0.47702644
9.330631 0.48862267
9.321622 0.47440212
9.312613 0.43547177
9.303604 0.37771254
9.294595 0.31164795
9.285586 0.25089414
9.276577 0.20874649
9.267568 0.19386075
9.258559 0.20683563
9.24955 0.2393626
9.240541 0.27675699
9.231532 0.30339315
9.222523 0.30908479
9.213514 0.29349261
9.204505 0.26614848
9.195495 0.24177315
9.186486 0.23306406
9.177477 0.24447705
9.168468 0.27000254
9.159459 0.29595648
9.15045 0.30736298
9.141441 0.29471316
9.132432 0.2577206
9.123423 0.20443639
9.114414 0.146767
9.105405 0.09526648
9.096396 0.055888057
9.087387 0.029628128
9.078378 0.014196639
9.069369 0.0061648059
9.06036 0.0024890518
9.051351 0.001148816
9.042342 0.0012038999
9.033333 0.002698955
9.024324 0.0066766527
9.015315 0.015296594
9.006306 0.031800255
8.997297 0.05992221
8.988288 0.10250106
8.979279 0.15959864
8.97027 0.22714421
8.961261 0.29731654
8.952252 0.36101261
8.943243 0.41120243
8.934234 0.44508344
8.925225 0.46380607
8.916216 0.47053324
8.907207 0.46874124
8.898198 0.46178498
8.889189 0.45298466
8.88018 0.44505962
8.871171 0.439151
8.862162 0.43498255
8.853153 0.4328903
8.844144 0.43609776
8.835135 0.45045918
8.826126 0.4806835
8.817117 0.52539934
8.808108 0.57512663
8.799099 0.61547067
8.79009 0.63395274
8.781081 0.62600792
8.772072 0.59613315
8.763063 0.55363098
8.754054 0.50623702
8.745045 0.45622507
8.736036 0.4014111
8.727027 0.33966131
8.718018 0.27315049
8.709009 0.20938627
8.7 0.1587794
8.690991 0.13071204
8.681982 0.13017197
8.672973 0.15583876
8.663964 0.19968552
8.654955 0.24827743
8.645946 0.28609838
8.636937 0.30042234
8.627928 0.28583097
8.618919 0.24596026
8.60991 0.19138121
8.600901 0.13486843
8.591892 0.086805897
8.582883 0.053012818
8.573874 0.035444075
8.564865 0.03453015
8.555856 0.051349084
8.546847 0.088306261
8.537838 0.14796727
8.528829 0.23067861
8.51982 0.33230561
8.510811 0.44347858
8.501802 0.55098669
8.492793 0.64077786
8.483784 0.70127241
8.474775 0.72593497
8.465766 0.71485419
8.456757 0.67544892
8.447748 0.62192771
8.438739 0.57255885
8.42973 0.54437028
8.420721 0.54676079
8.411712 0.57724064
8.402703 0.62225546
8.393694 0.66332509
8.384685 0.68530259
8.375676 0.68212434
8.366667 0.65727969
8.357658 0.61993883
8.348649 0.58018993
8.33964 0.5462536
8.330631 0.52389827
8.321622 0.51639768
8.312613 0.52387838
8.303604 0.54269748
8.294595 0.5662825
8.285586 0.58782969
8.276577 0.60362173
8.267568 0.61505348
8.258559 0.62809788
8.24955 0.65024975
8.240541 0.68625418
8.231532 0.73468736
8.222523 0.78730432
8.213514 0.83187062
8.204505 0.85743653
8.195495 0.85959279
8.186486 0.84295173
8.177477 0.81925368
8.168468 0.80176934
8.159459 0.79889775
8.15045 0.81053009
8.141441 0.8291925
8.132432 0.84516671
8.123423 0.85257811
8.114414 0.85304761
8.105405 0.85484924
8.096396 0.86783042
8.087387 0.89672924
8.078378 0.93681817
8.069369 0.97486337
8.06036 0.99524054
8.051351 0.98767861
8.042342 0.95215727
8.033333 0.89873559
8.024324 0.84350584
8.015315 0.80357773
8.006306 0.7930844
7.997297 0.82030976
7.988288 0.88536022
7.979279 0.97877693
7.97027 1.0825898
7.961261 1.1748833
7.952252 1.2369008
7.943243 1.2596555
7.934234 1.2467481
7.925225 1.2120682
7.916216 1.1738631
7.907207 1.1482014
7.898198 1.1442495
7.889189 1.162122
7.88018 1.1931352
7.871171 1.2224377
7.862162 1.2339532
7.853153 1.2163768
7.844144 1.167587
7.835135 1.0950955
7.826126 1.0124439
7.817117 0.93394141
7.808108 0.87071157
7.799099 0.82941203
7.79009 0.81286245
7.781081 0.82093787
7.772072 0.85078413
7.763063 0.89665248
7.754054 0.95023236
7.745045 1.001948
7.736036 1.042873
7.727027 1.0665302
7.718018 1.070153
7.709009 1.0554632
7.7 1.0289359
7.690991 1.0009056
7.681982 0.98275972
7.672973 0.98269108
7.663964 1.0022398
7.654955 1.0361227
7.645946 1.0757329
7.636937 1.1138597
7.627928 1.1473373
7.618919 1.1762773
7.60991 1.2013388
7.600901 1.2216332
7.591892 1.2346896
7.582883 1.2378983
7.573874 1.2298435
7.564865 1.2105558
7.555856 1.1810553
7.546847 1.1432423
7.537838 1.1005967
7.528829 1.0589884
7.51982 1.0263961
7.510811 1.0109938
7.501802 1.0182746
7.492793 1.0486316
7.483784 1.0966682
7.474775 1.1526822
7.465766 1.2057453
7.456757 1.2470558
7.447748 1.2721458
7.438739 1.281196
7.42973 1.2777614
7.420721 1.2669004
7.411712 1.2535802
7.402703 1.2415927
7.393694 1.2327833
7.384685 1.226541
7.375676 1.2198666
7.366667 1.2083584
7.357658 1.1879837
7.348649 1.1569666
7.33964 1.1169632
7.330631 1.0729593
7.321622 1.0317881
7.312613 0.99972347
7.303604 0.98017333
7.294595 0.97271402
7.285586 0.97406081
7.276577 0.98024923
7.267568 0.98838855
7.258559 0.99685343
7.24955 1.0043517
7.240541 1.0094071
7.231532 1.0112737
7.222523 1.0116387
7.213514 1.0152732
7.204505 1.0282507
7.195495 1.0542099
7.186486 1.0909548
7.177477 1.1299406
7.168468 1.1594874
7.159459 1.1700139
7.15045 1.1581593
7.141441 1.1275348
7.132432 1.086291
7.123423 1.0436409
7.114414 1.0074855
7.105405 0.98373568
7.096396 0.97644519
7.087387 0.98762784
7.078378 1.0164576
7.069369 1.0584518
7.06036 1.1054806
7.051351 1.1470162
7.042342 1.1724176
7.033333 1.1737054
7.024324 1.1482422
7.015315 1.1006623
7.006306 1.0430806
6.997297 0.9924612
6.988288 0.96485968
6.979279 0.9682543
6.97027 0.99762946
6.961261 1.0358594
6.952252 1.0609716
6.943243 1.0562884
6.934234 1.01792
6.925225 0.95580334
6.916216 0.88850795
6.907207 0.83521114
6.898198 0.80873432
6.889189 0.8120315
6.88018 0.83872532
6.871171 0.87695952
6.862162 0.91478254
6.853153 0.94461613
6.844144 0.96479976
6.835135 0.97790976
6.826126 0.98747382
6.817117 0.99539715
6.808108 1.0014591
6.799099 1.0045379
6.79009 1.0041288
6.781081 1.0009016
6.772072 0.99609274
6.763063 0.99045128
6.754054 0.98361757
6.745045 0.97433902
6.736036 0.96139818
6.727027 0.94484682
6.718018 0.9269718
6.709009 0.91228887
6.7 0.90608705
6.690991 0.91190721
6.681982 0.92938716
6.672973 0.95411282
6.663964 0.97993488
6.654955 1.0023822
6.645946 1.0208214
6.636937 1.0377669
6.627928 1.0557462
6.618919 1.0739304
6.60991 1.0870788
6.600901 1.0878712
6.591892 1.071316
6.582883 1.0382891
6.573874 0.99572839
6.564865 0.95337091
6.555856 0.91932242
6.546847 0.8972558
6.537838 0.88642291
6.528829 0.88359503
6.51982 0.88527109
6.510811 0.88917316
6.501802 0.8949427
6.492793 0.90405821
6.483784 0.91865676
6.474775 0.93921052
6.465766 0.96214397
6.456757 0.97937966
6.447748 0.9811292
6.438739 0.96100275
6.42973 0.9203408
6.420721 0.86850981
6.411712 0.81825189
6.402703 0.77858222
6.393694 0.74974969
6.384685 0.72375328
6.375676 0.69027951
6.366667 0.64415839
6.357658 0.58932422
6.348649 0.5367598
6.33964 0.49819272
6.330631 0.48014276
6.321622 0.48217078
6.312613 0.49964017
6.303604 0.52800362
6.294595 0.56517146
6.285586 0.61080785
6.276577 0.66401031
6.267568 0.72157605
6.258559 0.77794722
6.24955 0.82651816
6.240541 0.86140543
6.231532 0.87889264
6.222523 0.87803632
6.213514 0.86027611
6.204505 0.82843102
6.195495 0.78587354
6.186486 0.73644499
6.177477 0.68486176
6.168468 0.63675776
6.159459 0.59784639
6.15045 0.57268551
6.141441 0.56400896
6.132432 0.57282483
6.123423 0.59833442
6.114414 0.63685757
6.105405 0.68064394
6.096396 0.71878038
6.087387 0.74129122
6.078378 0.74449146
6.069369 0.73370067
6.06036 0.72082232
6.051351 0.71795587
6.042342 0.73087694
6.033333 0.75591899
6.024324 0.78146827
6.015315 0.79306139
6.006306 0.77986062
5.997297 0.73974883
5.988288 0.68048874
5.979279 0.61604767
5.97027 0.56006392
5.961261 0.52045749
5.952252 0.49827678
5.943243 0.49048631
5.934234 0.4935301
5.925225 0.50467648
5.916216 0.52081889
5.907207 0.53674802
5.898198 0.54494696
5.889189 0.53732474
5.88018 0.50789515
5.871171 0.45511894
5.862162 0.382963
5.853153 0.3001372
5.844144 0.21756712
5.835135 0.14503549
5.826126 0.088503139
5.817117 0.049260021
5.808108 0.024941052
5.799099 0.011464665
5.79009 0.0047776599
5.781081 0.0018031581
5.772072 0.0006158976
5.763063 0.00019029308
5.754054 5.3165358e-05
5.745045 1.3429514e-05
5.736036 3.0664146e-06
5.727027 6.3241479e-07
5.718018 1.1691702e-07
5.709009 2.125764e-08
5.7 5.31441e-09
5.690991 0
5.681982 0
5.672973 0
5.663964 0
5.654955 0
5.645946 0
5.636937 0
5.627928 0
5.618919 0
5.60991 0
5.600901 0
5.591892 0
5.582883 0
5.573874 0
5.564865 0
5.555856 0
5.546847 0
5.537838 5.31441e-09
5.528829 2.657205e-08
5.51982 1.6474671e-07
5.510811 8.7156324e-07
5.501802 4.1399254e-06
5.492793 1.7750129e-05
5.483784 6.8779094e-05
5.474775 0.00024082249
5.465766 0.00076186319
5.456757 0.0021777124
5.447748 0.0056243623
5.438739 0.013124823
5.42973 0.027673318
5.420721 0.052720175
5.411712 0.090748647
5.402703 0.14114044
5.393694 0.19834055
5.384685 0.25183905
5.375676 0.28893266
5.366667 0.29955138
5.357658 0.28073284
5.348649 0.23812614
5.33964 0.18366696
5.330631 0.13099823
5.321622 0.091361409
5.312613 0.071748739
5.303604 0.075090721
5.294595 0.10091375
5.285586 0.14521629
5.276577 0.19981205
5.267568 0.2526743
5.258559 0.2906487
5.24955 0.3042011
5.240541 0.29191385
5.231532 0.2619248
5.222523 0.22901168
5.213514 0.20847967
5.204505 0.20968909
5.195495 0.232103
5.186486 0.26550762
5.177477 0.29431697
5.168468 0.30414842
5.159459 0.28770427
5.15045 0.24718642
5.141441 0.19228711
5.132432 0.13526238
5.123423 0.085999419
5.114414 0.049416913
5.105405 0.025687185
5.096396 0.012171886
5.087387 0.0055659091
5.078378 0.0033480996
5.069369 0.0044422569
5.06036 0.0093967272
5.051351 0.020299882
5.042342 0.040315651
5.033333 0.072516177
5.024324 0.117921
5.015315 0.17337012
5.006306 0.23062044
4.997297 0.27804829
4.988288 0.30506156
4.979279 0.30733712
4.97027 0.28981163
4.961261 0.26517799
4.952252 0.24816783
4.943243 0.24844674
4.934234 0.26584876
4.925225 0.29046202
4.916216 0.30751962
4.907207 0.30451952
4.898198 0.27685365
4.889189 0.22920397
4.88018 0.17254738
4.871171 0.11910437
4.862162 0.078286946
4.853153 0.055359157
4.844144 0.052365948
4.835135 0.069520465
4.826126 0.1054241
4.817117 0.15586506
4.808108 0.21248389
4.799099 0.26321354
4.79009 0.29549477
4.781081 0.30126386
4.772072 0.28104792
4.763063 0.24459811
4.754054 0.20740088
4.745045 0.18468536
4.736036 0.18561936
4.727027 0.20995335
4.718018 0.24824739
4.709009 0.28567606
4.7 0.30822653
4.690991 0.30888136
4.681982 0.2908449
4.672973 0.26591204
4.663964 0.24851279
4.654955 0.24836392
4.645946 0.26548387
4.636937 0.29010481
4.627928 0.30746505
4.618919 0.30492087
4.60991 0.27763355
4.600901 0.23001984
4.591892 0.17271737
4.582883 0.1173359
4.573874 0.072065196
4.564865 0.040001931
4.555856 0.020064932
4.546847 0.0090943585
4.537838 0.0037247318
4.528829 0.0013794667
4.51982 0.0004665308
4.510811 0.00016313644
4.501802 0.00012868312
4.492793 0.00032004971
4.483784 0.0009638214
4.474775 0.0026904147
4.465766 0.0067983686
4.456757 0.015523822
4.447748 0.032029253
4.438739 0.059709745
4.42973 0.10057583
4.420721 0.15307069
4.411712 0.21049436
4.402703 0.26154046
4.393694 0.29362113
4.384685 0.29784186
4.375676 0.2729821
4.366667 0.22606463
4.357658 0.16915353
4.348649 0.11436141
4.33964 0.069859896
4.330631 0.038559053
4.321622 0.019229805
4.312613 0.0086650924
4.303604 0.0035279445
4.294595 0.0012978374
4.285586 0.0004313866
4.276577 0.00012956
4.267568 3.5154822e-05
4.258559 8.619973e-06
4.24955 1.9078732e-06
4.240541 3.8263752e-07
4.231532 6.908733e-08
4.222523 1.062882e-08
4.213514 0
4.204505 0
4.195495 0
4.186486 5.31441e-09
4.177477 2.125764e-08
4.168468 1.1160261e-07
4.159459 5.845851e-07
4.15045 2.7262923e-06
4.141441 1.1495069e-05
4.132432 4.3758852e-05
4.123423 0.00015059975
4.114414 0.00046862467
4.105405 0.0013188771
4.096396 0.0033586912
4.087387 0.0077451839
4.078378 0.016189882
4.069369 0.030722748
4.06036 0.053040639
4.051351 0.083555328
4.042342 0.12057832
4.033333 0.16019933
4.024324 0.19709912
4.015315 0.22593875
4.006306 0.24260433
3.997297 0.24483238
3.988288 0.23232949
3.979279 0.20677142
3.97027 0.17175511
3.961261 0.13236019
3.952252 0.094064924
3.943243 0.061323678
3.934234 0.036518197
3.925225 0.019800009
3.916216 0.00975148
3.907207 0.0043550899
3.898198 0.0017617269
3.889189 0.00064497806
3.88018 0.00021359145
3.871171 6.3958924e-05
3.862162 1.7314348e-05
3.853153 4.2355848e-06
3.844144 9.3533616e-07
3.835135 1.8600435e-07
3.826126 3.188646e-08
3.817117 5.31441e-09
3.808108 0
3.799099 0
3.79009 0
3.781081 0
3.772072 0
3.763063 0
3.754054 0
3.745045 0
3.736036 0
3.727027 0
3.718018 0
3.709009 0
3.7 0
