# Supplementary material for: Structural motifs of gold cluster anions with 17 to 69 atoms
Source: Nat Commun. 2026 Apr 10;17:5099. doi: 10.1038/s41467-026-71649-9 (PMC13246909; doi:10.1038/s41467-026-71649-9)
Supplement: Supplementary file 5 — Source Data [file 41467_2026_71649_MOESM5_ESM.zip › SupplementaryFigure6/42_exp.dat]

3.6 0.0027777778
3.6004801 0.0027647907
3.6009602 0.0027600803
3.6014403 0.0027616796
3.6019204 0.0027676211
3.6024005 0.0027759378
3.6028806 0.0027846621
3.6033607 0.0027918271
3.6038408 0.0027954653
3.6043209 0.0027936096
3.604801 0.0027842927
3.6052811 0.0027617801
3.6057612 0.0027118983
3.6062412 0.0026403452
3.6067213 0.0025549899
3.6072014 0.0024637014
3.6076815 0.0023743487
3.6081616 0.0022948009
3.6086417 0.002232927
3.6091218 0.0021965961
3.6096019 0.0021936771
3.610082 0.0022313351
3.6105621 0.0022846791
3.6110422 0.0023380231
3.6115223 0.0023913671
3.6120024 0.0024447111
3.6124825 0.0024980551
3.6129626 0.0025513992
3.6134427 0.0026047432
3.6139228 0.0026580872
3.6144029 0.0027114312
3.614883 0.0027647752
3.6153631 0.0028235524
3.6158432 0.0028977319
3.6163233 0.0029820344
3.6168034 0.0030705584
3.6172835 0.0031574021
3.6177636 0.0032366637
3.6182436 0.0033024412
3.6187237 0.003348833
3.6192038 0.0033699373
3.6196839 0.0033598524
3.620164 0.0033151074
3.6206441 0.0032617634
3.6211242 0.0032084194
3.6216043 0.0031550754
3.6220844 0.0031017314
3.6225645 0.0030483874
3.6230446 0.0029950434
3.6235247 0.0029416994
3.6240048 0.0028883554
3.6244849 0.0028350114
3.624965 0.0027816674
3.6254451 0.0027283234
3.6259252 0.0026749794
3.6264053 0.0026216354
3.6268854 0.0025682914
3.6273655 0.0025149474
3.6278456 0.0024616034
3.6283257 0.0024082594
3.6288058 0.0023549154
3.6292859 0.0023015714
3.629766 0.0022482274
3.630246 0.0021948834
3.6307261 0.0021415394
3.6312062 0.0020881954
3.6316863 0.0020348514
3.6321664 0.0019815074
3.6326465 0.0019281634
3.6331266 0.0018748194
3.6336067 0.0018214754
3.6340868 0.0017681314
3.6345669 0.0017147874
3.635047 0.0016614434
3.6355271 0.0016080994
3.6360072 0.0015547554
3.6364873 0.0015014114
3.6369674 0.0014480674
3.6374475 0.0013947234
3.6379276 0.0013413793
3.6384077 0.0012880353
3.6388878 0.0012346913
3.6393679 0.0011813473
3.639848 0.0011280033
3.6403281 0.0010781685
3.6408082 0.0010419133
3.6412883 0.0010185405
3.6417684 0.0010065748
3.6422484 0.0010045407
3.6427285 0.0010109627
3.6432086 0.0010243654
3.6436887 0.0010432734
3.6441688 0.0010662112
3.6446489 0.0010917034
3.645129 0.0011184642
3.6456091 0.0011490738
3.6460892 0.0011848053
3.6465693 0.0012256591
3.6470494 0.0012716348
3.6475295 0.0013227326
3.6480096 0.0013789523
3.6484897 0.0014402942
3.6489698 0.0015067581
3.6494499 0.0015783441
3.64993 0.0016550521
3.6504101 0.001742028
3.6508902 0.0018455456
3.6513703 0.0019613442
3.6518504 0.0020849974
3.6523305 0.0022120791
3.6528106 0.0023381628
3.6532907 0.0024588222
3.6537708 0.0025696309
3.6542509 0.0026661627
3.6547309 0.0027439911
3.655211 0.0028012269
3.6556911 0.0028545709
3.6561712 0.0029079149
3.6566513 0.0029612589
3.6571314 0.0030146029
3.6576115 0.0030679469
3.6580916 0.0031212909
3.6585717 0.0031746349
3.6590518 0.0032279789
3.6595319 0.0032813229
3.660012 0.0033346669
3.6604921 0.0033880109
3.6609722 0.0034413549
3.6614523 0.0034946989
3.6619324 0.0035480429
3.6624125 0.0036013869
3.6628926 0.003654731
3.6633727 0.003708075
3.6638528 0.003761419
3.6643329 0.003814763
3.664813 0.003868107
3.6652931 0.0039297597
3.6657732 0.0040294366
3.6662533 0.0041633316
3.6667333 0.0043240673
3.6672134 0.0045042667
3.6676935 0.0046965523
3.6681736 0.0048935472
3.6686537 0.005087874
3.6691338 0.0052721553
3.6696139 0.0054390142
3.670094 0.0055818628
3.6705741 0.005721095
3.6710542 0.0058652781
3.6715343 0.0060099858
3.6720144 0.0061507918
3.6724945 0.0062832697
3.6729746 0.0064029932
3.6734547 0.006505536
3.6739348 0.0065864717
3.6744149 0.006641374
3.674895 0.0066658166
3.6753751 0.0066666667
3.6758552 0.0066666667
3.6763353 0.0066666667
3.6768154 0.0066666667
3.6772955 0.0066666667
3.6777756 0.0066666667
3.6782557 0.0066666667
3.6787357 0.0066666667
3.6792158 0.0066666667
3.6796959 0.0066666667
3.680176 0.0066666667
3.6806561 0.0066666667
3.6811362 0.0066666667
3.6816163 0.0066666667
3.6820964 0.0066666667
3.6825765 0.0066666667
3.6830566 0.0066666667
3.6835367 0.0066666667
3.6840168 0.0066666667
3.6844969 0.0066666667
3.684977 0.0066666667
3.6854571 0.0066666667
3.6859372 0.0066666667
3.6864173 0.0066666667
3.6868974 0.0066666667
3.6873775 0.0066666667
3.6878576 0.0066666667
3.6883377 0.0066666667
3.6888178 0.0066666667
3.6892979 0.0066666667
3.689778 0.0066666667
3.6902581 0.0066666667
3.6907381 0.0066666667
3.6912182 0.0066666667
3.6916983 0.0066666667
3.6921784 0.0066666667
3.6926585 0.0066666667
3.6931386 0.0066666667
3.6936187 0.0066666667
3.6940988 0.0066666667
3.6945789 0.0066666667
3.695059 0.0066666667
3.6955391 0.0066666667
3.6960192 0.0066666667
3.6964993 0.0066666667
3.6969794 0.0066666667
3.6974595 0.0066666667
3.6979396 0.0066666667
3.6984197 0.0066666667
3.6988998 0.0066666667
3.6993799 0.0066666667
3.69986 0.0066666667
3.7003401 0.0066692366
3.7008202 0.0066816149
3.7013003 0.0067042372
3.7017804 0.0067371038
3.7022605 0.0067802143
3.7027405 0.006833569
3.7032206 0.0068971678
3.7037007 0.0069710107
3.7041808 0.0070550976
3.7046609 0.0071494287
3.705141 0.0072535618
3.7056211 0.0073602498
3.7061012 0.0074669378
3.7065813 0.0075736259
3.7070614 0.0076803139
3.7075415 0.0077870019
3.7080216 0.0078936899
3.7085017 0.0080003779
3.7089818 0.0081070659
3.7094619 0.0082137539
3.709942 0.0083204419
3.7104221 0.0084271299
3.7109022 0.0085338179
3.7113823 0.0086405059
3.7118624 0.0087471939
3.7123425 0.0088538819
3.7128226 0.0089605699
3.7133027 0.0090672579
3.7137828 0.0091739459
3.7142629 0.0092806339
3.7147429 0.0093873219
3.715223 0.0094969638
3.7157031 0.0096282078
3.7161832 0.0097800599
3.7166633 0.009947356
3.7171434 0.010124932
3.7176235 0.010307624
3.7181036 0.010490268
3.7185837 0.010667699
3.7190638 0.010834755
3.7195439 0.01098627
3.720024 0.011117032
3.7205041 0.011203866
3.7209842 0.01123871
3.7214643 0.011233517
3.7219444 0.011200237
3.7224245 0.01115082
3.7229046 0.011097219
3.7233847 0.011051385
3.7238648 0.011025268
3.7243449 0.011030819
3.724825 0.01107999
3.7253051 0.011174022
3.7257852 0.011281118
3.7262653 0.01139888
3.7267453 0.011528194
3.7272254 0.011669948
3.7277055 0.011825024
3.7281856 0.011994309
3.7286657 0.012178688
3.7291458 0.012379046
3.7296259 0.012596268
3.730106 0.012831117
3.7305861 0.013080269
3.7310662 0.013340079
3.7315463 0.013608086
3.7320264 0.01388183
3.7325065 0.014158854
3.7329866 0.0144367
3.7334667 0.014712907
3.7339468 0.014985014
3.7344269 0.015250567
3.734907 0.015507102
3.7353871 0.015758139
3.7358672 0.016012478
3.7363473 0.016266539
3.7368274 0.016516389
3.7373075 0.016758092
3.7377876 0.016987714
3.7382677 0.017201321
3.7387477 0.017394979
3.7392278 0.017564751
3.7397079 0.017706706
3.740188 0.017816102
3.7406681 0.017884926
3.7411482 0.017917918
3.7416283 0.017922454
3.7421084 0.017905914
3.7425885 0.017875674
3.7430686 0.017839111
3.7435487 0.017803602
3.7440288 0.017776526
3.7445089 0.017765257
3.744989 0.017777174
3.7454691 0.017802591
3.7459492 0.017827004
3.7464293 0.017852864
3.7469094 0.017882631
3.7473895 0.017918762
3.7478696 0.017963719
3.7483497 0.018019958
3.7488298 0.01808994
3.7493099 0.018176123
3.74979 0.018280968
3.7502701 0.018408691
3.7507502 0.018568249
3.7512302 0.01875888
3.7517103 0.018978618
3.7521904 0.019225493
3.7526705 0.019497541
3.7531506 0.019792792
3.7536307 0.02010928
3.7541108 0.020445038
3.7545909 0.020798098
3.755071 0.021166344
3.7555511 0.021539752
3.7560312 0.02191316
3.7565113 0.022286569
3.7569914 0.022659977
3.7574715 0.023033384
3.7579516 0.023406792
3.7584317 0.0237802
3.7589118 0.024153609
3.7593919 0.024527017
3.759872 0.024900424
3.7603521 0.025273832
3.7608322 0.025647241
3.7613123 0.026020649
3.7617924 0.026394057
3.7622725 0.026767464
3.7627526 0.027140872
3.7632326 0.027514281
3.7637127 0.027887689
3.7641928 0.028261097
3.7646729 0.028634504
3.765153 0.02899862
3.7656331 0.029231832
3.7661132 0.029322188
3.7665933 0.029302734
3.7670734 0.029206523
3.7675535 0.029066604
3.7680336 0.028916027
3.7685137 0.028787842
3.7689938 0.028715099
3.7694739 0.028730847
3.769954 0.028868138
3.7704341 0.029112766
3.7709142 0.029403571
3.7713943 0.029729466
3.7718744 0.030079828
3.7723545 0.030444032
3.7728346 0.030811458
3.7733147 0.03117148
3.7737948 0.031513476
3.7742749 0.031826822
3.774755 0.032100896
3.775235 0.032327028
3.7757151 0.032513933
3.7761952 0.032671502
3.7766753 0.032808333
3.7771554 0.032933027
3.7776355 0.033054183
3.7781156 0.0331804
3.7785957 0.03332028
3.7790758 0.03348242
3.7795559 0.033675421
3.780036 0.03390785
3.7805161 0.034179229
3.7809962 0.034482643
3.7814763 0.034814497
3.7819564 0.035171192
3.7824365 0.035549131
3.7829166 0.035944718
3.7833967 0.036354353
3.7838768 0.036774441
3.7843569 0.037201384
3.784837 0.037631586
3.7853171 0.038081732
3.7857972 0.038608686
3.7862773 0.039199453
3.7867574 0.039835393
3.7872374 0.04049786
3.7877175 0.041168211
3.7881976 0.041827803
3.7886777 0.042457992
3.7891578 0.043040134
3.7896379 0.043555587
3.790118 0.043981959
3.7905981 0.044231657
3.7910782 0.044306881
3.7915583 0.044250973
3.7920384 0.04410727
3.7925185 0.043919113
3.7929986 0.04372984
3.7934787 0.04358279
3.7939588 0.043521302
3.7944389 0.043588717
3.794919 0.043828372
3.7953991 0.04422142
3.7958792 0.04466558
3.7963593 0.045147542
3.7968394 0.045656307
3.7973195 0.04618087
3.7977996 0.046710229
3.7982797 0.047233381
3.7987598 0.047739324
3.7992398 0.048217056
3.7997199 0.048655572
3.8002 0.049045549
3.8006801 0.049396682
3.8011602 0.049719151
3.8016403 0.050020922
3.8021204 0.050309963
3.8026005 0.050594242
3.8030806 0.050881726
3.8035607 0.051180381
3.8040408 0.051498177
3.8045209 0.051843079
3.805001 0.052223056
3.8054811 0.052651511
3.8059612 0.053134262
3.8064413 0.05366799
3.8069214 0.054249374
3.8074015 0.054875097
3.8078816 0.055541836
3.8083617 0.056246272
3.8088418 0.056985087
3.8093219 0.05775496
3.809802 0.058552571
3.8102821 0.059402574
3.8107622 0.060407106
3.8112422 0.06154223
3.8117223 0.062769216
3.8122024 0.064049332
3.8126825 0.06534385
3.8131626 0.066614038
3.8136427 0.067821167
3.8141228 0.068926504
3.8146029 0.069891322
3.815083 0.070679622
3.8155631 0.071379481
3.8160432 0.072050339
3.8165233 0.07269367
3.8170034 0.073310951
3.8174835 0.073903656
3.8179636 0.074473261
3.8184437 0.075021242
3.8189238 0.075549073
3.8194039 0.076058231
3.819884 0.076550191
3.8203641 0.07701687
3.8208442 0.07744235
3.8213243 0.077837364
3.8218044 0.078213717
3.8222845 0.07858321
3.8227646 0.078957648
3.8232446 0.079348834
3.8237247 0.079768572
3.8242048 0.080228667
3.8246849 0.080740919
3.825165 0.081314781
3.8256451 0.081928457
3.8261252 0.082570693
3.8266053 0.083237697
3.8270854 0.083925672
3.8275655 0.084630828
3.8280456 0.085349368
3.8285257 0.086077499
3.8290058 0.086811428
3.8294859 0.087547359
3.829966 0.088281499
3.8304461 0.08901187
3.8309262 0.089742547
3.8314063 0.090478593
3.8318864 0.091225067
3.8323665 0.091987026
3.8328466 0.09276953
3.8333267 0.093577638
3.8338068 0.094416407
3.8342869 0.095290897
3.834767 0.096206167
3.835247 0.097175384
3.8357271 0.098241932
3.8362072 0.099398976
3.8366873 0.10063168
3.8371674 0.10192521
3.8376475 0.10326473
3.8381276 0.1046354
3.8386077 0.10602241
3.8390878 0.1074109
3.8395679 0.10878604
3.840048 0.1101337
3.8405281 0.11152031
3.8410082 0.11298361
3.8414883 0.11450433
3.8419684 0.11606322
3.8424485 0.11764102
3.8429286 0.11921846
3.8434087 0.12077628
3.8438888 0.12229522
3.8443689 0.12375602
3.844849 0.12513943
3.8453291 0.12627654
3.8458092 0.12677333
3.8462893 0.12674751
3.8467694 0.12635118
3.8472494 0.12573638
3.8477295 0.12505521
3.8482096 0.12445972
3.8486897 0.124102
3.8491698 0.12413412
3.8496499 0.12470814
3.85013 0.12594659
3.8506101 0.12739818
3.8510902 0.12886138
3.8515703 0.1303354
3.8520504 0.13181948
3.8525305 0.13331282
3.8530106 0.13481464
3.8534907 0.13632417
3.8539708 0.1378406
3.8544509 0.13936317
3.854931 0.14089108
3.8554111 0.14243451
3.8558912 0.14400613
3.8563713 0.14559657
3.8568514 0.14719606
3.8573315 0.14879488
3.8578116 0.15038329
3.8582917 0.15195156
3.8587718 0.15348993
3.8592519 0.15498868
3.8597319 0.15643807
3.860212 0.15781472
3.8606921 0.15901979
3.8611722 0.16006334
3.8616523 0.16097953
3.8621324 0.16180251
3.8626125 0.16256641
3.8630926 0.1633054
3.8635727 0.1640536
3.8640528 0.16484517
3.8645329 0.16571426
3.865013 0.16669494
3.8654931 0.1677422
3.8659732 0.1687952
3.8664533 0.16985339
3.8669334 0.17091622
3.8674135 0.17198313
3.8678936 0.17305358
3.8683737 0.17412698
3.8688538 0.1752028
3.8693339 0.17628048
3.869814 0.17735944
3.8702941 0.17846157
3.8707742 0.17966107
3.8712543 0.18093653
3.8717343 0.1822568
3.8722144 0.1835907
3.8726945 0.18490708
3.8731746 0.18617477
3.8736547 0.18736261
3.8741348 0.18843944
3.8746149 0.1893741
3.875095 0.1901337
3.8755751 0.19064677
3.8760552 0.19092178
3.8765353 0.19100394
3.8770154 0.19093852
3.8774955 0.19077073
3.8779756 0.19054581
3.8784557 0.190309
3.8789358 0.19010552
3.8794159 0.18998061
3.879896 0.18997951
3.8803761 0.19011386
3.8808562 0.19031961
3.8813363 0.19057226
3.8818164 0.19084929
3.8822965 0.19112824
3.8827766 0.19138662
3.8832567 0.19160192
3.8837367 0.19175168
3.8842168 0.19181338
3.8846969 0.19176456
3.885177 0.19158949
3.8856571 0.19134834
3.8861372 0.1910671
3.8866173 0.19075386
3.8870974 0.19041672
3.8875775 0.19006382
3.8880576 0.18970327
3.8885377 0.18934318
3.8890178 0.18899166
3.8894979 0.18865683
3.889978 0.18834681
3.8904581 0.18805149
3.8909382 0.18775389
3.8914183 0.18745693
3.8918984 0.18716358
3.8923785 0.18687677
3.8928586 0.18659946
3.8933387 0.18633459
3.8938188 0.18608512
3.8942989 0.185854
3.894779 0.18564419
3.8952591 0.18547996
3.8957391 0.18546127
3.8962192 0.18557567
3.8966993 0.18579404
3.8971794 0.18608727
3.8976595 0.18642621
3.8981396 0.18678178
3.8986197 0.18712482
3.8990998 0.18742623
3.8995799 0.18765689
3.90006 0.18778849
3.9005401 0.18786149
3.9010202 0.18791094
3.9015003 0.18793541
3.9019804 0.18793341
3.9024605 0.18790351
3.9029406 0.18784424
3.9034207 0.18775416
3.9039008 0.18763179
3.9043809 0.18747569
3.904861 0.1872844
3.9053411 0.18702052
3.9058212 0.18659933
3.9063013 0.18604817
3.9067814 0.18540083
3.9072615 0.18469116
3.9077415 0.18395293
3.9082216 0.18321999
3.9087017 0.18252613
3.9091818 0.18190517
3.9096619 0.18139091
3.910142 0.18101924
3.9106221 0.1808355
3.9111022 0.18081361
3.9115823 0.1809094
3.9120624 0.18107868
3.9125425 0.18127728
3.9130226 0.181461
3.9135027 0.18158569
3.9139828 0.18160713
3.9144629 0.18148118
3.914943 0.18116362
3.9154231 0.18068231
3.9159032 0.18013362
3.9163833 0.17952278
3.9168634 0.17885379
3.9173435 0.17813067
3.9178236 0.17735743
3.9183037 0.17653811
3.9187838 0.17567671
3.9192639 0.17477724
3.9197439 0.17384374
3.920224 0.17287002
3.9207041 0.17179854
3.9211842 0.17064228
3.9216643 0.16942861
3.9221444 0.16818494
3.9226245 0.16693864
3.9231046 0.1657171
3.9235847 0.1645477
3.9240648 0.16345783
3.9245449 0.16247488
3.925025 0.16162609
3.9255051 0.16087759
3.9259852 0.1601828
3.9264653 0.1595349
3.9269454 0.1589271
3.9274255 0.15835261
3.9279056 0.15780463
3.9283857 0.15727637
3.9288658 0.15676101
3.9293459 0.15625179
3.929826 0.15574188
3.9303061 0.15525992
3.9307862 0.15491094
3.9312663 0.15466556
3.9317463 0.15448219
3.9322264 0.15431923
3.9327065 0.1541351
3.9331866 0.15388819
3.9336667 0.15353691
3.9341468 0.15303968
3.9346269 0.15235489
3.935107 0.15144284
3.9355871 0.15033089
3.9360672 0.14906447
3.9365473 0.14767322
3.9370274 0.1461868
3.9375075 0.14463484
3.9379876 0.14304701
3.9384677 0.14145293
3.9389478 0.13988227
3.9394279 0.13836467
3.939908 0.13692977
3.9403881 0.1355509
3.9408682 0.13413918
3.9413483 0.13271087
3.9418284 0.13128532
3.9423085 0.12988193
3.9427886 0.12852003
3.9432687 0.12721901
3.9437487 0.12599823
3.9442288 0.12487704
3.9447089 0.12387482
3.945189 0.12302153
3.9456691 0.12241578
3.9461492 0.12203877
3.9466293 0.12184242
3.9471094 0.12177869
3.9475895 0.1217995
3.9480696 0.12185678
3.9485497 0.12190247
3.9490298 0.12188848
3.9495099 0.12176678
3.94999 0.12148927
3.9504701 0.12109082
3.9509502 0.12065261
3.9514303 0.12018669
3.9519104 0.11970503
3.9523905 0.11921968
3.9528706 0.11874261
3.9533507 0.11828584
3.9538308 0.11786139
3.9543109 0.11748123
3.954791 0.1171574
3.9552711 0.11690016
3.9557512 0.11670328
3.9562312 0.11655368
3.9567113 0.11643849
3.9571914 0.11634488
3.9576715 0.11625999
3.9581516 0.11617096
3.9586317 0.11606492
3.9591118 0.11592907
3.9595919 0.1157505
3.960072 0.11551673
3.9605521 0.11523851
3.9610322 0.11493154
3.9615123 0.11460292
3.9619924 0.11425973
3.9624725 0.11390906
3.9629526 0.11355798
3.9634327 0.11321358
3.9639128 0.11288292
3.9643929 0.11257312
3.964873 0.11229123
3.9653531 0.11204906
3.9658332 0.11185632
3.9663133 0.11170222
3.9667934 0.11157513
3.9672735 0.11146341
3.9677536 0.11135542
3.9682336 0.11123953
3.9687137 0.11110411
3.9691938 0.11093751
3.9696739 0.11072811
3.970154 0.11046397
3.9706341 0.11013619
3.9711142 0.10975355
3.9715943 0.10932794
3.9720744 0.10887126
3.9725545 0.10839543
3.9730346 0.10791234
3.9735147 0.1074339
3.9739948 0.106972
3.9744749 0.10653856
3.974955 0.10614547
3.9754351 0.10578348
3.9759152 0.10543164
3.9763953 0.10509712
3.9768754 0.10478735
3.9773555 0.10450972
3.9778356 0.10427164
3.9783157 0.10408052
3.9787958 0.10394376
3.9792759 0.10386877
3.979756 0.10386295
3.980236 0.10393644
3.9807161 0.10410677
3.9811962 0.10436681
3.9816763 0.10470575
3.9821564 0.10511277
3.9826365 0.10557704
3.9831166 0.10608775
3.9835967 0.10663407
3.9840768 0.10720519
3.9845569 0.10779029
3.985037 0.10837877
3.9855171 0.10900209
3.9859972 0.10967889
3.9864773 0.11039537
3.9869574 0.11113777
3.9874375 0.11189232
3.9879176 0.11264524
3.9883977 0.11338278
3.9888778 0.11409116
3.9893579 0.11475659
3.989838 0.11536533
3.9903181 0.11591048
3.9907982 0.11640622
3.9912783 0.11685171
3.9917584 0.11724452
3.9922384 0.11758223
3.9927185 0.11786242
3.9931986 0.11808268
3.9936787 0.11824058
3.9941588 0.11833369
3.9946389 0.11835959
3.995119 0.11831429
3.9955991 0.11816693
3.9960792 0.11792511
3.9965593 0.11761359
3.9970394 0.11725713
3.9975195 0.1168805
3.9979996 0.11650846
3.9984797 0.11616577
3.9989598 0.11587719
3.9994399 0.11566749
3.99992 0.11556142
4.0004001 0.11553611
4.0008802 0.11551524
4.0013603 0.11549777
4.0018404 0.11548447
4.0023205 0.11547609
4.0028006 0.11547342
4.0032807 0.11547722
4.0037608 0.11548824
4.0042408 0.11550728
4.0047209 0.11553507
4.005201 0.11557188
4.0056811 0.11561373
4.0061612 0.11565931
4.0066413 0.11570822
4.0071214 0.11576009
4.0076015 0.11581451
4.0080816 0.1158711
4.0085617 0.11592947
4.0090418 0.11598923
4.0095219 0.11604999
4.010002 0.11611137
4.0104821 0.11617862
4.0109622 0.11625882
4.0114423 0.11635438
4.0119224 0.11646771
4.0124025 0.11660124
4.0128826 0.1167574
4.0133627 0.11693861
4.0138428 0.11714728
4.0143229 0.11738583
4.014803 0.1176567
4.0152831 0.11798123
4.0157632 0.11843538
4.0162432 0.11901362
4.0167233 0.11970084
4.0172034 0.1204819
4.0176835 0.12134162
4.0181636 0.12226487
4.0186437 0.1232365
4.0191238 0.12424136
4.0196039 0.12526431
4.020084 0.12629193
4.0205641 0.1273812
4.0210442 0.12854974
4.0215243 0.12977553
4.0220044 0.13103654
4.0224845 0.13231073
4.0229646 0.13357608
4.0234447 0.13481054
4.0239248 0.13599209
4.0244049 0.13709868
4.024885 0.13810829
4.0253651 0.13901283
4.0258452 0.1398422
4.0263253 0.14061218
4.0268054 0.14133751
4.0272855 0.14203296
4.0277656 0.14271328
4.0282456 0.14339321
4.0287257 0.14408753
4.0292058 0.14481099
4.0296859 0.14557833
4.030166 0.14640119
4.0306461 0.14725331
4.0311262 0.14812913
4.0316063 0.14903357
4.0320864 0.14997152
4.0325665 0.15094793
4.0330466 0.15196771
4.0335267 0.15303577
4.0340068 0.15415702
4.0344869 0.1553364
4.034967 0.15657881
4.0354471 0.15791836
4.0359272 0.15939006
4.0364073 0.16098634
4.0368874 0.1626995
4.0373675 0.16452178
4.0378476 0.16644546
4.0383277 0.16846282
4.0388078 0.17056612
4.0392879 0.17274764
4.039768 0.17499967
4.040248 0.17731697
4.0407281 0.17970323
4.0412082 0.18214587
4.0416883 0.18462974
4.0421684 0.18713978
4.0426485 0.18966084
4.0431286 0.19217786
4.0436087 0.1946757
4.0440888 0.19713926
4.0445689 0.19955344
4.045049 0.20190312
4.0455291 0.20417756
4.0460092 0.20638753
4.0464893 0.20854946
4.0469694 0.2106797
4.0474495 0.21279468
4.0479296 0.21491078
4.0484097 0.21704439
4.0488898 0.21921191
4.0493699 0.22142974
4.04985 0.22371427
4.0503301 0.22608031
4.0508102 0.22853122
4.0512903 0.23106572
4.0517704 0.23368256
4.0522505 0.23638052
4.0527305 0.23915837
4.0532106 0.24201486
4.0536907 0.24494877
4.0541708 0.24795886
4.0546509 0.2510439
4.055131 0.25420231
4.0556111 0.25742618
4.0560912 0.26071097
4.0565713 0.26405447
4.0570514 0.26745448
4.0575315 0.2709088
4.0580116 0.27441522
4.0584917 0.27797156
4.0589718 0.28157558
4.0594519 0.2852251
4.059932 0.28891792
4.0604121 0.29265661
4.0608922 0.29644478
4.0613723 0.3002764
4.0618524 0.30414531
4.0623325 0.30804538
4.0628126 0.31197043
4.0632927 0.31591432
4.0637728 0.31987089
4.0642529 0.32383398
4.0647329 0.32779743
4.065213 0.33178808
4.0656931 0.33602636
4.0661732 0.34049394
4.0666533 0.34511723
4.0671334 0.3498226
4.0676135 0.35453644
4.0680936 0.35918514
4.0685737 0.36369509
4.0690538 0.36799267
4.0695339 0.37200428
4.070014 0.37565611
4.0704941 0.3786816
4.0709742 0.38098576
4.0714543 0.38271487
4.0719344 0.38401526
4.0724145 0.38503321
4.0728946 0.38591503
4.0733747 0.38680702
4.0738548 0.38785549
4.0743349 0.38920672
4.074815 0.39100703
4.0752951 0.3933063
4.0757752 0.39579459
4.0762553 0.39840063
4.0767353 0.40108651
4.0772154 0.40381432
4.0776955 0.40654616
4.0781756 0.40924408
4.0786557 0.41187019
4.0791358 0.41438657
4.0796159 0.41675531
4.080096 0.41894139
4.0805761 0.42101026
4.0810562 0.42299904
4.0815363 0.42490193
4.0820164 0.42671311
4.0824965 0.42842674
4.0829766 0.43003703
4.0834567 0.43153814
4.0839368 0.43292427
4.0844169 0.43418959
4.084897 0.43532828
4.0853771 0.43628396
4.0858572 0.43697759
4.0863373 0.43746746
4.0868174 0.43781616
4.0872975 0.43808629
4.0877776 0.43834046
4.0882577 0.43864124
4.0887377 0.43905126
4.0892178 0.43963308
4.0896979 0.44044931
4.090178 0.44154078
4.0906581 0.44271896
4.0911382 0.44392727
4.0916183 0.44516782
4.0920984 0.44644274
4.0925785 0.44775414
4.0930586 0.44910412
4.0935387 0.4504948
4.0940188 0.45192829
4.0944989 0.4534067
4.094979 0.45493216
4.0954591 0.45649159
4.0959392 0.45806838
4.0964193 0.45966338
4.0968994 0.46127748
4.0973795 0.46291156
4.0978596 0.46456652
4.0983397 0.46624326
4.0988198 0.46794263
4.0992999 0.46966557
4.09978 0.47141293
4.1002601 0.47319967
4.1007401 0.47508916
4.1012202 0.47707022
4.1017003 0.47912084
4.1021804 0.48121898
4.1026605 0.4833426
4.1031406 0.48546969
4.1036207 0.48757819
4.1041008 0.48964609
4.1045809 0.49165136
4.105061 0.49357194
4.1055411 0.49538992
4.1060212 0.49710214
4.1065013 0.49870862
4.1069814 0.50020933
4.1074615 0.5016043
4.1079416 0.5028935
4.1084217 0.50407694
4.1089018 0.50515464
4.1093819 0.50612659
4.109862 0.50699277
4.1103421 0.5077379
4.1108222 0.50831879
4.1113023 0.50873146
4.1117824 0.50897442
4.1122625 0.50904619
4.1127425 0.50894528
4.1132226 0.50867019
4.1137027 0.50821942
4.1141828 0.50759151
4.1146629 0.50678493
4.115143 0.5058047
4.1156231 0.50475298
4.1161032 0.50366458
4.1165833 0.5025384
4.1170634 0.50137329
4.1175435 0.50016814
4.1180236 0.49892182
4.1185037 0.4976332
4.1189838 0.49630117
4.1194639 0.49492457
4.119944 0.49350229
4.1204241 0.49204352
4.1209042 0.49056417
4.1213843 0.48906518
4.1218644 0.48754729
4.1223445 0.48601129
4.1228246 0.48445791
4.1233047 0.48288792
4.1237848 0.48130209
4.1242649 0.47970116
4.1247449 0.4780859
4.125225 0.47647326
4.1257051 0.47495129
4.1261852 0.47348024
4.1266653 0.47199656
4.1271454 0.47043666
4.1276255 0.46873697
4.1281056 0.46683391
4.1285857 0.46466394
4.1290658 0.46216347
4.1295459 0.45926893
4.130026 0.45591752
4.1305061 0.45234347
4.1309862 0.44876942
4.1314663 0.44519538
4.1319464 0.44162132
4.1324265 0.43804728
4.1329066 0.43447323
4.1333867 0.43089918
4.1338668 0.42732513
4.1343469 0.42375109
4.134827 0.42017703
4.1353071 0.41660299
4.1357872 0.41302894
4.1362673 0.40945489
4.1367473 0.40588084
4.1372274 0.4023068
4.1377075 0.39873274
4.1381876 0.3951587
4.1386677 0.39158466
4.1391478 0.3880106
4.1396279 0.38443656
4.140108 0.380872
4.1405881 0.37755368
4.1410682 0.37453554
4.1415483 0.37175239
4.1420284 0.36913898
4.1425085 0.36663008
4.1429886 0.36416047
4.1434687 0.3616649
4.1439488 0.35907816
4.1444289 0.356335
4.144909 0.35337021
4.1453891 0.35021593
4.1458692 0.34703657
4.1463493 0.34383733
4.1468294 0.3406185
4.1473095 0.33738034
4.1477896 0.33412316
4.1482697 0.33084722
4.1487497 0.3275528
4.1492298 0.32424019
4.1497099 0.32090966
4.15019 0.31755696
4.1506701 0.31414471
4.1511502 0.31067721
4.1516303 0.30717021
4.1521104 0.30363948
4.1525905 0.30010079
4.1530706 0.29656989
4.1535507 0.29306257
4.1540308 0.28959458
4.1545109 0.28618169
4.154991 0.28283967
4.1554711 0.27957599
4.1559512 0.27638837
4.1564313 0.27327858
4.1569114 0.2702484
4.1573915 0.26729962
4.1578716 0.26443402
4.1583517 0.26165339
4.1588318 0.25895951
4.1593119 0.25635417
4.159792 0.25383913
4.1602721 0.25140757
4.1607522 0.24901751
4.1612322 0.24665697
4.1617123 0.24431872
4.1621924 0.24199556
4.1626725 0.23968023
4.1631526 0.23736553
4.1636327 0.23504424
4.1641128 0.23270914
4.1645929 0.230353
4.165073 0.22796843
4.1655531 0.22554323
4.1660332 0.22308113
4.1665133 0.22059324
4.1669934 0.21809062
4.1674735 0.21558438
4.1679536 0.21308559
4.1684337 0.21060536
4.1689138 0.20815474
4.1693939 0.20574487
4.169874 0.2033868
4.1703541 0.20110762
4.1708342 0.19894869
4.1713143 0.19690241
4.1717944 0.19495898
4.1722745 0.19310853
4.1727546 0.19134124
4.1732346 0.18964729
4.1737147 0.18801681
4.1741948 0.18643999
4.1746749 0.18490698
4.175155 0.18340724
4.1756351 0.18192397
4.1761152 0.1804526
4.1765953 0.17899237
4.1770754 0.17754249
4.1775555 0.17610221
4.1780356 0.17467072
4.1785157 0.17324728
4.1789958 0.17183108
4.1794759 0.17042136
4.179956 0.16901733
4.1804361 0.16761331
4.1809162 0.16620592
4.1813963 0.16480148
4.1818764 0.16340637
4.1823565 0.162027
4.1828366 0.16066974
4.1833167 0.15934101
4.1837968 0.15804717
4.1842769 0.15679462
4.184757 0.15558976
4.185237 0.15444934
4.1857171 0.15343503
4.1861972 0.15254189
4.1866773 0.15175303
4.1871574 0.15105161
4.1876375 0.15042076
4.1881176 0.14984361
4.1885977 0.1493033
4.1890778 0.14878299
4.1895579 0.14826579
4.190038 0.14773502
4.1905181 0.14720734
4.1909982 0.14670253
4.1914783 0.1462202
4.1919584 0.14575997
4.1924385 0.14532146
4.1929186 0.14490429
4.1933987 0.14450809
4.1938788 0.14413248
4.1943589 0.14377708
4.194839 0.14344151
4.1953191 0.14312078
4.1957992 0.14280992
4.1962793 0.14252989
4.1967594 0.14230322
4.1972394 0.14215246
4.1977195 0.14210014
4.1981996 0.14216883
4.1986797 0.14238107
4.1991598 0.14275938
4.1996399 0.14332632
4.20012 0.14409934
4.2006001 0.14497977
4.2010802 0.14591336
4.2015603 0.14688868
4.2020404 0.14789428
4.2025205 0.14891872
4.2030006 0.14995053
4.2034807 0.1509783
4.2039608 0.15199054
4.2044409 0.15297582
4.204921 0.15392271
4.2054011 0.15483184
4.2058812 0.15572301
4.2063613 0.15660134
4.2068414 0.15747159
4.2073215 0.15833848
4.2078016 0.15920676
4.2082817 0.16008117
4.2087618 0.16096646
4.2092418 0.16186736
4.2097219 0.1627886
4.210202 0.16375161
4.2106821 0.16488401
4.2111622 0.16617428
4.2116423 0.16757651
4.2121224 0.16904482
4.2126025 0.1705333
4.2130826 0.17199603
4.2135627 0.17338713
4.2140428 0.17466069
4.2145229 0.17577079
4.215003 0.17667156
4.2154831 0.17745393
4.2159632 0.17823631
4.2164433 0.17901869
4.2169234 0.17980107
4.2174035 0.18058346
4.2178836 0.18136583
4.2183637 0.18214821
4.2188438 0.18293059
4.2193239 0.18371297
4.219804 0.18449534
4.2202841 0.18527772
4.2207642 0.1860601
4.2212442 0.18684248
4.2217243 0.18762486
4.2222044 0.18840723
4.2226845 0.18918961
4.2231646 0.18997199
4.2236447 0.19075438
4.2241248 0.19153676
4.2246049 0.19231913
4.225085 0.19310624
4.2255651 0.19407974
4.2260452 0.19529003
4.2265253 0.19667853
4.2270054 0.19818673
4.2274855 0.19975606
4.2279656 0.20132796
4.2284457 0.20284389
4.2289258 0.20424531
4.2294059 0.20547366
4.229886 0.2064704
4.2303661 0.20718106
4.2308462 0.20761822
4.2313263 0.20784144
4.2318064 0.20791103
4.2322865 0.20788727
4.2327666 0.20783043
4.2332466 0.20780082
4.2337267 0.20785873
4.2342068 0.20806444
4.2346869 0.20847826
4.235167 0.20914242
4.2356471 0.20988223
4.2361272 0.21063793
4.2366073 0.21140878
4.2370874 0.212194
4.2375675 0.21299283
4.2380476 0.21380453
4.2385277 0.21462834
4.2390078 0.2154635
4.2394879 0.21630926
4.239968 0.21716486
4.2404481 0.21798673
4.2409282 0.21874076
4.2414083 0.21946103
4.2418884 0.22018191
4.2423685 0.22093771
4.2428486 0.2217628
4.2433287 0.2226915
4.2438088 0.22375817
4.2442889 0.22499713
4.244769 0.22644274
4.245249 0.22810658
4.2457291 0.22987736
4.2462092 0.23172274
4.2466893 0.23362816
4.2471694 0.23557897
4.2476495 0.23756059
4.2481296 0.2395584
4.2486097 0.2415578
4.2490898 0.24354418
4.2495699 0.24550293
4.25005 0.24741988
4.2505301 0.24932718
4.2510102 0.25124697
4.2514903 0.25317158
4.2519704 0.25509338
4.2524505 0.25700469
4.2529306 0.25889788
4.2534107 0.26076529
4.2538908 0.26259928
4.2543709 0.26439218
4.254851 0.26613636
4.2553311 0.26773971
4.2558112 0.2689773
4.2562913 0.26989942
4.2567714 0.27057471
4.2572515 0.27107179
4.2577315 0.27145929
4.2582116 0.27180583
4.2586917 0.27218006
4.2591718 0.27265059
4.2596519 0.27328606
4.260132 0.27414407
4.2606121 0.27507229
4.2610922 0.27600504
4.2615723 0.27694773
4.2620524 0.27790574
4.2625325 0.27888449
4.2630126 0.27988936
4.2634927 0.28092574
4.2639728 0.28199904
4.2644529 0.28311466
4.264933 0.28427797
4.2654131 0.28552264
4.2658932 0.28688293
4.2663733 0.28833301
4.2668534 0.28984621
4.2673335 0.29139588
4.2678136 0.29295533
4.2682937 0.29449792
4.2687738 0.29599698
4.2692539 0.29742582
4.2697339 0.2987578
4.270214 0.29997133
4.2706941 0.3010931
4.2711742 0.30214524
4.2716543 0.30314426
4.2721344 0.30410663
4.2726145 0.30504887
4.2730946 0.30598746
4.2735747 0.30693888
4.2740548 0.30791964
4.2745349 0.30894623
4.275015 0.3100352
4.2754951 0.31126468
4.2759752 0.31266002
4.2764553 0.31417123
4.2769354 0.31574829
4.2774155 0.31734119
4.2778956 0.31889993
4.2783757 0.32037452
4.2788558 0.32171493
4.2793359 0.32287118
4.279816 0.32379324
4.2802961 0.32447372
4.2807762 0.32505588
4.2812563 0.32556946
4.2817363 0.32602936
4.2822164 0.32645042
4.2826965 0.32684756
4.2831766 0.32723563
4.2836567 0.32762951
4.2841368 0.32804409
4.2846169 0.32849424
4.285097 0.32899417
4.2855771 0.32953213
4.2860572 0.33009386
4.2865373 0.33067318
4.2870174 0.33126398
4.2874975 0.33186011
4.2879776 0.33245543
4.2884577 0.33304381
4.2889378 0.3336191
4.2894179 0.33417518
4.289898 0.33470589
4.2903781 0.33517578
4.2908582 0.3355161
4.2913383 0.33571954
4.2918184 0.33578094
4.2922985 0.33569513
4.2927786 0.33545693
4.2932587 0.33506118
4.2937387 0.33450269
4.2942188 0.3337763
4.2946989 0.33287686
4.295179 0.33179356
4.2956591 0.33047933
4.2961392 0.32896456
4.2966193 0.32729904
4.2970994 0.32553263
4.2975795 0.32371516
4.2980596 0.32189643
4.2985397 0.3201263
4.2990198 0.31845459
4.2994999 0.31693113
4.29998 0.31560574
4.3004601 0.31440201
4.3009402 0.31319437
4.3014203 0.31199027
4.3019004 0.31079742
4.3023805 0.30962352
4.3028606 0.30847626
4.3033407 0.30736332
4.3038208 0.30629241
4.3043009 0.30527122
4.304781 0.30430744
4.3052611 0.30340021
4.3057411 0.30251048
4.3062212 0.30163168
4.3067013 0.30076297
4.3071814 0.2999035
4.3076615 0.29905246
4.3081416 0.29820899
4.3086217 0.29737226
4.3091018 0.29654141
4.3095819 0.29571564
4.310062 0.2948946
4.3105421 0.29411223
4.3110222 0.2933788
4.3115023 0.29267941
4.3119824 0.29199921
4.3124625 0.29132331
4.3129426 0.29063683
4.3134227 0.28992491
4.3139028 0.28917264
4.3143829 0.28836518
4.314863 0.28748762
4.3153431 0.28650913
4.3158232 0.28539021
4.3163033 0.28415259
4.3167834 0.28282106
4.3172635 0.28142043
4.3177435 0.27997553
4.3182236 0.27851114
4.3187037 0.27705208
4.3191838 0.27562314
4.3196639 0.27424916
4.320144 0.27295498
4.3206241 0.27175367
4.3211042 0.27062823
4.3215843 0.26955753
4.3220644 0.26852044
4.3225445 0.26749583
4.3230246 0.26646256
4.3235047 0.26539949
4.3239848 0.26428549
4.3244649 0.26309942
4.324945 0.26182016
4.3254251 0.26019852
4.3259052 0.25795824
4.3263853 0.25523393
4.3268654 0.25216434
4.3273455 0.24888826
4.3278256 0.24554443
4.3283057 0.24227166
4.3287858 0.23920869
4.3292659 0.23649431
4.3297459 0.23426729
4.330226 0.23259013
4.3307061 0.23103599
4.3311862 0.22951446
4.3316663 0.22802497
4.3321464 0.22656694
4.3326265 0.2251398
4.3331066 0.22374297
4.3335867 0.22237586
4.3340668 0.22103791
4.3345469 0.21972854
4.335027 0.21844702
4.3355071 0.21714239
4.3359872 0.21579166
4.3364673 0.21442009
4.3369474 0.21305297
4.3374275 0.21171556
4.3379076 0.21043311
4.3383877 0.20923091
4.3388678 0.20813423
4.3393479 0.20716833
4.339828 0.20635849
4.3403081 0.20569996
4.3407882 0.20509657
4.3412683 0.20453163
4.3417483 0.20399708
4.3422284 0.20348484
4.3427085 0.20298687
4.3431886 0.20249507
4.3436687 0.2020014
4.3441488 0.20149779
4.3446289 0.20097617
4.345109 0.20042958
4.3455891 0.1998795
4.3460692 0.19933373
4.3465493 0.1987877
4.3470294 0.19823684
4.3475095 0.19767661
4.3479896 0.19710242
4.3484697 0.19650974
4.3489498 0.195894
4.3494299 0.19525062
4.34991 0.19457507
4.3503901 0.19376446
4.3508702 0.19265397
4.3513503 0.19129558
4.3518304 0.18974687
4.3523105 0.1880654
4.3527906 0.18630877
4.3532707 0.18453453
4.3537508 0.18280028
4.3542308 0.18116358
4.3547109 0.17968201
4.355191 0.17839299
4.3556711 0.17714929
4.3561512 0.17591496
4.3566313 0.17469716
4.3571114 0.17350304
4.3575915 0.17233978
4.3580716 0.17121451
4.3585517 0.1701344
4.3590318 0.16910662
4.3595119 0.16813831
4.359992 0.16723664
4.3604721 0.16639063
4.3609522 0.16558358
4.3614323 0.16481578
4.3619124 0.16408754
4.3623925 0.16339919
4.3628726 0.16275101
4.3633527 0.16214334
4.3638328 0.16157647
4.3643129 0.16105071
4.364793 0.16056638
4.3652731 0.16011754
4.3657532 0.1596774
4.3662332 0.15924649
4.3667133 0.15882901
4.3671934 0.1584292
4.3676735 0.15805129
4.3681536 0.15769949
4.3686337 0.15737804
4.3691138 0.15709117
4.3695939 0.15684309
4.370074 0.15663754
4.3705541 0.15645186
4.3710342 0.1562718
4.3715143 0.15609739
4.3719944 0.1559286
4.3724745 0.15576546
4.3729546 0.15560794
4.3734347 0.15545606
4.3739148 0.15530981
4.3743949 0.1551692
4.374875 0.15503422
4.3753551 0.15490317
4.3758352 0.15477252
4.3763153 0.15464368
4.3767954 0.15451824
4.3772755 0.15439787
4.3777556 0.15428414
4.3782356 0.15417872
4.3787157 0.15408321
4.3791958 0.15399924
4.3796759 0.15392843
4.380156 0.15387338
4.3806361 0.15384733
4.3811162 0.15385077
4.3815963 0.15387949
4.3820764 0.15392931
4.3825565 0.15399606
4.3830366 0.15407551
4.3835167 0.15416352
4.3839968 0.15425587
4.3844769 0.15434838
4.384957 0.15443686
4.3854371 0.15452137
4.3859172 0.15460894
4.3863973 0.1547041
4.3868774 0.15481128
4.3873575 0.15493496
4.3878376 0.1550796
4.3883177 0.15524969
4.3887978 0.15544968
4.3892779 0.15568403
4.389758 0.15595723
4.390238 0.15628048
4.3907181 0.15669139
4.3911982 0.15718087
4.3916783 0.15773198
4.3921584 0.15832774
4.3926385 0.15895121
4.3931186 0.15958542
4.3935987 0.16021342
4.3940788 0.16081826
4.3945589 0.16138296
4.395039 0.16189063
4.3955191 0.16234216
4.3959992 0.16275292
4.3964793 0.16313291
4.3969594 0.16349207
4.3974395 0.16384038
4.3979196 0.16418778
4.3983997 0.16454426
4.3988798 0.16491977
4.3993599 0.16532427
4.39984 0.16576772
4.4003201 0.1662649
4.4008002 0.16683648
4.4012803 0.1674834
4.4017604 0.16820523
4.4022404 0.16900151
4.4027205 0.1698718
4.4032006 0.17081566
4.4036807 0.17183262
4.4041608 0.17292224
4.4046409 0.1740841
4.405121 0.17532058
4.4056011 0.17668526
4.4060812 0.17817527
4.4065613 0.1797597
4.4070414 0.18140769
4.4075215 0.18308834
4.4080016 0.18477077
4.4084817 0.18642407
4.4089618 0.18801736
4.4094419 0.18951976
4.409922 0.19090037
4.4104021 0.19216712
4.4108822 0.19338297
4.4113623 0.19455996
4.4118424 0.19570887
4.4123225 0.19684048
4.4128026 0.19796556
4.4132827 0.19909489
4.4137628 0.20023923
4.4142428 0.20140938
4.4147229 0.2026161
4.415203 0.20388218
4.4156831 0.20529934
4.4161632 0.20684779
4.4166433 0.20848221
4.4171234 0.21015731
4.4176035 0.21182778
4.4180836 0.21344834
4.4185637 0.21497369
4.4190438 0.21635853
4.4195239 0.21755757
4.420004 0.21852551
4.4204841 0.21930598
4.4209642 0.21998393
4.4214443 0.2205799
4.4219244 0.2211144
4.4224045 0.22160796
4.4228846 0.22208108
4.4233647 0.2225543
4.4238448 0.22304814
4.4243249 0.22358311
4.424805 0.22417974
4.4252851 0.22484646
4.4257652 0.22554141
4.4262452 0.22625319
4.4267253 0.22697529
4.4272054 0.22770123
4.4276855 0.22842451
4.4281656 0.22913862
4.4286457 0.22983708
4.4291258 0.23051338
4.4296059 0.23116103
4.430086 0.23177323
4.4305661 0.23233533
4.4310462 0.23284979
4.4315263 0.23332734
4.4320064 0.23377871
4.4324865 0.23421462
4.4329666 0.2346458
4.4334467 0.23508296
4.4339268 0.23553684
4.4344069 0.23601817
4.434887 0.23653766
4.4353671 0.23709177
4.4358472 0.23765424
4.4363273 0.2382273
4.4368074 0.23881443
4.4372875 0.23941914
4.4377676 0.24004492
4.4382476 0.24069527
4.4387277 0.24137367
4.4392078 0.24208362
4.4396879 0.24282862
4.440168 0.24361234
4.4406481 0.24443691
4.4411282 0.24529627
4.4416083 0.24618302
4.4420884 0.24708981
4.4425685 0.24800922
4.4430486 0.24893389
4.4435287 0.24985641
4.4440088 0.25076942
4.4444889 0.25166551
4.444969 0.2525373
4.4454491 0.25339193
4.4459292 0.25424274
4.4464093 0.25508577
4.4468894 0.25591697
4.4473695 0.25673234
4.4478496 0.25752786
4.4483297 0.25829948
4.4488098 0.2590432
4.4492899 0.25975499
4.44977 0.26043082
4.4502501 0.26104816
4.4507301 0.26151442
4.4512102 0.2618443
4.4516903 0.26206951
4.4521704 0.26222179
4.4526505 0.26233284
4.4531306 0.26243442
4.4536107 0.26255823
4.4540908 0.262736
4.4545709 0.26299946
4.455051 0.26337991
4.4555311 0.26385592
4.4560112 0.2643887
4.4564913 0.26496228
4.4569714 0.26556069
4.4574515 0.26616797
4.4579316 0.26676816
4.4584117 0.26734528
4.4588918 0.26788337
4.4593719 0.26836647
4.459852 0.2687786
4.4603321 0.26912186
4.4608122 0.26944196
4.4612923 0.2697428
4.4617724 0.27002498
4.4622525 0.27028908
4.4627325 0.27053568
4.4632126 0.27076536
4.4636927 0.2709787
4.4641728 0.2711763
4.4646529 0.27135872
4.465133 0.27152657
4.4656131 0.27168068
4.4660932 0.2718219
4.4665733 0.27195102
4.4670534 0.27206888
4.4675335 0.27217623
4.4680136 0.27227392
4.4684937 0.27236272
4.4689738 0.27244343
4.4694539 0.27251688
4.469934 0.27258384
4.4704141 0.27264009
4.4708942 0.27267568
4.4713743 0.27268726
4.4718544 0.2726716
4.4723345 0.27262546
4.4728146 0.2725456
4.4732947 0.27242878
4.4737748 0.27227178
4.4742549 0.27207134
4.4747349 0.27182426
4.475215 0.27151722
4.4756951 0.27108359
4.4761752 0.27053568
4.4766553 0.26990269
4.4771354 0.26921387
4.4776155 0.2684984
4.4780956 0.26778551
4.4785757 0.26710442
4.4790558 0.26648436
4.4795359 0.26595451
4.480016 0.26554403
4.4804961 0.26520564
4.4809762 0.26487929
4.4814563 0.26456207
4.4819364 0.26425108
4.4824165 0.26394341
4.4828966 0.26363616
4.4833767 0.26332643
4.4838568 0.26301132
4.4843369 0.26268792
4.484817 0.26235333
4.4852971 0.26200731
4.4857772 0.26165801
4.4862573 0.26130541
4.4867373 0.26094852
4.4872174 0.26058637
4.4876975 0.26021797
4.4881776 0.25984233
4.4886577 0.25945848
4.4891378 0.25906542
4.4896179 0.25866218
4.490098 0.25824713
4.4905781 0.25779921
4.4910582 0.25730861
4.4915383 0.25677532
4.4920184 0.25619936
4.4924985 0.2555807
4.4929786 0.25491937
4.4934587 0.25421534
4.4939388 0.25346864
4.4944189 0.25267926
4.494899 0.25184719
4.4953791 0.25098148
4.4958592 0.25010234
4.4963393 0.24921199
4.4968194 0.24831202
4.4972995 0.24740402
4.4977796 0.24648958
4.4982597 0.24557029
4.4987397 0.24464773
4.4992198 0.24372352
4.4996999 0.24279923
4.50018 0.24187558
4.5006601 0.2409447
4.5011402 0.24000497
4.5016203 0.23905717
4.5021004 0.23810206
4.5025805 0.23714041
4.5030606 0.236173
4.5035407 0.2352006
4.5040208 0.23422398
4.5045009 0.23324391
4.504981 0.23226117
4.5054611 0.2311039
4.5059412 0.22962336
4.5064213 0.22790096
4.5069014 0.22601841
4.5073815 0.22405743
4.5078616 0.22209976
4.5083417 0.2202271
4.5088218 0.21852118
4.5093019 0.21706371
4.509782 0.21593642
4.5102621 0.21517184
4.5107421 0.21456822
4.5112222 0.21408474
4.5117023 0.21371147
4.5121824 0.21343849
4.5126625 0.21325587
4.5131426 0.2131537
4.5136227 0.21312207
4.5141028 0.21315103
4.5145829 0.21323069
4.515063 0.21335082
4.5155431 0.21348381
4.5160232 0.21361844
4.5165033 0.21375764
4.5169834 0.21390439
4.5174635 0.21406161
4.5179436 0.21423227
4.5184237 0.2144193
4.5189038 0.21462568
4.5193839 0.21485434
4.519864 0.21510824
4.5203441 0.21540082
4.5208242 0.2157539
4.5213043 0.21615229
4.5217844 0.21657894
4.5222645 0.21701678
4.5227445 0.21744871
4.5232246 0.21785769
4.5237047 0.21822662
4.5241848 0.21853844
4.5246649 0.21877609
4.525145 0.21892542
4.5256251 0.21902201
4.5261052 0.21908641
4.5265853 0.21912537
4.5270654 0.21914561
4.5275455 0.2191539
4.5280256 0.21915697
4.5285057 0.21916157
4.5289858 0.21917444
4.5294659 0.21920234
4.529946 0.21925201
4.5304261 0.21932657
4.5309062 0.21942059
4.5313863 0.21952953
4.5318664 0.21964891
4.5323465 0.21977422
4.5328266 0.21990097
4.5333067 0.22002467
4.5337868 0.2201408
4.5342669 0.22024488
4.5347469 0.22033241
4.535227 0.22038842
4.5357071 0.22034453
4.5361872 0.2202001
4.5366673 0.21996834
4.5371474 0.21966246
4.5376275 0.21929563
4.5381076 0.2188811
4.5385877 0.21843204
4.5390678 0.21796167
4.5395479 0.21748319
4.540028 0.21700909
4.5405081 0.21633417
4.5409882 0.21534876
4.5414683 0.21413948
4.5419484 0.21279297
4.5424285 0.21139583
4.5429086 0.21003471
4.5433887 0.20879623
4.5438688 0.207767
4.5443489 0.20703366
4.544829 0.20668281
4.5453091 0.20671961
4.5457892 0.20690054
4.5462693 0.20719321
4.5467493 0.20758811
4.5472294 0.20807578
4.5477095 0.20864672
4.5481896 0.20929144
4.5486697 0.21000048
4.5491498 0.21076433
4.5496299 0.21157351
4.55011 0.21241782
4.5505901 0.21327132
4.5510702 0.21412482
4.5515503 0.21497833
4.5520304 0.21583183
4.5525105 0.21668533
4.5529906 0.21753884
4.5534707 0.21839234
4.5539508 0.21924584
4.5544309 0.22009936
4.554911 0.22095286
4.5553911 0.22180637
4.5558712 0.22265987
4.5563513 0.22351337
4.5568314 0.22436688
4.5573115 0.22522038
4.5577916 0.22607388
4.5582717 0.22692739
4.5587518 0.22778089
4.5592318 0.22863439
4.5597119 0.2294879
4.560192 0.23037631
4.5606721 0.23159858
4.5611522 0.23316421
4.5616323 0.23499977
4.5621124 0.2370318
4.5625925 0.23918686
4.5630726 0.24139151
4.5635527 0.2435723
4.5640328 0.24565579
4.5645129 0.24756854
4.564993 0.2492371
4.5654731 0.25074927
4.5659532 0.25225054
4.5664333 0.25374077
4.5669134 0.2552197
4.5673935 0.25668714
4.5678736 0.25814288
4.5683537 0.25958671
4.5688338 0.26101841
4.5693139 0.26243778
4.569794 0.26384459
4.5702741 0.2652315
4.5707542 0.26657007
4.5712342 0.26786651
4.5717143 0.26913139
4.5721944 0.27037529
4.5726745 0.27160879
4.5731546 0.27284246
4.5736347 0.27408688
4.5741148 0.27535262
4.5745949 0.27665027
4.575075 0.27799524
4.5755551 0.27962518
4.5760352 0.28159833
4.5765153 0.28381912
4.5769954 0.28619194
4.5774755 0.28862121
4.5779556 0.29101134
4.5784357 0.29326674
4.5789158 0.29529182
4.5793959 0.29699099
4.579876 0.29826866
4.5803561 0.29915482
4.5808362 0.29992352
4.5813163 0.3005998
4.5817964 0.30119459
4.5822765 0.30171886
4.5827566 0.30218357
4.5832366 0.30259969
4.5837167 0.30297817
4.5841968 0.30332998
4.5846769 0.30366607
4.585157 0.30399334
4.5856371 0.30426993
4.5861172 0.30449591
4.5865973 0.30468911
4.5870774 0.30486736
4.5875575 0.30504848
4.5880376 0.3052503
4.5885177 0.30549066
4.5889978 0.30578737
4.5894779 0.30615828
4.589958 0.30662119
4.5904381 0.30717942
4.5909182 0.30781343
4.5913983 0.30851291
4.5918784 0.30926761
4.5923585 0.31006732
4.5928386 0.3109018
4.5933187 0.31176082
4.5937988 0.31263417
4.5942789 0.3135116
4.594759 0.31438289
4.595239 0.31525202
4.5957191 0.31619209
4.5961992 0.31720039
4.5966793 0.31825948
4.5971594 0.31935192
4.5976395 0.32046024
4.5981196 0.32156701
4.5985997 0.32265479
4.5990798 0.3237061
4.5995599 0.32470351
4.60004 0.32562753
4.6005201 0.32615151
4.6010002 0.3261417
4.6014803 0.32573274
4.6019604 0.32505927
4.6024405 0.32425589
4.6029206 0.32345727
4.6034007 0.32279801
4.6038808 0.32241276
4.6043609 0.32243613
4.604841 0.32300278
4.6053211 0.32412146
4.6058012 0.32544879
4.6062813 0.32693649
4.6067614 0.32856436
4.6072414 0.33031213
4.6077215 0.33215962
4.6082016 0.33408658
4.6086817 0.33607278
4.6091618 0.33809799
4.6096419 0.340142
4.610122 0.34220011
4.6106021 0.34455831
4.6110822 0.34724123
4.6115623 0.35013058
4.6120424 0.35310804
4.6125225 0.35605532
4.6130026 0.3588541
4.6134827 0.36138609
4.6139628 0.36353297
4.6144429 0.36517643
4.614923 0.36619819
4.6154031 0.3667049
4.6158832 0.36706104
4.6163633 0.36729352
4.6168434 0.36742161
4.6173235 0.36746461
4.6178036 0.36744179
4.6182837 0.36737243
4.6187638 0.36727583
4.6192438 0.36717127
4.6197239 0.36707803
4.620204 0.36700924
4.6206841 0.36692887
4.6211642 0.36683184
4.6216443 0.36672363
4.6221244 0.36660969
4.6226045 0.36649547
4.6230846 0.36638641
4.6235647 0.36628798
4.6240448 0.36620561
4.6245249 0.36614478
4.625005 0.36611093
4.6254851 0.36624313
4.6259652 0.3666254
4.6264453 0.36718951
4.6269254 0.36786724
4.6274055 0.36859038
4.6278856 0.3692907
4.6283657 0.36989998
4.6288458 0.37035
4.6293259 0.37057253
4.629806 0.37049937
4.6302861 0.37012564
4.6307662 0.36967851
4.6312462 0.36918969
4.6317263 0.36866374
4.6322064 0.36810521
4.6326865 0.36751867
4.6331666 0.36690864
4.6336467 0.36627971
4.6341268 0.36563641
4.6346069 0.3649833
4.635087 0.36432479
4.6355671 0.36365909
4.6360472 0.36298556
4.6365273 0.36230624
4.6370074 0.36162319
4.6374875 0.36093842
4.6379676 0.360254
4.6384477 0.35957196
4.6389278 0.35889434
4.6394079 0.35822321
4.639888 0.35756058
4.6403681 0.3569285
4.6408482 0.35636614
4.6413283 0.35586019
4.6418084 0.35539526
4.6422885 0.354956
4.6427686 0.35452706
4.6432486 0.35409309
4.6437287 0.35363872
4.6442088 0.35314861
4.6446889 0.3526074
4.645169 0.35198057
4.6456491 0.35105532
4.6461292 0.34983597
4.6466093 0.34839807
4.6470894 0.34681716
4.6475695 0.3451688
4.6480496 0.34352854
4.6485297 0.34197197
4.6490098 0.3405746
4.6494899 0.33941201
4.64997 0.33855976
4.6504501 0.33794077
4.6509302 0.33738991
4.6514103 0.33690742
4.6518904 0.3364942
4.6523705 0.33615112
4.6528506 0.33587908
4.6533307 0.33567897
4.6538108 0.33555166
4.6542909 0.33549804
4.654771 0.33551901
4.6552511 0.33560789
4.6557311 0.33572279
4.6562112 0.33585507
4.6566913 0.33600226
4.6571714 0.33616188
4.6576515 0.33633143
4.6581316 0.33650847
4.6586117 0.3366905
4.6590918 0.33687504
4.6595719 0.33705962
4.660052 0.33724189
4.6605321 0.33743397
4.6610122 0.33764759
4.6614923 0.3378864
4.6619724 0.33815409
4.6624525 0.3384543
4.6629326 0.3387907
4.6634127 0.33916696
4.6638928 0.33958672
4.6643729 0.34005366
4.664853 0.34057144
4.6653331 0.34148137
4.6658132 0.34365957
4.6662933 0.34691358
4.6667734 0.35098098
4.6672535 0.35559937
4.6677335 0.36050633
4.6682136 0.36543946
4.6686937 0.37013633
4.6691738 0.37433453
4.6696539 0.37777167
4.670134 0.38022721
4.6706141 0.38226264
4.6710942 0.38412879
4.6715743 0.3858193
4.6720544 0.38732782
4.6725345 0.388648
4.6730146 0.38977347
4.6734947 0.39069787
4.6739748 0.39141486
4.6744549 0.39191808
4.674935 0.39220116
4.6754151 0.39210251
4.6758952 0.39144572
4.6763753 0.39036907
4.6768554 0.38901507
4.6773355 0.38752628
4.6778156 0.38604521
4.6782957 0.38471442
4.6787758 0.38367643
4.6792559 0.38307378
4.6797359 0.383049
4.680216 0.38367856
4.6806961 0.38456503
4.6811762 0.38561094
4.6816563 0.38681003
4.6821364 0.388156
4.6826165 0.38964259
4.6830966 0.3912635
4.6835767 0.39301247
4.6840568 0.3948832
4.6845369 0.39686944
4.685017 0.39896497
4.6854971 0.40121423
4.6859772 0.40363089
4.6864573 0.40617341
4.6869374 0.4088003
4.6874175 0.41147004
4.6878976 0.41414116
4.6883777 0.41677211
4.6888578 0.4193214
4.6893379 0.42174754
4.689818 0.424009
4.6902981 0.42598716
4.6907782 0.42742727
4.6912583 0.42843998
4.6917383 0.42916911
4.6922184 0.42975852
4.6926985 0.43035204
4.6931786 0.43109351
4.6936587 0.43212677
4.6941388 0.43359566
4.6946189 0.43564401
4.695099 0.43839928
4.6955791 0.44145711
4.6960592 0.4445849
4.6965393 0.44777734
4.6970194 0.45102917
4.6974995 0.45433506
4.6979796 0.45768974
4.6984597 0.46108794
4.6989398 0.46452436
4.6994199 0.4679937
4.6999 0.47149069
4.7003801 0.47500421
4.7008602 0.47851947
4.7013403 0.48203604
4.7018204 0.48555397
4.7023005 0.48907326
4.7027806 0.49259396
4.7032607 0.49611609
4.7037407 0.49963968
4.7042208 0.50316474
4.7047009 0.50669133
4.705181 0.51023277
4.7056611 0.51390977
4.7061412 0.51770933
4.7066213 0.52157876
4.7071014 0.52546536
4.7075815 0.52931644
4.7080616 0.5330793
4.7085417 0.53670126
4.7090218 0.5401296
4.7095019 0.54331164
4.709982 0.5461947
4.7104621 0.54874939
4.7109422 0.5510143
4.7114223 0.55303689
4.7119024 0.5548646
4.7123825 0.55654486
4.7128626 0.55812512
4.7133427 0.55965282
4.7138228 0.5611754
4.7143029 0.5627403
4.714783 0.56439496
4.7152631 0.56617987
4.7157431 0.56807331
4.7162232 0.57003439
4.7167033 0.57202399
4.7171834 0.57400298
4.7176635 0.57593224
4.7181436 0.57777268
4.7186237 0.57948514
4.7191038 0.58103053
4.7195839 0.58236972
4.720064 0.5834612
4.7205441 0.58412442
4.7210242 0.5843205
4.7215043 0.58412653
4.7219844 0.58361967
4.7224645 0.58287699
4.7229446 0.58197563
4.7234247 0.58099271
4.7239048 0.58000534
4.7243849 0.57909064
4.724865 0.57832572
4.7253451 0.57771123
4.7258252 0.57708157
4.7263053 0.57643242
4.7267854 0.57577021
4.7272655 0.57510141
4.7277455 0.57443246
4.7282256 0.57376979
4.7287057 0.57311986
4.7291858 0.57248911
4.7296659 0.571884
4.730146 0.57133758
4.7306261 0.57122676
4.7311062 0.57157066
4.7315863 0.572238
4.7320664 0.57309753
4.7325465 0.57401798
4.7330266 0.57486804
4.7335067 0.57551647
4.7339868 0.57583198
4.7344669 0.5756833
4.734947 0.57493914
4.7354271 0.5737521
4.7359072 0.57250198
4.7363873 0.57119933
4.7368674 0.56985063
4.7373475 0.56846233
4.7378276 0.56704089
4.7383077 0.56559279
4.7387878 0.56412447
4.7392679 0.56264239
4.7397479 0.56115302
4.740228 0.55966239
4.7407081 0.55817089
4.7411882 0.55667621
4.7416683 0.55517622
4.7421484 0.55366878
4.7426285 0.55215173
4.7431086 0.55062293
4.7435887 0.54908024
4.7440688 0.54752151
4.7445489 0.54594459
4.745029 0.54434682
4.7455091 0.54258342
4.7459892 0.54057938
4.7464693 0.5383897
4.7469494 0.53606938
4.7474295 0.53367342
4.7479096 0.53125682
4.7483897 0.52887458
4.7488698 0.5265817
4.7493499 0.52443318
4.74983 0.52248402
4.7503101 0.52080743
4.7507902 0.51946143
4.7512703 0.51837514
4.7517504 0.51746937
4.7522304 0.51666494
4.7527105 0.51588269
4.7531906 0.51504342
4.7536707 0.51406797
4.7541508 0.51287716
4.7546309 0.5113918
4.755111 0.50954378
4.7555911 0.5075554
4.7560712 0.50554534
4.7565513 0.50351837
4.7570314 0.50147923
4.7575115 0.4994327
4.7579916 0.49738352
4.7584717 0.49533648
4.7589518 0.4932963
4.7594319 0.49126777
4.759912 0.48925562
4.7603921 0.48726884
4.7608722 0.48531297
4.7613523 0.4833796
4.7618324 0.48146006
4.7623125 0.47954568
4.7627926 0.47762778
4.7632727 0.47569769
4.7637528 0.47374671
4.7642328 0.47176618
4.7647129 0.46974742
4.765193 0.46764089
4.7656731 0.46509864
4.7661532 0.46212224
4.7666333 0.45881
4.7671134 0.45526022
4.7675935 0.4515712
4.7680736 0.44784124
4.7685537 0.44416867
4.7690338 0.44065176
4.7695139 0.43738882
4.769994 0.43447818
4.7704741 0.4318284
4.7709542 0.4292607
4.7714343 0.42675523
4.7719144 0.42429221
4.7723945 0.42185184
4.7728746 0.41941434
4.7733547 0.4169599
4.7738348 0.41446871
4.7743149 0.411921
4.774795 0.40929697
4.7752751 0.40657839
4.7757552 0.40376827
4.7762352 0.40088446
4.7767153 0.39794508
4.7771954 0.39496828
4.7776755 0.39197217
4.7781556 0.38897489
4.7786357 0.38599458
4.7791158 0.38304934
4.7795959 0.38015733
4.780076 0.37734004
4.7805561 0.37476756
4.7810362 0.37247977
4.7815163 0.37041128
4.7819964 0.36849668
4.7824765 0.36667056
4.7829566 0.36486753
4.7834367 0.36302218
4.7839168 0.36106911
4.7843969 0.35894292
4.784877 0.3565782
4.7853571 0.35371242
4.7858372 0.3499343
4.7863173 0.34544059
4.7867974 0.34045458
4.7872775 0.33519957
4.7877576 0.32989888
4.7882376 0.32477579
4.7887177 0.32005362
4.7891978 0.31595567
4.7896779 0.31270523
4.790158 0.31047409
4.7906381 0.30871798
4.7911182 0.30718839
4.7915983 0.30582988
4.7920784 0.30458702
4.7925585 0.3034044
4.7930386 0.30222656
4.7935187 0.30099808
4.7939988 0.29966352
4.7944789 0.29816746
4.794959 0.29645446
4.7954391 0.294564
4.7959192 0.29261521
4.7963993 0.29062442
4.7968794 0.28860719
4.7973595 0.28657908
4.7978396 0.28455567
4.7983197 0.28255252
4.7987998 0.28058522
4.7992799 0.27866932
4.79976 0.2768204
4.80024 0.27504501
4.8007201 0.27330541
4.8012002 0.27161038
4.8016803 0.26997779
4.8021604 0.26842552
4.8026405 0.26697148
4.8031206 0.26563351
4.8036007 0.26442953
4.8040808 0.26337741
4.8045609 0.26249503
4.805041 0.2618
4.8055211 0.26125904
4.8060012 0.26083128
4.8064813 0.26050423
4.8069614 0.26026548
4.8074415 0.26010254
4.8079216 0.26000298
4.8084017 0.25995434
4.8088818 0.25994418
4.8093619 0.25996003
4.809842 0.25998946
4.8103221 0.26000346
4.8108022 0.25995773
4.8112823 0.25988054
4.8117624 0.25980493
4.8122424 0.25976396
4.8127225 0.25979068
4.8132026 0.25991813
4.8136827 0.2601794
4.8141628 0.26060751
4.8146429 0.26123553
4.815123 0.26208904
4.8156031 0.26303404
4.8160832 0.26400568
4.8165633 0.26499836
4.8170434 0.26600651
4.8175235 0.26702458
4.8180036 0.26804697
4.8184837 0.26906813
4.8189638 0.27008248
4.8194439 0.27108443
4.819924 0.27206843
4.8204041 0.27303738
4.8208842 0.27400403
4.8213643 0.27496878
4.8218444 0.2759317
4.8223245 0.27689289
4.8228046 0.27785246
4.8232847 0.27881047
4.8237648 0.27976704
4.8242448 0.28072226
4.8247249 0.28167621
4.825205 0.28260781
4.8256851 0.28336247
4.8261652 0.28395322
4.8266453 0.28443423
4.8271254 0.28485964
4.8276055 0.28528359
4.8280856 0.28576022
4.8285657 0.28634369
4.8290458 0.28708812
4.8295259 0.28804769
4.830006 0.28927649
4.8304861 0.2907519
4.8309662 0.29240264
4.8314463 0.29420539
4.8319264 0.29613678
4.8324065 0.29817344
4.8328866 0.30029206
4.8333667 0.30246924
4.8338468 0.30468167
4.8343269 0.30690596
4.834807 0.30911877
4.8352871 0.31132196
4.8357672 0.31359591
4.8362472 0.31592728
4.8367273 0.31829127
4.8372074 0.32066308
4.8376875 0.32301791
4.8381676 0.32533098
4.8386477 0.32757748
4.8391278 0.32973262
4.8396079 0.3317716
4.840088 0.33367237
4.8405681 0.33552162
4.8410482 0.33737088
4.8415283 0.33922014
4.8420084 0.3410694
4.8424885 0.34291866
4.8429686 0.34476791
4.8434487 0.34661718
4.8439288 0.34846643
4.8444089 0.35031569
4.844889 0.35216496
4.8453691 0.35401421
4.8458492 0.35586347
4.8463293 0.35771272
4.8468094 0.35956199
4.8472895 0.36141124
4.8477696 0.3632605
4.8482496 0.36510977
4.8487297 0.36695902
4.8492098 0.36880828
4.8496899 0.37065754
4.85017 0.37251007
4.8506501 0.37440404
4.8511302 0.37635104
4.8516103 0.37835182
4.8520904 0.38040716
4.8525705 0.3825178
4.8530506 0.3846845
4.8535307 0.38690804
4.8540108 0.38918917
4.8544909 0.39152866
4.854971 0.39392724
4.8554511 0.39653741
4.8559312 0.39950329
4.8564113 0.40274983
4.8568914 0.40620133
4.8573715 0.40978207
4.8578516 0.41341632
4.8583317 0.41702838
4.8588118 0.42054253
4.8592919 0.42388307
4.859772 0.42697424
4.8602521 0.42977071
4.8607321 0.43240226
4.8612122 0.43491864
4.8616923 0.43734879
4.8621724 0.43972158
4.8626525 0.4420659
4.8631326 0.44441063
4.8636127 0.44678469
4.8640928 0.44921696
4.8645729 0.45173631
4.865053 0.45437373
4.8655331 0.45733319
4.8660132 0.46065446
4.8664933 0.46422318
4.8669734 0.46792498
4.8674535 0.47164549
4.8679336 0.47527034
4.8684137 0.47868518
4.8688938 0.48177562
4.8693739 0.4844273
4.869854 0.48652586
4.8703341 0.48811623
4.8708142 0.48961131
4.8712943 0.49104817
4.8717744 0.49243534
4.8722545 0.4937814
4.8727345 0.49509486
4.8732146 0.49638427
4.8736947 0.49765817
4.8741748 0.4989251
4.8746549 0.50019361
4.875135 0.50147079
4.8756151 0.50273822
4.8760952 0.50399101
4.8765753 0.50523339
4.8770554 0.50646958
4.8775355 0.50770381
4.8780156 0.50894029
4.8784957 0.51018327
4.8789758 0.51143693
4.8794559 0.51270553
4.879936 0.51399329
4.8804161 0.51542336
4.8808962 0.51715389
4.8813763 0.51912161
4.8818564 0.52126018
4.8823365 0.52350326
4.8828166 0.52578452
4.8832967 0.52803764
4.8837768 0.53019629
4.8842569 0.53219413
4.8847369 0.53396483
4.885217 0.5354546
4.8856971 0.53671769
4.8861772 0.53778406
4.8866573 0.53866936
4.8871374 0.53938927
4.8876175 0.53995943
4.8880976 0.54039551
4.8885777 0.54071317
4.8890578 0.54092804
4.8895379 0.54105581
4.890018 0.54111209
4.8904981 0.5410859
4.8909782 0.54095448
4.8914583 0.54071116
4.8919384 0.54034927
4.8924185 0.53986214
4.8928986 0.53924312
4.8933787 0.53848556
4.8938588 0.53758276
4.8943389 0.53652808
4.894819 0.53531484
4.8952991 0.53393904
4.8957792 0.53240831
4.8962593 0.53072639
4.8967393 0.52889626
4.8972194 0.52692092
4.8976995 0.52480339
4.8981796 0.52254664
4.8986597 0.52015369
4.8991398 0.51762751
4.8996199 0.51497112
4.9001 0.51218277
4.9005801 0.50913677
4.9010602 0.50582931
4.9015403 0.50233234
4.9020204 0.49871778
4.9025005 0.49505757
4.9029806 0.49142363
4.9034607 0.48788791
4.9039408 0.48452234
4.9044209 0.48139884
4.904901 0.47858937
4.9053811 0.47604804
4.9058612 0.47356254
4.9063413 0.47112997
4.9068214 0.46875492
4.9073015 0.466442
4.9077816 0.46419581
4.9082617 0.46202094
4.9087417 0.45992199
4.9092218 0.45790356
4.9097019 0.45597024
4.910182 0.45412402
4.9106621 0.45233756
4.9111422 0.4505931
4.9116223 0.44887883
4.9121024 0.44718296
4.9125825 0.44549367
4.9130626 0.44379914
4.9135427 0.4420876
4.9140228 0.44034721
4.9145029 0.43856619
4.914983 0.43673271
4.9154631 0.43484109
4.9159432 0.43290049
4.9164233 0.43092083
4.9169034 0.42891202
4.9173835 0.426884
4.9178636 0.42484664
4.9183437 0.4228099
4.9188238 0.42078366
4.9193039 0.41877783
4.919784 0.41680236
4.9202641 0.41487174
4.9207441 0.41301581
4.9212242 0.41124038
4.9217043 0.40954797
4.9221844 0.40794107
4.9226645 0.40642217
4.9231446 0.40499379
4.9236247 0.40365841
4.9241048 0.40241854
4.9245849 0.40127668
4.925065 0.40023733
4.9255451 0.39943594
4.9260252 0.39894959
4.9265053 0.39877272
4.9269854 0.39889983
4.9274655 0.39932539
4.9279456 0.40004386
4.9284257 0.40104973
4.9289058 0.40233747
4.9293859 0.40390154
4.929866 0.40573644
4.9303461 0.40777623
4.9308262 0.40985422
4.9313063 0.4119596
4.9317864 0.41409064
4.9322665 0.41624564
4.9327465 0.41842291
4.9332266 0.42062072
4.9337067 0.42283738
4.9341868 0.42507116
4.9346669 0.42732036
4.935147 0.42958889
4.9356271 0.43195118
4.9361072 0.43440411
4.9365873 0.43691308
4.9370674 0.43944344
4.9375475 0.44196061
4.9380276 0.44442996
4.9385077 0.44681686
4.9389878 0.44908669
4.9394679 0.45120484
4.939948 0.45313669
4.9404281 0.45481418
4.9409082 0.45620362
4.9413883 0.45735551
4.9418684 0.45832101
4.9423485 0.45915127
4.9428286 0.45989743
4.9433087 0.46061066
4.9437888 0.46134209
4.9442689 0.4621429
4.9447489 0.46306422
4.945229 0.46413703
4.9457091 0.46526114
4.9461892 0.46641496
4.9466693 0.4675988
4.9471494 0.46881303
4.9476295 0.47005798
4.9481096 0.47133399
4.9485897 0.47264139
4.9490698 0.47398052
4.9495499 0.47535173
4.95003 0.4767573
4.9505101 0.47871812
4.9509902 0.48150436
4.9514703 0.48491831
4.9519504 0.48876232
4.9524305 0.49283869
4.9529106 0.49694973
4.9533907 0.50089777
4.9538708 0.50448511
4.9543509 0.50751407
4.954831 0.50978697
4.9553111 0.51127177
4.9557912 0.5124414
4.9562713 0.51335487
4.9567514 0.51402664
4.9572314 0.51447122
4.9577115 0.51470308
4.9581916 0.51473668
4.9586717 0.5145865
4.9591518 0.51426703
4.9596319 0.51379276
4.960112 0.51317476
4.9605921 0.51235252
4.9610722 0.51133678
4.9615523 0.51017822
4.9620324 0.50892758
4.9625125 0.50763554
4.9629926 0.50635283
4.9634727 0.50513014
4.9639528 0.50401821
4.9644329 0.50306771
4.964913 0.50232939
4.9653931 0.50191591
4.9658732 0.50191581
4.9663533 0.50223472
4.9668334 0.50277441
4.9673135 0.50343666
4.9677936 0.50412324
4.9682737 0.50473596
4.9687538 0.50517657
4.9692338 0.50534684
4.9697139 0.50514858
4.970194 0.50451339
4.9706741 0.50363967
4.9711542 0.50256783
4.9716343 0.50127804
4.9721144 0.49975049
4.9725945 0.49796532
4.9730746 0.49590273
4.9735547 0.49354289
4.9740348 0.49086594
4.9745149 0.4878521
4.974995 0.4844815
4.9754751 0.48089762
4.9759552 0.47727019
4.9764353 0.47360874
4.9769154 0.46992284
4.9773955 0.46622201
4.9778756 0.46251579
4.9783557 0.45881372
4.9788358 0.45512534
4.9793159 0.45146019
4.979796 0.4478278
4.9802761 0.4442101
4.9807562 0.44050508
4.9812362 0.43673724
4.9817163 0.43294713
4.9821964 0.4291753
4.9826765 0.42546227
4.9831566 0.42184858
4.9836367 0.41837477
4.9841168 0.41508138
4.9845969 0.41200893
4.985077 0.40919878
4.9855571 0.40671049
4.9860372 0.40452771
4.9865173 0.40260198
4.9869974 0.40088483
4.9874775 0.39932779
4.9879576 0.39788239
4.9884377 0.39650016
4.9889178 0.39513263
4.9893979 0.39373134
4.989878 0.39224782
4.9903581 0.39068934
4.9908382 0.38916453
4.9913183 0.38766813
4.9917984 0.38618886
4.9922785 0.38471538
4.9927586 0.3832364
4.9932386 0.38174061
4.9937187 0.3802167
4.9941988 0.37865336
4.9946789 0.37703928
4.995159 0.37535366
4.9956391 0.37347708
4.9961192 0.37141168
4.9965993 0.36920242
4.9970794 0.36689427
4.9975595 0.36453221
4.9980396 0.36216122
4.9985197 0.35982626
4.9989998 0.3575723
4.9994799 0.35544432
4.99996 0.35348729
5.0004401 0.35168734
5.0009202 0.34997097
5.0014003 0.3483211
5.0018804 0.34672108
5.0023605 0.34515423
5.0028406 0.34360391
5.0033207 0.34205347
5.0038008 0.34048622
5.0042809 0.33888552
5.004761 0.33723471
5.005241 0.33550394
5.0057211 0.3336181
5.0062012 0.3315987
5.0066813 0.32948242
5.0071614 0.32730597
5.0076415 0.32510602
5.0081216 0.32291926
5.0086017 0.32078238
5.0090818 0.31873207
5.0095619 0.316805
5.010042 0.31504021
5.0105221 0.31379118
5.0110022 0.31319152
5.0114823 0.31309654
5.0119624 0.31336158
5.0124425 0.31384192
5.0129226 0.3143929
5.0134027 0.31486981
5.0138828 0.31512798
5.0143629 0.31502272
5.014843 0.31440933
5.0153231 0.31318919
5.0158032 0.31148397
5.0162833 0.3094124
5.0167634 0.30708692
5.0172434 0.30461998
5.0177235 0.302124
5.0182036 0.29971144
5.0186837 0.29749473
5.0191638 0.2955863
5.0196439 0.29409861
5.020124 0.29312609
5.0206041 0.29237823
5.0210842 0.29171546
5.0215643 0.29113596
5.0220444 0.29063793
5.0225245 0.2902196
5.0230046 0.28987916
5.0234847 0.2896148
5.0239648 0.28942473
5.0244449 0.28930718
5.024925 0.28926031
5.0254051 0.28936564
5.0258852 0.28972632
5.0263653 0.29026803
5.0268454 0.29091329
5.0273255 0.2915846
5.0278056 0.29220448
5.0282857 0.29269544
5.0287658 0.29297999
5.0292458 0.29298066
5.0297259 0.29261993
5.030206 0.29186359
5.0306861 0.2910118
5.0311662 0.29014063
5.0316463 0.28925406
5.0321264 0.28835604
5.0326065 0.28745057
5.0330866 0.2865416
5.0335667 0.2856331
5.0340468 0.28472906
5.0345269 0.28383342
5.035007 0.28295019
5.0354871 0.28205959
5.0359672 0.28114761
5.0364473 0.2802247
5.0369274 0.27930132
5.0374075 0.27838794
5.0378876 0.27749501
5.0383677 0.27663298
5.0388478 0.27581231
5.0393279 0.27504348
5.039808 0.27433691
5.0402881 0.2738157
5.0407682 0.27390186
5.0412482 0.27453881
5.0417283 0.27561673
5.0422084 0.27702579
5.0426885 0.27865614
5.0431686 0.28039798
5.0436487 0.28214143
5.0441288 0.2837767
5.0446089 0.28519394
5.045089 0.28629198
5.0455691 0.28730749
5.0460492 0.28836893
5.0465293 0.28944658
5.0470094 0.29051072
5.0474895 0.29153164
5.0479696 0.29247963
5.0484497 0.29332496
5.0489298 0.29403791
5.0494099 0.29458878
5.04989 0.29494784
5.0503701 0.29508492
5.0508502 0.29500546
5.0513303 0.29474832
5.0518104 0.29435304
5.0522905 0.29385917
5.0527706 0.29330619
5.0532507 0.29273366
5.0537307 0.29218109
5.0542108 0.29168801
5.0546909 0.29129397
5.055171 0.29102348
5.0556511 0.2907402
5.0561312 0.29042344
5.0566113 0.29010059
5.0570914 0.28979902
5.0575715 0.28954613
5.0580516 0.28936931
5.0585317 0.28929592
5.0590118 0.28935337
5.0594919 0.28956902
5.059972 0.28997029
5.0604521 0.29055283
5.0609322 0.29127601
5.0614123 0.29212196
5.0618924 0.29307293
5.0623725 0.29411117
5.0628526 0.29521891
5.0633327 0.29637841
5.0638128 0.29757189
5.0642929 0.29878161
5.064773 0.29998981
5.0652531 0.30118308
5.0657331 0.3023748
5.0662132 0.3035697
5.0666933 0.30476976
5.0671734 0.30597693
5.0676535 0.30719319
5.0681336 0.3084205
5.0686137 0.30966083
5.0690938 0.31091614
5.0695739 0.31218841
5.070054 0.31347977
5.0705341 0.31480704
5.0710142 0.3161768
5.0714943 0.31758398
5.0719744 0.31902353
5.0724545 0.3204904
5.0729346 0.32197952
5.0734147 0.32348584
5.0738948 0.32500431
5.0743749 0.32652986
5.074855 0.32805743
5.0753351 0.32960908
5.0758152 0.33125714
5.0762953 0.33299809
5.0767754 0.33482322
5.0772555 0.33672389
5.0777355 0.33869141
5.0782156 0.34071711
5.0786957 0.34279232
5.0791758 0.34490838
5.0796559 0.3470566
5.080136 0.34923971
5.0806161 0.35164429
5.0810962 0.35432
5.0815763 0.35724222
5.0820564 0.36038633
5.0825365 0.36372771
5.0830166 0.36724173
5.0834967 0.37090378
5.0839768 0.37468922
5.0844569 0.37857344
5.084937 0.38253181
5.0854171 0.38685611
5.0858972 0.39194212
5.0863773 0.3976107
5.0868574 0.403675
5.0873375 0.4099482
5.0878176 0.41624346
5.0882977 0.42237393
5.0887778 0.4281528
5.0892579 0.43339322
5.0897379 0.43790837
5.090218 0.44158939
5.0906981 0.4448898
5.0911782 0.44793674
5.0916583 0.45075521
5.0921384 0.45337019
5.0926185 0.45580667
5.0930986 0.45808964
5.0935787 0.46024411
5.0940588 0.46229506
5.0945389 0.46426748
5.095019 0.46618656
5.0954991 0.46818894
5.0959792 0.47031142
5.0964593 0.47245766
5.0969394 0.4745313
5.0974195 0.47643602
5.0978996 0.47807549
5.0983797 0.47935336
5.0988598 0.48017328
5.0993399 0.48043893
5.09982 0.48005398
5.1003001 0.47904763
5.1007802 0.4778449
5.1012603 0.47650387
5.1017403 0.47504003
5.1022204 0.47346891
5.1027005 0.47180601
5.1031806 0.47006684
5.1036607 0.46826692
5.1041408 0.46642173
5.1046209 0.4645468
5.105101 0.46265767
5.1055811 0.46076711
5.1060612 0.45887693
5.1065413 0.45698674
5.1070214 0.45509614
5.1075015 0.45320473
5.1079816 0.45131213
5.1084617 0.44941794
5.1089418 0.44752177
5.1094219 0.44562322
5.109902 0.4437219
5.1103821 0.44181908
5.1108622 0.43991722
5.1113423 0.43801483
5.1118224 0.43611028
5.1123025 0.43420197
5.1127826 0.43228827
5.1132627 0.43036757
5.1137427 0.42843827
5.1142228 0.42649874
5.1147029 0.42454738
5.115183 0.42257419
5.1156631 0.42049731
5.1161432 0.41830617
5.1166233 0.41601308
5.1171034 0.41363041
5.1175835 0.4111705
5.1180636 0.4086457
5.1185437 0.40606833
5.1190238 0.40345077
5.1195039 0.40080533
5.119984 0.39814438
5.1204641 0.39547307
5.1209442 0.39278938
5.1214243 0.39009599
5.1219044 0.38739564
5.1223845 0.38469103
5.1228646 0.38198487
5.1233447 0.37927988
5.1238248 0.37657877
5.1243049 0.37388424
5.124785 0.37119902
5.1252651 0.36852571
5.1257451 0.36586484
5.1262252 0.36321498
5.1267053 0.36057462
5.1271854 0.35794229
5.1276655 0.35531648
5.1281456 0.35269569
5.1286257 0.35007842
5.1291058 0.34746319
5.1295859 0.34484849
5.130066 0.34223384
5.1305461 0.33968484
5.1310262 0.33724162
5.1315063 0.3349044
5.1319864 0.33267343
5.1324665 0.33054896
5.1329466 0.3285312
5.1334267 0.32662041
5.1339068 0.32481681
5.1343869 0.32312066
5.134867 0.32153217
5.1353471 0.32010914
5.1358272 0.31900542
5.1363073 0.31822838
5.1367874 0.31777694
5.1372675 0.31765004
5.1377475 0.31784661
5.1382276 0.31836557
5.1387077 0.31920582
5.1391878 0.32036632
5.1396679 0.32184598
5.140148 0.32362921
5.1406281 0.32549744
5.1411082 0.32737708
5.1415883 0.32926753
5.1420684 0.33116824
5.1425485 0.33307861
5.1430286 0.33499809
5.1435087 0.33692608
5.1439888 0.338862
5.1444689 0.3408053
5.144949 0.34275539
5.1454291 0.34469632
5.1459092 0.34661212
5.1463893 0.34851453
5.1468694 0.35041552
5.1473495 0.35232709
5.1478296 0.35426118
5.1483097 0.3562298
5.1487898 0.35824491
5.1492699 0.3603185
5.1497499 0.36246253
5.15023 0.36471999
5.1507101 0.36728057
5.1511902 0.37012839
5.1516703 0.3732079
5.1521504 0.37646356
5.1526305 0.37983982
5.1531106 0.38328116
5.1535907 0.38673201
5.1540708 0.39013684
5.1545509 0.3934401
5.155031 0.39658713
5.1555111 0.39975586
5.1559912 0.40306173
5.1564713 0.40643323
5.1569514 0.40979887
5.1574315 0.41308712
5.1579116 0.41622648
5.1583917 0.41914544
5.1588718 0.42177249
5.1593519 0.42403612
5.159832 0.42586482
5.1603121 0.4272175
5.1607922 0.4281883
5.1612723 0.42884624
5.1617524 0.42925424
5.1622324 0.42947521
5.1627125 0.42957209
5.1631926 0.42960778
5.1636727 0.42964521
5.1641528 0.4297473
5.1646329 0.42997699
5.165113 0.43039041
5.1655931 0.43086969
5.1660732 0.43135393
5.1665533 0.43184791
5.1670334 0.43235644
5.1675135 0.4328843
5.1679936 0.43343629
5.1684737 0.4340172
5.1689538 0.43463182
5.1694339 0.43528496
5.169914 0.43598139
5.1703941 0.43700884
5.1708742 0.43881813
5.1713543 0.44125214
5.1718344 0.44413936
5.1723145 0.44730826
5.1727946 0.45058732
5.1732747 0.45380501
5.1737548 0.45678983
5.1742348 0.45937024
5.1747149 0.46137472
5.175195 0.46269134
5.1756751 0.46374279
5.1761552 0.46465341
5.1766353 0.46543077
5.1771154 0.46608244
5.1775955 0.46661602
5.1780756 0.46703908
5.1785557 0.46735919
5.1790358 0.46758393
5.1795159 0.46772088
5.179996 0.46777762
5.1804761 0.46782547
5.1809562 0.46790232
5.1814363 0.46796202
5.1819164 0.46795837
5.1823965 0.46784517
5.1828766 0.46757624
5.1833567 0.4671054
5.1838368 0.46638646
5.1843169 0.46537322
5.184797 0.46401951
5.1852771 0.46231452
5.1857572 0.46040457
5.1862372 0.45834299
5.1867173 0.45616656
5.1871974 0.45391204
5.1876775 0.45161626
5.1881576 0.44931596
5.1886377 0.44704794
5.1891178 0.44484899
5.1895979 0.44275588
5.190078 0.44080372
5.1905581 0.43893837
5.1910382 0.43711114
5.1915183 0.43531236
5.1919984 0.4335323
5.1924785 0.43176124
5.1929586 0.4299895
5.1934387 0.42820736
5.1939188 0.4264051
5.1943989 0.42457302
5.194879 0.42270141
5.1953591 0.420764
5.1958392 0.4187182
5.1963193 0.41656774
5.1967994 0.4143184
5.1972795 0.41197596
5.1977596 0.40954618
5.1982396 0.40703484
5.1987197 0.40444773
5.1991998 0.40179061
5.1996799 0.39906928
5.20016 0.3962565
5.2006401 0.3929627
5.2011202 0.3891662
5.2016003 0.38498561
5.2020804 0.38053957
5.2025605 0.3759467
5.2030406 0.37132562
5.2035207 0.36679496
5.2040008 0.36247333
5.2044809 0.35847937
5.204961 0.3549317
5.2054411 0.35178402
5.2059212 0.34885632
5.2064013 0.34614523
5.2068814 0.34364857
5.2073615 0.34136414
5.2078416 0.33928976
5.2083217 0.33742322
5.2088018 0.33576236
5.2092819 0.33430497
5.209762 0.33304886
5.210242 0.33205576
5.2107221 0.33164651
5.2112022 0.33174288
5.2116823 0.33219893
5.2121624 0.33286871
5.2126425 0.33360628
5.2131226 0.33426569
5.2136027 0.334701
5.2140828 0.33476627
5.2145629 0.33431553
5.215043 0.33320562
5.2155231 0.33171817
5.2160032 0.33011767
5.2164833 0.32840481
5.2169634 0.32658031
5.2174435 0.3246449
5.2179236 0.32259927
5.2184037 0.32044413
5.2188838 0.3181802
5.2193639 0.31580819
5.219844 0.3133288
5.2203241 0.31072489
5.2208042 0.3079591
5.2212843 0.30506656
5.2217644 0.30208718
5.2222444 0.29906093
5.2227245 0.29602774
5.2232046 0.29302756
5.2236847 0.29010031
5.2241648 0.28728596
5.2246449 0.28462442
5.225125 0.28214857
5.2256051 0.27975072
5.2260852 0.27740458
5.2265653 0.27514021
5.2270454 0.27298764
5.2275255 0.27097694
5.2280056 0.26913817
5.2284857 0.26750134
5.2289658 0.26609656
5.2294459 0.26495383
5.229926 0.26410322
5.2304061 0.26346001
5.2308862 0.26283392
5.2313663 0.2622196
5.2318464 0.26161537
5.2323265 0.26101954
5.2328066 0.26043044
5.2332867 0.25984639
5.2337668 0.2592657
5.2342468 0.2586867
5.2347269 0.25810771
5.235207 0.2575303
5.2356871 0.25697663
5.2361672 0.25644456
5.2366473 0.25592593
5.2371274 0.25541263
5.2376075 0.25489651
5.2380876 0.25436942
5.2385677 0.25382324
5.2390478 0.25324983
5.2395279 0.25264103
5.240008 0.25198863
5.2404881 0.25094192
5.2409682 0.24925982
5.2414483 0.24706377
5.2419284 0.24447514
5.2424085 0.24161539
5.2428886 0.2386059
5.2433687 0.2355681
5.2438488 0.2326234
5.2443289 0.22989322
5.244809 0.22749896
5.2452891 0.2254684
5.2457692 0.22349172
5.2462492 0.22153756
5.2467293 0.2196124
5.2472094 0.21772277
5.2476895 0.21587516
5.2481696 0.21407607
5.2486497 0.212332
5.2491298 0.21064948
5.2496099 0.20903498
5.25009 0.20749532
5.2505701 0.20604658
5.2510502 0.20469356
5.2515303 0.20343433
5.2520104 0.20226694
5.2524905 0.20118947
5.2529706 0.20019996
5.2534507 0.19929647
5.2539308 0.19847704
5.2544109 0.19773977
5.254891 0.19708269
5.2553711 0.19651298
5.2558512 0.19604989
5.2563313 0.1956933
5.2568114 0.1954423
5.2572915 0.195296
5.2577716 0.19525348
5.2582517 0.19531384
5.2587317 0.19547619
5.2592118 0.19573962
5.2596919 0.19610323
5.260172 0.19657536
5.2606521 0.19724573
5.2611322 0.19809949
5.2616123 0.19908892
5.2620924 0.20016632
5.2625725 0.20128398
5.2630526 0.20239418
5.2635327 0.20344922
5.2640128 0.20440139
5.2644929 0.20520297
5.264973 0.20580626
5.2654531 0.20625888
5.2659332 0.20665738
5.2664133 0.20699542
5.2668934 0.20726638
5.2673735 0.20746359
5.2678536 0.20758042
5.2683337 0.20761022
5.2688138 0.20754636
5.2692939 0.20738218
5.269774 0.20711103
5.2702541 0.20671624
5.2707341 0.20615491
5.2712142 0.20545587
5.2716943 0.20465752
5.2721744 0.20379833
5.2726545 0.20291672
5.2731346 0.20205113
5.2736147 0.20123999
5.2740948 0.20052172
5.2745749 0.19993478
5.275055 0.19951648
5.2755351 0.1991956
5.2760152 0.19891016
5.2764953 0.19865917
5.2769754 0.19844163
5.2774555 0.19825658
5.2779356 0.198103
5.2784157 0.19797992
5.2788958 0.19788637
5.2793759 0.19782132
5.279856 0.19778381
5.2803361 0.19776477
5.2808162 0.19774787
5.2812963 0.19774713
5.2817764 0.19777831
5.2822565 0.19785718
5.2827365 0.19799947
5.2832166 0.19822096
5.2836967 0.1985374
5.2841768 0.19896456
5.2846569 0.19951818
5.285137 0.20021164
5.2856171 0.20101187
5.2860972 0.20189397
5.2865773 0.20284559
5.2870574 0.20385439
5.2875375 0.20490802
5.2880176 0.20599412
5.2884977 0.20710036
5.2889778 0.20821437
5.2894579 0.2093238
5.289938 0.21041631
5.2904181 0.2114864
5.2908982 0.21254828
5.2913783 0.21361631
5.2918584 0.21470474
5.2923385 0.21582784
5.2928186 0.21699987
5.2932987 0.21823509
5.2937788 0.21954776
5.2942589 0.22095214
5.2947389 0.22246251
5.295219 0.22415204
5.2956991 0.22641039
5.2961792 0.22920629
5.2966593 0.23241806
5.2971394 0.23592403
5.2976195 0.23960256
5.2980996 0.24333197
5.2985797 0.24699059
5.2990598 0.25045677
5.2995399 0.25360883
5.30002 0.25632558
5.3005001 0.2587965
5.3009802 0.26124797
5.3014603 0.26367868
5.3019404 0.26608732
5.3024205 0.26847259
5.3029006 0.27083319
5.3033807 0.2731678
5.3038608 0.27547511
5.3043409 0.27775383
5.304821 0.28000263
5.3053011 0.28222122
5.3057812 0.28441112
5.3062613 0.28656953
5.3067413 0.28869328
5.3072214 0.29077914
5.3077015 0.29282396
5.3081816 0.2948245
5.3086617 0.2967776
5.3091418 0.29868004
5.3096219 0.30052866
5.310102 0.30231223
5.3105821 0.30381036
5.3110622 0.30497942
5.3115423 0.3058936
5.3120224 0.30662702
5.3125025 0.30725384
5.3129826 0.30784822
5.3134627 0.3084843
5.3139428 0.30923623
5.3144229 0.31017817
5.314903 0.31138424
5.3153831 0.31294421
5.3158632 0.31487377
5.3163433 0.31708063
5.3168234 0.31947037
5.3173035 0.32194853
5.3177836 0.32442069
5.3182637 0.32679241
5.3187437 0.32896926
5.3192238 0.33085679
5.3197039 0.33236057
5.320184 0.33341649
5.3206641 0.334272
5.3211442 0.33502289
5.3216243 0.33569406
5.3221044 0.33631039
5.3225845 0.33689677
5.3230646 0.33747809
5.3235447 0.33807926
5.3240248 0.33872514
5.3245049 0.33944066
5.324985 0.34025067
5.3254651 0.34116606
5.3259452 0.3421638
5.3264253 0.3432192
5.3269054 0.34430754
5.3273855 0.34540413
5.3278656 0.34648426
5.3283457 0.34752321
5.3288258 0.3484963
5.3293059 0.3493788
5.329786 0.35014603
5.3302661 0.3507585
5.3307461 0.35114896
5.3312262 0.35135354
5.3317063 0.35142043
5.3321864 0.35139774
5.3326665 0.35133363
5.3331466 0.35127624
5.3336267 0.35127371
5.3341068 0.35137418
5.3345869 0.35162579
5.335067 0.35207444
5.3355471 0.35261397
5.3360272 0.35316279
5.3365073 0.35371876
5.3369874 0.35427971
5.3374675 0.35484349
5.3379476 0.35540796
5.3384277 0.35597093
5.3389078 0.35653028
5.3393879 0.35708382
5.339868 0.35762942
5.3403481 0.3581663
5.3408282 0.35869707
5.3413083 0.35922187
5.3417884 0.35974069
5.3422685 0.36025349
5.3427485 0.36076026
5.3432286 0.36126097
5.3437087 0.3617556
5.3441888 0.36224411
5.3446689 0.3627265
5.345149 0.36319717
5.3456291 0.36357218
5.3461092 0.36381923
5.3465893 0.36393304
5.3470694 0.36390832
5.3475495 0.3637398
5.3480296 0.36342219
5.3485097 0.3629502
5.3489898 0.36231854
5.3494699 0.36152197
5.34995 0.36055516
5.3504301 0.35943253
5.3509102 0.35819529
5.3513903 0.35686737
5.3518704 0.35547248
5.3523505 0.35403433
5.3528306 0.35257667
5.3533107 0.35112319
5.3537908 0.3496976
5.3542709 0.34832364
5.354751 0.34702502
5.355231 0.34581487
5.3557111 0.34463919
5.3561912 0.34348576
5.3566713 0.3423535
5.3571514 0.34124139
5.3576315 0.34014837
5.3581116 0.33907338
5.3585917 0.33801539
5.3590718 0.33697333
5.3595519 0.33594618
5.360032 0.33493372
5.3605121 0.33414016
5.3609922 0.33366782
5.3614723 0.3334372
5.3619524 0.33336876
5.3624325 0.33338298
5.3629126 0.33340031
5.3633927 0.33334124
5.3638728 0.33312624
5.3643529 0.33267579
5.364833 0.33191032
5.3653131 0.3307047
5.3657932 0.32891722
5.3662733 0.32665768
5.3667534 0.32405299
5.3672334 0.3212301
5.3677135 0.31831594
5.3681936 0.31543744
5.3686737 0.31272154
5.3691538 0.31029518
5.3696339 0.30828528
5.370114 0.30680064
5.3705941 0.30550052
5.3710742 0.30421963
5.3715543 0.30296826
5.3720344 0.30175669
5.3725145 0.30059524
5.3729946 0.29949423
5.3734747 0.29846392
5.3739548 0.29751464
5.3744349 0.29665668
5.374915 0.29590034
5.3753951 0.29522012
5.3758752 0.29455114
5.3763553 0.29388967
5.3768354 0.29323356
5.3773155 0.29258066
5.3777956 0.29192881
5.3782757 0.29127589
5.3787558 0.29061973
5.3792358 0.28995821
5.3797159 0.28928916
5.380196 0.28860829
5.3806761 0.28789787
5.3811562 0.2871612
5.3816363 0.28640676
5.3821164 0.28564297
5.3825965 0.28487829
5.3830766 0.28412117
5.3835567 0.28338004
5.3840368 0.28266338
5.3845169 0.28197961
5.384997 0.2813372
5.3854771 0.28088139
5.3859572 0.28072506
5.3864373 0.28082257
5.3869174 0.2811283
5.3873975 0.2815966
5.3878776 0.28218184
5.3883577 0.28283839
5.3888378 0.28352061
5.3893179 0.28418287
5.389798 0.28477953
5.3902781 0.28533233
5.3907582 0.28609077
5.3912382 0.28703611
5.3917183 0.28811382
5.3921984 0.28926933
5.3926785 0.29044809
5.3931586 0.29159554
5.3936387 0.29265713
5.3941188 0.29357832
5.3945989 0.29430453
5.395079 0.29476528
5.3955591 0.29423139
5.3960392 0.29253458
5.3965193 0.28995654
5.3969994 0.28677901
5.3974795 0.28328369
5.3979596 0.27975228
5.3984397 0.27646651
5.3989198 0.27370808
5.3993999 0.2717587
5.39988 0.2709001
5.4003601 0.27105242
5.4008402 0.27144594
5.4013203 0.27199706
5.4018004 0.27265894
5.4022805 0.27338477
5.4027606 0.27412769
5.4032406 0.27484087
5.4037207 0.27547749
5.4042008 0.2759907
5.4046809 0.27633368
5.405161 0.27647343
5.4056411 0.2765541
5.4061212 0.27662397
5.4066013 0.27668022
5.4070814 0.27672002
5.4075615 0.27674056
5.4080416 0.27673899
5.4085217 0.27671251
5.4090018 0.27665828
5.4094819 0.27657349
5.409962 0.27645531
5.4104421 0.27621392
5.4109222 0.2757623
5.4114023 0.27515109
5.4118824 0.2744317
5.4123625 0.27365548
5.4128426 0.27287381
5.4133227 0.27213808
5.4138028 0.27149964
5.4142829 0.27100989
5.414763 0.27072019
5.415243 0.27071034
5.4157231 0.27114457
5.4162032 0.27196529
5.4166833 0.27308212
5.4171634 0.2744047
5.4176435 0.27584264
5.4181236 0.27730557
5.4186037 0.2787031
5.4190838 0.27994487
5.4195639 0.28094048
5.420044 0.28160173
5.4205241 0.28214412
5.4210042 0.28271381
5.4214843 0.28324841
5.4219644 0.28368552
5.4224445 0.28396277
5.4229246 0.28401773
5.4234047 0.28378806
5.4238848 0.28321131
5.4243649 0.28222513
5.424845 0.28076711
5.4253251 0.2788963
5.4258052 0.27696336
5.4262853 0.27500129
5.4267654 0.27301667
5.4272454 0.27101603
5.4277255 0.26900597
5.4282056 0.26699304
5.4286857 0.26498382
5.4291658 0.26298487
5.4296459 0.26100274
5.430126 0.2590428
5.4306061 0.25708624
5.4310862 0.25512747
5.4315663 0.25317026
5.4320464 0.25121842
5.4325265 0.24927574
5.4330066 0.24734602
5.4334867 0.24543307
5.4339668 0.24354066
5.4344469 0.24167259
5.434927 0.23983268
5.4354071 0.23821956
5.4358872 0.23714129
5.4363673 0.23654372
5.4368474 0.23636622
5.4373275 0.23654812
5.4378076 0.23702876
5.4382877 0.23774749
5.4387678 0.23864364
5.4392478 0.23965659
5.4397279 0.24072566
5.440208 0.24180861
5.4406881 0.24300257
5.4411682 0.24430996
5.4416483 0.24570348
5.4421284 0.24715584
5.4426085 0.24863977
5.4430886 0.25012797
5.4435687 0.25159312
5.4440488 0.25300797
5.4445289 0.2543452
5.445009 0.25557754
5.4454891 0.25670832
5.4459692 0.25775366
5.4464493 0.25870832
5.4469294 0.25956708
5.4474095 0.26032468
5.4478896 0.2609759
5.4483697 0.26151549
5.4488498 0.26193823
5.4493299 0.26223887
5.44981 0.26241218
5.4502901 0.26223452
5.4507702 0.26092841
5.4512503 0.25864958
5.4517303 0.25565433
5.4522104 0.25219901
5.4526905 0.24853991
5.4531706 0.24493336
5.4536507 0.24163567
5.4541308 0.23890316
5.4546109 0.23699214
5.455091 0.2361391
5.4555711 0.23581667
5.4560512 0.23568518
5.4565313 0.23573893
5.4570114 0.23597224
5.4574915 0.2363794
5.4579716 0.23695472
5.4584517 0.23769251
5.4589318 0.23858706
5.4594119 0.23963268
5.459892 0.24082368
5.4603721 0.24225136
5.4608522 0.24407463
5.4613323 0.24619566
5.4618124 0.24850751
5.4622925 0.25090329
5.4627726 0.25327609
5.4632527 0.255519
5.4637327 0.25752513
5.4642128 0.25918757
5.4646929 0.2603994
5.465173 0.26106652
5.4656531 0.26128421
5.4661332 0.26116176
5.4666133 0.26078102
5.4670934 0.26022389
5.4675735 0.25957223
5.4680536 0.25890792
5.4685337 0.25831283
5.4690138 0.25786882
5.4694939 0.25765778
5.469974 0.25776157
5.4704541 0.25820149
5.4709342 0.25888749
5.4714143 0.25974716
5.4718944 0.26070821
5.4723745 0.26169834
5.4728546 0.26264529
5.4733347 0.26347674
5.4738148 0.26412042
5.4742949 0.26450404
5.474775 0.2645553
5.4752551 0.26425246
5.4757351 0.26382583
5.4762152 0.26332736
5.4766953 0.26277282
5.4771754 0.26217802
5.4776555 0.26155874
5.4781356 0.2609308
5.4786157 0.26030997
5.4790958 0.25971204
5.4795759 0.25915284
5.480056 0.25864764
5.4805361 0.2581664
5.4810162 0.25769019
5.4814963 0.25722791
5.4819764 0.25678846
5.4824565 0.25638073
5.4829366 0.25601364
5.4834167 0.25569607
5.4838968 0.25543692
5.4843769 0.2552451
5.484857 0.2551295
5.4853371 0.2553018
5.4858172 0.25627058
5.4862973 0.25791026
5.4867774 0.26005616
5.4872575 0.26254361
5.4877375 0.26520794
5.4882176 0.2678845
5.4886977 0.2704086
5.4891778 0.27261558
5.4896579 0.27434076
5.490138 0.2754505
5.4906181 0.27635116
5.4910982 0.27720761
5.4915783 0.27800707
5.4920584 0.2787367
5.4925385 0.27938373
5.4930186 0.27993536
5.4934987 0.28037878
5.4939788 0.28070118
5.4944589 0.28088977
5.494939 0.28093174
5.4954191 0.28082298
5.4958992 0.28058946
5.4963793 0.28026104
5.4968594 0.2798675
5.4973395 0.2794386
5.4978196 0.27900412
5.4982997 0.27859386
5.4987798 0.27823756
5.4992599 0.277965
5.4997399 0.27780598
5.50022 0.27778534
5.5007001 0.27788028
5.5011802 0.27806644
5.5016603 0.27832392
5.5021404 0.27863283
5.5026205 0.27897324
5.5031006 0.27932529
5.5035807 0.27966902
5.5040608 0.27998458
5.5045409 0.28025202
5.505021 0.28045072
5.5055011 0.28017853
5.5059812 0.27925539
5.5064613 0.27789519
5.5069414 0.27631186
5.5074215 0.27471931
5.5079016 0.27333146
5.5083817 0.27236221
5.5088618 0.27202549
5.5093419 0.27253521
5.509822 0.27410528
5.5103021 0.27674348
5.5107822 0.27978074
5.5112623 0.2830961
5.5117423 0.28663401
5.5122224 0.29033893
5.5127025 0.29415531
5.5131826 0.29802761
5.5136627 0.30190029
5.5141428 0.30571781
5.5146229 0.30942461
5.515103 0.31298107
5.5155831 0.31677049
5.5160632 0.3208675
5.5165433 0.32512431
5.5170234 0.32939313
5.5175035 0.33352617
5.5179836 0.33737561
5.5184637 0.34079368
5.5189438 0.34363258
5.5194239 0.3457445
5.519904 0.34698166
5.5203841 0.34712936
5.5208642 0.34608976
5.5213443 0.34405661
5.5218244 0.34123017
5.5223045 0.33781067
5.5227846 0.33399834
5.5232647 0.32999347
5.5237447 0.32599627
5.5242248 0.322207
5.5247049 0.3188259
5.525185 0.31599438
5.5256651 0.31326978
5.5261452 0.31052943
5.5266253 0.30778869
5.5271054 0.30506289
5.5275855 0.30236736
5.5280656 0.29971743
5.5285457 0.29712847
5.5290258 0.29461577
5.5295059 0.29219468
5.529986 0.28988054
5.5304661 0.28798123
5.5309462 0.28677216
5.5314263 0.28616404
5.5319064 0.28606737
5.5323865 0.2863926
5.5328666 0.28705021
5.5333467 0.28795067
5.5338268 0.28900444
5.5343069 0.29012199
5.534787 0.29121379
5.5352671 0.29234283
5.5357471 0.29411623
5.5362272 0.29644652
5.5367073 0.29914593
5.5371874 0.30202673
5.5376675 0.30490113
5.5381476 0.3075814
5.5386277 0.30987976
5.5391078 0.31160846
5.5395879 0.31257973
5.540068 0.31261386
5.5405481 0.31206697
5.5410282 0.31123401
5.5415083 0.31014149
5.5419884 0.3088159
5.5424685 0.30728378
5.5429486 0.3055716
5.5434287 0.3037059
5.5439088 0.30171318
5.5443889 0.29961993
5.544869 0.2974527
5.5453491 0.29517742
5.5458292 0.29268151
5.5463093 0.2900243
5.5467894 0.28727422
5.5472695 0.28449966
5.5477495 0.28176901
5.5482296 0.2791507
5.5487097 0.27671312
5.5491898 0.27452469
5.5496699 0.2726538
5.55015 0.27114858
5.5506301 0.26976068
5.5511102 0.26839593
5.5515903 0.26705282
5.5520704 0.26572976
5.5525505 0.2644252
5.5530306 0.2631376
5.5535107 0.26186539
5.5539908 0.26060702
5.5544709 0.25936093
5.554951 0.25812557
5.5554311 0.25689769
5.5559112 0.255674
5.5563913 0.25445411
5.5568714 0.25323768
5.5573515 0.25202433
5.5578316 0.25081372
5.5583117 0.24960551
5.5587918 0.24839932
5.5592719 0.24719481
5.559752 0.24599162
5.560232 0.24478608
5.5607121 0.24356491
5.5611922 0.24234571
5.5616723 0.24115086
5.5621524 0.24000273
5.5626325 0.23892374
5.5631126 0.23793627
5.5635927 0.2370627
5.5640728 0.23632542
5.5645529 0.23574682
5.565033 0.23535036
5.5655131 0.23538572
5.5659932 0.23595902
5.5664733 0.23696421
5.5669534 0.23829523
5.5674335 0.23984606
5.5679136 0.24151063
5.5683937 0.24318291
5.5688738 0.24475686
5.5693539 0.24612642
5.569834 0.24718557
5.5703141 0.24794363
5.5707942 0.24872217
5.5712743 0.24952462
5.5717544 0.2503238
5.5722344 0.25109247
5.5727145 0.25180342
5.5731946 0.25242943
5.5736747 0.2529433
5.5741548 0.2533178
5.5746349 0.25352571
5.575115 0.25354588
5.5755951 0.25350214
5.5760752 0.25345378
5.5765553 0.2534018
5.5770354 0.25334726
5.5775155 0.25329118
5.5779956 0.25323459
5.5784757 0.25317853
5.5789558 0.25312404
5.5794359 0.25307214
5.579916 0.25302387
5.5803961 0.25297926
5.5808762 0.25293666
5.5813563 0.25289561
5.5818364 0.25285571
5.5823165 0.25281657
5.5827966 0.25277777
5.5832767 0.25273889
5.5837568 0.25269956
5.5842368 0.25265933
5.5847169 0.25261783
5.585197 0.25255747
5.5856771 0.25233862
5.5861572 0.2519596
5.5866373 0.25145623
5.5871174 0.25086437
5.5875975 0.25021983
5.5880776 0.24955849
5.5885577 0.24891614
5.5890378 0.24832864
5.5895179 0.24783183
5.589998 0.24746154
5.5904781 0.2476587
5.5909582 0.24870491
5.5914383 0.25038588
5.5919184 0.25248729
5.5923985 0.25479483
5.5928786 0.25709418
5.5933587 0.25917103
5.5938388 0.26081106
5.5943189 0.26179994
5.594799 0.26192339
5.5952791 0.26104589
5.5957592 0.25944581
5.5962392 0.25728932
5.5967193 0.25471186
5.5971994 0.2518489
5.5976795 0.24883592
5.5981596 0.24580837
5.5986397 0.24290171
5.5991198 0.24025142
5.5995999 0.23799296
5.60008 0.23625353
5.6005601 0.23476048
5.6010402 0.23333052
5.6015203 0.23197179
5.6020004 0.23069238
5.6024805 0.22950041
5.6029606 0.228404
5.6034407 0.22741127
5.6039208 0.22653031
5.6044009 0.22576926
5.604881 0.2251362
5.6053611 0.22477808
5.6058412 0.22497357
5.6063213 0.22561754
5.6068014 0.22658846
5.6072815 0.22776478
5.6077616 0.22902496
5.6082416 0.23024747
5.6087217 0.23131074
5.6092018 0.23209327
5.6096819 0.2324735
5.610162 0.23229588
5.6106421 0.23111841
5.6111222 0.22903556
5.6116023 0.22630016
5.6120824 0.2231651
5.6125625 0.21988323
5.6130426 0.21670743
5.6135227 0.21389058
5.6140028 0.21168551
5.6144829 0.21034511
5.614963 0.21012224
5.6154431 0.21084853
5.6159232 0.2119996
5.6164033 0.21348121
5.6168834 0.21520173
5.6173635 0.21706953
5.6178436 0.21899298
5.6183237 0.22088041
5.6188038 0.22264021
5.6192839 0.22418074
5.619764 0.22541037
5.620244 0.2262556
5.6207241 0.22679358
5.6212042 0.22711033
5.6216843 0.22728162
5.6221644 0.22738323
5.6226445 0.22749093
5.6231246 0.22768049
5.6236047 0.22802768
5.6240848 0.22860829
5.6245649 0.22949808
5.625045 0.23077313
5.6255251 0.23251562
5.6260052 0.23468311
5.6264853 0.23718164
5.6269654 0.23991729
5.6274455 0.24279611
5.6279256 0.24572417
5.6284057 0.24860752
5.6288858 0.25135224
5.6293659 0.25386439
5.629846 0.25605002
5.6303261 0.2579323
5.6308062 0.25980782
5.6312863 0.26166323
5.6317664 0.26345999
5.6322464 0.26515957
5.6327265 0.26672342
5.6332066 0.26811303
5.6336867 0.26928986
5.6341668 0.27021537
5.6346469 0.27085102
5.635127 0.27116841
5.6356071 0.271341
5.6360872 0.27144699
5.6365673 0.27149027
5.6370474 0.27147471
5.6375275 0.27140421
5.6380076 0.27128264
5.6384877 0.27111389
5.6389678 0.27090183
5.6394479 0.27065036
5.639928 0.27036333
5.6404081 0.27004641
5.6408882 0.26970678
5.6413683 0.26934892
5.6418484 0.26897727
5.6423285 0.26859621
5.6428086 0.26821019
5.6432887 0.26782362
5.6437688 0.26744093
5.6442488 0.26706653
5.6447289 0.26670486
5.645209 0.26630404
5.6456891 0.2654903
5.6461692 0.26435109
5.6466493 0.26307841
5.6471294 0.26186427
5.6476095 0.26090067
5.6480896 0.26037962
5.6485697 0.26049314
5.6490498 0.26143323
5.6495299 0.2633919
5.65001 0.26656089
5.6504901 0.27048331
5.6509702 0.27460121
5.6514503 0.27888286
5.6519304 0.28329654
5.6524105 0.28781054
5.6528906 0.29239314
5.6533707 0.29701261
5.6538508 0.30163724
5.6543309 0.3062353
5.654811 0.31077508
5.6552911 0.31524896
5.6557712 0.31973329
5.6562513 0.32423184
5.6567313 0.32873894
5.6572114 0.33324888
5.6576915 0.33775592
5.6581716 0.34225439
5.6586517 0.34673858
5.6591318 0.35120277
5.6596119 0.35564126
5.660092 0.36003868
5.6605721 0.36405827
5.6610522 0.367574
5.6615323 0.37063809
5.6620124 0.37330279
5.6624925 0.37562032
5.6629726 0.37764296
5.6634527 0.3794229
5.6639328 0.38101241
5.6644129 0.38246371
5.664893 0.38382907
5.6653731 0.38510756
5.6658532 0.38622537
5.6663333 0.38721611
5.6668134 0.38811764
5.6672935 0.38896782
5.6677736 0.38980451
5.6682537 0.39066556
5.6687337 0.39158883
5.6692138 0.39261219
5.6696939 0.39377348
5.670174 0.39511167
5.6706541 0.39664982
5.6711342 0.39834778
5.6716143 0.40015611
5.6720944 0.40202534
5.6725745 0.40390604
5.6730546 0.40574876
5.6735347 0.40750401
5.6740148 0.40912239
5.6744949 0.41055441
5.674975 0.41175064
5.6754551 0.4126972
5.6759352 0.41344437
5.6764153 0.41403169
5.6768954 0.41449864
5.6773755 0.41488469
5.6778556 0.41522931
5.6783357 0.41557197
5.6788158 0.41595214
5.6792959 0.41640931
5.679776 0.41698293
5.6802561 0.41769437
5.6807361 0.41847403
5.6812162 0.4193139
5.6816963 0.4202186
5.6821764 0.42119273
5.6826565 0.42224089
5.6831366 0.42336768
5.6836167 0.42457771
5.6840968 0.42587559
5.6845769 0.42726591
5.685057 0.42875528
5.6855371 0.43051389
5.6860172 0.43263452
5.6864973 0.43509709
5.6869774 0.43788149
5.6874575 0.44096767
5.6879376 0.44433551
5.6884177 0.44796494
5.6888978 0.45183588
5.6893779 0.45592823
5.689858 0.46022192
5.6903381 0.46474363
5.6908182 0.46958519
5.6912983 0.4746904
5.6917784 0.4799942
5.6922585 0.48543148
5.6927385 0.49093718
5.6932186 0.49644619
5.6936987 0.50189344
5.6941788 0.50721384
5.6946589 0.51234231
5.695139 0.51723347
5.6956191 0.52214494
5.6960992 0.52710152
5.6965793 0.53200678
5.6970594 0.53676432
5.6975395 0.54127774
5.6980196 0.54545066
5.6984997 0.54918664
5.6989798 0.55238932
5.6994599 0.55496229
5.69994 0.55680913
5.7004201 0.55794986
5.7009002 0.55856983
5.7013803 0.55873926
5.7018604 0.5585264
5.7023405 0.55799952
5.7028206 0.55722687
5.7033007 0.5562767
5.7037808 0.55521729
5.7042609 0.55411688
5.7047409 0.55304372
5.705221 0.55203016
5.7057011 0.55088082
5.7061812 0.54958843
5.7066613 0.54819372
5.7071414 0.54673743
5.7076215 0.5452603
5.7081016 0.54380307
5.7085817 0.54240647
5.7090618 0.54111126
5.7095419 0.53995814
5.710022 0.53898879
5.7105021 0.53866669
5.7109822 0.53922398
5.7114623 0.54046774
5.7119424 0.54220506
5.7124225 0.54424298
5.7129026 0.54638861
5.7133827 0.54844901
5.7138628 0.55023126
5.7143429 0.55154242
5.714823 0.55218959
5.7153031 0.55186074
5.7157832 0.55014318
5.7162633 0.54728427
5.7167433 0.54358314
5.7172234 0.53933897
5.7177035 0.53485088
5.7181836 0.53041802
5.7186637 0.52633957
5.7191438 0.52291463
5.7196239 0.52044239
5.720104 0.51920742
5.7205841 0.51900451
5.7210642 0.51961837
5.7215443 0.52098699
5.7220244 0.5230484
5.7225045 0.52574062
5.7229846 0.52900166
5.7234647 0.53276953
5.7239448 0.53698224
5.7244249 0.54157783
5.724905 0.5464943
5.7253851 0.55264404
5.7258652 0.56158244
5.7263453 0.57261287
5.7268254 0.58497479
5.7273055 0.59790767
5.7277856 0.61065099
5.7282657 0.62244422
5.7287457 0.63252683
5.7292258 0.6401383
5.7297059 0.6445181
5.730186 0.64521187
5.7306661 0.64473814
5.7311462 0.6438966
5.7316263 0.64277503
5.7321064 0.64146119
5.7325865 0.64004284
5.7330666 0.6386078
5.7335467 0.6372438
5.7340268 0.63603863
5.7345069 0.63508007
5.734987 0.63445588
5.7354671 0.63406551
5.7359472 0.63372123
5.7364273 0.63340883
5.7369074 0.63311424
5.7373875 0.63282339
5.7378676 0.63252221
5.7383477 0.63219662
5.7388278 0.63183257
5.7393079 0.63141596
5.739788 0.63093272
5.7402681 0.63031317
5.7407481 0.62931982
5.7412282 0.62800699
5.7417083 0.62646726
5.7421884 0.6247932
5.7426685 0.62307741
5.7431486 0.62141248
5.7436287 0.61989098
5.7441088 0.6186055
5.7445889 0.61764862
5.745069 0.61711154
5.7455491 0.61697872
5.7460292 0.61719652
5.7465093 0.6177473
5.7469894 0.61861339
5.7474695 0.61977714
5.7479496 0.62122091
5.7484297 0.62292706
5.7489098 0.6248779
5.7493899 0.62705582
5.74987 0.62944314
5.7503501 0.63200031
5.7508302 0.63465527
5.7513103 0.63739358
5.7517904 0.64020391
5.7522705 0.64307496
5.7527506 0.64599537
5.7532306 0.64895382
5.7537107 0.65193898
5.7541908 0.65493952
5.7546709 0.65794412
5.755151 0.66100459
5.7556311 0.6649271
5.7561112 0.66969321
5.7565913 0.67495861
5.7570714 0.68037896
5.7575515 0.68560994
5.7580316 0.69030723
5.7585117 0.69412652
5.7589918 0.69672348
5.7594719 0.69775378
5.759952 0.6968731
5.7604321 0.69454656
5.7609122 0.6918528
5.7613923 0.68886197
5.7618724 0.6856349
5.7623525 0.68223243
5.7628326 0.67871539
5.7633127 0.6751446
5.7637928 0.6715809
5.7642729 0.66808513
5.764753 0.66471812
5.765233 0.66150159
5.7657131 0.65823783
5.7661932 0.65491867
5.7666733 0.65157871
5.7671534 0.64825258
5.7676335 0.64497488
5.7681136 0.64178021
5.7685937 0.63870321
5.7690738 0.63577847
5.7695539 0.6330406
5.770034 0.63053153
5.7705141 0.62984478
5.7709942 0.63186566
5.7714743 0.63615212
5.7719544 0.64226214
5.7724345 0.64975366
5.7729146 0.65818461
5.7733947 0.66711298
5.7738748 0.67609668
5.7743549 0.68469369
5.774835 0.69246194
5.7753151 0.69947441
5.7757952 0.70712818
5.7762753 0.71534493
5.7767554 0.72390953
5.7772354 0.73260683
5.7777155 0.74122169
5.7781956 0.74953896
5.7786757 0.75734348
5.7791558 0.76442012
5.7796359 0.77055372
5.780116 0.77541773
5.7805961 0.77647134
5.7810762 0.7733925
5.7815563 0.76706122
5.7820364 0.75835753
5.7825165 0.74816147
5.7829966 0.73735306
5.7834767 0.72681232
5.7839568 0.71741929
5.7844369 0.71005399
5.784917 0.70559646
5.7853971 0.70346226
5.7858772 0.7013388
5.7863573 0.69925614
5.7868374 0.69730441
5.7873175 0.69557372
5.7877976 0.6941542
5.7882777 0.69313599
5.7887578 0.6926092
5.7892378 0.69266397
5.7897179 0.69339041
5.790198 0.69482933
5.7906781 0.69659423
5.7911582 0.69854416
5.7916383 0.70063018
5.7921184 0.7028034
5.7925985 0.70501491
5.7930786 0.70721581
5.7935587 0.70935718
5.7940388 0.71139011
5.7945189 0.7132657
5.794999 0.71493504
5.7954791 0.71646018
5.7959592 0.7179268
5.7964393 0.71932019
5.7969194 0.72062563
5.7973995 0.72182838
5.7978796 0.72291371
5.7983597 0.7238669
5.7988398 0.72467321
5.7993199 0.72531792
5.7998 0.72578631
5.8002801 0.72586763
5.8007602 0.72480531
5.8012402 0.72274991
5.8017203 0.71995991
5.8022004 0.71669382
5.8026805 0.71321011
5.8031606 0.70976726
5.8036407 0.70662376
5.8041208 0.70403809
5.8046009 0.70226873
5.805081 0.70155779
5.8055611 0.70137287
5.8060412 0.70136631
5.8065213 0.70156114
5.8070014 0.70198043
5.8074815 0.7026472
5.8079616 0.7035845
5.8084417 0.70481537
5.8089218 0.70636286
5.8094019 0.70825
5.809882 0.71049984
5.8103621 0.71304864
5.8108422 0.71569536
5.8113223 0.71842504
5.8118024 0.72123167
5.8122825 0.72410922
5.8127626 0.72705168
5.8132426 0.73005301
5.8137227 0.7331072
5.8142028 0.73620822
5.8146829 0.73935007
5.815163 0.74254159
5.8156431 0.74594819
5.8161232 0.74957201
5.8166033 0.75335514
5.8170834 0.75723967
5.8175635 0.76116766
5.8180436 0.7650812
5.8185237 0.76892237
5.8190038 0.77263324
5.8194839 0.77615592
5.819964 0.77943247
5.8204441 0.78218203
5.8209242 0.78413626
5.8214043 0.7853753
5.8218844 0.7859809
5.8223645 0.78603481
5.8228446 0.78561877
5.8233247 0.78481452
5.8238048 0.78370383
5.8242849 0.78236842
5.824765 0.78089007
5.825245 0.77913802
5.8257251 0.77607177
5.8262052 0.77183213
5.8266853 0.76676604
5.8271654 0.76122041
5.8276455 0.75554214
5.8281256 0.75007816
5.8286057 0.74517536
5.8290858 0.74118067
5.8295659 0.73844099
5.830046 0.73729981
5.8305261 0.73755114
5.8310062 0.73874448
5.8314863 0.74065756
5.8319664 0.74306817
5.8324465 0.74575407
5.8329266 0.74849303
5.8334067 0.75106283
5.8338868 0.75324126
5.8343669 0.75480604
5.834847 0.75553498
5.8353271 0.75548749
5.8358072 0.75539588
5.8362873 0.75527522
5.8367674 0.75508192
5.8372474 0.75477241
5.8377275 0.75430308
5.8382076 0.75363037
5.8386877 0.75271067
5.8391678 0.75150041
5.8396479 0.74995602
5.840128 0.74804079
5.8406081 0.74586873
5.8410882 0.74352601
5.8415683 0.74105431
5.8420484 0.73849534
5.8425285 0.73589078
5.8430086 0.73328232
5.8434887 0.73071167
5.8439688 0.72822051
5.8444489 0.72585053
5.844929 0.72364343
5.8454091 0.7215503
5.8458892 0.71945112
5.8463693 0.71737539
5.8468494 0.71535528
5.8473295 0.71342296
5.8478096 0.71161062
5.8482897 0.70995044
5.8487698 0.70847461
5.8492498 0.7072153
5.8497299 0.70620468
5.85021 0.70548967
5.8506901 0.7051794
5.8511702 0.70522616
5.8516503 0.70555208
5.8521304 0.70607931
5.8526105 0.70672999
5.8530906 0.70742624
5.8535707 0.70809022
5.8540508 0.70864406
5.8545309 0.70900989
5.855011 0.70910989
5.8554911 0.70895654
5.8559712 0.70863309
5.8564513 0.70817694
5.8569314 0.7076255
5.8574115 0.70701616
5.8578916 0.70638632
5.8583717 0.70577338
5.8588518 0.70521474
5.8593319 0.70474781
5.859812 0.70440999
5.8602921 0.70430768
5.8607722 0.70471242
5.8612523 0.70559712
5.8617323 0.70690367
5.8622124 0.7085739
5.8626925 0.7105497
5.8631726 0.71277292
5.8636527 0.71518544
5.8641328 0.71772913
5.8646129 0.72034583
5.865093 0.72304703
5.8655731 0.72802962
5.8660532 0.73577154
5.8665333 0.74546428
5.8670134 0.75629929
5.8674935 0.76746807
5.8679736 0.77816208
5.8684537 0.78757279
5.8689338 0.79489168
5.8694139 0.79931021
5.869894 0.80001988
5.8703741 0.79743437
5.8708542 0.7939571
5.8713343 0.78982889
5.8718144 0.78520019
5.8722945 0.78022142
5.8727746 0.77504303
5.8732547 0.76981548
5.8737347 0.76468917
5.8742148 0.75981454
5.8746949 0.75534206
5.875175 0.75137623
5.8756551 0.74752713
5.8761352 0.74370067
5.8766153 0.73993462
5.8770954 0.73626679
5.8775755 0.73273497
5.8780556 0.72937692
5.8785357 0.72623044
5.8790158 0.72333334
5.8794959 0.72072339
5.879976 0.71843838
5.8804561 0.71836368
5.8809362 0.72218262
5.8814163 0.72899789
5.8818964 0.73790661
5.8823765 0.74800597
5.8828566 0.7583931
5.8833367 0.76816517
5.8838168 0.77641932
5.8842969 0.78225271
5.884777 0.78476251
5.8852571 0.78372639
5.8857371 0.78214938
5.8862172 0.78050694
5.8866973 0.77879449
5.8871774 0.7770074
5.8876575 0.7751411
5.8881376 0.77319097
5.8886177 0.77115241
5.8890978 0.76902082
5.8895779 0.76679161
5.890058 0.764461
5.8905381 0.76209293
5.8910182 0.7597285
5.8914983 0.75736573
5.8919784 0.75500269
5.8924585 0.75263741
5.8929386 0.75026796
5.8934187 0.74789236
5.8938988 0.74550868
5.8943789 0.74311496
5.894859 0.74070924
5.8953391 0.73828932
5.8958192 0.73585444
5.8962993 0.73340663
5.8967794 0.73094799
5.8972595 0.72848063
5.8977395 0.72600668
5.8982196 0.72352824
5.8986997 0.72104743
5.8991798 0.71856637
5.8996599 0.71608716
5.90014 0.71359529
5.9006201 0.71083894
5.9011002 0.70779586
5.9015803 0.70454862
5.9020604 0.70117982
5.9025405 0.69777202
5.9030206 0.69440782
5.9035007 0.69116979
5.9039808 0.68814051
5.9044609 0.68540256
5.904941 0.68303852
5.9054211 0.68143321
5.9059012 0.68100794
5.9063813 0.68161533
5.9068614 0.68310144
5.9073415 0.68531238
5.9078216 0.68809421
5.9083017 0.69129302
5.9087818 0.69475489
5.9092619 0.69832591
5.9097419 0.70185216
5.910222 0.7052466
5.9107021 0.7088679
5.9111822 0.71277079
5.9116623 0.71692568
5.9121424 0.72130292
5.9126225 0.72587293
5.9131026 0.73060608
5.9135827 0.73547276
5.9140628 0.74044334
5.9145429 0.74548822
5.915023 0.75058056
5.9155031 0.75691992
5.9159832 0.76517694
5.9164633 0.77486162
5.9169434 0.78548397
5.9174235 0.79655398
5.9179036 0.80758168
5.9183837 0.81807706
5.9188638 0.82755011
5.9193439 0.83551087
5.919824 0.84146933
5.9203041 0.84449717
5.9207842 0.84313442
5.9212643 0.83813016
5.9217443 0.83041209
5.9222244 0.82090794
5.9227045 0.81054546
5.9231846 0.80025234
5.9236647 0.79095633
5.9241448 0.78358517
5.9246249 0.77906656
5.925105 0.77825323
5.9255851 0.77966514
5.9260652 0.78216813
5.9265453 0.7854596
5.9270254 0.78923694
5.9275055 0.79319754
5.9279856 0.7970388
5.9284657 0.8004581
5.9289458 0.80315284
5.9294259 0.80482042
5.929906 0.80515822
5.9303861 0.80415773
5.9308662 0.80237638
5.9313463 0.80000886
5.9318264 0.79723554
5.9323065 0.7942368
5.9327866 0.79119301
5.9332667 0.78828452
5.9337467 0.78569171
5.9342268 0.78359494
5.9347069 0.78217458
5.935187 0.78162906
5.9356671 0.78217784
5.9361472 0.78364773
5.9366273 0.78579484
5.9371074 0.78837527
5.9375875 0.79114512
5.9380676 0.79386052
5.9385477 0.79627754
5.9390278 0.79815233
5.9395079 0.79924097
5.939988 0.79929956
5.9404681 0.79776567
5.9409482 0.79447914
5.9414283 0.78986521
5.9419084 0.78434934
5.9423885 0.77835704
5.9428686 0.7723138
5.9433487 0.76664511
5.9438288 0.76177646
5.9443089 0.75813334
5.944789 0.75614124
5.9452691 0.7559478
5.9457491 0.75646562
5.9462292 0.75749083
5.9467093 0.75897528
5.9471894 0.7608708
5.9476695 0.76312923
5.9481496 0.76570242
5.9486297 0.76854221
5.9491098 0.77160043
5.9495899 0.77482894
5.95007 0.77820279
5.9505501 0.78292537
5.9510302 0.78929547
5.9515103 0.79675324
5.9519904 0.80473881
5.9524705 0.81269233
5.9529506 0.82005394
5.9534307 0.82626378
5.9539108 0.83076198
5.9543909 0.8329887
5.954871 0.83238406
5.9553511 0.82933653
5.9558312 0.82604516
5.9563113 0.82264853
5.9567914 0.81916413
5.9572715 0.81560942
5.9577516 0.81200184
5.9582316 0.80835888
5.9587117 0.80469797
5.9591918 0.80103659
5.9596719 0.79739221
5.960152 0.79377707
5.9606321 0.79013277
5.9611122 0.78644796
5.9615923 0.78273512
5.9620724 0.77900679
5.9625525 0.77527544
5.9630326 0.77155361
5.9635127 0.76785379
5.9639928 0.76418849
5.9644729 0.76057021
5.964953 0.75701146
5.9654331 0.75451002
5.9659132 0.75431803
5.9663933 0.75615316
5.9668734 0.759721
5.9673535 0.76472714
5.9678336 0.77087718
5.9683137 0.7778767
5.9687938 0.78543129
5.9692739 0.79324653
5.969754 0.80102803
5.970234 0.80890741
5.9707141 0.81914842
5.9711942 0.83158966
5.9716743 0.84558334
5.9721544 0.86048176
5.9726345 0.87563714
5.9731146 0.89040177
5.9735947 0.90412788
5.9740748 0.91616772
5.9745549 0.92587358
5.975035 0.93260263
5.9755151 0.93691178
5.9759952 0.93960408
5.9764753 0.94078907
5.9769554 0.94057629
5.9774355 0.93907527
5.9779156 0.93639553
5.9783957 0.93264662
5.9788758 0.92793808
5.9793559 0.92237941
5.979836 0.91608017
5.9803161 0.90889128
5.9807962 0.90018402
5.9812763 0.89026969
5.9817564 0.87953458
5.9822364 0.86836498
5.9827165 0.85714722
5.9831966 0.84626759
5.9836767 0.8361124
5.9841568 0.82706797
5.9846369 0.81952058
5.985117 0.81380093
5.9855971 0.8089317
5.9860772 0.80447547
5.9865573 0.80049992
5.9870374 0.79707278
5.9875175 0.79426171
5.9879976 0.79213442
5.9884777 0.79075861
5.9889578 0.79020196
5.9894379 0.79053216
5.989918 0.79181691
5.9903981 0.79398353
5.9908782 0.79672269
5.9913583 0.7998909
5.9918384 0.80334964
5.9923185 0.80696038
5.9927986 0.81058458
5.9932787 0.81408372
5.9937588 0.81731929
5.9942388 0.82015273
5.9947189 0.82244553
5.995199 0.82411976
5.9956791 0.82560676
5.9961592 0.82701973
5.9966393 0.82835897
5.9971194 0.82962478
5.9975995 0.83081746
5.9980796 0.83193731
5.9985597 0.83298463
5.9990398 0.83395973
5.9995199 0.8348629
6 0.83569444
