# Supplementary material for: Structural motifs of gold cluster anions with 17 to 69 atoms
Source: Nat Commun. 2026 Apr 10;17:5099. doi: 10.1038/s41467-026-71649-9 (PMC13246909; doi:10.1038/s41467-026-71649-9)
Supplement: Supplementary file 5 — Source Data [file 41467_2026_71649_MOESM5_ESM.zip › SupplementaryFigure6/42_th_blue.dat]

12.75 0
12.740891 0
12.731782 5.31441e-09
12.722673 3.188646e-08
12.713564 1.9131876e-07
12.704454 9.7253703e-07
12.695345 4.4959909e-06
12.686236 1.8765182e-05
12.677127 7.075074e-05
12.668018 0.00024100849
12.658909 0.00074223707
12.6498 0.0020678369
12.640691 0.0052149933
12.631582 0.011914976
12.622472 0.024683787
12.613363 0.046410865
12.604254 0.079276988
12.595145 0.12314825
12.586036 0.1741321
12.576927 0.22432138
12.567818 0.26345372
12.558709 0.28221809
12.5496 0.27580587
12.54049 0.24588361
12.531381 0.19990013
12.522272 0.14811477
12.513163 0.099941508
12.504054 0.061356203
12.494945 0.034237975
12.485836 0.017348424
12.476727 0.0079742988
12.467618 0.0033220855
12.458509 0.0012533026
12.449399 0.00042786846
12.44029 0.00013209497
12.431181 3.6860748e-05
12.422072 9.2949031e-06
12.412963 2.1151352e-06
12.403854 4.3578162e-07
12.394745 7.971615e-08
12.385636 1.594323e-08
12.376527 0
12.367417 0
12.358308 0
12.349199 0
12.34009 0
12.330981 0
12.321872 0
12.312763 0
12.303654 0
12.294545 0
12.285435 0
12.276326 0
12.267217 0
12.258108 0
12.248999 0
12.23989 0
12.230781 0
12.221672 0
12.212563 0
12.203453 0
12.194344 0
12.185235 0
12.176126 0
12.167017 0
12.157908 0
12.148799 0
12.13969 0
12.130581 0
12.121471 0
12.112362 0
12.103253 0
12.094144 0
12.085035 0
12.075926 0
12.066817 0
12.057708 0
12.048599 0
12.039489 0
12.03038 0
12.021271 0
12.012162 0
12.003053 0
11.993944 0
11.984835 0
11.975726 0
11.966617 0
11.957508 0
11.948398 0
11.939289 0
11.93018 1.062882e-08
11.921071 7.440174e-08
11.911962 4.1452398e-07
11.902853 2.0566767e-06
11.893744 9.1620428e-06
11.884635 3.6876691e-05
11.875526 0.00013413571
11.866416 0.00044092597
11.857307 0.0013102306
11.848198 0.0035206159
11.839089 0.0085564871
11.82998 0.018814877
11.820871 0.037441735
11.811762 0.06744885
11.802653 0.11001812
11.793544 0.16252557
11.784434 0.21748645
11.775325 0.26367806
11.766216 0.28969443
11.757107 0.28854662
11.747998 0.26087633
11.738889 0.21493171
11.72978 0.16339594
11.720671 0.11897573
11.711562 0.090975721
11.702452 0.083896747
11.693343 0.097627901
11.684234 0.12824001
11.675125 0.16884503
11.666016 0.21065949
11.656907 0.24455697
11.647798 0.26300139
11.638689 0.26182923
11.62958 0.24127411
11.62047 0.20587529
11.611361 0.16328538
11.602252 0.12237396
11.593143 0.09127952
11.584034 0.075993262
11.574925 0.079628356
11.565816 0.10208453
11.556707 0.13980659
11.547598 0.18578601
11.538488 0.23036276
11.529379 0.26321697
11.52027 0.27619885
11.511161 0.26589602
11.502052 0.2347016
11.492943 0.18979516
11.483834 0.14049786
11.474725 0.095265912
11.465616 0.059664738
11.456507 0.036016325
11.447397 0.024478874
11.438288 0.02465561
11.429179 0.036714857
11.42007 0.061363388
11.410961 0.098630332
11.401852 0.14608904
11.392743 0.1976308
11.383634 0.2438809
11.374525 0.27461533
11.365415 0.28236156
11.356306 0.26548929
11.347197 0.22921096
11.338088 0.18403299
11.328979 0.14254768
11.31987 0.11606801
11.310761 0.11217003
11.301652 0.13332968
11.292543 0.17644651
11.283433 0.2333935
11.274324 0.29308079
11.265215 0.34495523
11.256106 0.38251806
11.246997 0.40472859
11.237888 0.41431232
11.228779 0.41441991
11.21967 0.40653337
11.210561 0.39131758
11.201451 0.37117722
11.192342 0.35142871
11.183233 0.33815012
11.174124 0.33394625
11.165015 0.33512049
11.155906 0.33301087
11.146797 0.31916567
11.137688 0.29120597
11.128579 0.25580891
11.119469 0.22722899
11.11036 0.22232259
11.101251 0.25439347
11.092142 0.32807183
11.083033 0.43677646
11.073924 0.56372016
11.064815 0.68660393
11.055706 0.78471273
11.046597 0.84565084
11.037487 0.86869836
11.028378 0.86330896
11.019269 0.8437321
11.01016 0.82255635
11.001051 0.80613634
10.991942 0.7935217
10.982833 0.77858189
10.973724 0.75362375
10.964615 0.71263932
10.955506 0.65327237
10.946396 0.57771654
10.937287 0.49307694
10.928178 0.41114466
10.919069 0.3469117
10.90996 0.31538337
10.900851 0.32730672
10.891742 0.38545674
10.882633 0.48323501
10.873524 0.60636555
10.864414 0.7369966
10.855305 0.85842804
10.846196 0.95861921
10.837087 1.0315314
10.827978 1.0765139
10.818869 1.096596
10.80976 1.0965366
10.800651 1.0811997
10.791542 1.0546531
10.782432 1.0202476
10.773323 0.98153911
10.764214 0.94328879
10.755105 0.91144197
10.745996 0.89147012
10.736887 0.88566539
10.727778 0.8910567
10.718669 0.8996134
10.70956 0.90110886
10.70045 0.8872795
10.691341 0.85501715
10.682232 0.80694789
10.673123 0.74942799
10.664014 0.68956444
10.654905 0.63329934
10.645796 0.58557114
10.636687 0.55172763
10.627578 0.53812009
10.618468 0.55038291
10.609359 0.59008201
10.60025 0.65230745
10.591141 0.72646761
10.582032 0.80010578
10.572923 0.86321084
10.563814 0.91036827
10.554705 0.94014558
10.545596 0.95327664
10.536486 0.95160471
10.527377 0.93835938
10.518268 0.91875149
10.509159 0.89951205
10.50005 0.8869693
10.490941 0.88455972
10.481832 0.89127178
10.472723 0.9020678
10.463614 0.91019201
10.454505 0.9102093
10.445395 0.90028442
10.436286 0.88272959
10.427177 0.8627694
10.418068 0.84620039
10.408959 0.83690407
10.39985 0.83513937
10.390741 0.83735849
10.381632 0.83786304
10.372523 0.83181177
10.363413 0.81820206
10.354304 0.80121852
10.345195 0.78919674
10.336086 0.79179971
10.326977 0.81671347
10.317868 0.86683472
10.308759 0.93833804
10.29965 1.0200616
10.290541 1.0950804
10.281431 1.1450289
10.272322 1.1562375
10.263213 1.1251017
10.254104 1.0599079
10.244995 0.97808161
10.235886 0.90024993
10.226777 0.84382931
10.217668 0.81844983
10.208559 0.82433742
10.199449 0.85384601
10.19034 0.89558799
10.181231 0.93952844
10.172122 0.98052259
10.163013 1.0184454
10.153904 1.0554186
10.144795 1.0927284
10.135686 1.1297885
10.126577 1.1652577
10.117467 1.1984866
10.108358 1.2295642
10.099249 1.2578874
10.09014 1.280636
10.081031 1.2926901
10.071922 1.2884682
10.062813 1.2647884
10.053704 1.2230934
10.044595 1.169728
10.035485 1.1141339
10.026376 1.0659787
10.017267 1.0326124
10.008158 1.0177322
9.999049 1.0213015
9.98994 1.0402566
9.980831 1.0696232
9.971722 1.1039922
9.962613 1.1392514
9.953504 1.1738627
9.944394 1.2084994
9.935285 1.2435275
9.926176 1.2756626
9.917067 1.2966222
9.907958 1.295859
9.898849 1.266399
9.88974 1.2098921
9.880631 1.1370896
9.871522 1.0633454
9.862412 1.0023837
9.853303 0.96221218
9.844194 0.94455211
9.835085 0.94643075
9.825976 0.96213948
9.816867 0.98511198
9.807758 1.0100313
9.798649 1.0346337
9.78954 1.0597745
9.78043 1.0871901
9.771321 1.1165363
9.762212 1.1443016
9.753103 1.1657009
9.743994 1.1779972
9.734885 1.1824868
9.725776 1.1836448
9.716667 1.1862626
9.707558 1.1926786
9.698448 1.2016827
9.689339 1.2093416
9.68023 1.2110765
9.671121 1.204127
9.662012 1.189546
9.652903 1.1728049
9.643794 1.1622971
9.634685 1.1659262
9.625576 1.1872713
9.616466 1.2235231
9.607357 1.2666046
9.598248 1.3069289
9.589139 1.3375371
9.58003 1.3562939
9.570921 1.3653147
9.561812 1.3684816
9.552703 1.3685748
9.543594 1.3652713
9.534484 1.3547927
9.525375 1.3315657
9.516266 1.291494
9.507157 1.235282
9.498048 1.169585
9.488939 1.1045986
9.47983 1.0489594
9.470721 1.0049556
9.461612 0.96722489
9.452503 0.92591197
9.443393 0.87230512
9.434284 0.80363003
9.425175 0.7247521
9.416066 0.64661963
9.406957 0.58250556
9.397848 0.54322342
9.388739 0.53257375
9.37963 0.54474949
9.370521 0.56536613
9.361411 0.57636655
9.352302 0.56295721
9.343193 0.51951729
9.334084 0.45190484
9.324975 0.37527039
9.315866 0.308342
9.306757 0.26642696
9.297648 0.25581522
9.288539 0.27183666
9.279429 0.30154365
9.27032 0.33002563
9.261211 0.34735705
9.252102 0.35238709
9.242993 0.35109935
9.233884 0.35070082
9.224775 0.35366084
9.215666 0.35606239
9.206557 0.35139996
9.197447 0.33674739
9.188338 0.31636563
9.179229 0.29979088
9.17012 0.2956531
9.161011 0.30568994
9.151902 0.32332259
9.142793 0.33792018
9.133684 0.34183302
9.124575 0.33526022
9.115465 0.32549014
9.106356 0.32103594
9.097247 0.32484626
9.088138 0.33141574
9.079029 0.32977967
9.06992 0.3101993
9.060811 0.26994954
9.051702 0.21464485
9.042593 0.15490514
9.033483 0.101123
9.024374 0.059614213
9.015265 0.031715857
9.006156 0.015242913
8.997047 0.0066976818
8.987938 0.0029637561
8.978829 0.0021171015
8.96972 0.0036373735
8.960611 0.0084222185
8.951502 0.018743233
8.942392 0.037914128
8.933283 0.069255659
8.924174 0.11419915
8.915065 0.17013273
8.905956 0.22943405
8.896847 0.28117384
8.887738 0.31561054
8.878629 0.32940286
8.86952 0.32818843
8.86041 0.32430165
8.851301 0.33052857
8.842192 0.35360401
8.833083 0.39133745
8.823974 0.4346334
8.814865 0.47242809
8.805756 0.49628201
8.796647 0.50266437
8.787538 0.49307275
8.778428 0.4729263
8.769319 0.44953167
8.76021 0.42908577
8.751101 0.41372404
8.741992 0.40077961
8.732883 0.38559479
8.723774 0.36640625
8.714665 0.34758029
8.705556 0.33828174
8.696446 0.34711765
8.687337 0.37641902
8.678228 0.41996799
8.669119 0.46527342
8.66001 0.49847843
8.650901 0.50904395
8.641792 0.49261601
8.632683 0.45208591
8.623574 0.39718325
8.614464 0.34232435
8.605355 0.30241832
8.596246 0.28760188
8.587137 0.29933857
8.578028 0.33027985
8.568919 0.3682312
8.55981 0.40183469
8.550701 0.42438495
8.541592 0.43376984
8.532482 0.42976979
8.523373 0.41204681
8.514264 0.3811212
8.505155 0.34141258
8.496046 0.30307806
8.486937 0.28005339
8.477828 0.28462117
8.468719 0.32141541
8.45961 0.38420424
8.450501 0.45722084
8.441391 0.52056714
8.432282 0.55749066
8.423173 0.56065275
8.414064 0.53488777
8.404955 0.4952403
8.395846 0.46098627
8.386737 0.44825196
8.377628 0.46465623
8.368519 0.50825474
8.359409 0.57043523
8.3503 0.64022343
8.341191 0.70745513
8.332082 0.76415097
8.322973 0.80506435
8.313864 0.82817665
8.304755 0.83464218
8.295646 0.82737649
8.286537 0.80882124
8.277427 0.77981277
8.268318 0.74097674
8.259209 0.69576668
8.2501 0.65236646
8.240991 0.62219305
8.231882 0.61536335
8.222773 0.6359037
8.213664 0.67964087
8.204555 0.73578434
8.195445 0.79109388
8.186336 0.83469302
8.177227 0.86182583
8.168118 0.8752596
8.159009 0.88355862
8.1499 0.89668499
8.140791 0.92106016
8.131682 0.95690585
8.122573 0.99932762
8.113463 1.0419839
8.104354 1.0803758
8.095245 1.112316
8.086136 1.1356607
8.077027 1.1459432
8.067918 1.1369294
8.058809 1.1047224
8.0497 1.0526567
8.040591 0.99285029
8.031481 0.94236448
8.022372 0.91583097
8.013263 0.91890517
8.004154 0.9462423
7.995045 0.98484691
7.985936 1.0208018
7.976827 1.0458983
7.967718 1.0608043
7.958609 1.0730328
7.949499 1.0907631
7.94039 1.1162783
7.931281 1.143454
7.922172 1.1612742
7.913063 1.1610793
7.903954 1.1423787
7.894845 1.1130578
7.885736 1.0840518
7.876627 1.0626242
7.867518 1.0490853
7.858408 1.0387979
7.849299 1.027265
7.84019 1.0141807
7.831081 1.0037971
7.821972 1.0022383
7.812863 1.014498
7.803754 1.0430816
7.794645 1.0878451
7.785536 1.1454156
7.776426 1.2079475
7.767317 1.2630532
7.758208 1.2967752
7.749099 1.29902
7.73999 1.2684114
7.730881 1.2135454
7.721772 1.1500207
7.712663 1.0950712
7.703554 1.0622947
7.694444 1.0580666
7.685335 1.0801694
7.676226 1.1187626
7.667117 1.1596572
7.658008 1.1891674
7.648899 1.1987192
7.63979 1.1870105
7.630681 1.1587887
7.621572 1.1215965
7.612462 1.0831209
7.603353 1.0506598
7.594244 1.0317104
7.585135 1.0334073
7.576026 1.0598862
7.566917 1.1091624
7.557808 1.1721739
7.548699 1.2352489
7.53959 1.2848612
7.53048 1.3121983
7.521371 1.3155563
7.512262 1.300069
7.503153 1.2754711
7.494044 1.2528384
7.484935 1.2409486
7.475826 1.2429591
7.466717 1.2547045
7.457608 1.2661449
7.448498 1.2662476
7.439389 1.2491746
7.43028 1.2180461
7.421171 1.1835831
7.412062 1.1582758
7.402953 1.1498074
7.393844 1.1577867
7.384735 1.1752284
7.375626 1.1929737
7.366517 1.2038569
7.357407 1.2044897
7.348298 1.1946334
7.339189 1.1755497
7.33008 1.1488143
7.320971 1.1163055
7.311862 1.0810843
7.302753 1.048142
7.293644 1.0238535
7.284535 1.0137279
7.275425 1.0194488
7.266316 1.0372638
7.257207 1.0593868
7.248098 1.0781036
7.238989 1.090093
7.22988 1.0979829
7.220771 1.1080039
7.211662 1.1253835
7.202553 1.1505837
7.193443 1.1785646
7.184334 1.2010344
7.175225 1.2100409
7.166116 1.2011401
7.157007 1.1751172
7.147898 1.1379105
7.138789 1.0988147
7.12968 1.067498
7.120571 1.0508289
7.111461 1.0506315
7.102352 1.0631109
7.093243 1.0801098
7.084134 1.0918522
7.075025 1.0904077
7.065916 1.0727271
7.056807 1.0419877
7.047698 1.0064883
7.038589 0.97640227
7.029479 0.95978231
7.02037 0.95967357
7.011261 0.97372126
7.002152 0.99640966
6.993043 1.0225489
6.983934 1.0496747
6.974825 1.0775235
6.965716 1.1048401
6.956607 1.1262049
6.947497 1.1321823
6.938388 1.1138123
6.929279 1.0688305
6.92017 1.0051812
6.911061 0.93912131
6.901952 0.88894469
6.892843 0.86791561
6.883734 0.87976885
6.874625 0.91822202
6.865516 0.97017825
6.856406 1.0212074
6.847297 1.0610666
6.838188 1.0866998
6.829079 1.1012663
6.81997 1.1102136
6.810861 1.1173892
6.801752 1.1237905
6.792643 1.1290384
6.783534 1.1334046
6.774424 1.1382246
6.765315 1.1444602
6.756206 1.1509442
6.747097 1.1539771
6.737988 1.1487468
6.728879 1.1317767
6.71977 1.1030554
6.710661 1.0667131
6.701552 1.0298339
6.692442 0.99991566
6.683333 0.98217172
6.674224 0.97788973
6.665115 0.98443353
6.656006 0.99661918
6.646897 1.0086354
6.637788 1.0156643
6.628679 1.0148021
6.61957 1.005433
6.61046 0.98941841
6.601351 0.97112347
6.592242 0.95677062
6.583133 0.95261777
6.574024 0.96231035
6.564915 0.98474243
6.555806 1.0137957
6.546697 1.0402647
6.537588 1.0551717
6.528478 1.0533795
6.519369 1.0364672
6.51026 1.0134971
6.501151 0.99816586
6.492042 1.0023483
6.482933 1.0289752
6.473824 1.0688997
6.464715 1.1045378
6.455606 1.1186025
6.446496 1.1027893
6.437387 1.0614683
6.428278 1.0087523
6.419169 0.96117948
6.41006 0.93040296
6.400951 0.9198131
6.391842 0.92624992
6.382733 0.94451085
6.373624 0.97069766
6.364515 1.0020621
6.355405 1.0345278
6.346296 1.0611528
6.337187 1.073574
6.328078 1.0655151
6.318969 1.0357931
6.30986 0.98903574
6.300751 0.93406862
6.291642 0.88096839
6.282533 0.83799095
6.273423 0.80954651
6.264314 0.79603347
6.255205 0.79527289
6.246096 0.80407518
6.236987 0.81846736
6.227878 0.83274444
6.218769 0.83929957
6.20966 0.83102234
6.200551 0.80558629
6.191441 0.76841319
6.182332 0.73126997
6.173223 0.70660936
6.164114 0.70113705
6.155005 0.71262184
6.145896 0.7314366
6.136787 0.74526781
6.127678 0.74425764
6.118569 0.72459908
6.109459 0.68977127
6.10035 0.64925521
6.091241 0.61509931
6.082132 0.59756455
6.073023 0.60168589
6.063914 0.62603782
6.054805 0.66358223
6.045696 0.70365186
6.036587 0.73461294
6.027477 0.74740795
6.018368 0.73944742
6.009259 0.71662879
6.00015 0.69097339
5.991041 0.67393727
5.981932 0.66917513
5.972823 0.66989994
5.963714 0.66320591
5.954605 0.63872946
5.945495 0.59579041
5.936386 0.54424855
5.927277 0.49881893
5.918168 0.47102347
5.909059 0.46407718
5.89995 0.47329129
5.890841 0.49048315
5.881732 0.50870781
5.872623 0.52463668
5.863514 0.5384329
5.854404 0.55239341
5.845295 0.56918325
5.836186 0.58970447
5.827077 0.61103999
5.817968 0.62596886
5.808859 0.62544725
5.79975 0.60348982
5.790641 0.56155092
5.781532 0.50904431
5.772422 0.4588798
5.763313 0.42039328
5.754204 0.39417229
5.745095 0.37225101
5.735986 0.34353181
5.726877 0.30074095
5.717768 0.24443713
5.708659 0.1820272
5.69955 0.12327178
5.69044 0.075631781
5.681331 0.04202222
5.672222 0.021354442
5.663113 0.010591486
5.654004 0.0067952013
5.644895 0.0083392553
5.635786 0.015188818
5.626677 0.028444088
5.617568 0.04935821
5.608458 0.078116364
5.599349 0.11289067
5.59024 0.14977402
5.581131 0.18380247
5.572022 0.21051622
5.562913 0.22705121
5.553804 0.23217115
5.544695 0.22565397
5.535586 0.20801237
5.526476 0.18101747
5.517367 0.14845636
5.508258 0.11612111
5.499149 0.090610552
5.49004 0.077439919
5.480931 0.079337514
5.471822 0.09537414
5.462713 0.12120737
5.453604 0.15046631
5.444494 0.17692022
5.435385 0.19649847
5.426276 0.20800298
5.417167 0.2120731
5.408058 0.20930443
5.398949 0.1991672
5.38984 0.1806523
5.380731 0.15397524
5.371622 0.12171734
5.362513 0.088346651
5.353403 0.058483498
5.344294 0.035193118
5.335185 0.019339069
5.326076 0.010110777
5.316967 0.0061363313
5.307858 0.006503658
5.298749 0.011300907
5.28964 0.021554933
5.280531 0.038574523
5.271421 0.062854755
5.262312 0.093001856
5.253203 0.12540752
5.244094 0.15521395
5.234985 0.17828892
5.225876 0.1929842
5.216767 0.2003297
5.207658 0.20243991
5.198549 0.20047186
5.189439 0.19400527
5.18033 0.18255421
5.171221 0.16801045
5.162112 0.15584319
5.153003 0.15364904
5.143894 0.16747541
5.134785 0.19788019
5.125676 0.23805479
5.116567 0.27542432
5.107457 0.29636785
5.098348 0.29188839
5.089239 0.26129766
5.08013 0.2119904
5.071021 0.15567662
5.061912 0.10342373
5.052803 0.062143012
5.043694 0.033768909
5.034585 0.016610847
5.025475 0.0074607036
5.016366 0.0032779015
5.007257 0.0020490664
4.998148 0.0030330613
4.989039 0.0067662749
4.97993 0.015013394
4.970821 0.030539448
4.961712 0.056378338
4.952603 0.094379893
4.943493 0.14331218
4.934384 0.19746069
4.925275 0.24695058
4.916166 0.28040323
4.907057 0.2891357
4.897948 0.27085502
4.888839 0.23079026
4.87973 0.17966114
4.870621 0.12977711
4.861512 0.091454311
4.852402 0.07124582
4.843293 0.071929259
4.834184 0.093094454
4.825075 0.13128988
4.815966 0.17972261
4.806857 0.22846798
4.797748 0.26616511
4.788639 0.28316736
4.77953 0.27485238
4.77042 0.24330501
4.761311 0.19634236
4.752202 0.14435691
4.743093 0.096634824
4.733984 0.058881069
4.724875 0.032744748
4.715766 0.016978706
4.706657 0.0092502408
4.697548 0.0077262487
4.688438 0.012013426
4.679329 0.023374545
4.67022 0.044201882
4.661111 0.076712259
4.652002 0.12104652
4.642893 0.17347186
4.633784 0.22582637
4.624675 0.26712925
4.615566 0.28718848
4.606456 0.28064374
4.597347 0.24927125
4.588238 0.2012081
4.579129 0.14755363
4.57002 0.098268575
4.560911 0.059406378
4.551802 0.03258168
4.542693 0.016202786
4.533584 0.0073018187
4.524474 0.0029802361
4.515365 0.0011010607
4.506256 0.00036804946
4.497147 0.00011132095
4.488038 3.0791692e-05
4.478929 9.4543354e-06
4.46982 1.0347156e-05
4.460711 3.5154822e-05
4.451602 0.00012636073
4.442492 0.00041417854
4.433383 0.0012282027
4.424274 0.0032951308
4.415165 0.008001854
4.406056 0.017597037
4.396947 0.035062431
4.387838 0.063331654
4.378729 0.10375096
4.36962 0.15422587
4.360511 0.2081111
4.351401 0.25501146
4.342292 0.28384972
4.333183 0.28711659
4.324074 0.26417044
4.314965 0.22176553
4.305856 0.17159652
4.296747 0.12636635
4.287638 0.096404854
4.278529 0.087930846
4.269419 0.10264114
4.26031 0.13768662
4.251201 0.18566772
4.242092 0.23529203
4.232983 0.27360892
4.223874 0.28978224
4.214765 0.27890706
4.205656 0.24376925
4.196547 0.19341176
4.187437 0.13926679
4.178328 0.090977528
4.169219 0.053899597
4.16011 0.028950605
4.151001 0.014101601
4.141892 0.006264685
4.132783 0.0026701881
4.123674 0.0014977708
4.114565 0.0020005778
4.105455 0.004465805
4.096346 0.01019298
4.087237 0.021418656
4.078128 0.040924523
4.069019 0.071071003
4.05991 0.1122943
4.050801 0.16161498
4.041692 0.21209753
4.032583 0.25404918
4.023473 0.27791847
4.014364 0.27777208
4.005255 0.25365389
3.996146 0.21157929
3.987037 0.16118254
3.977928 0.11229663
3.968819 0.072179397
3.95971 0.044492937
3.950601 0.029996162
3.941491 0.027992618
3.932382 0.037375098
3.923273 0.056615797
3.914164 0.082908745
3.905055 0.11139034
3.895946 0.13547943
3.886837 0.14869139
3.877728 0.14714838
3.868619 0.13128176
3.85951 0.10558788
3.8504 0.07655617
3.841291 0.050038205
3.832182 0.029483454
3.823073 0.015660658
3.813964 0.0074988876
3.804855 0.0032369699
3.795746 0.0012596055
3.786637 0.00044186131
3.777528 0.00013973178
3.768418 3.9836817e-05
3.759309 1.0235554e-05
3.7502 2.3702269e-06
3.741091 4.9424013e-07
3.731982 9.565938e-08
3.722873 1.594323e-08
3.713764 0
3.704655 0
3.695546 0
3.686436 0
3.677327 0
3.668218 0
3.659109 0
3.65 0
