# Supplementary material for: Structural motifs of gold cluster anions with 17 to 69 atoms
Source: Nat Commun. 2026 Apr 10;17:5099. doi: 10.1038/s41467-026-71649-9 (PMC13246909; doi:10.1038/s41467-026-71649-9)
Supplement: Supplementary file 5 — Source Data [file 41467_2026_71649_MOESM5_ESM.zip › SupplementaryFigure6/42_th_green.dat]

12.85 0
12.840591 0
12.831181 0
12.821772 0
12.812362 0
12.802953 0
12.793544 0
12.784134 0
12.774725 0
12.765315 0
12.755906 5.31441e-09
12.746496 2.657205e-08
12.737087 1.4880348e-07
12.727678 8.2904796e-07
12.718268 4.1027245e-06
12.708859 1.8191225e-05
12.699449 7.2430094e-05
12.69004 0.00025887554
12.680631 0.00083086549
12.671221 0.002395651
12.661812 0.0062080918
12.652402 0.01446534
12.642993 0.030320346
12.633584 0.057196853
12.624174 0.097147627
12.614765 0.14862406
12.605355 0.204878
12.595946 0.25455038
12.586537 0.28510952
12.577127 0.28790965
12.567718 0.26212676
12.558308 0.21514838
12.548899 0.15916824
12.539489 0.10610838
12.53008 0.063719229
12.520671 0.034454649
12.511261 0.016768494
12.501852 0.0073419743
12.492442 0.0028907149
12.483033 0.0010229974
12.473624 0.00032526315
12.464214 9.2874629e-05
12.454805 2.3808557e-05
12.445395 5.4791567e-06
12.435986 1.1319693e-06
12.426577 2.0726199e-07
12.417167 3.720087e-08
12.407758 5.31441e-09
12.398348 0
12.388939 0
12.37953 0
12.37012 0
12.360711 0
12.351301 0
12.341892 0
12.332482 0
12.323073 0
12.313664 0
12.304254 0
12.294845 0
12.285435 0
12.276026 0
12.266617 0
12.257207 0
12.247798 0
12.238388 0
12.228979 0
12.21957 0
12.21016 0
12.200751 0
12.191341 0
12.181932 0
12.172523 0
12.163113 0
12.153704 0
12.144294 0
12.134885 0
12.125475 0
12.116066 0
12.106657 0
12.097247 0
12.087838 0
12.078428 0
12.069019 0
12.05961 0
12.0502 0
12.040791 0
12.031381 0
12.021972 0
12.012563 0
12.003153 0
11.993744 0
11.984334 0
11.974925 0
11.965516 0
11.956106 0
11.946697 0
11.937287 0
11.927878 5.31441e-09
11.918468 3.188646e-08
11.909059 2.0194758e-07
11.89965 1.0894541e-06
11.89024 5.287838e-06
11.880831 2.3022024e-05
11.871421 8.9972961e-05
11.862012 0.00031577161
11.852603 0.00099567066
11.843193 0.0028225576
11.833784 0.0071997129
11.824374 0.016542701
11.814965 0.034288196
11.805556 0.064237043
11.796146 0.10907223
11.786737 0.1684904
11.777327 0.23801926
11.767918 0.30956985
11.758509 0.373738
11.749099 0.42250283
11.73969 0.45063438
11.73028 0.45539113
11.720871 0.43577394
11.711461 0.3928341
11.702052 0.33096857
11.692643 0.25855467
11.683233 0.18654945
11.673824 0.12554383
11.664414 0.083179886
11.655005 0.063370369
11.645596 0.067023771
11.636186 0.092759593
11.626777 0.13649012
11.617367 0.19029908
11.607958 0.24232461
11.598549 0.27911092
11.589139 0.29009529
11.57973 0.2719144
11.57032 0.22980321
11.560911 0.17507562
11.551502 0.12020659
11.542092 0.07435694
11.532683 0.041422621
11.523273 0.020772583
11.513864 0.0093730993
11.504454 0.0038037677
11.495045 0.0013876615
11.485636 0.00045488161
11.476226 0.00013392845
11.466817 3.5404599e-05
11.457407 8.4020822e-06
11.447998 1.7856418e-06
11.438589 3.4543665e-07
11.429179 7.440174e-08
11.41977 1.062882e-07
11.41036 5.4738423e-07
11.400951 2.8272661e-06
11.391542 1.3105335e-05
11.382132 5.4462074e-05
11.372723 0.00020297326
11.363313 0.00067837912
11.353904 0.0020337237
11.344494 0.005470558
11.335085 0.013210273
11.325676 0.028660241
11.316266 0.055937832
11.306857 0.098431461
11.297447 0.15672309
11.288038 0.22713074
11.278629 0.30245103
11.269219 0.37530822
11.25981 0.44223973
11.2504 0.50525479
11.240991 0.56896639
11.231582 0.63493032
11.222172 0.69744816
11.212763 0.74419831
11.203353 0.76137686
11.193944 0.73992419
11.184535 0.67937562
11.175125 0.58822507
11.165716 0.4818619
11.156306 0.37956422
11.146897 0.30125069
11.137487 0.26402961
11.128078 0.27861012
11.118669 0.34611973
11.109259 0.45643847
11.09985 0.58943953
11.09044 0.71995418
11.081031 0.82556517
11.071622 0.89423576
11.062212 0.92792808
11.052803 0.93992492
11.043393 0.94702055
11.033984 0.96091857
11.024575 0.9836756
11.015165 1.0092013
11.005756 1.0287014
10.996346 1.0358346
10.986937 1.0287752
10.977528 1.0095336
10.968118 0.98262414
10.958709 0.95431835
10.949299 0.93190788
10.93989 0.92185635
10.93048 0.92688719
10.921071 0.94360827
10.911662 0.96265021
10.902252 0.9720266
10.892843 0.96237513
10.883433 0.9314161
10.874024 0.88536009
10.864615 0.83673687
10.855205 0.79979623
10.845796 0.78521153
10.836386 0.79560385
10.826977 0.82329072
10.817568 0.85160042
10.808158 0.860115
10.798749 0.83215092
10.789339 0.76116195
10.77993 0.65317408
10.770521 0.52464063
10.761111 0.39743113
10.751702 0.2934865
10.742292 0.2308298
10.732883 0.22105461
10.723473 0.26739262
10.714064 0.36289172
10.704655 0.48983502
10.695245 0.6225494
10.685836 0.73437491
10.676426 0.80624032
10.667017 0.83205872
10.657608 0.81772076
10.648198 0.77495893
10.638789 0.7148905
10.629379 0.64559412
10.61997 0.57428806
10.610561 0.51087627
10.601151 0.46873858
10.591742 0.46111654
10.582332 0.49523024
10.572923 0.56832847
10.563514 0.66851456
10.554104 0.77953734
10.544695 0.88596404
10.535285 0.97563635
10.525876 1.039349
10.516466 1.0701907
10.507057 1.0645858
10.497648 1.0245032
10.488238 0.95846929
10.478829 0.87984369
10.469419 0.80322651
10.46001 0.7412085
10.450601 0.70272446
10.441191 0.69247176
10.431782 0.71043885
10.422372 0.7517855
10.412963 0.80813238
10.403554 0.87025355
10.394144 0.93044676
10.384735 0.98296799
10.375325 1.02314
10.365916 1.0473898
10.356507 1.0552028
10.347097 1.0510394
10.337688 1.0432167
10.328278 1.0392614
10.318869 1.040906
10.309459 1.0428743
10.30005 1.0367074
10.290641 1.0167897
10.281231 0.984199
10.271822 0.94611807
10.262412 0.91191974
10.253003 0.88869912
10.243594 0.87841656
10.234184 0.87763312
10.224775 0.88015557
10.215365 0.88194617
10.205956 0.8857009
10.196547 0.90122343
10.187137 0.93967516
10.177728 1.0045914
10.168318 1.0860812
10.158909 1.1631055
10.149499 1.2130751
10.14009 1.2230058
10.130681 1.1958643
10.121271 1.1491641
10.111862 1.1072214
10.102452 1.0911278
10.093043 1.11079
10.083634 1.1619866
10.074224 1.229176
10.064815 1.2924761
10.055405 1.3355732
10.045996 1.3510934
10.036587 1.3414567
10.027177 1.31562
10.017768 1.2839826
10.008358 1.2541079
9.998949 1.2289672
9.98954 1.2078972
9.98013 1.1890904
9.970721 1.1717552
9.961311 1.1565685
9.951902 1.1445718
9.942492 1.1359346
9.933083 1.129711
9.923674 1.1242592
9.914264 1.1173193
9.904855 1.1057088
9.895445 1.085745
9.886036 1.0551069
9.876627 1.0152958
9.867217 0.97297833
9.857808 0.93911083
9.848398 0.925977
9.838989 0.94307597
9.82958 0.9931242
9.82017 1.0696213
9.810761 1.1573325
9.801351 1.2362123
9.791942 1.2877524
9.782533 1.3012125
9.773123 1.2767418
9.763714 1.2237861
9.754304 1.15599
9.744895 1.086189
9.735485 1.0248111
9.726076 0.98176889
9.716667 0.96830714
9.707257 0.99483564
9.697848 1.0645518
9.688438 1.1674885
9.679029 1.2807545
9.66962 1.3765063
9.66021 1.4331504
9.650801 1.4428613
9.641391 1.4115859
9.631982 1.3530105
9.622573 1.2809595
9.613163 1.2042281
9.603754 1.1258586
9.594344 1.0468684
9.584935 0.97209124
9.575526 0.91356485
9.566116 0.88742378
9.556707 0.90497779
9.547297 0.96422289
9.537888 1.0486913
9.528478 1.1348223
9.519069 1.2021555
9.50966 1.2391558
9.50025 1.2423159
9.490841 1.2120718
9.481431 1.150492
9.472022 1.0622493
9.462613 0.95634588
9.453203 0.84552003
9.443794 0.74312393
9.434384 0.6599474
9.424975 0.60298784
9.415566 0.57542214
9.406156 0.57563705
9.396747 0.59507525
9.387337 0.61765163
9.377928 0.62373473
9.368519 0.59824482
9.359109 0.53844703
9.3497 0.45631499
9.34029 0.37354851
9.330881 0.31175972
9.321471 0.28287929
9.312062 0.28439168
9.302653 0.30146546
9.293243 0.3148126
9.283834 0.31040047
9.274424 0.28614138
9.265015 0.25221801
9.255606 0.22517604
9.246196 0.21923594
9.236787 0.23945349
9.227377 0.28002494
9.217968 0.32820448
9.208559 0.37133021
9.199149 0.40272163
9.18974 0.42301482
9.18033 0.4368137
9.170921 0.44795622
9.161512 0.4571136
9.152102 0.46250577
9.142693 0.4615
9.133283 0.45101318
9.123874 0.42726673
9.114464 0.38687216
9.105055 0.32955702
9.095646 0.26028598
9.086236 0.18839956
9.076827 0.12393477
9.067417 0.073682063
9.058008 0.03944835
9.048599 0.018976823
9.039189 0.0081912596
9.02978 0.0031699286
9.02037 0.0010992645
9.010961 0.00034148804
9.001552 9.5021651e-05
8.992142 2.3712897e-05
8.982733 5.5163576e-06
8.973323 2.3436548e-06
8.963914 6.6164405e-06
8.954505 2.87297e-05
8.945095 0.00011501446
8.935686 0.00041373745
8.926276 0.0013368451
8.916867 0.0038823785
8.907457 0.010141786
8.898048 0.02385265
8.888639 0.050565373
8.879229 0.096753202
8.86982 0.16739566
8.86041 0.26250577
8.851001 0.37443198
8.841592 0.48840173
8.832182 0.5874668
8.822773 0.65990019
8.813363 0.70435465
8.803954 0.72855864
8.794545 0.74170924
8.785135 0.74604275
8.775726 0.73456624
8.766316 0.69750156
8.756907 0.63284557
8.747497 0.5527202
8.738088 0.48019316
8.728679 0.43834545
8.719269 0.43866857
8.70986 0.47574454
8.70045 0.53066005
8.691041 0.58045312
8.681632 0.60810025
8.672222 0.60798974
8.662813 0.58474935
8.653403 0.54715975
8.643994 0.50168309
8.634585 0.45002858
8.625175 0.39193093
8.615766 0.33019876
8.606356 0.27339491
8.596947 0.23355416
8.587538 0.22022432
8.578128 0.23474741
8.568719 0.26855298
8.559309 0.30686049
8.5499 0.33598611
8.54049 0.34999527
8.531081 0.35238
8.521672 0.35150786
8.512262 0.35313322
8.502853 0.35572556
8.493443 0.35231461
8.484034 0.3373347
8.474625 0.31287765
8.465215 0.28925569
8.455806 0.27933228
8.446396 0.29091256
8.436987 0.32286016
8.427578 0.36762463
8.418168 0.4178025
8.408759 0.471044
8.399349 0.52891491
8.38994 0.59070074
8.380531 0.64824807
8.371121 0.68779901
8.361712 0.69874099
8.352302 0.68248843
8.342893 0.65381031
8.333483 0.63293373
8.324074 0.63410695
8.314665 0.65841729
8.305255 0.69446795
8.295846 0.72476945
8.286436 0.73337385
8.277027 0.71184114
8.267618 0.66286766
8.258208 0.60126627
8.248799 0.55109689
8.239389 0.53799356
8.22998 0.57825048
8.220571 0.66950079
8.211161 0.78887624
8.201752 0.9014356
8.192342 0.97550991
8.182933 0.99655712
8.173524 0.97145312
8.164114 0.92137692
8.154705 0.86902756
8.145295 0.82884906
8.135886 0.80527366
8.126476 0.79742463
8.117067 0.80476657
8.107658 0.8291491
8.098248 0.87249539
8.088839 0.93258956
8.079429 1.0003593
8.07002 1.0611282
8.060611 1.1002545
8.051201 1.1107516
8.041792 1.0981115
8.032382 1.0780391
8.022973 1.0672873
8.013564 1.0734141
8.004154 1.0908598
7.994745 1.1060934
7.985335 1.1075043
7.975926 1.0924969
7.966517 1.0673963
7.957107 1.0418983
7.947698 1.0233809
7.938288 1.0150423
7.928879 1.01765
7.919469 1.0316246
7.91006 1.0565644
7.900651 1.08842
7.891241 1.1175318
7.881832 1.1308764
7.872422 1.1186513
7.863013 1.0812865
7.853604 1.0317323
7.844194 0.99072746
7.834785 0.97735647
7.825375 1.0000385
7.815966 1.0526739
7.806557 1.1179316
7.797147 1.1760731
7.787738 1.2146041
7.778328 1.2332059
7.768919 1.2412032
7.75951 1.2499068
7.7501 1.2655019
7.740691 1.2868794
7.731281 1.3084546
7.721872 1.3247184
7.712462 1.3333137
7.703053 1.3354847
7.693644 1.3344343
7.684234 1.3327681
7.674825 1.3304586
7.665415 1.3247503
7.656006 1.3124686
7.646597 1.2933568
7.637187 1.2718026
7.627778 1.2550945
7.618368 1.2489304
7.608959 1.2532852
7.59955 1.2617899
7.59014 1.2652489
7.580731 1.2568971
7.571321 1.236006
7.561912 1.2080104
7.552503 1.1816965
7.543093 1.1653054
7.533684 1.1634297
7.524274 1.1759474
7.514865 1.1991341
7.505455 1.2276912
7.496046 1.2558699
7.486637 1.2772098
7.477227 1.2846156
7.467818 1.2729421
7.458408 1.243707
7.448999 1.20812
7.43959 1.1840821
7.43018 1.1867619
7.420771 1.2180696
7.411361 1.2627144
7.401952 1.294784
7.392543 1.2914794
7.383133 1.2455674
7.373724 1.1691995
7.364314 1.0876768
7.354905 1.0276825
7.345495 1.006535
7.336086 1.0269691
7.326677 1.0783778
7.317267 1.1426752
7.307858 1.2016348
7.298448 1.2425862
7.289039 1.2605994
7.27963 1.2573313
7.27022 1.2383543
7.260811 1.2107908
7.251401 1.1816094
7.241992 1.1557465
7.232583 1.1338723
7.223173 1.1114674
7.213764 1.0813401
7.204354 1.0393337
7.194945 0.98958413
7.185536 0.94484793
7.176126 0.92059366
7.166717 0.92635409
7.157307 0.96026745
7.147898 1.0106259
7.138488 1.0631395
7.129079 1.1085193
7.11967 1.145162
7.11026 1.1759731
7.100851 1.2030691
7.091441 1.2252812
7.082032 1.2402076
7.072623 1.2480873
7.063213 1.2531561
7.053804 1.2607133
7.044394 1.2722359
7.034985 1.282617
7.025576 1.281759
7.016166 1.2595519
7.006757 1.2114726
6.997347 1.1421591
6.987938 1.0651776
6.978529 0.99845247
6.969119 0.95706466
6.95971 0.94747852
6.9503 0.96698363
6.940891 1.0081236
6.931481 1.0635126
6.922072 1.126558
6.912663 1.1885089
6.903253 1.2366602
6.893844 1.2575886
6.884434 1.2440195
6.875025 1.1998495
6.865616 1.138862
6.856206 1.0775741
6.846797 1.0270796
6.837387 0.98930183
6.827978 0.95970319
6.818569 0.93392612
6.809159 0.91324744
6.79975 0.90466955
6.79034 0.91526262
6.780931 0.94470696
6.771522 0.98197438
6.762112 1.0098023
6.752703 1.0149419
6.743293 0.99715716
6.733884 0.97005726
6.724474 0.95269924
6.715065 0.95797683
6.705656 0.98606611
6.696246 1.0266771
6.686837 1.0667454
6.677427 1.0968575
6.668018 1.1125536
6.658609 1.1120871
6.649199 1.0947459
6.63979 1.0616752
6.63038 1.0174683
6.620971 0.96974229
6.611562 0.92619218
6.602152 0.89134763
6.592743 0.86559558
6.583333 0.84699182
6.573924 0.83414849
6.564515 0.82788495
6.555105 0.83051063
6.545696 0.84350938
6.536286 0.865654
6.526877 0.89323267
6.517467 0.92226735
6.508058 0.95083842
6.498649 0.97955828
6.489239 1.009925
6.47983 1.0420272
6.47042 1.0732555
6.461011 1.0985176
6.451602 1.111489
6.442192 1.1064934
6.432783 1.0809184
6.423373 1.0375177
6.413964 0.98492365
6.404555 0.93494946
6.395145 0.89752224
6.385736 0.87647836
6.376326 0.86920707
6.366917 0.87003909
6.357508 0.87428997
6.348098 0.8798731
6.338689 0.88605458
6.329279 0.89134885
6.31987 0.89266806
6.31046 0.88622313
6.301051 0.86928902
6.291642 0.8418093
6.282232 0.80732267
6.272823 0.77282145
6.263413 0.74688358
6.254004 0.73583535
6.244595 0.73946945
6.235185 0.74965839
6.225776 0.75446672
6.216366 0.74627777
6.206957 0.72813667
6.197548 0.71264257
6.188138 0.71331766
6.178729 0.73480185
6.169319 0.76942812
6.15991 0.80247658
6.150501 0.82154501
6.141091 0.82301528
6.131682 0.81193164
6.122272 0.79692406
6.112863 0.78453728
6.103453 0.77630504
6.094044 0.76923798
6.084635 0.75842321
6.075225 0.73988874
6.065816 0.71237593
6.056406 0.67763932
6.046997 0.6397502
6.037588 0.60402585
6.028178 0.57571658
6.018769 0.55833876
6.009359 0.55209061
5.99995 0.55341129
5.990541 0.55639399
5.981131 0.55560722
5.971722 0.5490397
5.962312 0.53981098
5.952903 0.53553057
5.943493 0.54476773
5.934084 0.57166907
5.924675 0.61181767
5.915265 0.6527219
5.905856 0.67944798
5.896446 0.68183501
5.887037 0.65835539
5.877628 0.61459876
5.868218 0.55883146
5.858809 0.49880292
5.849399 0.44153918
5.83999 0.39415596
5.830581 0.36273972
5.821171 0.34900488
5.811762 0.34774609
5.802352 0.34838691
5.792943 0.34062376
5.783534 0.32037399
5.774124 0.29161957
5.764715 0.26295401
5.755305 0.2417756
5.745896 0.23047322
5.736486 0.2266643
5.727077 0.22600434
5.717668 0.22458303
5.708258 0.21940336
5.698849 0.20787548
5.689439 0.18801535
5.68003 0.15966486
5.670621 0.12544183
5.661211 0.090143782
5.651802 0.058778926
5.642392 0.034596294
5.632983 0.018320376
5.623574 0.0087109345
5.614164 0.003714459
5.604755 0.0014194311
5.595345 0.00048589119
5.585936 0.00014895228
5.576527 4.0889071e-05
5.567117 1.0060178e-05
5.557708 2.2905107e-06
5.548298 8.9813529e-07
5.538889 2.4021133e-06
5.529479 1.0543789e-05
5.52007 4.2706599e-05
5.510661 0.00015498945
5.501251 0.00050363069
5.491842 0.001465406
5.482432 0.0038185949
5.473023 0.0089141256
5.463614 0.018651459
5.454204 0.035011817
5.444795 0.059062169
5.435385 0.089799414
5.425976 0.12368681
5.416567 0.1556712
5.407157 0.18154106
5.397748 0.20025498
5.388338 0.21454827
5.378929 0.22929489
5.36952 0.24878969
5.36011 0.27465664
5.350701 0.3050832
5.341291 0.33494429
5.331882 0.35649802
5.322472 0.36116569
5.313063 0.34272492
5.303654 0.30068804
5.294244 0.24151676
5.284835 0.17636165
5.275425 0.11652708
5.266016 0.069450931
5.256607 0.037278774
5.247197 0.018059784
5.237788 0.0081100501
5.228378 0.0040645086
5.218969 0.0040158871
5.20956 0.0079096118
5.20015 0.017519516
5.190741 0.036007689
5.181331 0.066742564
5.171922 0.11118506
5.162513 0.16641546
5.153103 0.22381286
5.143694 0.27053016
5.134284 0.29404479
5.124875 0.28783405
5.115465 0.25494783
5.106056 0.20729983
5.096647 0.16118467
5.087237 0.13158855
5.077828 0.12775846
5.068418 0.15093324
5.059009 0.19403222
5.0496 0.24326451
5.04019 0.28199095
5.030781 0.29635927
5.021371 0.2805398
5.011962 0.23869715
5.002553 0.18242195
4.993143 0.12519502
4.983734 0.077164797
4.974324 0.042776196
4.964915 0.021550198
4.955506 0.0105503
4.946096 0.0068215395
4.936687 0.0088907103
4.927277 0.017233122
4.917868 0.033885725
4.908458 0.061298021
4.899049 0.10054813
4.88964 0.14945143
4.88023 0.20158199
4.870821 0.2472297
4.861411 0.2764871
4.852002 0.28334424
4.842593 0.26875144
4.833183 0.24083985
4.823774 0.21187539
4.814364 0.19329038
4.804955 0.19122181
4.795546 0.20469705
4.786136 0.22710242
4.776727 0.24982539
4.767317 0.26610865
4.757908 0.27354573
4.748498 0.27458677
4.739089 0.27503935
4.72968 0.28086861
4.72027 0.29429854
4.710861 0.31123877
4.701451 0.32214433
4.692042 0.31658456
4.682633 0.28906959
4.673223 0.24248688
4.663814 0.18713525
4.654404 0.1364363
4.644995 0.10224776
4.635586 0.091985321
4.626176 0.10766584
4.616767 0.14573905
4.607357 0.19716149
4.597948 0.24854071
4.588539 0.28548529
4.579129 0.29781191
4.56972 0.284217
4.56031 0.25345803
4.550901 0.22082401
4.541491 0.2014446
4.532082 0.20372655
4.522673 0.22593364
4.513263 0.25722684
4.503854 0.28248534
4.494444 0.28869584
4.485035 0.2700638
4.475626 0.22962142
4.466216 0.17690152
4.456807 0.12328847
4.447397 0.077643312
4.437988 0.044142919
4.428579 0.022635853
4.419169 0.010459875
4.40976 0.0043519278
4.40035 0.0016289889
4.390941 0.00054817608
4.381532 0.00016573519
4.372122 4.4991795e-05
4.362713 1.0963628e-05
4.353303 2.3967989e-06
4.343894 4.6766808e-07
4.334484 8.503056e-08
4.325075 1.062882e-08
4.315666 0
4.306256 0
4.296847 0
4.287437 0
4.278028 0
4.268619 0
4.259209 0
4.2498 0
4.24039 0
4.230981 0
4.221572 0
4.212162 0
4.202753 0
4.193343 5.31441e-09
4.183934 2.125764e-08
4.174525 1.4348907e-07
4.165115 7.9184709e-07
4.155706 3.953921e-06
4.146296 1.7691671e-05
4.136887 7.1064291e-05
4.127477 0.00025619176
4.118068 0.00082901607
4.108659 0.0024086128
4.099249 0.0062847203
4.08984 0.014730848
4.08043 0.031024064
4.071021 0.058721876
4.061612 0.099913703
4.052202 0.1528472
4.042793 0.21026532
4.033383 0.2601422
4.023974 0.28948429
4.014565 0.28975417
4.005155 0.26087055
3.995746 0.21124768
3.986336 0.15384828
3.976927 0.10075631
3.967518 0.059328102
3.958108 0.031403215
3.948699 0.014938945
3.939289 0.006385524
3.92988 0.0024518721
3.92047 0.00084550669
3.911061 0.00026178784
3.901652 7.2796788e-05
3.892242 1.8382544e-05
3.882833 5.2931524e-06
3.873423 6.6589557e-06
3.864014 2.4903325e-05
3.854605 9.3905625e-05
3.845195 0.00031876363
3.835786 0.00096889134
3.826376 0.0026364682
3.816967 0.0064225336
3.807558 0.014006409
3.798148 0.027345334
3.788739 0.047794254
3.779329 0.074783235
3.76992 0.10475359
3.760511 0.13136198
3.751101 0.14747097
3.741692 0.14821068
3.732282 0.13334862
3.722873 0.10740727
3.713463 0.077448842
3.704054 0.049995652
3.694645 0.028892539
3.685235 0.014947729
3.675826 0.0069231032
3.666416 0.0028705307
3.657007 0.0010655179
3.647598 0.00035407257
3.638188 0.00010533161
3.628779 2.805477e-05
3.619369 6.6908422e-06
3.60996 1.4295763e-06
3.600551 2.7103491e-07
3.591141 4.782969e-08
3.581732 5.31441e-09
3.572322 0
3.562913 0
3.553504 0
3.544094 0
3.534685 0
3.525275 0
3.515866 0
3.506456 0
3.497047 0
3.487638 0
3.478228 0
3.468819 0
3.459409 0
3.45 0
