# Supplementary material for: Structural motifs of gold cluster anions with 17 to 69 atoms
Source: Nat Commun. 2026 Apr 10;17:5099. doi: 10.1038/s41467-026-71649-9 (PMC13246909; doi:10.1038/s41467-026-71649-9)
Supplement: Supplementary file 5 — Source Data [file 41467_2026_71649_MOESM5_ESM.zip › SupplementaryFigure6/42_th_red.dat]

13.15 0
13.14029 0
13.130581 0
13.120871 1.594323e-08
13.111161 1.062882e-07
13.101451 6.2710038e-07
13.091742 3.2683622e-06
13.082032 1.5146069e-05
13.072322 6.2433689e-05
13.062613 0.00022897135
13.052903 0.00074749302
13.043193 0.0021735831
13.033483 0.0056351028
13.023774 0.013042195
13.014064 0.026996725
13.004354 0.050101196
12.994645 0.083628922
12.984935 0.12606086
12.975225 0.17240985
12.965516 0.2150209
12.955806 0.24567335
12.946096 0.25803653
12.936386 0.24949408
12.926677 0.22185688
12.916967 0.18087273
12.907257 0.13458876
12.897548 0.090950388
12.887838 0.055548987
12.878128 0.030536366
12.868418 0.015058041
12.858709 0.0066436449
12.848999 0.0026175595
12.839289 0.00091967459
12.82958 0.00028786033
12.81987 8.0215705e-05
12.81016 1.9886522e-05
12.80045 4.3843883e-06
12.790741 8.6093442e-07
12.781031 1.4880348e-07
12.771321 2.125764e-08
12.761612 5.31441e-09
12.751902 0
12.742192 0
12.732482 0
12.722773 0
12.713063 0
12.703353 0
12.693644 0
12.683934 0
12.674224 0
12.664515 0
12.654805 0
12.645095 0
12.635385 0
12.625676 0
12.615966 0
12.606256 0
12.596547 0
12.586837 0
12.577127 0
12.567417 0
12.557708 0
12.547998 0
12.538288 0
12.528579 0
12.518869 0
12.509159 0
12.499449 0
12.48974 0
12.48003 0
12.47032 0
12.460611 0
12.450901 0
12.441191 0
12.431481 0
12.421772 0
12.412062 0
12.402352 0
12.392643 0
12.382933 0
12.373223 0
12.363514 0
12.353804 0
12.344094 0
12.334384 0
12.324675 0
12.314965 0
12.305255 0
12.295546 0
12.285836 0
12.276126 0
12.266416 0
12.256707 0
12.246997 0
12.237287 0
12.227578 0
12.217868 0
12.208158 0
12.198448 0
12.188739 0
12.179029 0
12.169319 0
12.15961 1.594323e-08
12.1499 1.1160261e-07
12.14019 6.4835802e-07
12.13048 3.3799648e-06
12.120771 1.5624365e-05
12.111061 6.4192758e-05
12.101351 0.00023463652
12.091642 0.00076325556
12.081932 0.0022108849
12.072222 0.0057076338
12.062513 0.013148807
12.052803 0.027079039
12.043093 0.049978311
12.033383 0.082947093
12.023674 0.12433652
12.013964 0.16923806
12.004254 0.21042271
11.994545 0.24040601
11.984835 0.25364579
11.975125 0.24809
11.965415 0.22595799
11.955706 0.19383514
11.945996 0.16177671
11.936286 0.14097885
11.926577 0.14021218
11.916867 0.16217296
11.907157 0.20142149
11.897447 0.24529352
11.887738 0.27806992
11.878028 0.28701337
11.868318 0.26747047
11.858609 0.22432487
11.848899 0.16907294
11.839189 0.114408
11.829479 0.069448875
11.81977 0.037792736
11.81006 0.018451249
11.80035 0.0081919611
11.790641 0.0037002005
11.780931 0.0028302316
11.771221 0.005059701
11.761512 0.011531648
11.751802 0.024818544
11.742092 0.048172326
11.732382 0.083971839
11.722673 0.13157139
11.712963 0.18556325
11.703253 0.23588876
11.693544 0.27058958
11.683834 0.28040037
11.674124 0.26294148
11.664414 0.2242145
11.654705 0.17663513
11.644995 0.13481316
11.635285 0.11118157
11.625576 0.11290076
11.615866 0.14021715
11.606156 0.18604742
11.596446 0.23719946
11.586737 0.2780349
11.577027 0.29627018
11.567317 0.28853819
11.557608 0.26237083
11.547898 0.23285239
11.538188 0.21542755
11.528478 0.21877003
11.518769 0.24151352
11.509059 0.27430929
11.499349 0.30572379
11.48964 0.32851629
11.47993 0.34275593
11.47022 0.35416615
11.460511 0.3691293
11.450801 0.39000668
11.441091 0.41393566
11.431381 0.43517787
11.421672 0.4481676
11.411962 0.4485825
11.402252 0.43271354
11.392543 0.39758628
11.382833 0.34305692
11.373123 0.27408718
11.363413 0.20040779
11.353704 0.13306032
11.343994 0.080224537
11.334284 0.045245112
11.324575 0.02776978
11.314865 0.026648923
11.305155 0.04245502
11.295445 0.078076261
11.285736 0.13694033
11.276026 0.21957379
11.266316 0.32027681
11.256607 0.42620445
11.246897 0.5203204
11.237187 0.58746041
11.227477 0.62040869
11.217768 0.62237242
11.208058 0.60436034
11.198348 0.5793586
11.188639 0.55715098
11.178929 0.54251509
11.169219 0.53649177
11.15951 0.53836005
11.1498 0.54649189
11.14009 0.55823081
11.13038 0.57000426
11.120671 0.5782133
11.110961 0.58024045
11.101251 0.57468595
11.091542 0.56090695
11.081832 0.53894732
11.072122 0.51066145
11.062412 0.48120303
11.052703 0.45880813
11.042993 0.45183379
11.033283 0.46478957
11.023574 0.49662012
11.013864 0.54268535
11.004154 0.59842296
10.994444 0.66124811
10.984735 0.72920378
10.975025 0.79795409
10.965315 0.85902023
10.955606 0.90111032
10.945896 0.91435531
10.936186 0.89558561
10.926476 0.85199475
10.916767 0.80075487
10.907057 0.763516
10.897347 0.75727602
10.887638 0.78598169
10.877928 0.83815941
10.868218 0.89288056
10.858509 0.9307067
10.848799 0.94258585
10.839089 0.93153139
10.829379 0.90760589
10.81967 0.88100639
10.80996 0.85774729
10.80025 0.83916991
10.790541 0.82384525
10.780831 0.80997091
10.771121 0.79711023
10.761411 0.7867388
10.751702 0.78141635
10.741992 0.7829788
10.732282 0.79083942
10.722573 0.80157603
10.712863 0.81014413
10.703153 0.81192992
10.693443 0.80438112
10.683734 0.78743548
10.674024 0.76289987
10.664314 0.73354758
10.654605 0.7026197
10.644895 0.6739117
10.635185 0.65219476
10.625475 0.6434151
10.615766 0.6537592
10.606056 0.68685721
10.596346 0.74004483
10.586637 0.80279599
10.576927 0.86015552
10.567217 0.9000118
10.557508 0.91895799
10.547798 0.92221715
10.538088 0.9183936
10.528378 0.91400416
10.518669 0.9116922
10.508959 0.911793
10.499249 0.91435171
10.48954 0.91948909
10.47983 0.92604611
10.47012 0.92969209
10.46041 0.92224099
10.450701 0.89408577
10.440991 0.84037476
10.431281 0.76826146
10.421572 0.69957983
10.411862 0.66435463
10.402152 0.68646983
10.392442 0.76955129
10.382733 0.89280886
10.373023 1.0207074
10.363313 1.1205443
10.353604 1.1760591
10.343894 1.1886315
10.334184 1.1679498
10.324474 1.1220186
10.314765 1.0548671
10.305055 0.97164474
10.295345 0.88392355
10.285636 0.80896679
10.275926 0.76313989
10.266216 0.7547022
10.256507 0.78082498
10.246797 0.82950584
10.237087 0.88375717
10.227377 0.92572768
10.217668 0.94065873
10.207958 0.92126613
10.198248 0.87127469
10.188539 0.80521308
10.178829 0.74315896
10.169119 0.70291372
10.159409 0.69403117
10.1497 0.71623093
10.13999 0.76152103
10.13028 0.81822701
10.120571 0.87586158
10.110861 0.92974755
10.101151 0.9831206
10.091441 1.0446012
10.081732 1.1217539
10.072022 1.2146118
10.062312 1.3133373
10.052603 1.4013982
10.042893 1.4623337
10.033183 1.4865782
10.023473 1.4749988
10.013764 1.4371785
10.004054 1.3850763
9.994344 1.3260461
9.984635 1.2606011
9.974925 1.1870793
9.965215 1.109103
9.955506 1.0384741
9.945796 0.98996268
9.936086 0.97207369
9.926376 0.98174261
9.916667 1.0073322
9.906957 1.0371088
9.897247 1.0663118
9.887538 1.0979527
9.877828 1.1379091
9.868118 1.1888463
9.858408 1.247281
9.848699 1.3048579
9.838989 1.351914
9.829279 1.3808197
9.81957 1.3878494
9.80986 1.3736042
9.80015 1.3424229
9.79044 1.3011476
9.780731 1.2575082
9.771021 1.2183736
9.761311 1.1882689
9.751602 1.1687459
9.741892 1.1588819
9.732182 1.1563232
9.722472 1.1578636
9.712763 1.1592984
9.703053 1.155428
9.693343 1.1411396
9.683634 1.1134029
9.673924 1.0731172
9.664214 1.025934
9.654505 0.98177318
9.644795 0.9529099
9.635085 0.9505785
9.625375 0.98079438
9.615666 1.0411075
9.605956 1.1199891
9.596246 1.1992346
9.586537 1.2583552
9.576827 1.2795533
9.567117 1.2522941
9.557407 1.1767001
9.547698 1.0646782
9.537988 0.93753382
9.528278 0.8197918
9.518569 0.73105052
9.508859 0.6795479
9.499149 0.66079062
9.489439 0.66169944
9.47973 0.66735756
9.47002 0.66643404
9.46031 0.65332017
9.450601 0.62779387
9.440891 0.59400989
9.431181 0.5593861
9.421471 0.53252876
9.411762 0.51980071
9.402052 0.52208719
9.392342 0.5341789
9.382633 0.54750125
9.372923 0.55435014
9.363213 0.55094082
9.353504 0.53774751
9.343794 0.51727567
9.334084 0.49073315
9.324374 0.45598119
9.314665 0.40878122
9.304955 0.34693022
9.295245 0.27408424
9.285536 0.1999968
9.275826 0.13700048
9.266116 0.09559878
9.256406 0.081933912
9.246697 0.09731822
9.236987 0.13819608
9.227277 0.19575837
9.217568 0.25660969
9.207858 0.30641195
9.198148 0.33596138
9.188438 0.34579859
9.178729 0.34503333
9.169019 0.34408638
9.159309 0.34638965
9.1496 0.34558773
9.13989 0.33053254
9.13018 0.29399531
9.12047 0.23829346
9.110761 0.17414388
9.101051 0.11471321
9.091341 0.069914513
9.081632 0.04454954
9.071922 0.040185018
9.062212 0.058053717
9.052503 0.10018677
9.042793 0.16768298
9.033083 0.25715708
9.023373 0.35788998
9.013664 0.45223202
9.003954 0.52018377
8.994244 0.54663964
8.984535 0.52800181
8.974825 0.47475431
8.965115 0.40815047
8.955405 0.35182554
8.945696 0.32194382
8.935986 0.32095788
8.926276 0.33871185
8.916567 0.36041255
8.906857 0.37632847
8.897147 0.38667508
8.887437 0.39879638
8.877728 0.41983779
8.868018 0.45126094
8.858308 0.48891014
8.848599 0.52680228
8.838889 0.56003604
8.829179 0.5844428
8.819469 0.59465211
8.80976 0.58375022
8.80005 0.54582158
8.79034 0.47985693
8.780631 0.39224416
8.770921 0.29593183
8.761211 0.20655048
8.751502 0.1377551
8.741792 0.098277184
8.732082 0.091414325
8.722372 0.11563286
8.712663 0.16473308
8.702953 0.22782941
8.693243 0.29103903
8.683534 0.34187636
8.673824 0.37423787
8.664114 0.3898768
8.654404 0.39440726
8.644695 0.39085762
8.634985 0.37658415
8.625275 0.34658553
8.615566 0.30040152
8.605856 0.24667017
8.596146 0.20177951
8.586436 0.18387538
8.576727 0.20608578
8.567017 0.27196265
8.557307 0.37416471
8.547598 0.49636824
8.537888 0.61792362
8.528178 0.71980659
8.518468 0.78940135
8.508759 0.82204231
8.499049 0.81930888
8.489339 0.78626693
8.47963 0.73027964
8.46992 0.66210771
8.46021 0.59712324
8.450501 0.55312362
8.440791 0.54338256
8.431081 0.56831369
8.421371 0.61238665
8.411662 0.65073115
8.401952 0.66271831
8.392242 0.64353697
8.382533 0.6054945
8.372823 0.56854099
8.363113 0.5476216
8.353403 0.54580459
8.343694 0.55629024
8.333984 0.5695202
8.324274 0.57946791
8.314565 0.58582838
8.304855 0.59232981
8.295145 0.6031466
8.285435 0.61967168
8.275726 0.63944769
8.266016 0.65775396
8.256306 0.67054242
8.246597 0.67650733
8.236887 0.67695763
8.227177 0.67403736
8.217467 0.66908739
8.207758 0.662688
8.198048 0.65654086
8.188338 0.65583375
8.178629 0.6699563
8.168919 0.70992792
8.159209 0.7827251
8.149499 0.8850851
8.13979 1.0007669
8.13008 1.1043107
8.12037 1.1709701
8.110661 1.1882555
8.100951 1.1622687
8.091241 1.1142385
8.081532 1.0688277
8.071822 1.0414532
8.062112 1.0323527
8.052402 1.0301769
8.042693 1.0217179
8.032983 1.0013497
8.023273 0.97488815
8.013564 0.9562614
8.003854 0.95941331
7.994144 0.9903755
7.984434 1.0439961
7.974725 1.1064381
7.965015 1.1607523
7.955305 1.1918981
7.945596 1.1899648
7.935886 1.15271
7.926176 1.0878045
7.916466 1.0127265
7.906757 0.95003394
7.897047 0.91894429
7.887337 0.92752801
7.877628 0.96988435
7.867918 1.0295306
7.858208 1.0866883
7.848498 1.1255547
7.838789 1.1384957
7.829079 1.1263241
7.819369 1.095696
7.80966 1.0552446
7.79995 1.0119569
7.79024 0.96928495
7.780531 0.92796266
7.770821 0.88880147
7.761111 0.85503148
7.751401 0.83202937
7.741692 0.82449507
7.731982 0.83320627
7.722272 0.85379784
7.712563 0.87876298
7.702853 0.90196866
7.693143 0.9232066
7.683433 0.94959337
7.673724 0.9919228
7.664014 1.0572686
7.654304 1.142421
7.644595 1.2333004
7.634885 1.311751
7.625175 1.3652359
7.615465 1.3921748
7.605756 1.3992856
7.596046 1.3942565
7.586336 1.3805962
7.576627 1.3585173
7.566917 1.3298377
7.557207 1.3017323
7.547497 1.285586
7.537788 1.2910729
7.528078 1.3190717
7.518368 1.3583135
7.508659 1.3888499
7.498949 1.3911454
7.489239 1.3555952
7.47953 1.2867831
7.46982 1.2003779
7.46011 1.1153234
7.4504 1.046315
7.440691 1.0002384
7.430981 0.97690826
7.421271 0.97184589
7.411562 0.97878696
7.401852 0.9915427
7.392142 1.0061682
7.382432 1.0232453
7.372723 1.0479975
7.363013 1.0864616
7.353303 1.1396976
7.343594 1.2009442
7.333884 1.2586377
7.324174 1.3028837
7.314464 1.3300518
7.304755 1.3425525
7.295045 1.3453245
7.285335 1.3422492
7.275626 1.334065
7.265916 1.3177793
7.256206 1.2880096
7.246496 1.241056
7.236787 1.1803053
7.227077 1.1184745
7.217367 1.0727793
7.207658 1.0547159
7.197948 1.0619301
7.188238 1.079226
7.178529 1.0885682
7.168819 1.0804626
7.159109 1.0582777
7.149399 1.0332851
7.13969 1.0154452
7.12998 1.007245
7.12027 1.0042951
7.110561 1.0007241
7.100851 0.99430485
7.091141 0.9876973
7.081431 0.98628741
7.071722 0.99557843
7.062012 1.0196435
7.052302 1.0593452
7.042593 1.109424
7.032883 1.157149
7.023173 1.1864268
7.013463 1.1864948
7.003754 1.1583166
6.994044 1.1125717
6.984334 1.0611174
6.974625 1.0102039
6.964915 0.96124684
6.955205 0.91681838
6.945495 0.88484216
6.935786 0.8767221
6.926076 0.9009542
6.916366 0.95692809
6.906657 1.0328993
6.896947 1.1095161
6.887237 1.1674339
6.877528 1.1952677
6.867818 1.1936172
6.858108 1.1730065
6.848398 1.1472353
6.838689 1.126337
6.828979 1.1133272
6.819269 1.1062849
6.80956 1.1035666
6.79985 1.1074211
6.79014 1.1221939
6.78043 1.1478356
6.770721 1.1742694
6.761011 1.182785
6.751301 1.1556249
6.741592 1.0880208
6.731882 0.99393019
6.722172 0.90057206
6.712462 0.8348938
6.702753 0.81096387
6.693043 0.82612982
6.683333 0.86670658
6.673624 0.91726835
6.663914 0.96687406
6.654204 1.0102011
6.644494 1.0460069
6.634785 1.0755336
6.625075 1.1010999
6.615365 1.1243258
6.605656 1.1448592
6.595946 1.1609834
6.586236 1.171471
6.576527 1.1761571
6.566817 1.1739469
6.557107 1.1604044
6.547397 1.1286706
6.537688 1.0748149
6.527978 1.0037837
6.518268 0.92984628
6.508559 0.86927026
6.498849 0.83039962
6.489139 0.80997252
6.479429 0.79948709
6.46972 0.79573487
6.46001 0.80513039
6.4503 0.83724989
6.440591 0.89340196
6.430881 0.96068606
6.421171 1.0167977
6.411461 1.0416862
6.401752 1.027658
6.392042 0.98215481
6.382332 0.92295559
6.372623 0.86927847
6.362913 0.83334909
6.353203 0.81655036
6.343493 0.81210935
6.333784 0.81219075
6.324074 0.81381082
6.314364 0.81899658
6.304655 0.83006359
6.294945 0.8454427
6.285235 0.86014789
6.275526 0.86934017
6.265816 0.87024655
6.256106 0.86068085
6.246396 0.83754269
6.236687 0.79910731
6.226977 0.74978472
6.217267 0.70169376
6.207558 0.669551
6.197848 0.66196122
6.188138 0.67602224
6.178428 0.6993633
6.168719 0.71761702
6.159009 0.72183652
6.149299 0.7117684
6.13959 0.69457419
6.12988 0.68096809
6.12017 0.68083578
6.11046 0.69966379
6.100751 0.73671698
6.091041 0.78547036
6.081331 0.83580449
6.071622 0.87668267
6.061912 0.89845998
6.052202 0.89504231
6.042492 0.86614821
6.032783 0.81861185
6.023073 0.76484788
6.013363 0.71804612
6.003654 0.68651575
5.993944 0.67092146
5.984234 0.66623133
5.974525 0.66661197
5.964815 0.66946892
5.955105 0.67590345
5.945395 0.68784484
5.935686 0.70455508
5.925976 0.72135234
5.916266 0.73136626
5.906557 0.72876512
5.896847 0.71118087
5.887137 0.68019693
5.877427 0.64014408
5.867718 0.5958528
5.858008 0.55003389
5.848298 0.5015485
5.838589 0.44622724
5.828879 0.38054839
5.819169 0.30589482
5.809459 0.23004541
5.79975 0.16458859
5.79004 0.12012922
5.78033 0.10235505
5.770621 0.11061731
5.760911 0.13873125
5.751201 0.17698522
5.741491 0.21460409
5.731782 0.24211433
5.722072 0.25307123
5.712362 0.24489041
5.702653 0.21894864
5.692943 0.18011783
5.683233 0.13557159
5.673524 0.092800424
5.663814 0.057447284
5.654104 0.032010684
5.644394 0.015997198
5.634685 0.0071510595
5.624975 0.0028565379
5.615265 0.0010307192
5.605556 0.00038648515
5.595846 0.00032722417
5.586136 0.00078819609
5.576426 0.0022064739
5.566717 0.0056283853
5.557007 0.012786779
5.547297 0.025827262
5.537588 0.046381965
5.527878 0.074087605
5.518168 0.10536235
5.508458 0.13370609
5.498749 0.15220205
5.489039 0.15725774
5.479329 0.15116015
5.46962 0.14127408
5.45991 0.13588333
5.4502 0.13916521
5.44049 0.14859377
5.430781 0.15651387
5.421071 0.15482786
5.411361 0.13969373
5.401652 0.11331223
5.391942 0.082096735
5.382232 0.052978498
5.372523 0.030414145
5.362813 0.015525028
5.353103 0.0070449307
5.343393 0.0028416416
5.333684 0.0010188096
5.323974 0.00032469982
5.314264 9.2157184e-05
5.304555 2.427091e-05
5.294845 1.0915798e-05
5.285135 2.7215094e-05
5.275425 0.00010670804
5.265716 0.00038625663
5.256006 0.0012482699
5.246296 0.0035970425
5.236587 0.0092442302
5.226877 0.021192974
5.217167 0.043352539
5.207457 0.079147524
5.197748 0.12898805
5.188038 0.18768438
5.178328 0.24385801
5.168619 0.28296253
5.158909 0.29326638
5.149199 0.27156468
5.139489 0.22493978
5.12978 0.16743832
5.12007 0.11404365
5.11036 0.075747295
5.100651 0.05788914
5.090941 0.061126923
5.081231 0.082972778
5.071522 0.11857334
5.061812 0.16100001
5.052102 0.20201228
5.042392 0.23360767
5.032683 0.24972021
5.022973 0.2473238
5.013263 0.22682131
5.003554 0.19193658
4.993844 0.14901724
4.984134 0.10548352
4.974424 0.067724598
4.964715 0.039462199
4.955005 0.021511935
4.945295 0.012973787
4.935586 0.013031529
4.925876 0.022326538
4.916166 0.043131969
4.906456 0.077965589
4.896747 0.12690691
4.887037 0.184855
4.877327 0.24075641
4.867618 0.28036419
4.857908 0.29194144
4.848198 0.27183633
4.838488 0.22632935
4.828779 0.16848702
4.819069 0.11215975
4.809359 0.066875186
4.79965 0.03611816
4.78994 0.018871348
4.78023 0.012558472
4.770521 0.015518508
4.760811 0.028087045
4.751101 0.052237318
4.741391 0.090211701
4.731682 0.14283271
4.721972 0.20824752
4.712262 0.28153932
4.702553 0.35506588
4.692843 0.41916927
4.683133 0.46333896
4.673423 0.47832333
4.663714 0.45914674
4.654004 0.407736
4.644294 0.33329827
4.634585 0.24965166
4.624875 0.17065486
4.615165 0.10607276
4.605455 0.059752611
4.595746 0.03041414
4.586036 0.013950379
4.576326 0.0057523865
4.566617 0.0021279217
4.556907 0.00070491929
4.547197 0.0002088138
4.537487 5.5243292e-05
4.527778 1.3041562e-05
4.518068 2.7634932e-06
4.508358 6.3241479e-07
4.498649 7.9184709e-07
4.488939 3.7360302e-06
4.479229 1.7495038e-05
4.46952 7.3285714e-05
4.45981 0.00027404818
4.4501 0.00091559313
4.44039 0.0027360336
4.430681 0.0073223801
4.420971 0.017578208
4.411261 0.037922455
4.401552 0.073682796
4.391842 0.12926267
4.382132 0.20532074
4.372422 0.29617262
4.362713 0.38915156
4.353003 0.46705184
4.343293 0.51317345
4.333584 0.51693576
4.323874 0.47758317
4.314164 0.404376
4.304454 0.31325078
4.294745 0.22145443
4.285035 0.14245575
4.275325 0.083124738
4.265616 0.043865507
4.255906 0.020876172
4.246196 0.0089381042
4.236486 0.0034354897
4.226777 0.0011833331
4.217067 0.00036471733
4.207357 0.00010047424
4.197648 2.4765151e-05
4.187938 5.7873925e-06
4.178228 3.0398425e-06
4.168519 9.682855e-06
4.158809 4.0559577e-05
4.149099 0.00015378308
4.139389 0.00051884053
4.12968 0.0015570584
4.11997 0.0041583292
4.11026 0.0098899788
4.100551 0.020972421
4.090841 0.039727542
4.081131 0.067420072
4.071421 0.10295618
4.061712 0.14237896
4.052002 0.17984529
4.042292 0.20966431
4.032583 0.22798886
4.022873 0.2330842
4.013163 0.22458877
4.003453 0.20313746
3.993744 0.17094439
3.984034 0.13240728
3.974324 0.093455042
3.964615 0.059626479
3.954905 0.03418913
3.945195 0.017547725
3.935485 0.0080408777
3.925776 0.0032840769
3.916066 0.0011943605
3.906356 0.00038722917
3.896647 0.0001154343
3.886937 4.7675572e-05
3.877227 8.3988936e-05
3.867518 0.00027916064
3.857808 0.00088543916
3.848098 0.0025067115
3.838388 0.0063091613
3.828679 0.01411443
3.818969 0.028065638
3.809259 0.049602742
3.79955 0.077921208
3.78984 0.108799
3.78013 0.13502475
3.77042 0.14894333
3.760711 0.14603198
3.751001 0.12726064
3.741291 0.09857334
3.731582 0.067864723
3.721872 0.04152866
3.712162 0.022587646
3.702452 0.010919763
3.692743 0.0046921829
3.683033 0.0017920722
3.673323 0.00060835114
3.663614 0.00018355972
3.653904 4.922738e-05
3.644194 1.1734217e-05
3.634484 2.4871439e-06
3.624775 4.6766808e-07
3.615065 7.971615e-08
3.605355 1.062882e-08
3.595646 0
3.585936 0
3.576226 0
3.566517 0
3.556807 0
3.547097 0
3.537387 0
3.527678 0
3.517968 0
3.508258 0
3.498549 0
3.488839 0
3.479129 0
3.469419 0
3.45971 0
3.45 0
