# Supplementary material for: Structural motifs of gold cluster anions with 17 to 69 atoms
Source: Nat Commun. 2026 Apr 10;17:5099. doi: 10.1038/s41467-026-71649-9 (PMC13246909; doi:10.1038/s41467-026-71649-9)
Supplement: Supplementary file 5 — Source Data [file 41467_2026_71649_MOESM5_ESM.zip › SupplementaryFigure6/47_th_blue.dat]

13.1 0
13.095298 0
13.090595 0
13.085893 0
13.081191 0
13.076488 0
13.071786 0
13.067084 0
13.062381 0
13.057679 0
13.052976 0
13.048274 0
13.043572 0
13.038869 0
13.034167 0
13.029465 0
13.024762 0
13.02006 0
13.015358 0
13.010655 0
13.005953 0
13.001251 0
12.996548 0
12.991846 0
12.987144 0
12.982441 0
12.977739 0
12.973037 0
12.968334 4.3046721e-09
12.963632 2.1523361e-08
12.958929 7.7484098e-08
12.954227 2.62585e-07
12.949525 8.2649704e-07
12.944822 2.4837958e-06
12.94012 7.102709e-06
12.935418 1.9340892e-05
12.930715 5.0140821e-05
12.926013 0.00012376363
12.921311 0.00029085808
12.916608 0.00065079755
12.911906 0.0013864057
12.907204 0.0028119797
12.902501 0.0054301631
12.897799 0.0099837184
12.893097 0.017476357
12.888394 0.029126513
12.883692 0.046217344
12.878989 0.069823314
12.874287 0.10043266
12.869585 0.13753983
12.864882 0.17933333
12.86018 0.22262431
12.855478 0.26312565
12.850775 0.29609621
12.846073 0.31723534
12.841371 0.3236006
12.836668 0.31427957
12.831966 0.29060429
12.827264 0.25583912
12.822561 0.21444254
12.817859 0.17113307
12.813157 0.13002773
12.808454 0.094062621
12.803752 0.064785401
12.79905 0.042483106
12.794347 0.026523715
12.789645 0.015766357
12.784942 0.0089229266
12.78024 0.0048079744
12.775538 0.0024665857
12.770835 0.001204783
12.766133 0.0005602746
12.761431 0.00024806964
12.756728 0.0001045734
12.752026 4.1970553e-05
12.747324 1.6039208e-05
12.742621 5.8371354e-06
12.737919 2.0231959e-06
12.733217 6.6722418e-07
12.728514 2.1092893e-07
12.723812 6.4570082e-08
12.71911 1.7218688e-08
12.714407 4.3046721e-09
12.709705 0
12.705003 0
12.7003 0
12.695598 0
12.690895 0
12.686193 0
12.681491 0
12.676788 0
12.672086 0
12.667384 0
12.662681 0
12.657979 0
12.653277 0
12.648574 0
12.643872 0
12.63917 0
12.634467 0
12.629765 0
12.625063 0
12.62036 0
12.615658 0
12.610955 0
12.606253 0
12.601551 0
12.596848 0
12.592146 0
12.587444 0
12.582741 0
12.578039 0
12.573337 0
12.568634 0
12.563932 0
12.55923 0
12.554527 0
12.549825 0
12.545123 0
12.54042 0
12.535718 0
12.531016 0
12.526313 0
12.521611 0
12.516908 0
12.512206 0
12.507504 0
12.502801 0
12.498099 0
12.493397 0
12.488694 0
12.483992 0
12.47929 0
12.474587 0
12.469885 0
12.465183 0
12.46048 0
12.455778 0
12.451076 0
12.446373 0
12.441671 0
12.436968 0
12.432266 0
12.427564 0
12.422861 0
12.418159 0
12.413457 0
12.408754 0
12.404052 0
12.39935 0
12.394647 0
12.389945 0
12.385243 0
12.38054 0
12.375838 0
12.371136 0
12.366433 0
12.361731 0
12.357029 0
12.352326 0
12.347624 0
12.342921 0
12.338219 0
12.333517 0
12.328814 0
12.324112 0
12.31941 0
12.314707 0
12.310005 0
12.305303 0
12.3006 0
12.295898 0
12.291196 0
12.286493 0
12.281791 0
12.277089 0
12.272386 0
12.267684 0
12.262981 0
12.258279 0
12.253577 0
12.248874 0
12.244172 0
12.23947 0
12.234767 0
12.230065 0
12.225363 0
12.22066 0
12.215958 0
12.211256 0
12.206553 0
12.201851 0
12.197149 0
12.192446 0
12.187744 0
12.183042 0
12.178339 0
12.173637 0
12.168934 0
12.164232 0
12.15953 0
12.154827 0
12.150125 0
12.145423 0
12.14072 0
12.136018 0
12.131316 0
12.126613 4.3046721e-09
12.121911 2.1523361e-08
12.117209 7.3179426e-08
12.112506 2.4536631e-07
12.107804 7.7484098e-07
12.103102 2.3331323e-06
12.098399 6.6894604e-06
12.093697 1.8277638e-05
12.088994 4.7532189e-05
12.084292 0.00011768974
12.07959 0.00027743181
12.074887 0.00062264499
12.070185 0.0013304364
12.065483 0.0027065238
12.06078 0.0052419886
12.056078 0.0096659905
12.051376 0.016969267
12.046673 0.028362593
12.041971 0.045133084
12.037269 0.068377039
12.032566 0.09862609
12.027864 0.1354377
12.023162 0.17707349
12.018459 0.22041125
12.013757 0.26120423
12.009055 0.29470869
12.004352 0.31657169
11.99965 0.32375609
11.994947 0.31523296
11.990245 0.29222435
11.985543 0.25791845
11.98084 0.21675093
11.976138 0.17347965
11.971436 0.13232511
11.966733 0.096394854
11.962031 0.067491632
11.957329 0.046275277
11.952626 0.032654859
11.947924 0.026251436
11.943222 0.026785986
11.938519 0.034290803
11.933817 0.049096266
11.929115 0.07159897
11.924412 0.10187176
11.91971 0.13922893
11.915008 0.18189959
11.910305 0.22696622
11.905603 0.27067348
11.9009 0.3091002
11.896198 0.3390442
11.891496 0.35884985
11.886793 0.36887418
11.882091 0.37137278
11.877389 0.36977747
11.872686 0.367565
11.867984 0.36708711
11.863282 0.36876925
11.858579 0.37096528
11.853877 0.37052043
11.849175 0.36383967
11.844472 0.3480837
11.83977 0.32208892
11.835068 0.28673197
11.830365 0.24467519
11.825663 0.19964423
11.82096 0.15552065
11.816258 0.11554296
11.811556 0.081817099
11.806853 0.05519683
11.802151 0.035468548
11.797449 0.02170516
11.792746 0.012648224
11.788044 0.007018049
11.783342 0.0037077174
11.778639 0.0018650465
11.773937 0.00089321946
11.769235 0.00040729516
11.764532 0.00017682302
11.75983 7.3089028e-05
11.755128 2.8763819e-05
11.750425 1.0778899e-05
11.745723 3.8440722e-06
11.741021 1.3043156e-06
11.736318 4.2185787e-07
11.731616 1.2914016e-07
11.726913 3.8742049e-08
11.722211 8.6093442e-09
11.717509 4.3046721e-09
11.712806 0
11.708104 0
11.703402 0
11.698699 0
11.693997 0
11.689295 0
11.684592 0
11.67989 0
11.675188 0
11.670485 0
11.665783 0
11.661081 0
11.656378 0
11.651676 0
11.646973 0
11.642271 0
11.637569 0
11.632866 0
11.628164 0
11.623462 0
11.618759 4.3046721e-09
11.614057 8.6093442e-09
11.609355 3.4437377e-08
11.604652 1.1192147e-07
11.59995 3.702018e-07
11.595248 1.1536521e-06
11.590545 3.413605e-06
11.585843 9.6252468e-06
11.581141 2.5823728e-05
11.576438 6.5986319e-05
11.571736 0.00016052983
11.567034 0.00037180314
11.562331 0.00081987215
11.557629 0.0017213006
11.552926 0.0034406555
11.548224 0.0065478841
11.543522 0.011864111
11.538819 0.020466538
11.534117 0.033614625
11.529415 0.05256383
11.524712 0.078256515
11.52001 0.11092485
11.515308 0.14969665
11.510605 0.19234025
11.505903 0.23528992
11.501201 0.27403865
11.496498 0.30387611
11.491796 0.32081889
11.487094 0.3224842
11.482391 0.3086453
11.477689 0.28129451
11.472986 0.24419815
11.468284 0.20209343
11.463582 0.15978322
11.458879 0.12138967
11.454177 0.089940648
11.449475 0.067325093
11.444772 0.054524548
11.44007 0.051950845
11.435368 0.059714084
11.430665 0.077701884
11.425963 0.10544625
11.421261 0.14185665
11.416558 0.18497335
11.411856 0.23191505
11.407154 0.27914194
11.402451 0.32303835
11.397749 0.3606754
11.393047 0.39050568
11.388344 0.41272706
11.383642 0.42915497
11.378939 0.44262756
11.374237 0.45615639
11.369535 0.47213309
11.364832 0.49186084
11.36013 0.51551568
11.355428 0.54244338
11.350725 0.57156422
11.346023 0.60165674
11.341321 0.63141267
11.336618 0.65932262
11.331916 0.68356909
11.327214 0.7021049
11.322511 0.71298521
11.317809 0.71486464
11.313107 0.70745433
11.308404 0.69172208
11.303702 0.66971938
11.298999 0.64408428
11.294297 0.61741504
11.289595 0.59176435
11.284892 0.56843708
11.28019 0.54812008
11.275488 0.53121033
11.270785 0.51812388
11.266083 0.50940669
11.261381 0.50560357
11.256678 0.50699275
11.251976 0.51337161
11.247274 0.52404237
11.242571 0.53802219
11.237869 0.55437073
11.233167 0.57246611
11.228464 0.59209668
11.223762 0.61333636
11.21906 0.63627112
11.214357 0.66068924
11.209655 0.68583375
11.204952 0.71027217
11.20025 0.73190903
11.195548 0.74816096
11.190845 0.75631699
11.186143 0.75408109
11.181441 0.74022853
11.176738 0.71522053
11.172036 0.68156311
11.167334 0.64371127
11.162631 0.60742864
11.157929 0.57868544
11.153227 0.56235443
11.148524 0.56107176
11.143822 0.57461832
11.13912 0.60004029
11.134417 0.63250463
11.129715 0.66665043
11.125013 0.69802877
11.12031 0.72418291
11.115608 0.74502805
11.110905 0.76241861
11.106203 0.77907328
11.101501 0.7972652
11.096798 0.8177858
11.092096 0.83959919
11.087394 0.86033915
11.082691 0.87745704
11.077989 0.88954854
11.073287 0.89729582
11.068584 0.90360374
11.063882 0.9128248
11.05918 0.92931779
11.054477 0.95582539
11.049775 0.99220148
11.045073 1.0348804
11.04037 1.0772363
11.035668 1.1107304
11.030965 1.1265603
11.026263 1.1174302
11.021561 1.0790621
11.016858 1.0111364
11.012156 0.91748249
11.007454 0.80550773
11.002751 0.68502105
10.998049 0.56673123
10.993347 0.46074382
10.988644 0.37533053
10.983942 0.31613087
10.97924 0.28581437
10.974537 0.28413568
10.969835 0.30827667
10.965133 0.35338261
10.96043 0.41322976
10.955728 0.48097704
10.951026 0.549942
10.946323 0.6143148
10.941621 0.66970947
10.936918 0.71347134
10.932216 0.74471167
10.927514 0.76410341
10.922811 0.77351641
10.918109 0.77557725
10.913407 0.77321197
10.908704 0.76919459
10.904002 0.76570875
10.8993 0.76395098
10.894597 0.76385122
10.889895 0.76402541
10.885193 0.76206746
10.88049 0.75521327
10.875788 0.7412805
10.871086 0.71965249
10.866383 0.69199304
10.861681 0.66239813
10.856978 0.63682355
10.852276 0.62184183
10.847574 0.62301082
10.842871 0.64329948
10.838169 0.68204643
10.833467 0.73480036
10.828764 0.79413647
10.824062 0.85124515
10.81936 0.89784976
10.814657 0.92791881
10.809955 0.93872337
10.805253 0.93101532
10.80055 0.90837702
10.795848 0.87601927
10.791146 0.83941258
10.786443 0.80311452
10.781741 0.77003525
10.777039 0.74122599
10.772336 0.71613648
10.767634 0.69320117
10.762931 0.67058219
10.758229 0.64690261
10.753527 0.6218227
10.748824 0.59633564
10.744122 0.57269603
10.73942 0.55396093
10.734717 0.54322376
10.730015 0.5427317
10.725313 0.55315074
10.72061 0.57323276
10.715908 0.60003201
10.711206 0.62964201
10.706503 0.6582436
10.701801 0.68313742
10.697099 0.70342426
10.692396 0.72009999
10.687694 0.73551584
10.682991 0.75236378
10.678289 0.772513
10.673587 0.79608691
10.668884 0.82109856
10.664182 0.84377035
10.65948 0.85942162
10.654777 0.86361198
10.650075 0.85316591
10.645373 0.82679644
10.64067 0.78523971
10.635968 0.73100391
10.631266 0.66793225
10.626563 0.60074862
10.621861 0.53464258
10.617159 0.47484394
10.612456 0.42611051
10.607754 0.39211995
10.603052 0.3748695
10.598349 0.37426869
10.593647 0.38809926
10.588944 0.41240976
10.584242 0.44225775
10.57954 0.47258964
10.574837 0.49901836
10.570135 0.51833618
10.565433 0.52873689
10.56073 0.52984137
10.556028 0.52265561
10.551326 0.50952603
10.546623 0.49404249
10.541921 0.48075523
10.537219 0.47458616
10.532516 0.4799364
10.527814 0.49966277
10.523112 0.53422604
10.518409 0.58132416
10.513707 0.63619571
10.509005 0.69255824
10.504302 0.74392588
10.4996 0.78492099
10.494897 0.8122087
10.490195 0.82482758
10.485493 0.82390209
10.48079 0.81191605
10.476088 0.79183492
10.471386 0.76636339
10.466683 0.73753461
10.461981 0.70669335
10.457279 0.67480403
10.452576 0.64291771
10.447874 0.61258802
10.443172 0.58604532
10.438469 0.56602018
10.433767 0.55523587
10.429065 0.55572428
10.424362 0.56820632
10.41966 0.59177317
10.414957 0.62400313
10.410255 0.66149006
10.405553 0.70061216
10.40085 0.73829511
10.396148 0.772545
10.391446 0.80262383
10.386743 0.8288648
10.382041 0.85222796
10.377339 0.87375246
10.372636 0.89406778
10.367934 0.91309723
10.363232 0.93003478
10.358529 0.94361086
10.353827 0.95258564
10.349125 0.95633216
10.344422 0.95531811
10.33972 0.95129454
10.335018 0.9470713
10.330315 0.945894
10.325613 0.95058925
10.32091 0.96275128
10.316208 0.9822489
10.311506 1.0072261
10.306803 1.0345922
10.302101 1.0608229
10.297399 1.082794
10.292696 1.0983855
10.287994 1.1067075
10.283292 1.1079596
10.278589 1.103065
10.273887 1.0932714
10.269185 1.0798655
10.264482 1.0640361
10.25978 1.0468178
10.255078 1.0290049
10.250375 1.010974
10.245673 0.99246816
10.24097 0.97249672
10.236268 0.9495211
10.231566 0.92199643
10.226863 0.88915777
10.222161 0.85177499
10.217459 0.81254576
10.212756 0.77589764
10.208054 0.74718669
10.203352 0.73151334
10.198649 0.73251773
10.193947 0.75151239
10.189245 0.78717834
10.184542 0.83586578
10.17984 0.89238033
10.175138 0.95104353
10.170435 1.0067884
10.165733 1.0560629
10.161031 1.0973518
10.156328 1.1311943
10.151626 1.1596854
10.146923 1.1855936
10.142221 1.2113552
10.137519 1.2382632
10.132816 1.2661098
10.128114 1.2933756
10.123412 1.317853
10.118709 1.3374332
10.114007 1.35074
10.109305 1.3573839
10.104602 1.3577869
10.0999 1.3527139
10.095198 1.3427633
10.090495 1.3280724
10.085793 1.3083807
10.081091 1.2834296
10.076388 1.2535174
10.071686 1.2199508
10.066983 1.1851582
10.062281 1.1523536
10.057579 1.1248094
10.052876 1.1049523
10.048174 1.0935766
10.043472 1.0894449
10.038769 1.0894301
10.034067 1.0891808
10.029365 1.084128
10.024662 1.0705495
10.01996 1.0464025
10.015258 1.0117252
10.010555 0.96854583
10.005853 0.92038486
10.001151 0.87152722
9.996448 0.82626407
9.991746 0.78826606
9.987044 0.76018241
9.982341 0.74349403
9.977639 0.73859774
9.972936 0.74506083
9.968234 0.76195442
9.963532 0.78815474
9.958829 0.82250539
9.954127 0.86377333
9.949425 0.910406
9.944722 0.96018633
9.94002 1.0099543
9.935318 1.0555841
9.930615 1.0923534
9.925913 1.1157186
9.921211 1.1223498
9.916508 1.1111401
9.911806 1.0838455
9.907104 1.0450818
9.902401 1.0015887
9.897699 0.9609147
9.892996 0.9298793
9.888294 0.91325283
9.883592 0.91301426
9.878889 0.92834797
9.874187 0.95629469
9.869485 0.99277846
9.864782 1.0336537
9.86008 1.0754648
9.855378 1.1157548
9.850675 1.1529365
9.845973 1.1858951
9.841271 1.2135679
9.836568 1.2347351
9.831866 1.2481427
9.827164 1.2529234
9.822461 1.2491249
9.817759 1.2380858
9.813057 1.2224388
9.808354 1.20567
9.803652 1.1913514
9.798949 1.1823115
9.794247 1.1800323
9.789545 1.1844659
9.784842 1.1942814
9.78014 1.2073819
9.775438 1.2214544
9.770735 1.2343489
9.766033 1.244215
9.761331 1.2494588
9.756628 1.2486694
9.751926 1.2406509
9.747224 1.2246104
9.742521 1.2004418
9.737819 1.1689671
9.733117 1.1319887
9.728414 1.0920651
9.723712 1.05203
9.71901 1.014383
9.714307 0.98075193
9.709605 0.9516251
9.704902 0.9264784
9.7002 0.90427613
9.695498 0.88417121
9.690795 0.8661224
9.686093 0.85114774
9.681391 0.84106166
9.676688 0.8377611
9.671986 0.842341
9.667284 0.85442784
9.662581 0.87205291
9.657879 0.89216163
9.653177 0.91156975
9.648474 0.92797041
9.643772 0.94057446
9.63907 0.95013974
9.634367 0.95842408
9.629665 0.96733407
9.624962 0.97812426
9.62026 0.9909061
9.615558 1.004534
9.610855 1.0167721
9.606153 1.024599
9.601451 1.0245783
9.596748 1.0133258
9.592046 0.98813809
9.587344 0.94776366
9.582641 0.89313889
9.577939 0.8277932
9.573237 0.75764179
9.568534 0.69006552
9.563832 0.63244827
9.55913 0.59057616
9.554427 0.56738393
9.549725 0.56242438
9.545023 0.57218824
9.54032 0.59112483
9.535618 0.61301562
9.530915 0.63229382
9.526213 0.64497695
9.521511 0.64903714
9.516808 0.64421244
9.512106 0.63141223
9.507404 0.61196362
9.502701 0.58696726
9.497999 0.55697806
9.493297 0.52210546
9.488594 0.48247175
9.483892 0.43882581
9.47919 0.39304055
9.474487 0.34825628
9.469785 0.30855886
9.465083 0.278251
9.46038 0.26092059
9.455678 0.2585826
9.450975 0.27115066
9.446273 0.29639544
9.441571 0.33040124
9.436868 0.36838306
9.432166 0.40561725
9.427464 0.43820808
9.422761 0.46348034
9.418059 0.47993705
9.413357 0.48689659
9.408654 0.48404628
9.403952 0.4711604
9.39925 0.44812115
9.394547 0.41520689
9.389845 0.37346382
9.385143 0.3249294
9.38044 0.27254926
9.375738 0.21977707
9.371036 0.16999054
9.366333 0.125928
9.361631 0.089326048
9.356928 0.060846321
9.352226 0.040270858
9.347524 0.026867779
9.342821 0.019801595
9.338119 0.018478106
9.333417 0.022749327
9.328714 0.032939781
9.324012 0.049684969
9.31931 0.073601718
9.314607 0.10484724
9.309905 0.14266938
9.305203 0.18509016
9.3005 0.22887195
9.295798 0.2698677
9.291096 0.30375003
9.286393 0.32697526
9.281691 0.33772149
9.276988 0.33649775
9.272286 0.32618683
9.267584 0.31144351
9.262881 0.29757117
9.258179 0.28917043
9.253477 0.28893575
9.248774 0.29694171
9.244072 0.31062321
9.23937 0.32545513
9.234667 0.33613714
9.229965 0.33794684
9.225263 0.32788427
9.22056 0.30530661
9.215858 0.27191973
9.211156 0.23119354
9.206453 0.18743198
9.201751 0.1447982
9.197049 0.10655916
9.192346 0.074698626
9.187644 0.049908721
9.182941 0.031862718
9.178239 0.019624716
9.173537 0.012064106
9.168834 0.008190646
9.164132 0.0073787418
9.15943 0.0094850867
9.154727 0.014873576
9.150025 0.024352055
9.145323 0.039011164
9.14062 0.059953308
9.135918 0.087921223
9.131216 0.12288053
9.126513 0.1636647
9.121811 0.20782527
9.117109 0.25181575
9.112406 0.29155754
9.107704 0.32330562
9.103002 0.34459329
9.098299 0.35495448
9.093597 0.35614632
9.088894 0.35173593
9.084192 0.34613064
9.07949 0.34333953
9.074787 0.34587003
9.070085 0.35413258
9.065383 0.36655221
9.06068 0.38032959
9.055978 0.39255434
9.051276 0.40124427
9.046573 0.4059224
9.041871 0.40753785
9.037169 0.40781039
9.032466 0.4083178
9.027764 0.40974714
9.023062 0.41164875
9.018359 0.41280068
9.013657 0.41201287
9.008954 0.40899963
9.004252 0.40491303
8.99955 0.4022733
8.994847 0.40428575
8.990145 0.4137854
8.985443 0.43219238
8.98074 0.45884361
8.976038 0.49091253
8.971336 0.52391677
8.966633 0.55263559
8.961931 0.57217445
8.957229 0.57892852
8.952526 0.57127071
8.947824 0.54987155
8.943122 0.51761614
8.938419 0.47912051
8.933717 0.43989309
8.929015 0.40525542
8.924312 0.37922142
8.91961 0.36359946
8.914907 0.35757708
8.910205 0.35795079
8.905503 0.35998789
8.9008 0.35871173
8.896098 0.35026026
8.891396 0.33293815
8.886693 0.30767786
8.881991 0.27780784
8.877289 0.24822546
8.872586 0.22421908
8.867884 0.21024085
8.863182 0.208904
8.858479 0.22039959
8.853777 0.24243355
8.849075 0.27069389
8.844372 0.29976733
8.83967 0.32433229
8.834967 0.34037112
8.830265 0.34610219
8.825563 0.34236601
8.82086 0.33232435
8.816158 0.32052024
8.811456 0.3115432
8.806753 0.30867635
8.802051 0.31291999
8.797349 0.32267969
8.792646 0.33420711
8.787944 0.34265437
8.783242 0.34342169
8.778539 0.33340233
8.773837 0.31178323
8.769135 0.28022035
8.764432 0.24241366
8.75973 0.20327826
8.755028 0.16798664
8.750325 0.14112542
8.745623 0.12610136
8.74092 0.12481062
8.736218 0.13750988
8.731516 0.16282705
8.726813 0.19790182
8.722111 0.23870306
8.717409 0.28057675
8.712706 0.31901285
8.708004 0.35050367
8.703302 0.37326383
8.698599 0.38755869
8.693897 0.39548272
8.689195 0.40021673
8.684492 0.40499668
8.67979 0.41214934
8.675088 0.42252563
8.670385 0.43549338
8.665683 0.44941415
8.66098 0.46233651
8.656278 0.4725833
8.651576 0.47901569
8.646873 0.48096156
8.642171 0.47798617
8.637469 0.46975718
8.632766 0.45617622
8.628064 0.43776273
8.623362 0.41609094
8.618659 0.39399798
8.613957 0.37534936
8.609255 0.36433096
8.604552 0.36444527
8.59985 0.37752555
8.595148 0.40308723
8.590445 0.43821885
8.585743 0.47803295
8.581041 0.51653158
8.576338 0.54764954
8.571636 0.56624067
8.566933 0.56884227
8.562231 0.55414165
8.557529 0.5231364
8.552826 0.4790091
8.548124 0.42674322
8.543422 0.37251201
8.538719 0.32289522
8.534017 0.28401341
8.529315 0.26070255
8.524612 0.25586215
8.51991 0.27009126
8.515208 0.30168157
8.510505 0.34697311
8.505803 0.40100882
8.501101 0.45836132
8.496398 0.51396702
8.491696 0.56380377
8.486993 0.60529243
8.482291 0.63737971
8.477589 0.66034075
8.472886 0.67539929
8.468184 0.68428468
8.463482 0.68883072
8.458779 0.69068466
8.454077 0.69115336
8.449375 0.69117606
8.444672 0.69138929
8.43997 0.69223781
8.435268 0.69408806
8.430565 0.69731074
8.425863 0.70231233
8.421161 0.70950638
8.416458 0.71922648
8.411756 0.73159616
8.407054 0.7463872
8.402351 0.7629108
8.397649 0.77998688
8.392946 0.79602256
8.388244 0.80920563
8.383542 0.81779273
8.378839 0.82045057
8.374137 0.81659124
8.369435 0.80662679
8.364732 0.79205752
8.36003 0.77531673
8.355328 0.75933984
8.350625 0.74690995
8.345923 0.73993373
8.341221 0.73887555
8.336518 0.74257545
8.331816 0.74857699
8.327114 0.75391579
8.322411 0.75613559
8.317709 0.75418434
8.313007 0.74885808
8.308304 0.74260918
8.303602 0.73876672
8.298899 0.7404388
8.294197 0.74948815
8.289495 0.76594288
8.284792 0.78803476
8.28009 0.81282009
8.275388 0.83712974
8.270685 0.85849986
8.265983 0.87577918
8.261281 0.88926141
8.256578 0.90037371
8.251876 0.91108649
8.247174 0.92325257
8.242471 0.93804192
8.237769 0.95556047
8.233067 0.97467918
8.228364 0.99308065
8.223662 1.0075405
8.218959 1.0144598
8.214257 1.0106173
8.209555 0.99401531
8.204852 0.96459942
8.20015 0.92459914
8.195448 0.87831708
8.190745 0.8313678
8.186043 0.78956897
8.181341 0.75781802
8.176638 0.73928254
8.171936 0.73509813
8.167234 0.74457171
8.162531 0.76572688
8.157829 0.79596267
8.153127 0.83263068
8.148424 0.87342052
8.143722 0.91652463
8.13902 0.96060017
8.134317 1.0045686
8.129615 1.0473157
8.124912 1.0873869
8.12021 1.1228009
8.115508 1.1510922
8.110805 1.1696273
8.106103 1.1761343
8.101401 1.1692881
8.096698 1.1491558
8.091996 1.1173497
8.087294 1.0768402
8.082591 1.031494
8.077889 0.98548111
8.073187 0.94269836
8.068484 0.90631999
8.063782 0.87852088
8.05908 0.86036932
8.054377 0.85186337
8.049675 0.85208026
8.044972 0.8594104
8.04027 0.87184369
8.035568 0.88726856
8.030865 0.90373805
8.026163 0.91965967
8.021461 0.93387938
8.016758 0.94565235
8.012056 0.95452283
8.007354 0.96016469
8.002651 0.96225386
7.997949 0.96044149
7.993247 0.95446344
7.988544 0.94436443
7.983842 0.93075373
7.97914 0.91497504
7.974437 0.89908778
7.969735 0.88561986
7.965033 0.87713634
7.96033 0.87573543
7.955628 0.88260253
7.950925 0.89772176
7.946223 0.91978791
7.941521 0.94631212
7.936818 0.97389586
7.932116 0.99865221
7.927414 1.0167588
7.922711 1.0251058
7.918009 1.0219536
7.913307 1.0074584
7.908604 0.98390314
7.903902 0.95551174
7.8992 0.92782053
7.894497 0.90670982
7.889795 0.89729326
7.885093 0.90290152
7.88039 0.92436742
7.875688 0.95974983
7.870985 1.0045542
7.866283 1.0524345
7.861581 1.096286
7.856878 1.1295566
7.852176 1.1475213
7.847474 1.1482173
7.842771 1.1327803
7.838069 1.1050565
7.833367 1.0705771
7.828664 1.0351798
7.823962 1.0036763
7.81926 0.97893512
7.814557 0.96160183
7.809855 0.95046588
7.805153 0.94329449
7.80045 0.93784362
7.795748 0.93274292
7.791046 0.92801824
7.786343 0.92512691
7.781641 0.92650851
7.776938 0.93477488
7.772236 0.95175929
7.767534 0.97769423
7.762831 1.0107676
7.758129 1.0472132
7.753427 1.0819435
7.748724 1.1095774
7.744022 1.1256086
7.73932 1.1274274
7.734617 1.1149625
7.729915 1.0908005
7.725213 1.0597558
7.72051 1.0279555
7.715808 1.0015957
7.711106 0.98559685
7.706403 0.98244972
7.701701 0.99155467
7.696998 1.0092847
7.692296 1.0298366
7.687594 1.0467033
7.682891 1.0543852
7.678189 1.0498451
7.673487 1.0332677
7.668784 1.0078909
7.664082 0.97897992
7.65938 0.95229192
7.654677 0.9325316
7.649975 0.92227585
7.645273 0.92165124
7.64057 0.9287684
7.635868 0.94065784
7.631166 0.95431304
7.626463 0.96747254
7.621761 0.97893779
7.617059 0.98844219
7.612356 0.99625906
7.607654 1.002795
7.602951 1.0083513
7.598249 1.0131025
7.593547 1.0172123
7.588844 1.020945
7.584142 1.0246583
7.57944 1.0286498
7.574737 1.0329351
7.570035 1.0370911
7.565333 1.0402852
7.56063 1.0415279
7.555928 1.0400652
7.551226 1.0357383
7.546523 1.0291232
7.541821 1.0213499
7.537119 1.0136514
7.532416 1.0068357
7.527714 1.0009331
7.523012 0.99519873
7.518309 0.98848916
7.513607 0.97985244
7.508904 0.96907154
7.504202 0.95692732
7.4995 0.94507927
7.494797 0.9356257
7.490095 0.93052274
7.485393 0.93106726
7.48069 0.93759268
7.475988 0.94943054
7.471286 0.96510349
7.466583 0.98266397
7.461881 1.0000789
7.457179 1.015571
7.452476 1.0278511
7.447774 1.0362018
7.443072 1.0404144
7.438369 1.0406186
7.433667 1.0370846
7.428964 1.0300903
7.424262 1.0199265
7.41956 1.0070502
7.414857 0.99232203
7.410155 0.97720368
7.405453 0.96378446
7.40075 0.95456283
7.396048 0.95200469
7.391346 0.95799491
7.386643 0.97334548
7.381941 0.99750252
7.377239 1.0285221
7.372536 1.0632987
7.367834 1.0979711
7.363132 1.1284203
7.358429 1.1507918
7.353727 1.1620107
7.349025 1.1602629
7.344322 1.1453982
7.33962 1.1191714
7.334917 1.085211
7.330215 1.0486202
7.325513 1.0151928
7.32081 0.9903511
7.316108 0.97804494
7.311406 0.97992226
7.306703 0.99504103
7.302001 1.0202318
7.297299 1.0509936
7.292596 1.082613
7.287894 1.1111343
7.283192 1.1339059
7.278489 1.1496355
7.273787 1.1580984
7.269085 1.1597433
7.264382 1.1553989
7.25968 1.1461463
7.254977 1.1332754
7.250275 1.1181894
7.245573 1.1021807
7.24087 1.0861226
7.236168 1.0702358
7.231466 1.0540941
7.226763 1.0369386
7.222061 1.0181983
7.217359 0.99797431
7.212656 0.97722456
7.207954 0.95750474
7.203252 0.9403435
7.198549 0.9265331
7.193847 0.91569297
7.189145 0.90635867
7.184442 0.89660828
7.17974 0.88498133
7.175038 0.87130217
7.170335 0.85705898
7.165633 0.84518358
7.16093 0.83932336
7.156228 0.84287844
7.151526 0.85812627
7.146823 0.88567886
7.142121 0.92437586
7.137419 0.97157906
7.132716 1.0237421
7.128014 1.0770888
7.123312 1.1282306
7.118609 1.1745811
7.113907 1.2144812
7.109205 1.2470362
7.104502 1.2717609
7.0998 1.2882017
7.095098 1.2957173
7.090395 1.2935328
7.085693 1.2810635
7.08099 1.2583752
7.076288 1.2265673
7.071586 1.1878715
7.066883 1.1453586
7.062181 1.1023048
7.057479 1.0614247
7.052776 1.0242581
7.048074 0.99096327
7.043372 0.9606196
7.038669 0.93193299
7.033967 0.90406738
7.029265 0.87726517
7.024562 0.85300533
7.01986 0.83363651
7.015158 0.82162852
7.010455 0.81871826
7.005753 0.82524054
7.001051 0.83984428
6.996348 0.85965546
6.991646 0.88082183
6.986943 0.89929249
6.982241 0.91165256
6.977539 0.91583434
6.972836 0.91155322
6.968134 0.90036781
6.963432 0.88533879
6.958729 0.87034796
6.954027 0.85921612
6.949325 0.85480571
6.944622 0.85830422
6.93992 0.86886074
6.935218 0.88369326
6.930515 0.89869607
6.925813 0.90945277
6.921111 0.91242312
6.916408 0.90597259
6.911706 0.89091386
6.907004 0.87036024
6.902301 0.84892049
6.897599 0.831497
6.892896 0.82208004
6.888194 0.82289683
6.883492 0.83410162
6.878789 0.85397258
6.874087 0.87942297
6.869385 0.9065996
6.864682 0.93142126
6.85998 0.95003431
6.855278 0.95924772
6.850575 0.95700669
6.845873 0.9428779
6.841171 0.91841149
6.836468 0.88718677
6.831766 0.85439464
6.827064 0.82595402
6.822361 0.80734316
6.817659 0.80246082
6.812956 0.8128444
6.808254 0.83744997
6.803552 0.87299733
6.798849 0.91469894
6.794147 0.95711104
6.789445 0.99489485
6.784742 1.0234097
6.78004 1.0391839
6.775338 1.0403443
6.770635 1.0270096
6.765933 1.001528
6.761231 0.96835829
6.756528 0.93344311
6.751826 0.90309499
6.747124 0.88264116
6.742421 0.8752263
6.737719 0.88116572
6.733017 0.89806626
6.728314 0.92166257
6.723612 0.94707412
6.718909 0.97006976
6.714207 0.98796782
6.709505 0.99996484
6.704802 1.0068954
6.7001 1.0106001
6.695398 1.0131659
6.690695 1.0162882
6.685993 1.0209132
6.681291 1.0271874
6.676588 1.0346305
6.671886 1.0423854
6.667184 1.0494212
6.662481 1.0546344
6.657779 1.0568853
6.653077 1.055056
6.648374 1.0482043
6.643672 1.0358175
6.638969 1.0180885
6.634267 0.99609413
6.629565 0.97177572
6.624862 0.94768814
6.62016 0.92657026
6.615458 0.91084045
6.610755 0.90213247
6.606053 0.90096167
6.601351 0.90657587
6.596648 0.91701686
6.591946 0.92939991
6.587244 0.94039713
6.582541 0.94687247
6.577839 0.94655991
6.573137 0.93862209
6.568434 0.92390753
6.563732 0.9047733
6.55903 0.88446169
6.554327 0.86618162
6.549625 0.85218151
6.544922 0.84313947
6.54022 0.83810284
6.535518 0.83500685
6.530815 0.83157296
6.526113 0.82623443
6.521411 0.81873061
6.516708 0.81015747
6.512006 0.80249215
6.507304 0.79781906
6.502601 0.79758448
6.497899 0.80216089
6.493197 0.81084778
6.488494 0.82224968
6.483792 0.83483717
6.47909 0.84745778
6.474387 0.85961823
6.469685 0.8714671
6.464982 0.88351818
6.46028 0.89623265
6.455578 0.90960938
6.450875 0.92292091
6.446173 0.93468657
6.441471 0.94290615
6.436768 0.94549821
6.432066 0.94081715
6.427364 0.92808741
6.422661 0.90761077
6.417959 0.88067475
6.413257 0.84919151
6.408554 0.81518811
6.403852 0.78031456
6.39915 0.74552382
6.394447 0.71101876
6.389745 0.67647988
6.385043 0.64150597
6.38034 0.60613365
6.375638 0.57126212
6.370935 0.53881497
6.366233 0.51153307
6.361531 0.49240927
6.356828 0.48391144
6.352126 0.48723922
6.347424 0.50186961
6.342721 0.52555308
6.338019 0.55476098
6.333317 0.58542718
6.328614 0.61373998
6.323912 0.63675423
6.31921 0.65269038
6.314507 0.66091589
6.309805 0.66171184
6.305103 0.655978
6.3004 0.64501513
6.295698 0.63045482
6.290995 0.61431084
6.286293 0.5990379
6.281591 0.58744403
6.276888 0.58234151
6.272186 0.5859379
6.267484 0.59912009
6.262781 0.62089736
6.258079 0.64827562
6.253377 0.67670929
6.248674 0.7010619
6.243972 0.71679302
6.23927 0.72097876
6.234567 0.71282321
6.229865 0.69351528
6.225163 0.6655444
6.22046 0.63179536
6.215758 0.59480406
6.211056 0.55644501
6.206353 0.51809297
6.201651 0.4810655
6.196948 0.44702321
6.192246 0.41804328
6.187544 0.39626685
6.182841 0.38326074
6.178139 0.37940853
6.173437 0.38366848
6.168734 0.3938899
6.164032 0.40762992
6.15933 0.42317012
6.154627 0.44031029
6.149925 0.46057275
6.145223 0.4866694
6.14052 0.52137542
6.135818 0.56619808
6.131116 0.62032411
6.126413 0.68023689
6.121711 0.74015676
6.117009 0.79317383
6.112306 0.83272515
6.107604 0.85399111
6.102901 0.85485769
6.098199 0.83625795
6.093497 0.80188911
6.088794 0.7574377
6.084092 0.70951321
6.07939 0.66450499
6.074687 0.62756437
6.069985 0.60188509
6.065283 0.58840322
6.06058 0.58595433
6.055878 0.59181861
6.051176 0.60248827
6.046473 0.6144437
6.041771 0.62474745
6.037069 0.63134451
6.032366 0.63305953
6.027664 0.62936864
6.022961 0.62007603
6.018259 0.6050382
6.013557 0.5840564
6.008854 0.55699946
6.004152 0.52413116
5.99945 0.48651833
5.994747 0.44632617
5.990045 0.40680745
5.985343 0.37188136
5.98064 0.34535219
5.975938 0.32997987
5.971236 0.32670971
5.966533 0.33435056
5.961831 0.34985246
5.957129 0.36912515
5.952426 0.3881346
5.947724 0.40390122
5.943022 0.41505269
5.938319 0.42175556
5.933617 0.42509909
5.928914 0.42622912
5.924212 0.42562936
5.91951 0.4228729
5.914807 0.41694688
5.910105 0.4069852
5.905403 0.39305022
5.9007 0.376571
5.895998 0.3601883
5.891296 0.34701027
5.886593 0.33953651
5.881891 0.33865644
5.877189 0.34311235
5.872486 0.34964923
5.867784 0.35382276
5.863082 0.35120165
5.858379 0.33856983
5.853677 0.31475013
5.848974 0.28082164
5.844272 0.23972046
5.83957 0.19541245
5.834867 0.15193443
5.830165 0.11259064
5.825463 0.079487656
5.82076 0.053448204
5.816058 0.034224171
5.811356 0.020866872
5.806653 0.012113825
5.801951 0.0066955989
5.797249 0.0035234946
5.792546 0.0017653632
5.787844 0.00084218757
5.783142 0.00038281449
5.778439 0.00016659942
5.773737 7.1776103e-05
5.769035 3.7114883e-05
5.764332 3.7872505e-05
5.75963 7.4591358e-05
5.754927 0.00017337928
5.750225 0.00039761826
5.745523 0.00087262591
5.74082 0.00182463
5.736118 0.0036327558
5.731416 0.0068861366
5.726713 0.012427614
5.722011 0.02135364
5.717309 0.034932367
5.712606 0.054407155
5.707904 0.08067816
5.703202 0.11390108
5.698499 0.15309875
5.693797 0.19592387
5.689095 0.23871243
5.684392 0.27690749
5.67969 0.3058204
5.674987 0.32156634
5.670285 0.32192001
5.665583 0.30683246
5.66088 0.27844446
5.656178 0.24059355
5.651476 0.197975
5.646773 0.15521616
5.642071 0.1161241
5.637369 0.08327773
5.632666 0.058005026
5.627964 0.040665751
5.623262 0.031089319
5.618559 0.029004162
5.613857 0.034326041
5.609155 0.047226704
5.604452 0.067965831
5.59975 0.096531196
5.595048 0.13219065
5.590345 0.17310467
5.585643 0.2161618
5.58094 0.25716194
5.576238 0.29137869
5.571536 0.31440384
5.566833 0.32305924
5.562131 0.31610832
5.557429 0.29454216
5.552726 0.2613462
5.548024 0.22082175
5.543322 0.17767412
5.538619 0.13613287
5.533917 0.099324889
5.529215 0.069009541
5.524512 0.045657888
5.51981 0.02876589
5.515108 0.017258167
5.510405 0.0098597524
5.505703 0.0053640304
5.501001 0.0027788811
5.496298 0.0013708874
5.491596 0.00064400047
5.486893 0.00028808588
5.482191 0.00012271759
5.477489 4.9779228e-05
5.472786 1.922897e-05
5.468084 7.0725763e-06
5.463382 2.4751865e-06
5.458679 8.2649704e-07
5.453977 2.62585e-07
5.449275 7.7484098e-08
5.444572 2.1523361e-08
5.43987 8.6093442e-09
5.435168 1.2914016e-08
5.430465 4.3046721e-08
5.425763 1.3774951e-07
5.421061 4.476859e-07
5.416358 1.3774951e-06
5.411656 4.0420871e-06
5.406953 1.1273936e-05
5.402251 2.9951908e-05
5.397549 7.5783752e-05
5.392846 0.00018259128
5.388144 0.0004189393
5.383442 0.000915367
5.378739 0.0019046452
5.374037 0.0037740352
5.369335 0.007121529
5.364632 0.012797235
5.35993 0.021899576
5.355228 0.035688848
5.350525 0.055386925
5.345823 0.081857894
5.341121 0.11521073
5.336418 0.15442046
5.331716 0.19710456
5.327014 0.23959005
5.322311 0.27734569
5.317609 0.3057418
5.312906 0.32097345
5.308204 0.32089606
5.303502 0.30552082
5.298799 0.27701211
5.294097 0.23918818
5.289395 0.19668402
5.284692 0.15403026
5.27999 0.11489946
5.275288 0.081684442
5.270585 0.055447521
5.265883 0.03616841
5.261181 0.02315821
5.256478 0.015503905
5.251776 0.012443111
5.247074 0.013614894
5.242371 0.019166703
5.237669 0.029713206
5.232966 0.046147785
5.228264 0.069317003
5.223562 0.099594861
5.218859 0.1364371
5.214157 0.17803995
5.209455 0.22124523
5.204752 0.2617989
5.20005 0.29497788
5.195348 0.31647254
5.190645 0.32330078
5.185943 0.31448606
5.181241 0.29128619
5.176538 0.25689887
5.171836 0.21573878
5.167134 0.17251145
5.162431 0.13135034
5.157729 0.095228727
5.153027 0.06573976
5.148324 0.043212705
5.143622 0.027046922
5.138919 0.016119335
5.134217 0.0091474282
5.129515 0.0049428053
5.124812 0.00254314
5.12011 0.0012459142
5.115408 0.00058120391
5.110705 0.0002581641
5.106003 0.00010920092
5.101301 4.4023882e-05
5.096598 1.7033587e-05
5.091896 6.7109838e-06
5.087194 3.8311582e-06
5.082491 5.6305111e-06
5.077789 1.3869654e-05
5.073087 3.6073152e-05
5.068384 9.0479903e-05
5.063682 0.00021637865
5.058979 0.00049272999
5.054277 0.001068256
5.049575 0.0022049994
5.044872 0.0043331862
5.04017 0.0081072171
5.035468 0.01444115
5.030765 0.024490485
5.026063 0.039541995
5.021361 0.060783459
5.016658 0.088956544
5.011956 0.123947
5.007254 0.16442194
5.002551 0.20765824
4.997849 0.24969176
4.993147 0.28584124
4.988444 0.31153813
4.983742 0.32326833
4.97904 0.31936018
4.974337 0.30037515
4.969635 0.2689756
4.964932 0.22931234
4.96023 0.18612624
4.955528 0.14383133
4.950825 0.10581942
4.946123 0.074121529
4.941421 0.049430614
4.936718 0.031386707
4.932016 0.018980672
4.927314 0.010945602
4.922611 0.0060539918
4.917909 0.0032955235
4.913207 0.001953443
4.908504 0.0016184017
4.903802 0.0021793823
4.8991 0.0038187392
4.894397 0.0070192543
4.889695 0.012570383
4.884992 0.021542912
4.88029 0.035191267
4.875588 0.054747797
4.870885 0.081099876
4.866183 0.11438799
4.861481 0.15362022
4.856778 0.19644142
4.852076 0.23919639
4.847374 0.27736726
4.842671 0.30635304
4.837969 0.32243089
4.833267 0.3236476
4.828564 0.31038247
4.823862 0.28541008
4.81916 0.25344108
4.814457 0.2202686
4.809755 0.1917384
4.805053 0.17276715
4.80035 0.16657286
4.795648 0.17420233
4.790945 0.1943822
4.786243 0.22369841
4.781541 0.25710113
4.776838 0.28870631
4.772136 0.31280378
4.767434 0.32490091
4.762731 0.32257623
4.758029 0.30593076
4.753327 0.27752134
4.748624 0.24180735
4.743922 0.20427812
4.73922 0.17049572
4.734517 0.14526215
4.729815 0.13202692
4.725113 0.13254578
4.72041 0.14673854
4.715708 0.17269704
4.711006 0.20684359
4.706303 0.24428742
4.701601 0.27942527
4.696898 0.30676591
4.692196 0.32185257
4.687494 0.32207028
4.682791 0.30710922
4.678089 0.27893559
4.673387 0.24126953
4.668684 0.19872457
4.663982 0.15585993
4.65928 0.11639749
4.654577 0.082770468
4.649875 0.056043891
4.645173 0.036132776
4.64047 0.022181665
4.635768 0.012966012
4.631066 0.0072166881
4.626363 0.0038246194
4.621661 0.0019299997
4.616958 0.00092735121
4.612256 0.0004242814
4.607554 0.00018483832
4.602851 7.6687733e-05
4.598149 3.0347938e-05
4.593447 1.161831e-05
4.588744 4.8040141e-06
4.584042 3.5814872e-06
4.57934 6.7626399e-06
4.574637 1.7421008e-05
4.569935 4.5112964e-05
4.565233 0.00011191717
4.56053 0.00026453071
4.555828 0.00059534046
4.551126 0.0012756207
4.546423 0.0026022432
4.541721 0.0050540768
4.537019 0.009345512
4.532316 0.016452513
4.527614 0.027575867
4.522911 0.044004175
4.518209 0.066853887
4.513507 0.096700313
4.508804 0.13316759
4.504102 0.17459857
4.4994 0.21795104
4.494697 0.25903807
4.489995 0.29314149
4.485293 0.3159005
4.48059 0.32426036
4.475888 0.31721501
4.471186 0.29612242
4.466483 0.26450246
4.461781 0.22739027
4.457079 0.19044324
4.452376 0.15903835
4.447674 0.13754244
4.442971 0.12883192
4.438269 0.13404207
4.433567 0.15248529
4.428864 0.18170252
4.424162 0.21766884
4.41946 0.25521183
4.414757 0.28867888
4.410055 0.31280511
4.405353 0.32362499
4.40065 0.31919885
4.395948 0.29993871
4.391246 0.26842337
4.386543 0.22875133
4.381841 0.18562431
4.377139 0.14342393
4.372436 0.10551604
4.367734 0.073913579
4.363032 0.049299606
4.358329 0.031311427
4.353627 0.01894209
4.348924 0.010929468
4.344222 0.0060516931
4.33952 0.003304206
4.334817 0.001976374
4.330115 0.0016663429
4.325413 0.0022733404
4.32071 0.0039939566
4.316008 0.0073294748
4.311306 0.013090538
4.306603 0.022367373
4.301901 0.036424487
4.297199 0.056485025
4.292496 0.083398227
4.287794 0.11723222
4.283092 0.15689179
4.278389 0.19990135
4.273687 0.24248974
4.268984 0.28004845
4.264282 0.30791821
4.25958 0.32232986
4.254877 0.3212406
4.250175 0.3048105
4.245473 0.27536761
4.24077 0.2368746
4.236068 0.19406978
4.231366 0.15154621
4.226663 0.11302238
4.221961 0.080961898
4.217259 0.056566073
4.212556 0.040047058
4.207854 0.031026596
4.203152 0.028905499
4.198449 0.033095214
4.193747 0.043071124
4.189045 0.058274425
4.184342 0.077939369
4.17964 0.10094555
4.174937 0.12578372
4.170235 0.15067968
4.165533 0.17385398
4.16083 0.19383094
4.156128 0.20967648
4.151426 0.22106333
4.146723 0.22813246
4.142021 0.23121163
4.137319 0.23052121
4.132616 0.22600685
4.127914 0.2173792
4.123212 0.20434114
4.118509 0.18689334
4.113807 0.1655727
4.109105 0.1415122
4.104402 0.11629279
4.0997 0.091646112
4.094997 0.069119586
4.090295 0.049815517
4.085593 0.034271449
4.08089 0.022488782
4.076188 0.014067746
4.071486 0.0083856777
4.066783 0.0047619832
4.062081 0.0025756661
4.057379 0.0013267387
4.052676 0.00065078033
4.047974 0.0003039529
4.043272 0.00013517101
4.038569 5.723492e-05
4.033867 2.3073042e-05
4.029165 8.8547105e-06
4.024462 3.2371134e-06
4.01976 1.1278241e-06
4.015058 3.7450647e-07
4.010355 1.1622615e-07
4.005653 3.4437377e-08
4.00095 8.6093442e-09
3.996248 4.3046721e-09
3.991546 0
3.986843 0
3.982141 0
3.977439 0
3.972736 0
3.968034 0
3.963332 0
3.958629 0
3.953927 0
3.949225 0
3.944522 0
3.93982 0
3.935118 0
3.930415 0
3.925713 0
3.921011 0
3.916308 0
3.911606 0
3.906903 0
3.902201 0
3.897499 0
3.892796 0
3.888094 0
3.883392 0
3.878689 0
3.873987 0
3.869285 0
3.864582 0
3.85988 0
3.855178 0
3.850475 0
3.845773 0
3.841071 0
3.836368 0
3.831666 0
3.826963 0
3.822261 0
3.817559 0
3.812856 0
3.808154 0
3.803452 0
3.798749 0
3.794047 0
3.789345 0
3.784642 0
3.77994 0
3.775238 0
3.770535 0
3.765833 0
3.761131 0
3.756428 0
3.751726 0
3.747024 0
3.742321 0
3.737619 0
3.732916 0
3.728214 0
3.723512 0
3.718809 0
3.714107 0
3.709405 0
3.704702 0
3.7 0
