# Supplementary material for: Structural motifs of gold cluster anions with 17 to 69 atoms
Source: Nat Commun. 2026 Apr 10;17:5099. doi: 10.1038/s41467-026-71649-9 (PMC13246909; doi:10.1038/s41467-026-71649-9)
Supplement: Supplementary file 5 — Source Data [file 41467_2026_71649_MOESM5_ESM.zip › SupplementaryFigure6/47_th_green.dat]

13.1 0
13.095298 0
13.090595 0
13.085893 0
13.081191 0
13.076488 0
13.071786 0
13.067084 0
13.062381 0
13.057679 0
13.052976 0
13.048274 0
13.043572 0
13.038869 0
13.034167 0
13.029465 0
13.024762 0
13.02006 0
13.015358 0
13.010655 0
13.005953 0
13.001251 0
12.996548 4.3046721e-09
12.991846 1.2914016e-08
12.987144 4.7351393e-08
12.982441 1.5927287e-07
12.977739 5.0795131e-07
12.973037 1.562596e-06
12.968334 4.5586478e-06
12.963632 1.2685869e-05
12.958929 3.3593661e-05
12.954227 8.4707338e-05
12.949525 0.00020335271
12.944822 0.00046476684
12.94012 0.0010113052
12.935418 0.0020950409
12.930715 0.0041320504
12.926013 0.0077589304
12.921311 0.013870777
12.916608 0.023608191
12.911906 0.038254949
12.907204 0.059016788
12.902501 0.086681516
12.897799 0.12121054
12.893097 0.16136795
12.888394 0.20453006
12.883692 0.24680844
12.878989 0.28354752
12.874287 0.31013779
12.869585 0.32295835
12.864882 0.32018525
12.86018 0.30221715
12.855478 0.27158132
12.850775 0.23235053
12.846073 0.18925633
12.841371 0.14676421
12.836668 0.10835598
12.831966 0.076163799
12.827264 0.050969139
12.822561 0.032473491
12.817859 0.019697616
12.813157 0.01137526
12.808454 0.0062542021
12.803752 0.0032737505
12.79905 0.0016314793
12.794347 0.00077407475
12.789645 0.00034965991
12.784942 0.00015037511
12.78024 6.1569725e-05
12.775538 2.3998547e-05
12.770835 8.9063666e-06
12.766133 3.1467153e-06
12.761431 1.0589493e-06
12.756728 3.400691e-07
12.752026 1.0331213e-07
12.747324 3.0132705e-08
12.742621 8.6093442e-09
12.737919 4.3046721e-09
12.733217 0
12.728514 0
12.723812 0
12.71911 0
12.714407 0
12.709705 0
12.705003 0
12.7003 0
12.695598 0
12.690895 0
12.686193 0
12.681491 0
12.676788 0
12.672086 0
12.667384 0
12.662681 0
12.657979 0
12.653277 0
12.648574 0
12.643872 0
12.63917 0
12.634467 0
12.629765 0
12.625063 0
12.62036 0
12.615658 0
12.610955 0
12.606253 0
12.601551 0
12.596848 0
12.592146 0
12.587444 0
12.582741 0
12.578039 0
12.573337 0
12.568634 0
12.563932 0
12.55923 0
12.554527 0
12.549825 0
12.545123 0
12.54042 0
12.535718 0
12.531016 0
12.526313 0
12.521611 0
12.516908 0
12.512206 0
12.507504 0
12.502801 0
12.498099 0
12.493397 0
12.488694 0
12.483992 0
12.47929 0
12.474587 0
12.469885 0
12.465183 0
12.46048 0
12.455778 0
12.451076 0
12.446373 0
12.441671 0
12.436968 0
12.432266 0
12.427564 0
12.422861 0
12.418159 0
12.413457 0
12.408754 0
12.404052 0
12.39935 0
12.394647 0
12.389945 0
12.385243 0
12.38054 0
12.375838 0
12.371136 0
12.366433 0
12.361731 0
12.357029 0
12.352326 0
12.347624 0
12.342921 0
12.338219 0
12.333517 0
12.328814 0
12.324112 0
12.31941 0
12.314707 0
12.310005 0
12.305303 0
12.3006 0
12.295898 0
12.291196 0
12.286493 0
12.281791 0
12.277089 0
12.272386 0
12.267684 0
12.262981 0
12.258279 0
12.253577 0
12.248874 0
12.244172 0
12.23947 0
12.234767 0
12.230065 0
12.225363 0
12.22066 0
12.215958 0
12.211256 0
12.206553 0
12.201851 0
12.197149 0
12.192446 0
12.187744 0
12.183042 0
12.178339 0
12.173637 0
12.168934 0
12.164232 0
12.15953 0
12.154827 0
12.150125 0
12.145423 0
12.14072 0
12.136018 0
12.131316 0
12.126613 0
12.121911 0
12.117209 0
12.112506 0
12.107804 0
12.103102 0
12.098399 0
12.093697 0
12.088994 0
12.084292 4.3046721e-09
12.07959 2.1523361e-08
12.074887 7.3179426e-08
12.070185 2.3675697e-07
12.065483 7.5331762e-07
12.06078 2.2771715e-06
12.056078 6.5387969e-06
12.051376 1.7877303e-05
12.046673 4.6542115e-05
12.041971 0.00011536521
12.037269 0.00027223607
12.032566 0.00061162934
12.027864 0.0013082846
12.023162 0.0026643251
12.018459 0.0051658562
12.013757 0.0095360669
12.009055 0.01675984
12.004352 0.028044525
11.99965 0.044679703
11.994947 0.067774794
11.990245 0.097891003
11.985543 0.13463914
11.98084 0.1763683
11.976138 0.22009448
11.971436 0.26178738
11.966733 0.29703965
11.962031 0.32200895
11.957329 0.33439766
11.952626 0.33417462
11.947924 0.32378501
11.943222 0.30773287
11.938519 0.29161194
11.933817 0.28083441
11.929115 0.27940487
11.924412 0.28907561
11.91971 0.30910507
11.915008 0.33665972
11.910305 0.36770567
11.905603 0.39808885
11.9009 0.42445356
11.896198 0.44472267
11.891496 0.45803979
11.886793 0.46429014
11.882091 0.46348157
11.877389 0.45530548
11.872686 0.43908877
11.867984 0.41414562
11.863282 0.38033988
11.858579 0.3385712
11.853877 0.29094172
11.849175 0.2405133
11.844472 0.19074485
11.83977 0.14482058
11.835068 0.10509655
11.830365 0.072816318
11.825663 0.048127349
11.82096 0.030326505
11.816258 0.018211217
11.811556 0.010418714
11.806853 0.0056775138
11.802151 0.0029465179
11.797449 0.001456206
11.792746 0.00068527797
11.788044 0.00030706087
11.783342 0.00013099978
11.778639 5.3214357e-05
11.773937 2.0580637e-05
11.769235 7.5762229e-06
11.764532 2.6559827e-06
11.75983 8.8676245e-07
11.755128 2.7980369e-07
11.750425 8.6093442e-08
11.745723 2.5828033e-08
11.741021 8.6093442e-09
11.736318 0
11.731616 0
11.726913 0
11.722211 0
11.717509 0
11.712806 0
11.708104 0
11.703402 0
11.698699 0
11.693997 0
11.689295 0
11.684592 0
11.67989 0
11.675188 0
11.670485 0
11.665783 0
11.661081 0
11.656378 0
11.651676 0
11.646973 0
11.642271 0
11.637569 0
11.632866 0
11.628164 0
11.623462 0
11.618759 0
11.614057 0
11.609355 4.3046721e-09
11.604652 1.2914016e-08
11.59995 4.7351393e-08
11.595248 1.6357754e-07
11.590545 5.2947467e-07
11.585843 1.6271661e-06
11.581141 4.739444e-06
11.576438 1.3163687e-05
11.571736 3.4803274e-05
11.567034 8.7600077e-05
11.562331 0.00020990442
11.557629 0.00047886033
11.552926 0.0010400604
11.548224 0.0021506658
11.543522 0.004233998
11.538819 0.0079358266
11.534117 0.014161153
11.529415 0.024058657
11.524712 0.038914636
11.52001 0.059927828
11.515308 0.087867298
11.510605 0.12266664
11.505903 0.16306403
11.501201 0.20643432
11.496498 0.24894774
11.491796 0.28611578
11.487094 0.31366126
11.482391 0.32851815
11.477689 0.32968288
11.472986 0.31864606
11.468284 0.29923864
11.463582 0.27689457
11.458879 0.25750276
11.454177 0.24613713
11.449475 0.24598343
11.444772 0.25772703
11.44007 0.27954851
11.435368 0.30772396
11.430665 0.33767378
11.425963 0.36517861
11.421261 0.38742275
11.416558 0.40356349
11.411856 0.41466723
11.407154 0.42306364
11.402451 0.43137047
11.397749 0.44154861
11.393047 0.45430788
11.388344 0.46901494
11.383642 0.48403654
11.378939 0.4972912
11.374237 0.5067538
11.369535 0.51076073
11.364832 0.50812557
11.36013 0.49819491
11.355428 0.48098098
11.350725 0.45740497
11.346023 0.4295429
11.341321 0.40067909
11.336618 0.37500114
11.331916 0.35690723
11.327214 0.3500729
11.322511 0.35655112
11.317809 0.37619444
11.313107 0.40658404
11.308404 0.44348012
11.303702 0.48164508
11.298999 0.51580407
11.294297 0.54151981
11.289595 0.55584421
11.284892 0.55771032
11.28019 0.54808671
11.275488 0.52991148
11.270785 0.50778046
11.266083 0.48733863
11.261381 0.47436232
11.256678 0.47362868
11.251976 0.48780292
11.247274 0.51666054
11.242571 0.55693923
11.237869 0.60296515
11.233167 0.64796306
11.228464 0.6857212
11.223762 0.71213459
11.21906 0.7261591
11.214357 0.72988115
11.209655 0.72768995
11.204952 0.72482944
11.20025 0.72579864
11.195548 0.7330915
11.190845 0.74661845
11.186143 0.76389711
11.181441 0.7808461
11.176738 0.7928592
11.172036 0.79582436
11.167334 0.78686106
11.162631 0.76470807
11.157929 0.72981944
11.153227 0.68426813
11.148524 0.63151815
11.143822 0.57605786
11.13912 0.52285311
11.134417 0.47661782
11.129715 0.44100084
11.125013 0.41789317
11.12031 0.40709934
11.115608 0.40654365
11.110905 0.41301067
11.106203 0.42321479
11.101501 0.43485113
11.096798 0.44727244
11.092096 0.46157448
11.087394 0.48009874
11.082691 0.50557304
11.077989 0.54021377
11.073287 0.58507176
11.068584 0.63975344
11.063882 0.70247975
11.05918 0.7703428
11.054477 0.83962189
11.049775 0.90609627
11.045073 0.96537491
11.04037 1.0132905
11.035668 1.0463645
11.030965 1.062277
11.026263 1.0602277
11.021561 1.0410863
11.016858 1.007298
11.012156 0.96258607
11.007454 0.9115312
11.002751 0.85909533
10.998049 0.81011001
10.993347 0.76872164
10.988644 0.73780559
10.983942 0.7184309
10.97924 0.70953194
10.974537 0.70796578
10.969835 0.70906597
10.965133 0.70765472
10.96043 0.69930069
10.955728 0.68148575
10.951026 0.65433159
10.946323 0.62065159
10.941621 0.58530054
10.936918 0.55401831
10.932216 0.53212036
10.927514 0.52341569
10.922811 0.52962135
10.918109 0.55033852
10.913407 0.58344945
10.908704 0.62567879
10.904002 0.67308627
10.8993 0.72139538
10.894597 0.76622739
10.889895 0.80339869
10.885193 0.82939578
10.88049 0.84199335
10.875788 0.8408216
10.871086 0.82762632
10.866383 0.80604571
10.861681 0.78091269
10.856978 0.75727701
10.852276 0.73943007
10.847574 0.73017408
10.842871 0.7304502
10.838169 0.7393152
10.833467 0.75419691
10.828764 0.77136765
10.824062 0.78660256
10.81936 0.79597764
10.814657 0.79669743
10.809955 0.7877645
10.805253 0.77028246
10.80055 0.74726278
10.795848 0.72296506
10.791146 0.70196574
10.786443 0.68823618
10.781741 0.68447344
10.777039 0.69179347
10.772336 0.70974439
10.767634 0.73650906
10.762931 0.76917522
10.758229 0.80402707
10.753527 0.83688784
10.748824 0.86356053
10.744122 0.88036446
10.73942 0.88468761
10.734717 0.87542333
10.730015 0.85316854
10.725313 0.82012133
10.72061 0.77969544
10.715908 0.73593422
10.711206 0.69284441
10.706503 0.6537835
10.701801 0.62102759
10.697099 0.59561434
10.692396 0.57748939
10.687694 0.56589479
10.682991 0.55985703
10.678289 0.55860314
10.673587 0.56177823
10.668884 0.56943559
10.664182 0.58186737
10.65948 0.59938561
10.654777 0.62213511
10.650075 0.64995506
10.645373 0.68225912
10.64067 0.7179119
10.635968 0.75513203
10.631266 0.79150044
10.626563 0.82415113
10.621861 0.85015646
10.617159 0.86702522
10.612456 0.8731623
10.607754 0.86813471
10.603052 0.85265207
10.598349 0.82826977
10.593647 0.79691574
10.588944 0.76039747
10.584242 0.72005148
10.57954 0.67665597
10.574837 0.63064818
10.570135 0.58258638
10.565433 0.53369745
10.56073 0.48629152
10.556028 0.44383674
10.551326 0.41058136
10.546623 0.39076307
10.541921 0.38760161
10.537219 0.40236919
10.532516 0.43383362
10.527814 0.47826884
10.523112 0.53006195
10.518409 0.58277174
10.513707 0.63036634
10.509005 0.66832312
10.504302 0.69432316
10.4996 0.70839528
10.494897 0.71252332
10.490195 0.70987624
10.485493 0.70390861
10.48079 0.69758488
10.476088 0.69290711
10.471386 0.69080591
10.466683 0.69133516
10.461981 0.69403638
10.457279 0.69832451
10.452576 0.70378381
10.447874 0.710321
10.443172 0.71817474
10.438469 0.7278114
10.433767 0.73974832
10.429065 0.75434507
10.424362 0.7716021
10.41966 0.791007
10.414957 0.81147182
10.410255 0.83140084
10.405553 0.84890918
10.40085 0.86217089
10.396148 0.86982009
10.391446 0.87128385
10.386743 0.86691915
10.382041 0.85787922
10.377339 0.84573269
10.372636 0.83196571
10.367934 0.81755849
10.363232 0.80281037
10.358529 0.78749136
10.353827 0.77126293
10.349125 0.75419333
10.344422 0.73714501
10.33972 0.72185367
10.335018 0.71063522
10.330315 0.70580007
10.325613 0.70896723
10.32091 0.72050897
10.316208 0.73930838
10.311506 0.76290285
10.306803 0.7879659
10.302101 0.81099306
10.297399 0.82902762
10.292696 0.8402771
10.287994 0.84450634
10.283292 0.84312773
10.278589 0.83894514
10.273887 0.83556187
10.269185 0.83654565
10.264482 0.84453591
10.25978 0.86053862
10.255078 0.88363302
10.250375 0.91119746
10.245673 0.93958462
10.24097 0.96501657
10.236268 0.98440462
10.231566 0.99586073
10.226863 0.99882176
10.222161 0.99387253
10.217459 0.98244481
10.212756 0.96655092
10.208054 0.94860985
10.203352 0.93131286
10.198649 0.91742379
10.193947 0.90944397
10.189245 0.90916712
10.184542 0.91724751
10.17984 0.93294883
10.175138 0.95420817
10.170435 0.97805313
10.165733 1.0012908
10.161031 1.0212892
10.156328 1.0366307
10.151626 1.0474424
10.146923 1.0553026
10.142221 1.0627464
10.137519 1.072519
10.132816 1.0867974
10.128114 1.1066022
10.123412 1.1315468
10.118709 1.1599559
10.114007 1.1892733
10.109305 1.2166117
10.104602 1.2392932
10.0999 1.2552666
10.095198 1.2633503
10.090495 1.2633066
10.085793 1.2557786
10.081091 1.2421347
10.076388 1.2242569
10.071686 1.2043034
10.066983 1.184465
10.062281 1.166728
10.057579 1.1526487
10.052876 1.1431442
10.048174 1.1383194
10.043472 1.1373762
10.038769 1.1386724
10.034067 1.1399936
10.029365 1.1390408
10.024662 1.1340507
10.01996 1.1243701
10.015258 1.1107736
10.010555 1.0953649
10.005853 1.0810364
10.001151 1.0706253
9.996448 1.0660269
9.991746 1.0675573
9.987044 1.0737816
9.982341 1.0818702
9.977639 1.0883725
9.972936 1.0901628
9.968234 1.0852594
9.963532 1.0732638
9.958829 1.0552941
9.954127 1.0334518
9.949425 1.0100196
9.944722 0.98668243
9.94002 0.96405986
9.935318 0.94173849
9.930615 0.91881325
9.925913 0.89474784
9.921211 0.87021512
9.916508 0.84754345
9.911806 0.83050479
9.907104 0.82341174
9.902401 0.82976361
9.897699 0.8508897
9.892996 0.88508925
9.888294 0.92762931
9.883592 0.97167863
9.878889 1.0099326
9.874187 1.0364449
9.869485 1.048114
9.864782 1.0453975
9.86008 1.0320864
9.855378 1.0142676
9.850675 0.99882256
9.845973 0.9918948
9.841271 0.99769618
9.836568 1.017865
9.831866 1.0514121
9.827164 1.0951554
9.822461 1.1444783
9.817759 1.1942329
9.813057 1.2396223
9.808354 1.2769159
9.803652 1.3038801
9.798949 1.3198598
9.794247 1.3255336
9.789545 1.322459
9.784842 1.3125826
9.78014 1.2978832
9.775438 1.2802285
9.770735 1.2614092
9.766033 1.243221
9.761331 1.2274453
9.756628 1.2156482
9.751926 1.2088269
9.747224 1.2070407
9.742521 1.2091999
9.737819 1.213146
9.733117 1.2160527
9.728414 1.2150526
9.723712 1.207908
9.71901 1.1935207
9.714307 1.1721252
9.709605 1.1451116
9.704902 1.1145441
9.7002 1.0825336
9.695498 1.0506701
9.690795 1.019703
9.686093 0.98958046
9.681391 0.95984139
9.676688 0.93022826
9.671986 0.90128887
9.667284 0.87471222
9.662581 0.85321152
9.657879 0.8399221
9.653177 0.8374726
9.648474 0.84703723
9.643772 0.86771662
9.63907 0.89649457
9.634367 0.92881376
9.629665 0.95958749
9.624962 0.98431299
9.62026 0.99993561
9.615558 1.0052292
9.610855 1.0006488
9.606153 0.98779162
9.601451 0.96870997
9.596748 0.94532218
9.592046 0.91909039
9.587344 0.89101317
9.582641 0.86186224
9.577939 0.83251096
9.573237 0.80417472
9.568534 0.7784177
9.563832 0.75686736
9.55913 0.74069532
9.554427 0.73003214
9.549725 0.72354148
9.545023 0.71835683
9.54032 0.71048136
9.535618 0.69560181
9.530915 0.67012465
9.526213 0.63215956
9.521511 0.58217785
9.516808 0.52315801
9.512106 0.46016501
9.507404 0.39945013
9.502701 0.34726859
9.497999 0.30866974
9.493297 0.28651662
9.488594 0.28094572
9.483892 0.2893937
9.47919 0.30720649
9.474487 0.32871635
9.469785 0.34854818
9.465083 0.36282894
9.46038 0.36996735
9.455678 0.37076774
9.450975 0.36783376
9.446273 0.3644482
9.441571 0.3633019
9.436868 0.36550915
9.432166 0.37025372
9.427464 0.37518491
9.422761 0.377408
9.418059 0.37469357
9.413357 0.36644851
9.408654 0.35408089
9.403952 0.34061394
9.39925 0.32967825
9.394547 0.3242329
9.389845 0.32546028
9.385143 0.33221445
9.38044 0.34121044
9.375738 0.34788998
9.371036 0.34767843
9.366333 0.33723247
9.361631 0.31530424
9.356928 0.28299991
9.352226 0.2434256
9.347524 0.20090798
9.342821 0.16008095
9.338119 0.12511349
9.333417 0.099240655
9.328714 0.084608563
9.324012 0.082320961
9.31931 0.092528161
9.314607 0.11443716
9.309905 0.14621984
9.305203 0.18490447
9.3005 0.22640223
9.295798 0.26580917
9.291096 0.29803319
9.286393 0.31865896
9.281691 0.32484094
9.276988 0.31596479
9.272286 0.29386782
9.267584 0.26254316
9.262881 0.22740997
9.258179 0.19434812
9.253477 0.16872542
9.248774 0.15459536
9.244072 0.15415356
9.23937 0.16746816
9.234667 0.19247161
9.229965 0.22521349
9.225263 0.2603863
9.22056 0.29211227
9.215858 0.31490761
9.211156 0.3246504
9.206453 0.31932292
9.201751 0.29932294
9.197049 0.26724875
9.192346 0.22722105
9.187644 0.1839448
9.182941 0.1417779
9.178239 0.10404008
9.173537 0.072687617
9.168834 0.048349659
9.164132 0.030622176
9.15943 0.018473948
9.154727 0.01063533
9.150025 0.0058908189
9.145323 0.0032533636
9.14062 0.0020405523
9.135918 0.0018927471
9.131216 0.0027730784
9.126513 0.0049757533
9.121811 0.0091496107
9.117109 0.016322744
9.112406 0.027896182
9.107704 0.045565019
9.103002 0.071130316
9.098299 0.10618941
9.093597 0.15173431
9.088894 0.20773722
9.084192 0.27283886
9.07949 0.34425877
9.074787 0.41800453
9.070085 0.48937637
9.065383 0.55366877
9.06068 0.60689845
9.055978 0.64636788
9.051276 0.67091803
9.046573 0.68082117
9.041871 0.67738271
9.037169 0.66241884
9.032466 0.63781503
9.027764 0.6053303
9.023062 0.56670043
9.018359 0.52395065
9.013657 0.47971527
9.008954 0.43733346
9.004252 0.40057149
8.99955 0.37298388
8.994847 0.35710234
8.990145 0.35374924
8.985443 0.36175725
8.98074 0.37823661
8.976038 0.39932096
8.971336 0.42113312
8.966633 0.44062848
8.961931 0.45603764
8.957229 0.46681429
8.952526 0.47321317
8.947824 0.47576965
8.943122 0.47495436
8.938419 0.47113654
8.933717 0.46478648
8.929015 0.45669599
8.924312 0.44798285
8.91961 0.43977949
8.914907 0.43271204
8.910205 0.42643636
8.905503 0.41951884
8.9008 0.40981351
8.896098 0.39525896
8.891396 0.37481236
8.886693 0.34915135
8.881991 0.32084574
8.877289 0.29389146
8.872586 0.27272535
8.867884 0.26101257
8.863182 0.26056647
8.858479 0.27071532
8.853777 0.28830034
8.849075 0.30831584
8.844372 0.32503204
8.83967 0.33331333
8.834967 0.32979418
8.830265 0.31361975
8.825563 0.28658776
8.82086 0.25270132
8.816158 0.21729768
8.811456 0.18600019
8.806753 0.16373157
8.802051 0.15394852
8.797349 0.15816279
8.792646 0.17575125
8.787944 0.2040447
8.783242 0.23870123
8.778539 0.27437165
8.773837 0.30562002
8.769135 0.32797209
8.764432 0.33887001
8.75973 0.33826871
8.755028 0.32866025
8.750325 0.3144554
8.745623 0.30084273
8.74092 0.29241533
8.736218 0.29194155
8.731516 0.29962826
8.726813 0.31309028
8.722111 0.32804071
8.717409 0.33951137
8.712706 0.34326212
8.708004 0.33698734
8.703302 0.32099156
8.698599 0.29816513
8.693897 0.27328996
8.689195 0.25188356
8.684492 0.23889492
8.67979 0.23758084
8.675088 0.24882557
8.670385 0.27104958
8.665683 0.30071161
8.66098 0.33326579
8.656278 0.36431749
8.651576 0.39065827
8.646873 0.41088598
8.642171 0.42544143
8.637469 0.43609021
8.632766 0.44507635
8.628064 0.45428605
8.623362 0.4647298
8.618659 0.47648817
8.613957 0.48904884
8.609255 0.50179703
8.604552 0.51438616
8.59985 0.52681766
8.595148 0.53923174
8.590445 0.55155735
8.585743 0.56321986
8.581041 0.57305165
8.576338 0.57944422
8.571636 0.58068671
8.566933 0.57539181
8.562231 0.56290998
8.557529 0.54364378
8.552826 0.51917725
8.548124 0.49214034
8.543422 0.4657682
8.538719 0.44320681
8.534017 0.42673644
8.529315 0.41717177
8.524612 0.41368618
8.51991 0.41417603
8.515208 0.41606943
8.510505 0.41728881
8.505803 0.41699409
8.501101 0.41581508
8.496398 0.41549737
8.491696 0.41813851
8.486993 0.4253621
8.482291 0.43778486
8.477589 0.45497538
8.472886 0.47586168
8.468184 0.49933788
8.463482 0.52474729
8.458779 0.55200831
8.454077 0.58134623
8.449375 0.612794
8.444672 0.64572787
8.43997 0.67867031
8.435268 0.70945304
8.430565 0.73566811
8.425863 0.75522699
8.421161 0.76683533
8.416458 0.77026008
8.411756 0.76636405
8.407054 0.7569564
8.402351 0.74452984
8.397649 0.73193586
8.392946 0.72202117
8.388244 0.717242
8.383542 0.71929434
8.378839 0.72882889
8.374137 0.74532941
8.369435 0.76720401
8.364732 0.79207918
8.36003 0.8172233
8.355328 0.83999234
8.350625 0.8581973
8.345923 0.87033362
8.341221 0.87566266
8.336518 0.87417338
8.331816 0.86646932
8.327114 0.8536227
8.322411 0.83702494
8.317709 0.81824816
8.313007 0.79892171
8.308304 0.78062211
8.303602 0.76477425
8.298899 0.75256036
8.294197 0.74483104
8.289495 0.74200923
8.284792 0.74398189
8.28009 0.74999356
8.275388 0.75858806
8.270685 0.76767427
8.265983 0.77479059
8.261281 0.77759129
8.256578 0.77448289
8.251876 0.76523697
8.247174 0.75135262
8.242471 0.73597887
8.237769 0.72333821
8.233067 0.71777159
8.228364 0.72267867
8.223662 0.73968454
8.218959 0.76829534
8.214257 0.8061356
8.209555 0.84965897
8.204852 0.89507127
8.20015 0.93915711
8.195448 0.97976544
8.190745 1.015852
8.186043 1.0471377
8.181341 1.0735656
8.176638 1.0947902
8.171936 1.1099004
8.167234 1.1174812
8.162531 1.1159925
8.157829 1.104325
8.153127 1.0823323
8.148424 1.0511435
8.143722 1.0131373
8.13902 0.9715713
8.134317 0.92997084
8.129615 0.89145104
8.124912 0.85816217
8.12021 0.83100647
8.115508 0.80969453
8.110805 0.79311346
8.106103 0.77989089
8.101401 0.768981
8.096698 0.76008844
8.091996 0.75379049
8.087294 0.75131104
8.082591 0.7540167
8.077889 0.76280815
8.073187 0.77762791
8.068484 0.79727487
8.063782 0.81961102
8.05908 0.84210609
8.054377 0.86254386
8.049675 0.87965714
8.044972 0.89348357
8.04027 0.90532528
8.035568 0.91731633
8.030865 0.93171501
8.026163 0.95011776
8.021461 0.97282209
8.016758 0.99854025
8.012056 1.0245802
8.007354 1.0474781
8.002651 1.0639196
7.997949 1.0716778
7.993247 1.0702712
7.988544 1.0611238
7.983842 1.0471738
7.97914 1.0320528
7.974437 1.0190922
7.969735 1.010457
7.965033 1.0066478
7.96033 1.0064933
7.955628 1.0076115
7.950925 1.0071909
7.946223 1.0028662
7.941521 0.99344064
7.936818 0.97925197
7.932116 0.96207013
7.927414 0.94455492
7.922711 0.92943893
7.918009 0.91870492
7.913307 0.91304357
7.908604 0.91178867
7.903902 0.91335058
7.8992 0.91597036
7.894497 0.91848131
7.889795 0.92075715
7.885093 0.92365555
7.88039 0.92847894
7.875688 0.93617835
7.870985 0.94663469
7.866283 0.95832614
7.861581 0.96854662
7.856878 0.97413973
7.852176 0.97252762
7.847474 0.96270441
7.842771 0.9458604
7.838069 0.92540725
7.833367 0.90635476
7.828664 0.89419196
7.823962 0.89358257
7.81926 0.90724158
7.814557 0.93529438
7.809855 0.9752602
7.805153 1.0226088
7.80045 1.0716865
7.795748 1.116743
7.791046 1.1528241
7.786343 1.1763913
7.781641 1.1856462
7.776938 1.180612
7.772236 1.1630458
7.767534 1.1362178
7.762831 1.1045379
7.758129 1.0729836
7.753427 1.0463207
7.748724 1.0282008
7.744022 1.0203383
7.73932 1.0220237
7.734617 1.0301921
7.729915 1.0401062
7.725213 1.0465112
7.72051 1.044942
7.715808 1.0328068
7.711106 1.0099489
7.706403 0.97857564
7.701701 0.94264794
7.696998 0.90697569
7.692296 0.87630039
7.687594 0.85458041
7.682891 0.84456742
7.678189 0.84764115
7.673487 0.86380391
7.668784 0.89174036
7.664082 0.92890182
7.65938 0.97163853
7.654677 1.0154426
7.649975 1.0553617
7.645273 1.0866028
7.64057 1.1052806
7.635868 1.1091928
7.631166 1.0984472
7.626463 1.0757399
7.621761 1.0461181
7.617059 1.0161666
7.612356 0.99271999
7.607654 0.98137467
7.602951 0.98519647
7.598249 1.0040104
7.593547 1.034514
7.588844 1.0712004
7.584142 1.1078101
7.57944 1.1388554
7.574737 1.1607504
7.570035 1.1722424
7.565333 1.1741051
7.56063 1.1683143
7.555928 1.1570774
7.551226 1.1420771
7.546523 1.1241452
7.541821 1.1033788
7.537119 1.0795414
7.532416 1.0525317
7.527714 1.0227395
7.523012 0.99121341
7.518309 0.95965433
7.513607 0.93029025
7.508904 0.90566711
7.504202 0.88835462
7.4995 0.88055476
7.494797 0.8836441
7.490095 0.89775598
7.485393 0.92156527
7.48069 0.95242082
7.475988 0.98686319
7.471286 1.0214052
7.466583 1.0533186
7.461881 1.0811374
7.457179 1.1046896
7.452476 1.1246583
7.447774 1.1418769
7.443072 1.1566693
7.438369 1.168522
7.433667 1.1762258
7.428964 1.1784172
7.424262 1.1742856
7.41956 1.1641483
7.414857 1.1496538
7.410155 1.1335276
7.405453 1.118944
7.40075 1.1087358
7.396048 1.104693
7.391346 1.1071474
7.386643 1.1149345
7.381941 1.1257008
7.377239 1.1364414
7.372536 1.1441143
7.367834 1.1461972
7.363132 1.1410902
7.358429 1.1283182
7.353727 1.108517
7.349025 1.0832153
7.344322 1.0544538
7.33962 1.0243171
7.334917 0.99448969
7.330215 0.96595838
7.325513 0.93895591
7.32081 0.91316339
7.316108 0.88809985
7.311406 0.86355726
7.306703 0.83992688
7.302001 0.81831369
7.297299 0.80042252
7.292596 0.78827943
7.287894 0.78388967
7.283192 0.78892178
7.278489 0.8044676
7.273787 0.83089015
7.269085 0.86775373
7.264382 0.91382958
7.25968 0.96716831
7.254977 1.0252187
7.250275 1.0849589
7.245573 1.1430117
7.24087 1.1957472
7.236168 1.2394254
7.231466 1.2704528
7.226763 1.2857981
7.222061 1.2835313
7.217359 1.2633484
7.212656 1.2268917
7.207954 1.1777044
7.203252 1.1207688
7.198549 1.061723
7.193847 1.0059609
7.189145 0.95784618
7.184442 0.92021479
7.17974 0.89422894
7.175038 0.87954053
7.170335 0.87465732
7.165633 0.87739453
7.16093 0.88532053
7.156228 0.89614314
7.151526 0.90800857
7.146823 0.91969211
7.142121 0.93065728
7.137419 0.94096247
7.132716 0.9510194
7.128014 0.96125263
7.123312 0.97176021
7.118609 0.98209979
7.113907 0.99129892
7.109205 0.99811106
7.104502 1.0014375
7.0998 1.0007583
7.095098 0.99640189
7.090395 0.98954343
7.085693 0.98193008
7.08099 0.97543229
7.076288 0.97157614
7.071586 0.97119952
7.066883 0.97431254
7.062181 0.98016427
7.057479 0.98745655
7.052776 0.99462048
7.048074 1.0000822
7.043372 1.0024787
7.038669 1.0008207
7.033967 0.99462364
7.029265 0.98402142
7.024562 0.96985222
7.01986 0.95366599
7.015158 0.93758324
7.010455 0.92395598
7.005753 0.91485104
7.001051 0.91147163
6.996348 0.91370775
6.991646 0.92000933
6.986943 0.92768726
6.982241 0.93359185
6.977539 0.93496351
6.972836 0.93017183
6.968134 0.91909709
6.963432 0.90304551
6.958729 0.88426087
6.954027 0.86522525
6.949325 0.84798318
6.944622 0.83368022
6.93992 0.8224146
6.935218 0.81340431
6.930515 0.80539977
6.925813 0.79722676
6.921111 0.78832092
6.916408 0.77911116
6.911706 0.77113208
6.907004 0.76680439
6.902301 0.7689127
6.897599 0.77990888
6.892896 0.80123625
6.888194 0.83287361
6.883492 0.87322853
6.878789 0.91939393
6.874087 0.96766725
6.869385 1.0141662
6.864682 1.0553796
6.85998 1.088552
6.855278 1.1118834
6.850575 1.1245841
6.845873 1.1268457
6.841171 1.1197646
6.836468 1.1052195
6.831766 1.085672
6.827064 1.0638635
6.822361 1.0424179
6.817659 1.0234149
6.812956 1.0080442
6.808254 0.99646183
6.803552 0.98792224
6.798849 0.98117602
6.794147 0.97502333
6.789445 0.96884838
6.784742 0.9629528
6.78004 0.95856339
6.775338 0.95748863
6.770635 0.96150538
6.765933 0.97163995
6.761231 0.98754859
6.756528 1.0071926
6.751826 1.0269445
6.747124 1.0421613
6.742421 1.0481338
6.737719 1.041201
6.733017 1.0197467
6.728314 0.9847927
6.723612 0.94000022
6.718909 0.8910465
6.714207 0.84452688
6.709505 0.80667096
6.704802 0.78221247
6.7001 0.77369227
6.695398 0.78132512
6.690695 0.80337798
6.685993 0.83685812
6.681291 0.87824615
6.676588 0.92404653
6.671886 0.97104278
6.667184 1.0162849
6.662481 1.0569492
6.657779 1.0902563
6.653077 1.1135962
6.648374 1.1249045
6.643672 1.1231943
6.638969 1.1090328
6.634267 1.0847146
6.629565 1.0539614
6.624862 1.0211514
6.62016 0.9902922
6.615458 0.96408946
6.610755 0.9434565
6.606053 0.9276457
6.601351 0.91492449
6.596648 0.90349351
6.591946 0.89225973
6.587244 0.8811727
6.582541 0.87105538
6.577839 0.86309567
6.573137 0.85829487
6.568434 0.85714135
6.563732 0.85961924
6.55903 0.86546734
6.554327 0.87447388
6.549625 0.88658913
6.544922 0.90175292
6.54022 0.91950126
6.535518 0.93855106
6.530815 0.95659927
6.526113 0.97049966
6.521411 0.97683212
6.516708 0.97272254
6.512006 0.9566673
6.507304 0.92910078
6.502601 0.89251705
6.497899 0.85108867
6.493197 0.80987308
6.488494 0.77381599
6.483792 0.74681567
6.47909 0.73108421
6.474387 0.72694183
6.469685 0.73304205
6.464982 0.74690126
6.46028 0.76554053
6.455578 0.78605739
6.450875 0.80601556
6.446173 0.82362975
6.441471 0.83779198
6.436768 0.84801222
6.432066 0.85433331
6.427364 0.8572446
6.422661 0.85758476
6.417959 0.85640484
6.413257 0.85476802
6.408554 0.85349019
6.403852 0.85286759
6.39915 0.85247657
6.394447 0.85114364
6.389745 0.84715198
6.385043 0.83867445
6.38034 0.82432559
6.375638 0.8036531
6.370935 0.77738384
6.366233 0.74731727
6.361531 0.71589195
6.356828 0.68557832
6.352126 0.65831118
6.347424 0.63513968
6.342721 0.61616602
6.338019 0.60072738
6.333317 0.58770983
6.328614 0.57588884
6.323912 0.56424069
6.31921 0.55221008
6.314507 0.53991678
6.309805 0.52824788
6.305103 0.51875851
6.3004 0.51333634
6.295698 0.51367578
6.290995 0.52071245
6.286293 0.53421948
6.281591 0.55272673
6.276888 0.57380477
6.272186 0.59461739
6.267484 0.61255576
6.262781 0.625759
6.258079 0.63338932
6.253377 0.6356255
6.248674 0.63342422
6.243972 0.62815242
6.23927 0.6212096
6.234567 0.61374137
6.229865 0.60650125
6.225163 0.59985867
6.22046 0.5938997
6.215758 0.58854537
6.211056 0.58363128
6.206353 0.5789357
6.201651 0.57418027
6.196948 0.5690316
6.192246 0.56310823
6.187544 0.5559742
6.182841 0.5471097
6.178139 0.53589315
6.173437 0.52167156
6.168734 0.50398969
6.164032 0.48297364
6.15933 0.45974907
6.154627 0.43668862
6.149925 0.41729034
6.145223 0.40560671
6.14052 0.40532588
6.135818 0.41876962
6.131116 0.44613638
6.126413 0.4852532
6.121711 0.53193285
6.117009 0.58083371
6.112306 0.62656611
6.107604 0.66473073
6.102901 0.69262237
6.098199 0.70945753
6.093497 0.71613578
6.088794 0.71467139
6.084092 0.70749879
6.07939 0.69685004
6.074687 0.68434142
6.069985 0.67082005
6.065283 0.65644617
6.06058 0.6409405
6.055878 0.62391045
6.051176 0.60516645
6.046473 0.58494107
6.041771 0.56393242
6.037069 0.54312985
6.032366 0.52345505
6.027664 0.50534634
6.022961 0.48848028
6.018259 0.47181032
6.013557 0.45398678
6.008854 0.4340481
6.004152 0.41211959
5.99945 0.38980841
5.994747 0.37007731
5.990045 0.35657885
5.985343 0.35265
5.98064 0.36030585
5.975938 0.37957175
5.971236 0.40836201
5.966533 0.44291172
5.961831 0.47858623
5.957129 0.51080062
5.952426 0.53580411
5.947724 0.55118832
5.943022 0.55609795
5.938319 0.55119642
5.933617 0.5384449
5.928914 0.52072122
5.924212 0.50128789
5.91951 0.48315474
5.914807 0.46845966
5.910105 0.45805413
5.905403 0.45146448
5.9007 0.44727992
5.895998 0.44383733
5.891296 0.43992258
5.886593 0.43517694
5.881891 0.4300196
5.877189 0.42512181
5.872486 0.42068843
5.867784 0.41590551
5.863082 0.40884476
5.858379 0.39690889
5.853677 0.37765608
5.848974 0.34967466
5.844272 0.31316355
5.83957 0.2700069
5.834867 0.22334118
5.830165 0.17680035
5.825463 0.13371404
5.82076 0.096504167
5.816058 0.066412662
5.811356 0.043557673
5.806653 0.027216784
5.801951 0.016198253
5.797249 0.009181151
5.792546 0.004955715
5.787844 0.0025481377
5.783142 0.0012507182
5.778439 0.00059343349
5.773737 0.00029164584
5.769035 0.00019475198
5.764332 0.00025001105
5.75963 0.00048780114
5.754927 0.0010302243
5.750225 0.0021219063
5.745523 0.0041780114
5.74082 0.0078375079
5.736118 0.013999147
5.731416 0.023806645
5.726713 0.038544361
5.722011 0.059413958
5.717309 0.087192847
5.712606 0.12182541
5.707904 0.16205395
5.703202 0.20523245
5.698499 0.24745551
5.693797 0.28406185
5.689095 0.31045124
5.684392 0.32302683
5.67969 0.31999895
5.674987 0.30180297
5.670285 0.27099682
5.665583 0.23167178
5.66088 0.18856414
5.656178 0.14613435
5.651476 0.10785909
5.646773 0.075880573
5.642071 0.051027118
5.637369 0.033114035
5.632666 0.021383863
5.627964 0.01495171
5.623262 0.013161638
5.618559 0.015805516
5.613857 0.023186979
5.609155 0.036027445
5.604452 0.055218965
5.59975 0.081445774
5.595048 0.11473106
5.590345 0.15401198
5.585643 0.19688203
5.58094 0.23963681
5.576238 0.27769813
5.571536 0.30637793
5.566833 0.32181409
5.562131 0.32182156
5.557429 0.30639913
5.552726 0.27772961
5.548024 0.23967299
5.543322 0.19691476
5.538619 0.154028
5.533917 0.11470527
5.529215 0.081325975
5.524512 0.054895589
5.51981 0.035278316
5.515108 0.021584427
5.510405 0.012572901
5.505703 0.0069725658
5.501001 0.00368139
5.496298 0.0018505183
5.491596 0.00088560019
5.486893 0.00040349844
5.482191 0.00017502797
5.477489 7.2284054e-05
5.472786 2.8419445e-05
5.468084 1.0636845e-05
5.463382 3.7924161e-06
5.458679 1.287097e-06
5.453977 4.1755319e-07
5.449275 1.2914016e-07
5.444572 3.8742049e-08
5.43987 8.6093442e-09
5.435168 4.3046721e-09
5.430465 0
5.425763 0
5.421061 0
5.416358 4.3046721e-09
5.411656 8.6093442e-09
5.406953 3.0132705e-08
5.402251 1.0331213e-07
5.397549 3.3145975e-07
5.392846 1.0331213e-06
5.388144 3.0520125e-06
5.383442 8.5792115e-06
5.378739 2.2982644e-05
5.374037 5.8646853e-05
5.369335 0.00014257935
5.364632 0.00033022862
5.35993 0.00072868198
5.355228 0.0015318864
5.350525 0.0030682584
5.345823 0.0058552021
5.341121 0.010645902
5.336418 0.018442563
5.331716 0.03044141
5.327014 0.04787615
5.322311 0.071744773
5.317609 0.10244318
5.312906 0.1393806
5.308204 0.1806975
5.303502 0.22322148
5.298799 0.26275848
5.294097 0.29472479
5.289395 0.31500492
5.284692 0.32081871
5.27999 0.31134648
5.275288 0.28791862
5.270585 0.25370906
5.265883 0.21303005
5.261181 0.17044412
5.256478 0.12994407
5.251776 0.094397499
5.247074 0.065341625
5.242371 0.043096319
5.237669 0.027083641
5.232966 0.01621774
5.228264 0.0092536933
5.223562 0.0050331948
5.218859 0.0026150797
5.214157 0.0013125763
5.209455 0.00067351761
5.204752 0.00043854708
5.20005 0.00050320325
5.195348 0.00089946984
5.190645 0.0018030162
5.185943 0.0035645311
5.181241 0.006754814
5.176538 0.012202742
5.171836 0.02099389
5.167134 0.03439043
5.162431 0.053638483
5.157729 0.079653885
5.153027 0.11262348
5.148324 0.15161534
5.143622 0.19433523
5.138919 0.2371693
5.134217 0.27559658
5.129515 0.30494394
5.124812 0.32132747
5.12011 0.32253184
5.115408 0.30857103
5.110705 0.28176304
5.106003 0.24630656
5.101301 0.20750223
5.096598 0.17085169
5.091896 0.14125883
5.087194 0.12246737
5.082491 0.11675057
5.077789 0.12478368
5.073087 0.14561613
5.068384 0.1767119
5.063682 0.21410167
5.058979 0.25273256
5.054277 0.28707513
5.049575 0.31195227
5.044872 0.32343691
5.04017 0.31958552
5.035468 0.3007832
5.030765 0.26958068
5.026063 0.23006392
5.021361 0.18694493
5.016658 0.14463624
5.011956 0.10654688
5.007254 0.074735324
5.002551 0.049925768
4.997849 0.03179142
4.993147 0.019363026
4.988444 0.011433429
4.983742 0.0068773766
4.97904 0.0048610424
4.974337 0.0049553749
4.969635 0.0071817987
4.964932 0.01201022
4.96023 0.020308332
4.955528 0.033220545
4.950825 0.051948172
4.946123 0.077419558
4.941421 0.10988023
4.936718 0.14848931
4.932016 0.19105447
4.927314 0.23404568
4.922611 0.27297583
4.917909 0.30312906
4.913207 0.32048721
4.908504 0.32260686
4.903802 0.30918348
4.8991 0.28212328
4.894397 0.24509933
4.889695 0.20273468
4.884992 0.1596631
4.88029 0.11972921
4.875588 0.085510146
4.870885 0.05821419
4.866183 0.037893973
4.861481 0.023843562
4.856778 0.015040498
4.852076 0.010529745
4.847374 0.009696614
4.842671 0.012415423
4.837969 0.019077411
4.833267 0.030499768
4.828564 0.047711733
4.823862 0.071620273
4.81916 0.10258706
4.814457 0.13999555
4.809755 0.18193328
4.805053 0.22513046
4.80035 0.26525659
4.795648 0.29758022
4.790945 0.31786819
4.786243 0.32329253
4.781541 0.31307764
4.776838 0.28868416
4.772136 0.25347118
4.767434 0.21194801
4.762731 0.16885173
4.758029 0.12831992
4.753327 0.093364855
4.748624 0.065732614
4.743922 0.046101669
4.73922 0.034485761
4.734517 0.030673845
4.729815 0.034558799
4.725113 0.046257133
4.72041 0.065986082
4.715708 0.093731975
4.711006 0.12880821
4.706303 0.16945201
4.701601 0.21262806
4.696898 0.25417442
4.692196 0.28933522
4.687494 0.3135948
4.682791 0.32360436
4.678089 0.3179297
4.673387 0.29738345
4.668684 0.26483214
4.663982 0.22453938
4.65928 0.18125175
4.654577 0.13929635
4.649875 0.10192133
4.645173 0.070999983
4.64047 0.047088972
4.635768 0.029733636
4.631066 0.01787494
4.626363 0.010230789
4.621661 0.0055749679
4.616958 0.0028923393
4.612256 0.0014287852
4.607554 0.00067241561
4.602851 0.00030262706
4.598149 0.00013356967
4.593447 6.682573e-05
4.588744 5.8986922e-05
4.584042 0.00010468532
4.57934 0.00023435496
4.574637 0.00052650875
4.569935 0.0011353099
4.565233 0.0023335154
4.56053 0.0045671968
4.555828 0.00851075
4.551126 0.015099266
4.546423 0.025504201
4.541721 0.04101433
4.537019 0.062795325
4.532316 0.091534944
4.527614 0.12703236
4.522911 0.1678455
4.518209 0.21114117
4.513507 0.25287389
4.508804 0.28833871
4.504102 0.31301835
4.4994 0.32352251
4.494697 0.31835165
4.489995 0.29824806
4.485293 0.26602115
4.48059 0.22590357
4.475888 0.18264169
4.471186 0.14058929
4.466483 0.10303893
4.461781 0.071916413
4.457079 0.047834214
4.452376 0.030401187
4.447674 0.018646406
4.442971 0.011431944
4.438269 0.0077782282
4.433567 0.0070772856
4.428864 0.0092020115
4.424162 0.01452702
4.41946 0.023865279
4.414757 0.038309119
4.410055 0.058960676
4.405353 0.086556917
4.40065 0.12103851
4.395948 0.16116534
4.391246 0.20431867
4.386543 0.24662088
4.381841 0.28343397
4.377139 0.31017927
4.372436 0.32329527
4.367734 0.32107332
4.363032 0.30412501
4.358329 0.27534319
4.353627 0.23937859
4.348924 0.20179863
4.344222 0.16816338
4.33952 0.1432264
4.334817 0.13037236
4.330115 0.13129763
4.325413 0.1458794
4.32071 0.17218497
4.316008 0.20662503
4.311306 0.24430314
4.306603 0.27961145
4.301901 0.30705425
4.297199 0.32217313
4.292496 0.32235785
4.287794 0.30731201
4.283092 0.27902296
4.278389 0.24123545
4.273687 0.19858561
4.268984 0.15564813
4.264282 0.11615083
4.25958 0.082523905
4.254877 0.055823203
4.250175 0.035952299
4.245473 0.022045255
4.24077 0.012870044
4.236068 0.0071535428
4.231366 0.0037856363
4.226663 0.0019073615
4.221961 0.00091496666
4.217259 0.00041789326
4.212556 0.00018176908
4.207854 7.542216e-05
4.203152 3.025754e-05
4.198449 1.2922626e-05
4.193747 9.0225927e-06
4.189045 1.4868337e-05
4.184342 3.4910891e-05
4.17964 8.3837794e-05
4.174937 0.00019355097
4.170235 0.00042596452
4.165533 0.00089275886
4.16083 0.0017817339
4.156128 0.0033862875
4.151426 0.0061295302
4.146723 0.010568706
4.142021 0.017362327
4.137319 0.027184857
4.132616 0.040586386
4.127914 0.0578164
4.123212 0.078656587
4.118509 0.10232461
4.113807 0.12750618
4.109105 0.15253869
4.104402 0.17571333
4.0997 0.19560586
4.094997 0.21131897
4.090295 0.22254283
4.085593 0.22941205
4.08089 0.2322276
4.076188 0.23117628
4.071486 0.22618345
4.066783 0.2169705
4.062081 0.20328923
4.057379 0.18521928
4.052676 0.16338599
4.047974 0.13899502
4.043272 0.1136644
4.038569 0.089119472
4.033867 0.066864033
4.029165 0.047935042
4.024462 0.032801576
4.01976 0.021408546
4.015058 0.013319732
4.010355 0.0078968392
4.005653 0.0044600923
4.00095 0.0023992994
3.996248 0.0012291862
3.991546 0.00059965804
3.986843 0.00027855533
3.982141 0.00012320402
3.977439 5.1884213e-05
3.972736 2.080448e-05
3.968034 7.94212e-06
3.963332 2.8841303e-06
3.958629 9.9868393e-07
3.953927 3.2715508e-07
3.949225 1.0331213e-07
3.944522 3.0132705e-08
3.93982 8.6093442e-09
3.935118 4.3046721e-09
3.930415 0
3.925713 0
3.921011 0
3.916308 0
3.911606 0
3.906903 0
3.902201 0
3.897499 0
3.892796 0
3.888094 0
3.883392 0
3.878689 0
3.873987 0
3.869285 0
3.864582 0
3.85988 0
3.855178 0
3.850475 0
3.845773 0
3.841071 0
3.836368 0
3.831666 0
3.826963 0
3.822261 0
3.817559 0
3.812856 0
3.808154 0
3.803452 0
3.798749 0
3.794047 0
3.789345 0
3.784642 0
3.77994 0
3.775238 0
3.770535 0
3.765833 0
3.761131 0
3.756428 0
3.751726 0
3.747024 0
3.742321 0
3.737619 0
3.732916 0
3.728214 0
3.723512 0
3.718809 0
3.714107 0
3.709405 0
3.704702 0
3.7 0
