# Supplementary material for: Structural motifs of gold cluster anions with 17 to 69 atoms
Source: Nat Commun. 2026 Apr 10;17:5099. doi: 10.1038/s41467-026-71649-9 (PMC13246909; doi:10.1038/s41467-026-71649-9)
Supplement: Supplementary file 5 — Source Data [file 41467_2026_71649_MOESM5_ESM.zip › SupplementaryFigure6/47_th_red.dat]

13.1 0
13.095298 0
13.090595 0
13.085893 0
13.081191 0
13.076488 0
13.071786 0
13.067084 0
13.062381 0
13.057679 0
13.052976 0
13.048274 0
13.043572 0
13.038869 0
13.034167 0
13.029465 0
13.024762 0
13.02006 0
13.015358 0
13.010655 0
13.005953 0
13.001251 0
12.996548 0
12.991846 0
12.987144 0
12.982441 0
12.977739 4.3046721e-09
12.973037 1.2914016e-08
12.968334 3.8742049e-08
12.963632 1.3774951e-07
12.958929 4.476859e-07
12.954227 1.3861044e-06
12.949525 4.0765245e-06
12.944822 1.1398772e-05
12.94012 3.0343634e-05
12.935418 7.692449e-05
12.930715 0.00018564759
12.926013 0.00042654996
12.921311 0.00093308072
12.916608 0.0019432323
12.911906 0.0038529312
12.907204 0.007273075
12.902501 0.013070879
12.897799 0.02236411
12.893097 0.036429954
12.888394 0.056497035
12.883692 0.083416663
12.878989 0.11725734
12.874287 0.15692329
12.869585 0.19993777
12.864882 0.24252827
12.86018 0.28008509
12.855478 0.30794824
12.850775 0.32234841
12.846073 0.32124284
12.841371 0.30479053
12.836668 0.27531481
12.831966 0.23676515
12.827264 0.19385012
12.822561 0.15110348
12.817859 0.11213546
12.813157 0.079226698
12.808454 0.05329178
12.803752 0.034127858
12.79905 0.020807403
12.794347 0.012077773
12.789645 0.0066744587
12.784942 0.0035116008
12.78024 0.0017589536
12.775538 0.00083880841
12.770835 0.00038083004
12.766133 0.00016461066
12.761431 6.7742625e-05
12.756728 2.6538303e-05
12.752026 9.9007458e-06
12.747324 3.5169171e-06
12.742621 1.1880895e-06
12.737919 3.8311582e-07
12.733217 1.1622615e-07
12.728514 3.4437377e-08
12.723812 8.6093442e-09
12.71911 4.3046721e-09
12.714407 0
12.709705 0
12.705003 0
12.7003 0
12.695598 0
12.690895 0
12.686193 0
12.681491 0
12.676788 0
12.672086 0
12.667384 0
12.662681 0
12.657979 0
12.653277 0
12.648574 0
12.643872 0
12.63917 0
12.634467 0
12.629765 0
12.625063 0
12.62036 0
12.615658 0
12.610955 0
12.606253 0
12.601551 0
12.596848 0
12.592146 0
12.587444 0
12.582741 0
12.578039 0
12.573337 0
12.568634 0
12.563932 0
12.55923 0
12.554527 0
12.549825 0
12.545123 0
12.54042 0
12.535718 0
12.531016 0
12.526313 0
12.521611 0
12.516908 0
12.512206 0
12.507504 0
12.502801 0
12.498099 0
12.493397 0
12.488694 0
12.483992 0
12.47929 0
12.474587 0
12.469885 0
12.465183 0
12.46048 0
12.455778 0
12.451076 0
12.446373 0
12.441671 0
12.436968 0
12.432266 0
12.427564 0
12.422861 0
12.418159 0
12.413457 0
12.408754 0
12.404052 0
12.39935 0
12.394647 0
12.389945 0
12.385243 0
12.38054 0
12.375838 0
12.371136 0
12.366433 0
12.361731 0
12.357029 0
12.352326 0
12.347624 0
12.342921 0
12.338219 0
12.333517 0
12.328814 0
12.324112 0
12.31941 0
12.314707 0
12.310005 0
12.305303 0
12.3006 0
12.295898 0
12.291196 0
12.286493 0
12.281791 0
12.277089 0
12.272386 0
12.267684 0
12.262981 0
12.258279 0
12.253577 0
12.248874 0
12.244172 0
12.23947 0
12.234767 0
12.230065 0
12.225363 0
12.22066 0
12.215958 0
12.211256 0
12.206553 0
12.201851 0
12.197149 0
12.192446 0
12.187744 0
12.183042 0
12.178339 0
12.173637 0
12.168934 0
12.164232 0
12.15953 0
12.154827 0
12.150125 0
12.145423 0
12.14072 0
12.136018 0
12.131316 0
12.126613 0
12.121911 0
12.117209 0
12.112506 0
12.107804 0
12.103102 0
12.098399 0
12.093697 0
12.088994 0
12.084292 0
12.07959 0
12.074887 4.3046721e-09
12.070185 1.2914016e-08
12.065483 4.3046721e-08
12.06078 1.4205418e-07
12.056078 4.6490459e-07
12.051376 1.4291511e-06
12.046673 4.1927506e-06
12.041971 1.1713013e-05
12.037269 3.1144303e-05
12.032566 7.8848679e-05
12.027864 0.00019005988
12.023162 0.00043618381
12.018459 0.00095310175
12.013757 0.0019829859
12.009055 0.0039285212
12.004352 0.0074113712
11.99965 0.013315995
11.994947 0.022788689
11.990245 0.037156117
11.985543 0.057735519
11.98084 0.085537076
11.976138 0.12090572
11.971436 0.16320148
11.966733 0.21064826
11.962031 0.26046466
11.957329 0.30931323
11.952626 0.35398558
11.947924 0.39212571
11.943222 0.42274334
11.938519 0.44632231
11.933817 0.46447523
11.929115 0.47927367
11.924412 0.49250727
11.91971 0.5051325
11.915008 0.51706327
11.910305 0.52729353
11.905603 0.53421656
11.9009 0.5359774
11.896198 0.53076053
11.891496 0.51701313
11.886793 0.4936622
11.882091 0.46036314
11.877389 0.41774222
11.872686 0.36752724
11.867984 0.31245632
11.863282 0.25592555
11.858579 0.20144486
11.853877 0.15205542
11.849175 0.10987887
11.844472 0.075912341
11.83977 0.050089474
11.835068 0.03154075
11.830365 0.018942085
11.825663 0.010844696
11.82096 0.0059168923
11.816258 0.0030757227
11.811556 0.0015229887
11.806853 0.00071826037
11.802151 0.00032259213
11.797449 0.00013797335
11.792746 5.6188885e-05
11.788044 2.179025e-05
11.783342 8.0454322e-06
11.778639 2.8281696e-06
11.773937 9.4702786e-07
11.769235 3.0132705e-07
11.764532 9.0398114e-08
11.75983 2.5828033e-08
11.755128 8.6093442e-09
11.750425 0
11.745723 0
11.741021 0
11.736318 0
11.731616 0
11.726913 0
11.722211 0
11.717509 0
11.712806 0
11.708104 0
11.703402 0
11.698699 0
11.693997 0
11.689295 0
11.684592 0
11.67989 0
11.675188 0
11.670485 0
11.665783 0
11.661081 0
11.656378 0
11.651676 0
11.646973 0
11.642271 0
11.637569 0
11.632866 0
11.628164 0
11.623462 0
11.618759 0
11.614057 0
11.609355 0
11.604652 0
11.59995 0
11.595248 0
11.590545 4.3046721e-09
11.585843 2.1523361e-08
11.581141 7.7484098e-08
11.576438 2.62585e-07
11.571736 8.2649704e-07
11.567034 2.4881005e-06
11.562331 7.115623e-06
11.557629 1.9388243e-05
11.552926 5.027857e-05
11.548224 0.00012414244
11.543522 0.00029180942
11.538819 0.00065304889
11.534117 0.0013913819
11.529415 0.002822341
11.524712 0.0054504553
11.52001 0.01002113
11.515308 0.017541328
11.510605 0.029232852
11.505903 0.046381589
11.501201 0.070063351
11.496498 0.1007666
11.491796 0.13798781
11.487094 0.1799274
11.482391 0.22343455
11.477689 0.26431403
11.472986 0.2980116
11.468284 0.32056246
11.463582 0.32956902
11.458879 0.32492386
11.454177 0.30904098
11.449475 0.28649324
11.444772 0.26312594
11.44007 0.24486537
11.435368 0.23651806
11.430665 0.2408477
11.425963 0.2581362
11.421261 0.28631322
11.416558 0.32160053
11.411856 0.35949217
11.407154 0.39580375
11.402451 0.4275057
11.397749 0.45312554
11.393047 0.47265207
11.388344 0.4870502
11.383642 0.49762319
11.378939 0.50547944
11.374237 0.51126601
11.369535 0.51517516
11.364832 0.5171037
11.36013 0.51681449
11.355428 0.51402046
11.350725 0.50842188
11.346023 0.49979162
11.341321 0.48817208
11.336618 0.47413985
11.331916 0.45899045
11.327214 0.44467746
11.322511 0.43343962
11.317809 0.42721868
11.313107 0.42711188
11.308404 0.43312464
11.303702 0.4443632
11.298999 0.45959086
11.294297 0.4778766
11.289595 0.49899881
11.284892 0.52337251
11.28019 0.55150162
11.275488 0.58320545
11.270785 0.61700843
11.266083 0.65004261
11.261381 0.67860529
11.256678 0.69923012
11.251976 0.7098921
11.247274 0.71087805
11.242571 0.70495261
11.237869 0.69669811
11.233167 0.6912098
11.228464 0.69256781
11.223762 0.70259361
11.21906 0.72029737
11.214357 0.74217326
11.209655 0.76320079
11.204952 0.77817955
11.20025 0.78295169
11.195548 0.7751714
11.190845 0.75450548
11.186143 0.72238458
11.181441 0.68156141
11.176738 0.63571616
11.172036 0.58920587
11.167334 0.54687499
11.162631 0.51373606
11.157929 0.49435957
11.153227 0.4919725
11.148524 0.50747785
11.143822 0.53876123
11.13912 0.58065701
11.134417 0.62577864
11.129715 0.66612744
11.125013 0.69508958
11.12031 0.70923693
11.115608 0.70935102
11.110905 0.70030373
11.106203 0.68978271
11.101501 0.68621745
11.096798 0.69651059
11.092096 0.72422521
11.087394 0.7687168
11.082691 0.82539624
11.077989 0.88697559
11.073287 0.94528613
11.068584 0.99313472
11.063882 1.0256997
11.05918 1.0411368
11.054477 1.0403148
11.049775 1.02586
11.045073 1.0008868
11.04037 0.96786701
11.035668 0.92801999
11.030965 0.88140104
11.026263 0.82760562
11.021561 0.76677535
11.016858 0.70048216
11.012156 0.63211763
11.007454 0.56660527
11.002751 0.50950972
10.998049 0.46584159
10.993347 0.43896509
10.988644 0.42997036
10.983942 0.43769198
10.97924 0.45930874
10.974537 0.49124525
10.969835 0.53000035
10.965133 0.57259343
10.96043 0.6165228
10.955728 0.6593791
10.951026 0.69843481
10.946323 0.73054595
10.941621 0.75254238
10.936918 0.76202089
10.932216 0.75822372
10.927514 0.74260214
10.922811 0.71877614
10.918109 0.69185278
10.913407 0.66733185
10.908704 0.64997931
10.904002 0.64302087
10.8993 0.64783112
10.894597 0.66407108
10.889895 0.69007566
10.885193 0.72327439
10.88049 0.76052467
10.875788 0.79836703
10.871086 0.83328669
10.866383 0.86204769
10.861681 0.88207844
10.856978 0.8918
10.852276 0.89076302
10.847574 0.87951567
10.842871 0.85923292
10.838169 0.83124092
10.833467 0.79661918
10.828764 0.7560383
10.824062 0.70990487
10.81936 0.65877069
10.814657 0.60385943
10.809955 0.5475044
10.805253 0.49329973
10.80055 0.44584592
10.795848 0.4101011
10.791146 0.39048677
10.786443 0.38999128
10.781741 0.40952508
10.777039 0.44770261
10.772336 0.50108592
10.767634 0.56478186
10.762931 0.63319579
10.758229 0.70074038
10.753527 0.76236956
10.748824 0.81390856
10.744122 0.85222915
10.73942 0.87533999
10.734717 0.88243354
10.730015 0.87388633
10.725313 0.85118872
10.72061 0.81679411
10.715908 0.77390811
10.711206 0.72625326
10.706503 0.6778299
10.701801 0.6326636
10.697099 0.59451878
10.692396 0.56658599
10.687694 0.55120266
10.682991 0.54969711
10.678289 0.56241476
10.673587 0.58889317
10.668884 0.62805217
10.664182 0.67823023
10.65948 0.73697467
10.654777 0.80065721
10.650075 0.86415428
10.645373 0.92090017
10.64067 0.96353239
10.635968 0.98512548
10.631266 0.98074755
10.626563 0.94889035
10.621861 0.89230283
10.617159 0.81790925
10.612456 0.7357555
10.607754 0.65720378
10.603052 0.59279682
10.598349 0.55028716
10.593647 0.5332711
10.588944 0.5407125
10.584242 0.56743306
10.57954 0.60543038
10.574837 0.64570271
10.570135 0.68014874
10.565433 0.70310107
10.56073 0.71215768
10.556028 0.70817765
10.551326 0.69454865
10.546623 0.67603241
10.541921 0.65757425
10.537219 0.6433941
10.532516 0.63649708
10.527814 0.63854213
10.523112 0.64989037
10.518409 0.66967151
10.513707 0.69583226
10.509005 0.72527032
10.504302 0.7542084
10.4996 0.77887558
10.494897 0.79637684
10.490195 0.80545563
10.485493 0.80680494
10.48079 0.8027131
10.476088 0.79609701
10.471386 0.78925663
10.466683 0.78284016
10.461981 0.77545856
10.457279 0.76414379
10.452576 0.74551075
10.447874 0.71720054
10.443172 0.67906772
10.438469 0.63366919
10.433767 0.58587112
10.429065 0.54170772
10.424362 0.50687996
10.41966 0.48538456
10.414957 0.47868782
10.410255 0.48564708
10.405553 0.50312296
10.40085 0.52701819
10.396148 0.5533919
10.391446 0.57934371
10.386743 0.60349601
10.382041 0.62605159
10.377339 0.64850536
10.372636 0.67312462
10.367934 0.70230443
10.363232 0.73789549
10.358529 0.78061269
10.353827 0.82965232
10.349125 0.8826396
10.344422 0.93596744
10.33972 0.98547968
10.335018 1.0273355
10.330315 1.0588221
10.325613 1.0788917
10.32091 1.0882878
10.316208 1.0892524
10.311506 1.0849294
10.306803 1.0786434
10.302101 1.0732378
10.297399 1.0706013
10.292696 1.0714362
10.287994 1.0752541
10.283292 1.0805516
10.278589 1.0851107
10.273887 1.086381
10.269185 1.0819109
10.264482 1.069792
10.25978 1.0490648
10.255078 1.0200245
10.250375 0.98435953
10.245673 0.94506821
10.24097 0.90612849
10.236268 0.87193903
10.231566 0.84660259
10.226863 0.83317746
10.222161 0.83305845
10.217459 0.84564565
10.212756 0.86840464
10.208054 0.89732409
10.203352 0.92766915
10.198649 0.95485163
10.193947 0.97522059
10.189245 0.98662045
10.184542 0.98864306
10.17984 0.98257716
10.175138 0.9711065
10.170435 0.95782104
10.165733 0.94660151
10.161031 0.94094127
10.156328 0.94329343
10.151626 0.95456561
10.146923 0.97389857
10.142221 0.99882773
10.137519 1.0258317
10.132816 1.0511491
10.128114 1.0716502
10.123412 1.0855294
10.118709 1.0926535
10.114007 1.0945151
10.109305 1.0938521
10.104602 1.0940442
10.0999 1.0983993
10.095198 1.1094194
10.090495 1.1281289
10.085793 1.1535803
10.081091 1.1826764
10.076388 1.2104332
10.071686 1.2307204
10.066983 1.2373778
10.062281 1.2254784
10.057579 1.1924504
10.052876 1.1388115
10.048174 1.0683765
10.043472 0.98792754
10.038769 0.90642392
10.034067 0.8338684
10.029365 0.7799609
10.024662 0.75269177
10.01996 0.75706852
10.015258 0.79420739
10.010555 0.86100982
10.005853 0.95055155
10.001151 1.0531478
9.996448 1.1578758
9.991746 1.2542105
9.987044 1.3334137
9.982341 1.3894231
9.977639 1.4191685
9.972936 1.4224188
9.968234 1.4013713
9.963532 1.3601881
9.958829 1.3045808
9.954127 1.2414073
9.949425 1.178138
9.944722 1.1220512
9.94002 1.0791288
9.935318 1.0528189
9.930615 1.043008
9.925913 1.0456129
9.921211 1.0531025
9.916508 1.0559926
9.911806 1.0450364
9.907104 1.0135583
9.902401 0.95928981
9.897699 0.88518414
9.892996 0.79898368
9.888294 0.71166852
9.883592 0.63521314
9.878889 0.58022669
9.874187 0.55402758
9.869485 0.5595405
9.864782 0.59516843
9.86008 0.65555379
9.855378 0.73295587
9.850675 0.8188705
9.845973 0.90551595
9.841271 0.9869005
9.836568 1.0593377
9.831866 1.1214338
9.827164 1.1736823
9.822461 1.2178349
9.817759 1.256191
9.813057 1.2908977
9.808354 1.3233379
9.803652 1.3536945
9.798949 1.3808035
9.794247 1.4023759
9.789545 1.4155801
9.784842 1.4178409
9.78014 1.4076252
9.775438 1.3849792
9.770735 1.3516835
9.766033 1.3110269
9.761331 1.2673052
9.756628 1.2251729
9.751926 1.1889421
9.747224 1.1618835
9.742521 1.1456034
9.737819 1.1396239
9.733117 1.1413418
9.728414 1.1465058
9.723712 1.1502034
9.71901 1.1481473
9.714307 1.1378807
9.709605 1.1194971
9.704902 1.0956105
9.7002 1.0705772
9.695498 1.0492414
9.690795 1.0356388
9.686093 1.032069
9.681391 1.0387706
9.676688 1.054174
9.671986 1.0754935
9.667284 1.0993432
9.662581 1.1221397
9.657879 1.1402429
9.653177 1.1499746
9.648474 1.1477536
9.643772 1.1305327
9.63907 1.0965504
9.634367 1.0461944
9.629665 0.9826208
9.624962 0.91177104
9.62026 0.84158721
9.615558 0.78050121
9.610855 0.73555867
9.606153 0.71071935
9.601451 0.70587336
9.596748 0.71691275
9.592046 0.73686453
9.587344 0.75774214
9.582641 0.77253922
9.577939 0.77676261
9.573237 0.76909082
9.568534 0.75106989
9.563832 0.72608553
9.55913 0.69804946
9.554427 0.67024402
9.549725 0.64461501
9.545023 0.62158507
9.54032 0.6002892
9.535618 0.57906568
9.530915 0.55605625
9.526213 0.52981519
9.521511 0.49984383
9.516808 0.46694496
9.512106 0.43327124
9.507404 0.40197586
9.502701 0.37648321
9.497999 0.35955003
9.493297 0.35241007
9.488594 0.35431724
9.483892 0.36269171
9.47919 0.37386278
9.474487 0.3841719
9.469785 0.39104558
9.465083 0.39364252
9.46038 0.39283234
9.455678 0.39052068
9.450975 0.38859377
9.446273 0.38790855
9.441571 0.38773663
9.436868 0.38588899
9.432166 0.37947889
9.427464 0.36603607
9.422761 0.34456148
9.418059 0.31615053
9.413357 0.28398193
9.408654 0.25268965
9.403952 0.22731911
9.39925 0.21215994
9.394547 0.20974266
9.389845 0.22021535
9.385143 0.24122085
9.38044 0.26829901
9.375738 0.29574616
9.371036 0.31777368
9.366333 0.32973013
9.361631 0.32911253
9.356928 0.31612121
9.352226 0.29361518
9.347524 0.26647618
9.342821 0.2405375
9.338119 0.22133054
9.333417 0.21292374
9.328714 0.21708494
9.324012 0.23291776
9.31931 0.25703133
9.314607 0.28421121
9.309905 0.30846794
9.305203 0.32425537
9.3005 0.32759604
9.295798 0.31685554
9.291096 0.29299024
9.286393 0.25923742
9.281691 0.22037411
9.276988 0.18177808
9.272286 0.14854026
9.267584 0.12480229
9.262881 0.11336981
9.258179 0.1155448
9.253477 0.13107743
9.248774 0.15817075
9.244072 0.19355034
9.23937 0.23268009
9.234667 0.27021521
9.229965 0.30071704
9.225263 0.31953678
9.22056 0.32366469
9.215858 0.31230031
9.211156 0.286957
9.206453 0.25105533
9.201751 0.20912435
9.197049 0.16584841
9.192346 0.12522358
9.187644 0.090018713
9.182941 0.061613405
9.178239 0.040162096
9.173537 0.024956698
9.168834 0.014844907
9.164132 0.0085954401
9.15943 0.0051581637
9.154727 0.0038183819
9.150025 0.0042753788
9.145323 0.0066807779
9.14062 0.01165849
9.135918 0.0203038
9.131216 0.034135025
9.126513 0.054957292
9.121811 0.084602639
9.117109 0.12453862
9.112406 0.17538504
9.107704 0.23643262
9.103002 0.30529622
9.098299 0.37783856
9.093597 0.44845585
9.088894 0.51073213
9.084192 0.55836768
9.07949 0.58620233
9.074787 0.59111469
9.070085 0.57259786
9.065383 0.53288586
9.06068 0.47661297
9.055978 0.41010083
9.051276 0.34045304
9.046573 0.27466882
9.041871 0.21895319
9.037169 0.17831034
9.032466 0.15639099
9.027764 0.15546854
9.023062 0.17638652
9.018359 0.2183711
9.013657 0.27872303
9.008954 0.35254341
9.004252 0.43273768
8.99955 0.51052584
8.994847 0.57654679
8.990145 0.62242233
8.985443 0.64242921
8.98074 0.63481426
8.976038 0.60233907
8.971336 0.55184886
8.966633 0.49294653
8.961931 0.43610929
8.957229 0.39071852
8.952526 0.36345366
8.947824 0.35735477
8.943122 0.371657
8.938419 0.40231194
8.933717 0.44298437
8.929015 0.4862629
8.924312 0.52484399
8.91961 0.55251681
8.914907 0.56486304
8.910205 0.55966035
8.905503 0.5370192
8.9008 0.49928587
8.896098 0.45072662
8.891396 0.39699514
8.886693 0.34439835
8.881991 0.2990162
8.877289 0.26578341
8.872586 0.24768167
8.867884 0.24520279
8.863182 0.25621791
8.858479 0.27632777
8.853777 0.29967738
8.849075 0.32011058
8.844372 0.33243886
8.83967 0.33354007
8.834967 0.32301641
8.830265 0.30323752
8.825563 0.27874857
8.82086 0.25518642
8.816158 0.23796622
8.811456 0.23104482
8.806753 0.23603515
8.802051 0.25185942
8.797349 0.27501335
8.792646 0.30038921
8.787944 0.32248414
8.783242 0.33672212
8.778539 0.34056893
8.773837 0.3341475
8.769135 0.32017483
8.764432 0.30321917
8.75973 0.2884654
8.755028 0.28031895
8.750325 0.2812279
8.745623 0.29104564
8.74092 0.30711015
8.736218 0.32502022
8.731516 0.339896
8.726813 0.34777198
8.722111 0.34672626
8.717409 0.33741909
8.712706 0.32288126
8.708004 0.30761174
8.703302 0.29624735
8.698599 0.29219246
8.693897 0.29660629
8.689195 0.30803976
8.684492 0.3228252
8.67979 0.33610711
8.675088 0.34322101
8.670385 0.34103408
8.665683 0.32888121
8.66098 0.30885668
8.656278 0.28541035
8.651576 0.26438474
8.646873 0.25175712
8.642171 0.25238968
8.637469 0.26904688
8.632766 0.30184582
8.628064 0.34820043
8.623362 0.40322957
8.618659 0.46053291
8.613957 0.51319633
8.609255 0.55486771
8.604552 0.5807428
8.59985 0.5883154
8.595148 0.57777349
8.590445 0.55196179
8.585743 0.51588408
8.581041 0.4757926
8.576338 0.43800423
8.571636 0.40767639
8.566933 0.38783336
8.562231 0.3789163
8.557529 0.3790174
8.552826 0.38476602
8.548124 0.39262088
8.543422 0.40016539
8.538719 0.40697299
8.534017 0.41473136
8.529315 0.42655698
8.524612 0.4457116
8.51991 0.47414906
8.515208 0.51139502
8.510505 0.55416524
8.505803 0.59689231
8.501101 0.6330367
8.496398 0.65680256
8.491696 0.66474415
8.486993 0.65677756
8.482291 0.63629314
8.477589 0.60933901
8.472886 0.58312532
8.468184 0.56429359
8.463482 0.55744251
8.458779 0.5642931
8.454077 0.58365371
8.449375 0.61209522
8.444672 0.64505346
8.43997 0.67799981
8.435268 0.70736998
8.430565 0.73107499
8.425863 0.74857543
8.421161 0.7606194
8.416458 0.76879699
8.411756 0.77505193
8.407054 0.7812422
8.402351 0.78879047
8.397649 0.79843699
8.392946 0.81010539
8.388244 0.82290241
8.383542 0.83527131
8.378839 0.84529438
8.374137 0.85109468
8.369435 0.85124602
8.364732 0.84508741
8.36003 0.83286512
8.355328 0.8156819
8.350625 0.79528989
8.345923 0.77379758
8.341221 0.75336289
8.336518 0.73592336
8.331816 0.72298872
8.327114 0.71550115
8.322411 0.71375596
8.317709 0.71736732
8.313007 0.72526208
8.308304 0.7356958
8.303602 0.74631194
8.298899 0.75429683
8.294197 0.75669415
8.289495 0.75091153
8.284792 0.73537363
8.28009 0.71017691
8.275388 0.6775272
8.270685 0.64173923
8.265983 0.60866866
8.261281 0.58461664
8.256578 0.57494117
8.251876 0.58275493
8.247174 0.60811982
8.242471 0.64803241
8.237769 0.69725326
8.233067 0.74974431
8.228364 0.8002493
8.223662 0.84548118
8.218959 0.88451076
8.214257 0.91824571
8.209555 0.9482362
8.204852 0.97530484
8.20015 0.99856326
8.195448 1.0152227
8.190745 1.021294
8.186043 1.0129345
8.181341 0.98796502
8.176638 0.94702724
8.171936 0.89399082
8.167234 0.83547554
8.162531 0.77963807
8.157829 0.73458129
8.153127 0.70682059
8.148424 0.70017425
8.143722 0.71527609
8.13902 0.74971187
8.134317 0.79863038
8.129615 0.85562135
8.124912 0.91367806
8.12021 0.96612819
8.115508 1.0074676
8.110805 1.0340399
8.106103 1.0444809
8.101401 1.0398374
8.096698 1.0232965
8.091996 0.99954783
8.087294 0.97389769
8.082591 0.95132903
8.077889 0.9357145
8.073187 0.92933527
8.068484 0.93276192
8.063782 0.94505326
8.05908 0.96416026
8.054377 0.98740458
8.049675 1.0119295
8.044972 1.0350722
8.04027 1.0546488
8.035568 1.0691615
8.030865 1.0779233
8.026163 1.0810741
8.021461 1.0794588
8.016758 1.0743615
8.012056 1.0671467
8.007354 1.0589056
8.002651 1.0502276
7.997949 1.0411822
7.993247 1.031521
7.988544 1.0210179
7.983842 1.0098018
7.97914 0.99852849
7.974437 0.98829327
7.969735 0.98029147
7.965033 0.9753458
7.96033 0.97349703
7.955628 0.97385225
7.950925 0.9747928
7.946223 0.97448895
7.941521 0.97151817
7.936818 0.96531655
7.932116 0.95625753
7.927414 0.94532909
7.922711 0.93358637
7.918009 0.92167739
7.913307 0.90970084
7.908604 0.8974672
7.903902 0.88499511
7.8992 0.87292016
7.894497 0.86252012
7.889795 0.85526735
7.885093 0.8521023
7.88039 0.85282585
7.875688 0.85600729
7.870985 0.85957943
7.866283 0.86193892
7.861581 0.8630659
7.856878 0.86508477
7.852176 0.87187555
7.847474 0.88774495
7.842771 0.91560211
7.838069 0.95535449
7.833367 1.0032116
7.828664 1.0522581
7.823962 1.0941692
7.81926 1.1214917
7.814557 1.1297019
7.809855 1.1183507
7.805153 1.0909675
7.80045 1.0538611
7.795748 1.0143209
7.791046 0.97886091
7.786343 0.95203063
7.781641 0.93602718
7.776938 0.9310257
7.772236 0.93592263
7.767534 0.94912372
7.762831 0.96908854
7.758129 0.99450395
7.753427 1.0241266
7.748724 1.0564553
7.744022 1.0894429
7.73932 1.1204304
7.734617 1.1463978
7.729915 1.1645043
7.725213 1.1727657
7.72051 1.1706417
7.715808 1.1593048
7.711106 1.1414592
7.706403 1.1207262
7.701701 1.1007813
7.696998 1.0845208
7.692296 1.073528
7.687594 1.0679907
7.682891 1.0670392
7.678189 1.0693193
7.673487 1.0735408
7.668784 1.0787866
7.664082 1.0845031
7.65938 1.0902431
7.654677 1.0953403
7.649975 1.0987079
7.645273 1.0988819
7.64057 1.0943121
7.635868 1.0837967
7.631166 1.0668982
7.626463 1.0441908
7.621761 1.0172534
7.617059 0.9884092
7.612356 0.96028655
7.607654 0.93532178
7.602951 0.91532583
7.598249 0.90121226
7.593547 0.89293843
7.588844 0.88966038
7.584142 0.89005471
7.57944 0.89272371
7.574737 0.8965783
7.570035 0.90109125
7.565333 0.90633446
7.56063 0.91276097
7.555928 0.92076566
7.551226 0.93014731
7.546523 0.93967224
7.541821 0.94696619
7.537119 0.94889816
7.532416 0.94246089
7.527714 0.92594023
7.523012 0.8999882
7.518309 0.86816694
7.513607 0.8366616
7.508904 0.8131341
7.504202 0.80499871
7.4995 0.81761322
7.494797 0.85291011
7.490095 0.90883948
7.485393 0.97973525
7.48069 1.0574546
7.475988 1.1329616
7.471286 1.1979622
7.466583 1.2462405
7.461881 1.2744543
7.457179 1.282292
7.452476 1.2720402
7.447774 1.2477336
7.443072 1.21413
7.438369 1.1757663
7.433667 1.1362919
7.428964 1.0981802
7.424262 1.06281
7.41956 1.0308194
7.414857 1.0025855
7.410155 0.97867487
7.405453 0.9601344
7.40075 0.94854166
7.396048 0.94579188
7.391346 0.95365891
7.386643 0.97322009
7.381941 1.0042743
7.377239 1.044905
7.372536 1.0913373
7.367834 1.1382014
7.363132 1.1792347
7.358429 1.2083344
7.353727 1.2207412
7.349025 1.2140451
7.344322 1.1887097
7.33962 1.1479332
7.334917 1.0968706
7.330215 1.0414581
7.325513 0.98720295
7.32081 0.93829351
7.316108 0.89723872
7.311406 0.86504565
7.306703 0.84176756
7.302001 0.82716871
7.297299 0.82126777
7.292596 0.8246049
7.287894 0.83818134
7.283192 0.86310725
7.278489 0.90005313
7.273787 0.94864134
7.269085 1.0069431
7.264382 1.071256
7.25968 1.1363027
7.254977 1.1958993
7.250275 1.2439953
7.245573 1.2758471
7.24087 1.2890011
7.236168 1.2837974
7.231466 1.2632427
7.226763 1.2323019
7.222061 1.1968248
7.217359 1.1624064
7.212656 1.1334477
7.207954 1.1125789
7.203252 1.100488
7.198549 1.0961051
7.193847 1.0970568
7.189145 1.1002928
7.184442 1.102783
7.17974 1.1021667
7.175038 1.0972167
7.170335 1.0879907
7.165633 1.0756009
7.16093 1.0616468
7.156228 1.0474852
7.151526 1.0336066
7.146823 1.0193779
7.142121 1.0032928
7.137419 0.98366013
7.132716 0.95946624
7.128014 0.93105256
7.123312 0.90031582
7.118609 0.87034439
7.113907 0.84464763
7.109205 0.82629994
7.104502 0.81732772
7.0998 0.81852207
7.095098 0.82964474
7.090395 0.84982123
7.085693 0.87786268
7.08099 0.91234232
7.076288 0.95141865
7.071586 0.99256023
7.066883 1.032406
7.062181 1.0669542
7.057479 1.0921289
7.052776 1.1045967
7.048074 1.1025669
7.043372 1.0862836
7.038669 1.0580146
7.033967 1.0215193
7.029265 0.98117374
7.024562 0.94104462
7.01986 0.90421104
7.015158 0.87251494
7.010455 0.84674184
7.005753 0.82706111
7.001051 0.81346168
6.996348 0.80594319
6.991646 0.80435643
6.986943 0.80797858
6.982241 0.81507521
6.977539 0.82276132
6.972836 0.82738442
6.968134 0.82543477
6.963432 0.81472897
6.958729 0.79543227
6.954027 0.77047819
6.949325 0.74513007
6.944622 0.72573629
6.93992 0.71802994
6.935218 0.72549027
6.930515 0.74825899
6.925813 0.78291643
6.921111 0.82316038
6.916408 0.86119294
6.911706 0.8894705
6.907004 0.90242088
6.902301 0.8977594
6.897599 0.87711678
6.892896 0.84581757
6.888194 0.81181564
6.883492 0.78398981
6.878789 0.77018309
6.874087 0.77547269
6.869385 0.80112848
6.864682 0.84454285
6.85998 0.90013765
6.855278 0.96096249
6.850575 1.0204923
6.845873 1.0740828
6.841171 1.1196707
6.836468 1.1575648
6.831766 1.1894865
6.827064 1.2172674
6.822361 1.2417127
6.817659 1.2620569
6.812956 1.2761864
6.808254 1.2814968
6.803552 1.2760027
6.798849 1.2592353
6.794147 1.2325852
6.789445 1.1989961
6.784742 1.1621902
6.78004 1.1257591
6.775338 1.0924429
6.770635 1.0637668
6.765933 1.0400164
6.761231 1.0204103
6.756528 1.0033342
6.751826 0.98659517
6.747124 0.96775494
6.742421 0.94462404
6.737719 0.91590866
6.733017 0.88185651
6.728314 0.84464028
6.723612 0.80823394
6.718909 0.77769644
6.714207 0.75801409
6.709505 0.75285189
6.704802 0.76362377
6.7001 0.78917627
6.695398 0.82614366
6.690695 0.86978549
6.685993 0.91497322
6.681291 0.957006
6.676588 0.99208268
6.671886 1.0174487
6.667184 1.0313716
6.662481 1.0331186
6.657779 1.0230208
6.653077 1.0025823
6.648374 0.9745068
6.643672 0.94251357
6.638969 0.91089859
6.634267 0.88389851
6.629565 0.86499419
6.624862 0.85630735
6.62016 0.85821552
6.615458 0.86926112
6.610755 0.88638261
6.606053 0.90545039
6.601351 0.92204111
6.596648 0.93232962
6.591946 0.93393217
6.587244 0.92651752
6.582541 0.912026
6.577839 0.89440131
6.573137 0.87883332
6.568434 0.87062003
6.563732 0.87386661
6.55903 0.8903234
6.554327 0.91868771
6.549625 0.95462051
6.544922 0.99155353
6.54022 1.0221245
6.535518 1.0398628
6.530815 1.0406462
6.526113 1.0235132
6.521411 0.99062941
6.516708 0.94648673
6.512006 0.89664736
6.507304 0.84644938
6.502601 0.80004002
6.497899 0.75994005
6.493197 0.72714683
6.488494 0.70162831
6.483792 0.6829829
6.47909 0.67103723
6.474387 0.66620078
6.469685 0.66947281
6.464982 0.68209469
6.46028 0.70495171
6.455578 0.73792908
6.450875 0.77947081
6.446173 0.82653976
6.441471 0.87503045
6.436768 0.9205012
6.432066 0.95896034
6.427364 0.9874368
6.422661 1.0041936
6.417959 1.0086312
6.413257 1.0010643
6.408554 0.98256385
6.403852 0.95493707
6.39915 0.92075546
6.394447 0.88324925
6.389745 0.84592436
6.385043 0.81191259
6.38034 0.78324369
6.375638 0.76032498
6.370935 0.74187274
6.366233 0.72537697
6.361531 0.70797386
6.356828 0.68744065
6.352126 0.66297818
6.347424 0.6355208
6.342721 0.607478
6.338019 0.58200615
6.333317 0.56206276
6.328614 0.54955701
6.323912 0.54485797
6.31921 0.54677966
6.314507 0.55299209
6.309805 0.56068048
6.305103 0.56723954
6.3004 0.5708388
6.295698 0.57078197
6.290995 0.56764658
6.286293 0.563204
6.281591 0.56010372
6.276888 0.56131048
6.272186 0.56934337
6.267484 0.58547104
6.262781 0.60910692
6.258079 0.63765261
6.253377 0.66692344
6.248674 0.6920885
6.243972 0.70885339
6.23927 0.71450339
6.234567 0.70846529
6.229865 0.69222645
6.225163 0.66869336
6.22046 0.64127139
6.215758 0.61301668
6.211056 0.58612446
6.206353 0.56182652
6.201651 0.54057512
6.196948 0.52229081
6.192246 0.50649267
6.187544 0.49227505
6.182841 0.47825149
6.178139 0.46265437
6.173437 0.44371434
6.168734 0.4202821
6.164032 0.39248808
6.15933 0.36215996
6.154627 0.3327762
6.149925 0.30890112
6.145223 0.29524291
6.14052 0.29561601
6.135818 0.31211731
6.131116 0.34473949
6.126413 0.39148405
6.121711 0.44886566
6.117009 0.51258373
6.112306 0.57811924
6.107604 0.64110167
6.102901 0.69744241
6.098199 0.74337355
6.093497 0.77558793
6.088794 0.79160837
6.084092 0.79034887
6.07939 0.77265561
6.074687 0.74153341
6.069985 0.70183581
6.065283 0.65940177
6.06058 0.61986313
6.055878 0.58750202
6.051176 0.56452608
6.046473 0.55095809
6.041771 0.54509246
6.037069 0.54427561
6.032366 0.5457043
6.027664 0.54701498
6.022961 0.54658757
6.018259 0.54361656
6.013557 0.53804619
6.008854 0.53043159
6.004152 0.52173178
5.99945 0.51302572
5.994747 0.5051877
5.990045 0.49862357
5.985343 0.4931881
5.98064 0.48833972
5.975938 0.48346415
5.971236 0.47819098
5.966533 0.4725133
5.961831 0.46662603
5.957129 0.4605699
5.952426 0.45390615
5.947724 0.44566214
5.943022 0.43466017
5.938319 0.42013175
5.933617 0.40234055
5.928914 0.38288649
5.924212 0.36447581
5.91951 0.35016864
5.914807 0.3423526
5.910105 0.34183191
5.905403 0.34740336
5.9007 0.35611907
5.895998 0.36418077
5.891296 0.36816971
5.886593 0.36618231
5.881891 0.35846564
5.877189 0.34731772
5.872486 0.3362749
5.867784 0.32885684
5.863082 0.32729258
5.858379 0.33165535
5.853677 0.33969189
5.848974 0.34739572
5.844272 0.35012701
5.83957 0.34391027
5.834867 0.32650104
5.830165 0.29791435
5.825463 0.26030508
5.82076 0.21730728
5.816058 0.17309452
5.811356 0.13146943
5.806653 0.09522589
5.801951 0.065897014
5.797249 0.043864966
5.792546 0.028714849
5.787844 0.019683216
5.783142 0.016071399
5.778439 0.017537492
5.773737 0.024222975
5.769035 0.036698823
5.764332 0.055736008
5.75963 0.081928809
5.754927 0.11523562
5.750225 0.15454682
5.745523 0.19742231
5.74082 0.24013593
5.736118 0.27810029
5.731416 0.30663149
5.726713 0.32188399
5.722011 0.32169787
5.717309 0.30609968
5.712606 0.27729583
5.707904 0.23916054
5.703202 0.1963819
5.698499 0.153525
5.693797 0.11426743
5.689095 0.080971386
5.684392 0.054626879
5.67969 0.035087055
5.674987 0.021456221
5.670285 0.012491805
5.665583 0.0069240909
5.66088 0.0036539822
5.656178 0.0018358436
5.651476 0.00087815311
5.646773 0.00039991695
5.642071 0.0001733965
5.637369 7.1578088e-05
5.632666 2.8131032e-05
5.627964 1.0529228e-05
5.623262 3.7708928e-06
5.618559 1.3430577e-06
5.613857 6.5000549e-07
5.609155 8.8245778e-07
5.604452 2.3116089e-06
5.59975 6.5301876e-06
5.595048 1.7799819e-05
5.590345 4.6266616e-05
5.585643 0.0001145258
5.58094 0.00026994599
5.576238 0.00060589121
5.571536 0.001294953
5.566833 0.0026354666
5.562131 0.0051074375
5.557429 0.0094252216
5.552726 0.016562407
5.548024 0.027713991
5.543322 0.044158958
5.538619 0.06700127
5.533917 0.096803694
5.529215 0.13318208
5.524512 0.17447968
5.51981 0.21766534
5.515108 0.25857065
5.510405 0.29249256
5.505703 0.31506209
5.501001 0.32316422
5.496298 0.31564301
5.491596 0.29357217
5.486893 0.26000357
5.482191 0.21927514
5.477489 0.17609418
5.472786 0.13466229
5.468084 0.098060065
5.463382 0.067995998
5.458679 0.044897196
5.453977 0.02822926
5.449275 0.016901451
5.444572 0.0096358966
5.43987 0.0052312312
5.435168 0.0027043198
5.430465 0.0013312371
5.425763 0.00062401388
5.421061 0.00027853381
5.416358 0.00011838709
5.411656 4.7915305e-05
5.406953 1.8467043e-05
5.402251 6.7841632e-06
5.397549 2.389093e-06
5.392846 8.6523909e-07
5.388144 5.0364664e-07
5.383442 8.7384844e-07
5.378739 2.4192257e-06
5.374037 6.8745613e-06
5.369335 1.8733933e-05
5.364632 4.8642795e-05
5.35993 0.00012025962
5.355228 0.00028306232
5.350525 0.00063434509
5.345823 0.0013534836
5.341121 0.0027495447
5.336418 0.0053180091
5.331716 0.0097930515
5.327014 0.017169899
5.322311 0.028661454
5.317609 0.045552208
5.312906 0.068928915
5.308204 0.099305716
5.303502 0.13621592
5.298799 0.1778944
5.294097 0.22119613
5.289395 0.26186268
5.284692 0.29515528
5.27999 0.31674396
5.275288 0.32362867
5.270585 0.31482302
5.265883 0.29158612
5.261181 0.25712722
5.256478 0.21587885
5.251776 0.17256511
5.247074 0.13133386
5.242371 0.095165879
5.237669 0.065654816
5.232966 0.043125359
5.228264 0.02696992
5.223562 0.016058584
5.218859 0.009103654
5.214157 0.0049136627
5.209455 0.0025250948
5.204752 0.0012355227
5.20005 0.00057574989
5.195348 0.00025600315
5.190645 0.00011005755
5.185943 4.9856712e-05
5.181241 3.4428767e-05
5.176538 5.2504086e-05
5.171836 0.00011727218
5.167134 0.00027254601
5.162431 0.00061112138
5.157729 0.0013070534
5.153027 0.0026621728
5.148324 0.005162477
5.143622 0.0095311338
5.138919 0.016753052
5.134217 0.028035348
5.129515 0.044666358
5.124812 0.067751316
5.12011 0.097840251
5.115408 0.13451787
5.110705 0.17607797
5.106003 0.21942833
5.101301 0.26034128
5.096598 0.29407369
5.091896 0.31625141
5.087194 0.32379714
5.082491 0.3156319
5.077789 0.29293091
5.073087 0.25885258
5.068384 0.21783124
5.063682 0.17466016
5.058979 0.13363782
5.054277 0.097998069
5.049575 0.069724272
5.044872 0.049713612
5.04017 0.038158805
5.035468 0.034973881
5.030765 0.040106449
5.026063 0.053633102
5.021361 0.075607958
5.016658 0.10571242
5.011956 0.14282458
5.007254 0.18467367
5.002551 0.227749
4.997849 0.26757799
4.993147 0.2993784
4.988444 0.3189544
4.983742 0.32359848
4.97904 0.31273088
4.974337 0.2880787
4.969635 0.25334573
4.964932 0.21349004
4.96023 0.1738397
4.955528 0.13929247
4.950825 0.11376507
4.946123 0.099927647
4.941421 0.099144153
4.936718 0.11149086
4.932016 0.13575823
4.927314 0.1694303
4.922611 0.20872804
4.917909 0.24884485
4.913207 0.28446342
4.908504 0.31053381
4.903802 0.32316109
4.8991 0.32036186
4.894397 0.30245215
4.889695 0.27193333
4.884992 0.23290589
4.88029 0.19019595
4.875588 0.14845993
4.870885 0.11151134
4.866183 0.082008571
4.861481 0.06150212
4.856778 0.050721301
4.852076 0.049920568
4.847374 0.059114779
4.842671 0.078098293
4.837969 0.10623956
4.833267 0.14214242
4.828564 0.18333726
4.823862 0.22618525
4.81916 0.26612945
4.814457 0.29831629
4.809755 0.31847033
4.805053 0.32379087
4.80035 0.31360146
4.795648 0.28954883
4.790945 0.25529303
4.786243 0.2157975
4.781541 0.17644392
4.776838 0.14221639
4.772136 0.11712332
4.767434 0.10389851
4.762731 0.1039098
4.758029 0.11715642
4.753327 0.1422688
4.748624 0.17651117
4.743922 0.21587291
4.73922 0.25536795
4.734517 0.2896133
4.729815 0.3136451
4.725113 0.32380318
4.72041 0.3184387
4.715708 0.29821918
4.711006 0.26592042
4.706303 0.22576112
4.701601 0.18248086
4.696898 0.14042732
4.692196 0.10288453
4.687494 0.071764867
4.682791 0.047658101
4.678089 0.030131762
4.673387 0.018137426
4.668684 0.010394242
4.663982 0.0056714227
4.65928 0.0029469312
4.654577 0.0014601749
4.649875 0.00069538965
4.645173 0.00033293195
4.64047 0.00019635331
4.635768 0.00021192762
4.631066 0.00038834169
4.626363 0.00081920923
4.621661 0.0017081499
4.616958 0.0034128732
4.612256 0.0064990045
4.607554 0.011784556
4.602851 0.02034484
4.598149 0.033439438
4.593447 0.052326957
4.588744 0.077956716
4.584042 0.11057146
4.57934 0.14931176
4.574637 0.19195811
4.569935 0.23495266
4.565233 0.27378884
4.56053 0.3037474
4.555828 0.32082696
4.551126 0.32261949
4.546423 0.30886722
4.541721 0.2815234
4.537019 0.24429728
4.532316 0.20182931
4.527614 0.15874911
4.522911 0.11887754
4.518209 0.084751973
4.513507 0.057525615
4.508804 0.037173564
4.504102 0.022870125
4.4994 0.01339567
4.494697 0.007470018
4.489995 0.0039658901
4.485293 0.0020045696
4.48059 0.00096464688
4.475888 0.00044199512
4.471186 0.00019294401
4.466483 8.0626508e-05
4.461781 3.340856e-05
4.457079 1.7024978e-05
4.452376 1.8415387e-05
4.447674 3.8720526e-05
4.442971 9.3923641e-05
4.438269 0.00022327904
4.433567 0.00050728408
4.428864 0.0010978679
4.424162 0.0022623506
4.41946 0.0044388057
4.414757 0.0082924127
4.410055 0.014751156
4.405353 0.024988316
4.40065 0.040315036
4.395948 0.061958131
4.391246 0.090731106
4.386543 0.12665774
4.381841 0.16866106
4.377139 0.21445805
4.372436 0.26077498
4.367734 0.30390818
4.363032 0.34052082
4.358329 0.36844089
4.353627 0.38717193
4.348924 0.39789266
4.344222 0.40289588
4.33952 0.40463901
4.334817 0.40475081
4.330115 0.40337608
4.325413 0.39911751
4.32071 0.3895978
4.316008 0.37241927
4.311306 0.34614936
4.306603 0.31096961
4.301901 0.26877848
4.297199 0.22275898
4.292496 0.17661105
4.287794 0.13373459
4.283092 0.096614741
4.278389 0.066543369
4.273687 0.043673912
4.268984 0.027306141
4.264282 0.016260412
4.25958 0.0092210855
4.254877 0.0049796232
4.250175 0.0025614263
4.245473 0.0012571364
4.24077 0.00059466462
4.236068 0.00028640705
4.231366 0.00017637103
4.226663 0.00020057189
4.221961 0.00036579382
4.217259 0.00074678743
4.212556 0.0014990934
4.207854 0.0028819263
4.203152 0.0052816303
4.198449 0.0092213739
4.193747 0.01533895
4.189045 0.024315694
4.184342 0.036749356
4.17964 0.052983794
4.174937 0.072933814
4.170235 0.095964468
4.165533 0.12088601
4.16083 0.14609948
4.156128 0.16987534
4.151426 0.19068854
4.146723 0.2074951
4.142021 0.21984547
4.137319 0.2277903
4.132616 0.23162476
4.127914 0.23159237
4.123212 0.22769076
4.118509 0.21967343
4.113807 0.20724681
4.109105 0.19036689
4.104402 0.16949313
4.0997 0.14567914
4.094997 0.12045612
4.090295 0.095554134
4.085593 0.07256725
4.08089 0.052676582
4.076188 0.036507313
4.071486 0.024136098
4.066783 0.015213267
4.062081 0.0091382679
4.057379 0.0052295395
4.052676 0.0028505668
4.047974 0.0014798042
4.043272 0.00073154028
4.038569 0.00034435224
4.033867 0.00015433971
4.029165 6.5861483e-05
4.024462 2.6762146e-05
4.01976 1.0352736e-05
4.015058 3.8139395e-06
4.010355 1.338753e-06
4.005653 4.476859e-07
4.00095 1.4205418e-07
3.996248 4.3046721e-08
3.991546 1.2914016e-08
3.986843 4.3046721e-09
3.982141 0
3.977439 0
3.972736 0
3.968034 0
3.963332 0
3.958629 0
3.953927 0
3.949225 0
3.944522 0
3.93982 0
3.935118 0
3.930415 0
3.925713 0
3.921011 0
3.916308 0
3.911606 0
3.906903 0
3.902201 0
3.897499 0
3.892796 0
3.888094 0
3.883392 0
3.878689 0
3.873987 0
3.869285 0
3.864582 0
3.85988 0
3.855178 0
3.850475 0
3.845773 0
3.841071 0
3.836368 0
3.831666 0
3.826963 0
3.822261 0
3.817559 0
3.812856 0
3.808154 0
3.803452 0
3.798749 0
3.794047 0
3.789345 0
3.784642 0
3.77994 0
3.775238 0
3.770535 0
3.765833 0
3.761131 0
3.756428 0
3.751726 0
3.747024 0
3.742321 0
3.737619 0
3.732916 0
3.728214 0
3.723512 0
3.718809 0
3.714107 0
3.709405 0
3.704702 0
3.7 0
