# Supplementary material for: Structural motifs of gold cluster anions with 17 to 69 atoms
Source: Nat Commun. 2026 Apr 10;17:5099. doi: 10.1038/s41467-026-71649-9 (PMC13246909; doi:10.1038/s41467-026-71649-9)
Supplement: Supplementary file 5 — Source Data [file 41467_2026_71649_MOESM5_ESM.zip › SupplementaryFigure6/48_th_blue.dat]

13.13 0
13.125248 0
13.120495 1.062882e-08
13.115743 3.188646e-08
13.11099 1.062882e-07
13.106238 3.4543665e-07
13.101486 1.0841396e-06
13.096733 3.2152181e-06
13.091981 9.0876411e-06
13.087229 2.4440972e-05
13.082476 6.2582492e-05
13.077724 0.0001526086
13.072971 0.00035437017
13.068219 0.00078373199
13.063467 0.0016510809
13.058714 0.0033137791
13.053962 0.0063372373
13.04921 0.011549664
13.044457 0.020063354
13.039705 0.033225925
13.034952 0.052464329
13.0302 0.079002053
13.025448 0.11346752
13.020695 0.15546476
13.015943 0.20322784
13.011191 0.25350272
13.006438 0.30177278
13.001686 0.34285966
12.996933 0.37181128
12.992181 0.38487406
12.987429 0.38028859
12.982676 0.35867699
12.977924 0.32290494
12.973172 0.27746044
12.968419 0.22753408
12.963667 0.17805952
12.958914 0.13295462
12.954162 0.094710997
12.94941 0.064356129
12.944657 0.041706305
12.939905 0.02577288
12.935153 0.01518446
12.9304 0.0085277946
12.925648 0.0045645893
12.920895 0.0023282111
12.916143 0.0011314379
12.911391 0.00052378825
12.906638 0.00023096426
12.901886 9.6987983e-05
12.897134 3.8784564e-05
12.892381 1.4768745e-05
12.887629 5.3516109e-06
12.882876 1.8441003e-06
12.878124 6.0584274e-07
12.873372 1.9131876e-07
12.868619 5.845851e-08
12.863867 1.594323e-08
12.859115 5.31441e-09
12.854362 0
12.84961 0
12.844857 0
12.840105 0
12.835353 0
12.8306 0
12.825848 0
12.821096 0
12.816343 0
12.811591 0
12.806838 0
12.802086 0
12.797334 0
12.792581 0
12.787829 0
12.783077 0
12.778324 0
12.773572 0
12.768819 0
12.764067 0
12.759315 0
12.754562 0
12.74981 0
12.745058 0
12.740305 0
12.735553 0
12.7308 0
12.726048 0
12.721296 0
12.716543 0
12.711791 0
12.707039 0
12.702286 0
12.697534 0
12.692781 0
12.688029 0
12.683277 0
12.678524 0
12.673772 0
12.66902 0
12.664267 0
12.659515 0
12.654762 0
12.65001 0
12.645258 0
12.640505 0
12.635753 0
12.631001 0
12.626248 0
12.621496 0
12.616743 0
12.611991 0
12.607239 0
12.602486 0
12.597734 0
12.592981 0
12.588229 0
12.583477 0
12.578724 0
12.573972 0
12.56922 0
12.564467 0
12.559715 0
12.554962 0
12.55021 0
12.545458 0
12.540705 0
12.535953 0
12.531201 0
12.526448 0
12.521696 0
12.516943 0
12.512191 0
12.507439 0
12.502686 0
12.497934 0
12.493182 0
12.488429 0
12.483677 0
12.478924 0
12.474172 0
12.46942 0
12.464667 0
12.459915 0
12.455163 0
12.45041 0
12.445658 0
12.440905 0
12.436153 0
12.431401 0
12.426648 0
12.421896 0
12.417144 0
12.412391 0
12.407639 0
12.402886 0
12.398134 0
12.393382 0
12.388629 0
12.383877 0
12.379125 0
12.374372 0
12.36962 0
12.364867 0
12.360115 0
12.355363 0
12.35061 0
12.345858 0
12.341106 0
12.336353 0
12.331601 0
12.326848 0
12.322096 0
12.317344 5.31441e-09
12.312591 1.062882e-08
12.307839 3.720087e-08
12.303087 1.3286025e-07
12.298334 4.3046721e-07
12.293582 1.3339169e-06
12.288829 3.9220346e-06
12.284077 1.0974257e-05
12.279325 2.9245198e-05
12.274572 7.4199792e-05
12.26982 0.00017926036
12.265068 0.00041243542
12.260315 0.00090377388
12.255563 0.0018865465
12.25081 0.0037518512
12.246058 0.0071098675
12.241306 0.012840667
12.236553 0.022105357
12.231801 0.036279978
12.227049 0.056776855
12.222296 0.084739352
12.217544 0.1206371
12.212791 0.1638428
12.208039 0.21231876
12.203287 0.26255546
12.198534 0.30986652
12.193782 0.34905121
12.18903 0.37531346
12.184277 0.38521932
12.179525 0.37743102
12.174772 0.35300225
12.17002 0.31514521
12.165268 0.26854001
12.160515 0.2183904
12.155763 0.16948692
12.151011 0.12550489
12.146258 0.088663299
12.141506 0.059747201
12.136753 0.038398095
12.132001 0.023531293
12.127249 0.013748347
12.122496 0.0076568159
12.117744 0.0040641047
12.112991 0.00205555
12.108239 0.00099053162
12.103487 0.00045469561
12.098734 0.00019880145
12.093982 8.277725e-05
12.08923 3.2821796e-05
12.084477 1.238789e-05
12.079725 4.4534756e-06
12.074972 1.5252357e-06
12.07022 4.9424013e-07
12.065468 1.5411789e-07
12.060715 4.782969e-08
12.055963 1.062882e-08
12.051211 5.31441e-09
12.046458 5.31441e-09
12.041706 1.594323e-08
12.036953 5.31441e-08
12.032201 1.7537553e-07
12.027449 5.5801305e-07
12.022696 1.6952968e-06
12.017944 4.899886e-06
12.013192 1.3487973e-05
12.008439 3.5330198e-05
12.003687 8.8081031e-05
11.998934 0.00020904232
11.994182 0.00047241385
11.98943 0.0010167317
11.984677 0.0020844445
11.979925 0.0040718212
11.975173 0.0075810378
11.97042 0.013457223
11.965668 0.022784029
11.960915 0.036807322
11.956163 0.056763118
11.951411 0.083607951
11.946658 0.11768562
11.941906 0.1584051
11.937154 0.20403384
11.932401 0.25171119
11.927649 0.29774831
11.922896 0.33820607
11.918144 0.36965157
11.913392 0.38991688
11.908639 0.39865005
11.903887 0.39747833
11.899135 0.38969471
11.894382 0.37950911
11.88963 0.3710366
11.884877 0.36728237
11.880125 0.3693967
11.875373 0.37640268
11.87062 0.38546624
11.865868 0.39262608
11.861116 0.39377755
11.856363 0.38564805
11.851611 0.36652242
11.846858 0.33656259
11.842106 0.29768356
11.837354 0.25306306
11.832601 0.20644349
11.827849 0.16141493
11.823097 0.12084443
11.818344 0.086553484
11.813592 0.059264807
11.808839 0.038768392
11.804087 0.024214264
11.799335 0.014432747
11.794582 0.0082056616
11.78983 0.0044486448
11.785078 0.0023003105
11.780325 0.001137948
11.775573 0.00054887226
11.77082 0.00028480455
11.766068 0.00021921941
11.761316 0.00031963519
11.756563 0.00064060961
11.751811 0.0013395502
11.747059 0.0027141276
11.742306 0.0052553882
11.737554 0.0097028213
11.732801 0.01707681
11.728049 0.028653758
11.723297 0.045845885
11.718544 0.069959334
11.713792 0.10183556
11.70904 0.14142981
11.704287 0.18743256
11.699535 0.23707204
11.694782 0.2862251
11.69003 0.32989747
11.685278 0.36302476
11.680525 0.38142826
11.675773 0.3826822
11.671021 0.36664993
11.666268 0.33553515
11.661516 0.29344105
11.656763 0.24558013
11.652011 0.19737335
11.647259 0.1536835
11.642506 0.11834815
11.637754 0.094048274
11.633002 0.082423401
11.628249 0.084268181
11.623497 0.09964515
11.618744 0.12781926
11.613992 0.16703328
11.60924 0.21425454
11.604487 0.26508595
11.599735 0.31401474
11.594982 0.35506676
11.59023 0.38277707
11.585478 0.39323925
11.580725 0.38492586
11.575973 0.35901795
11.571221 0.31913366
11.566468 0.27054327
11.561716 0.21912118
11.556963 0.17034733
11.552211 0.12861619
11.547459 0.096971699
11.542706 0.07722527
11.537954 0.070294349
11.533202 0.076556282
11.528449 0.096051153
11.523697 0.12846134
11.518944 0.17290677
11.514192 0.22768205
11.50944 0.29009433
11.504687 0.35652543
11.499935 0.42275197
11.495183 0.48444888
11.49043 0.53772598
11.485678 0.57954111
11.480925 0.60790382
11.476173 0.62189234
11.471421 0.62159251
11.466668 0.60807658
11.461916 0.58346354
11.457164 0.55098272
11.452411 0.51487472
11.447659 0.47997099
11.442906 0.45091075
11.438154 0.43113351
11.433402 0.42194206
11.428649 0.42198088
11.423897 0.42738115
11.419145 0.43261193
11.414392 0.43182985
11.40964 0.42033589
11.404887 0.39570554
11.400135 0.35827346
11.395383 0.31088002
11.39063 0.25803078
11.385878 0.20478848
11.381126 0.15575487
11.376373 0.11440985
11.371621 0.082911131
11.366868 0.062289259
11.362116 0.052859444
11.357364 0.054637242
11.352611 0.067584649
11.347859 0.091600568
11.343107 0.12627588
11.338354 0.17052949
11.333602 0.22230218
11.328849 0.27848739
11.324097 0.33521061
11.319345 0.38844243
11.314592 0.43478506
11.30984 0.47216967
11.305088 0.50019891
11.300335 0.51998689
11.295583 0.53354856
11.29083 0.54298507
11.286078 0.54980316
11.281326 0.55463938
11.276573 0.55745813
11.271821 0.55805452
11.267069 0.55654352
11.262316 0.5535391
11.257564 0.54991305
11.252811 0.54627394
11.248059 0.54248396
11.243307 0.53753407
11.238554 0.52991806
11.233802 0.5183783
11.22905 0.50267987
11.224297 0.48402257
11.219545 0.46484725
11.214792 0.44806221
11.21004 0.43597643
11.205288 0.42935975
11.200535 0.42700226
11.195783 0.42594981
11.191031 0.42234198
11.186278 0.41257727
11.181526 0.3944459
11.176773 0.36791699
11.172021 0.33540384
11.167269 0.3014949
11.162516 0.27226792
11.157764 0.25436654
11.153012 0.25401288
11.148259 0.27608526
11.143507 0.32334564
11.138754 0.3958826
11.134002 0.49084509
11.12925 0.60255173
11.124497 0.72303625
11.119745 0.84301108
11.114992 0.9531116
11.11024 1.0451731
11.105488 1.1132491
11.100735 1.1541435
11.095983 1.1673823
11.091231 1.1547415
11.086478 1.1195798
11.081726 1.0662466
11.076973 0.99973354
11.072221 0.92556197
11.067469 0.84974801
11.062716 0.77862445
11.057964 0.71837042
11.053212 0.67426242
11.048459 0.64983838
11.043707 0.64626878
11.038954 0.66220003
11.034202 0.69418258
11.02945 0.7375827
11.024697 0.78769376
11.019945 0.84068788
11.015193 0.89411066
11.01044 0.94679487
11.005688 0.9982859
11.000935 1.0480513
10.996183 1.0948233
10.991431 1.1363653
10.986678 1.1697774
10.981926 1.1922298
10.977174 1.2018273
10.972421 1.1982458
10.967669 1.1828834
10.962916 1.1584816
10.958164 1.1284
10.953412 1.09586
10.948659 1.063446
10.943907 1.0329964
10.939155 1.005816
10.934402 0.98300455
10.92965 0.965677
10.924897 0.95494729
10.920145 0.9516906
10.915393 0.95621377
10.91064 0.96799959
10.905888 0.98564447
10.901136 1.0070164
10.896383 1.0295732
10.891631 1.0507339
10.886878 1.0682046
10.882126 1.0801959
10.877374 1.0855184
10.872621 1.0835772
10.867869 1.0742929
10.863117 1.0579815
10.858364 1.0352156
10.853612 1.0066943
10.848859 0.97315166
10.844107 0.93533819
10.839355 0.89409544
10.834602 0.85050929
10.82985 0.80608271
10.825098 0.76283104
10.820345 0.72320313
10.815593 0.68978554
10.81084 0.66484247
10.806088 0.64983981
10.801336 0.64514008
10.796583 0.65000323
10.791831 0.66289787
10.787079 0.68198345
10.782326 0.70554506
10.777574 0.73219965
10.772821 0.76082773
10.768069 0.79034525
10.763317 0.81952445
10.758564 0.84704704
10.753812 0.87183904
10.74906 0.8935649
10.744307 0.91303558
10.739555 0.93227496
10.734802 0.9541009
10.73005 0.98126988
10.725298 1.0154293
10.720545 1.0562388
10.715793 1.1010077
10.711041 1.145046
10.706288 1.18269
10.701536 1.208732
10.696783 1.2198346
10.692031 1.2155015
10.687279 1.1983138
10.682526 1.1733573
10.677774 1.1470091
10.673022 1.1254266
10.668269 1.1131513
10.663517 1.1121891
10.658764 1.1217795
10.654012 1.1388779
10.64926 1.1591861
10.644507 1.1784359
10.639755 1.1935671
10.635003 1.2034684
10.63025 1.2090601
10.625498 1.2126796
10.620745 1.2169486
10.615993 1.2234869
10.611241 1.2319189
10.606488 1.2395492
10.601736 1.2418787
10.596983 1.233848
10.592231 1.211451
10.587479 1.1732258
10.582726 1.1211557
10.577974 1.0606717
10.573222 0.99969462
10.568469 0.94692446
10.563717 0.90980834
10.558964 0.89274691
10.554212 0.89607225
10.54946 0.91613586
10.544707 0.94651358
10.539955 0.97996341
10.535203 1.0105004
10.53045 1.0349002
10.525698 1.0531504
10.520945 1.0677626
10.516193 1.0822828
10.511441 1.0996147
10.506688 1.1207922
10.501936 1.1446125
10.497184 1.1681825
10.492431 1.1880949
10.487679 1.20176
10.482926 1.208423
10.478174 1.209553
10.473422 1.2085223
10.468669 1.2097066
10.463917 1.2172816
10.459165 1.2340407
10.454412 1.2605217
10.44966 1.2946447
10.444907 1.3319415
10.440155 1.3663409
10.435403 1.3913673
10.43065 1.401522
10.425898 1.3935596
10.421146 1.3673553
10.416393 1.3261128
10.411641 1.2757977
10.406888 1.2238858
10.402136 1.1777393
10.397384 1.1430673
10.392631 1.1229283
10.387879 1.1175511
10.383127 1.1249511
10.378374 1.14202
10.373622 1.165608
10.368869 1.1931714
10.364117 1.2228099
10.359365 1.2528297
10.354612 1.281207
10.34986 1.3053537
10.345108 1.3224169
10.340355 1.3300528
10.335603 1.3273578
10.33085 1.31553
10.326098 1.2979185
10.321346 1.2793484
10.316593 1.2648802
10.311841 1.2583771
10.307089 1.2613319
10.302336 1.2723326
10.297584 1.2873581
10.292831 1.3008408
10.288079 1.3072007
10.283327 1.3024099
10.278574 1.285133
10.273822 1.2571267
10.26907 1.2228175
10.264317 1.1882271
10.259565 1.1595968
10.254812 1.1420986
10.25006 1.1389241
10.245308 1.1508708
10.240555 1.176387
10.235803 1.2119568
10.231051 1.2527118
10.226298 1.2931994
10.221546 1.3282544
10.216793 1.3538831
10.212041 1.3679978
10.207289 1.3707971
10.202536 1.3646315
10.197784 1.3533403
10.193032 1.3412273
10.188279 1.331995
10.183527 1.3279744
10.178774 1.3298741
10.174022 1.3370624
10.16927 1.3481938
10.164517 1.3618733
10.159765 1.377083
10.155013 1.3932306
10.15026 1.4098739
10.145508 1.4263196
10.140755 1.4413394
10.136003 1.4531746
10.131251 1.4598485
10.126498 1.4596629
10.121746 1.4516794
10.116993 1.4360039
10.112241 1.4137926
10.107489 1.3870032
10.102736 1.3579978
10.097984 1.3291249
10.093232 1.3023916
10.088479 1.2792969
10.083727 1.2608535
10.078974 1.2477756
10.074222 1.2407515
10.06947 1.2406685
10.064717 1.2486505
10.059965 1.2658154
10.055213 1.2927777
10.05046 1.3290487
10.045708 1.3725746
10.040955 1.419636
10.036203 1.4652231
10.031451 1.503836
10.026698 1.5305127
10.021946 1.5418181
10.017194 1.5365387
10.012441 1.5159186
10.007689 1.4833916
10.002936 1.4438847
9.998184 1.4028715
9.993432 1.3654017
9.988679 1.3353265
9.983927 1.3148584
9.979175 1.304496
9.974422 1.3032356
9.96967 1.3089529
9.964917 1.3188556
9.960165 1.3299671
9.955413 1.3396379
9.95066 1.3460539
9.945908 1.3486468
9.941156 1.3482525
9.936403 1.3468852
9.931651 1.3471098
9.926898 1.3511621
9.922146 1.3601038
9.917394 1.3733203
9.912641 1.3885619
9.907889 1.4025242
9.903137 1.411762
9.898384 1.4136178
9.893632 1.4068716
9.888879 1.391955
9.884127 1.3707589
9.879375 1.346193
9.874622 1.3216864
9.86987 1.3007486
9.865118 1.2865976
9.860365 1.2818025
9.855613 1.2878996
9.85086 1.3050301
9.846108 1.3317261
9.841356 1.3649828
9.836603 1.400676
9.831851 1.4342516
9.827099 1.4615123
9.822346 1.4792983
9.817594 1.4859196
9.812841 1.4812895
9.808089 1.4667929
9.803337 1.4449576
9.798584 1.4190012
9.793832 1.3923249
9.78908 1.3680232
9.784327 1.3484872
9.779575 1.335157
9.774822 1.3284419
9.77007 1.3277762
9.765318 1.3317522
9.760565 1.338279
9.755813 1.3447574
9.751061 1.3483013
9.746308 1.3460497
9.741556 1.3355864
9.736803 1.3154196
9.732051 1.2854194
9.727299 1.2470834
9.722546 1.2035304
9.717794 1.1591905
9.713042 1.1192313
9.708289 1.0888145
9.703537 1.0722886
9.698784 1.0724153
9.694032 1.0897309
9.68928 1.1221615
9.684527 1.1650317
9.679775 1.2115792
9.675023 1.2539817
9.67027 1.2847415
9.665518 1.298107
9.660765 1.2911486
9.656013 1.2641808
9.651261 1.2204272
9.646508 1.1650692
9.641756 1.1040013
9.637004 1.0426628
9.632251 0.98522521
9.627499 0.93424751
9.622746 0.89074932
9.617994 0.85455417
9.613242 0.82473636
9.608489 0.80003818
9.603737 0.77917676
9.598984 0.76101053
9.594232 0.7445822
9.58948 0.72909529
9.584727 0.71389959
9.579975 0.69853849
9.575223 0.68284703
9.57047 0.66702002
9.565718 0.65154868
9.560965 0.63698606
9.556213 0.6236209
9.551461 0.61123993
9.546708 0.59915587
9.541956 0.58654883
9.537204 0.57297365
9.532451 0.55874459
9.527699 0.54492351
9.522946 0.53282313
9.518194 0.52320456
9.513442 0.51555062
9.508689 0.507816
9.503937 0.49686774
9.499185 0.47952377
9.494432 0.45382093
9.48968 0.42002708
9.484927 0.38100093
9.480175 0.34174349
9.475423 0.30826579
9.47067 0.28610509
9.465918 0.27890103
9.461166 0.28739593
9.456413 0.30909679
9.451661 0.33867476
9.446908 0.36901457
9.442156 0.3926803
9.437404 0.40345832
9.432651 0.39760615
9.427899 0.37450446
9.423147 0.33657444
9.418394 0.28853812
9.413642 0.23628751
9.408889 0.18571714
9.404137 0.14183374
9.399385 0.10830986
9.394632 0.087463518
9.38988 0.080496513
9.385128 0.087763331
9.380375 0.10888267
9.375623 0.14261999
9.37087 0.18661339
9.366118 0.23712969
9.361366 0.28907446
9.356613 0.33641622
9.351861 0.37303497
9.347109 0.39382459
9.342356 0.39574165
9.337604 0.37846805
9.332851 0.34446132
9.328099 0.29836721
9.323347 0.24597988
9.318594 0.19307058
9.313842 0.14441541
9.30909 0.10324806
9.304337 0.071199659
9.299585 0.048636226
9.294832 0.035212701
9.29008 0.030444363
9.285328 0.03413217
9.280575 0.046540164
9.275823 0.068289525
9.271071 0.10000023
9.266318 0.1417776
9.261566 0.19270245
9.256813 0.25051662
9.252061 0.3116722
9.247309 0.37181194
9.242556 0.4265878
9.237804 0.47256356
9.233052 0.50786678
9.228299 0.53231737
9.223547 0.54696185
9.218794 0.55320321
9.214042 0.55191129
9.20929 0.54292187
9.204537 0.52516229
9.199785 0.49735528
9.195033 0.45899194
9.19028 0.41115437
9.185528 0.35685251
9.180775 0.3007601
9.176023 0.24847234
9.171271 0.20555061
9.166518 0.17662252
9.161766 0.16470364
9.157014 0.17078261
9.152261 0.19363986
9.147509 0.229877
9.142756 0.27418654
9.138004 0.31992452
9.133252 0.36001298
9.128499 0.38808967
9.123747 0.39969069
9.118994 0.39317192
9.114242 0.37010251
9.10949 0.33500022
9.104737 0.29446794
9.099985 0.25595154
9.095233 0.22640973
9.09048 0.21115738
9.085728 0.21305473
9.080975 0.23212587
9.076223 0.26563557
9.071471 0.30862599
9.066718 0.35487626
9.061966 0.39816528
9.057214 0.43360103
9.052461 0.45868548
9.047709 0.47378572
9.042956 0.48182202
9.038204 0.48723264
9.033452 0.49453723
9.028699 0.50697298
9.023947 0.52564245
9.019195 0.54939488
9.014442 0.57536619
9.00969 0.59986525
9.004937 0.61922584
9.000185 0.63036123
8.995433 0.6309809
8.99068 0.61962415
8.985928 0.59572615
8.981176 0.55983849
8.976423 0.51394865
8.971671 0.46169647
8.966918 0.4082585
8.962166 0.35977686
8.957414 0.3223892
8.952661 0.30108271
8.947909 0.29867845
8.943157 0.31523064
8.938404 0.34801486
8.933652 0.39211762
8.928899 0.44147049
8.924147 0.49004012
8.919395 0.53283786
8.914642 0.5664802
8.90989 0.58920553
8.905138 0.60047301
8.900385 0.60043605
8.895633 0.58960809
8.89088 0.56890039
8.886128 0.53997325
8.881376 0.505629
8.876623 0.46990221
8.871871 0.43761517
8.867119 0.41341512
8.862366 0.40057545
8.857614 0.40000111
8.852861 0.40985395
8.848109 0.42601069
8.843357 0.4432631
8.838604 0.45688355
8.833852 0.46402168
8.8291 0.46443775
8.824347 0.46030758
8.819595 0.45517477
8.814842 0.45244791
8.81009 0.45401786
8.805338 0.45952593
8.800585 0.46656115
8.795833 0.47169935
8.791081 0.47196337
8.786328 0.46611575
8.781576 0.45526048
8.776823 0.44250236
8.772071 0.43178175
8.767319 0.42632457
8.762566 0.4272965
8.757814 0.43317447
8.753062 0.44008181
8.748309 0.44298239
8.743557 0.43732732
8.738804 0.42060407
8.734052 0.39329407
8.7293 0.35896392
8.724547 0.32350317
8.719795 0.29376987
8.715043 0.27603922
8.71029 0.27465368
8.705538 0.29117592
8.700785 0.32419959
8.696033 0.3698167
8.691281 0.4225969
8.686528 0.4768189
8.681776 0.52763158
8.677024 0.57184428
8.672271 0.60816243
8.667519 0.63686978
8.662766 0.65914
8.658014 0.6762602
8.653262 0.68902727
8.648509 0.69746089
8.643757 0.70083922
8.639005 0.69797603
8.634252 0.68764463
8.6295 0.66907755
8.624747 0.64247577
8.619995 0.60942257
8.615243 0.57304641
8.61049 0.53777776
8.605738 0.50864407
8.600985 0.49022289
8.596233 0.48554666
8.591481 0.4953242
8.586728 0.51775873
8.581976 0.54902829
8.577224 0.58424907
8.572471 0.61858151
8.567719 0.64813257
8.562966 0.67044284
8.558214 0.68453728
8.553462 0.69066198
8.548709 0.68986886
8.543957 0.68356277
8.539205 0.67306288
8.534452 0.65921614
8.5297 0.64214339
8.524947 0.62124322
8.520195 0.59555361
8.515443 0.56444877
8.51069 0.52847496
8.505938 0.49000071
8.501186 0.45335878
8.496433 0.42430847
8.491681 0.40888731
8.486928 0.41194835
8.482176 0.43580202
8.477424 0.47936162
8.472671 0.53804851
8.467919 0.60450588
8.463167 0.66996172
8.458414 0.72592445
8.453662 0.76581726
8.448909 0.78617035
8.444157 0.78709286
8.439405 0.77192082
8.434652 0.74615135
8.4299 0.71597294
8.425148 0.68682211
8.420395 0.66238177
8.415643 0.64427485
8.41089 0.63244737
8.406138 0.62598348
8.401386 0.62396249
8.396633 0.62601585
8.391881 0.63243643
8.387129 0.64392318
8.382376 0.66118501
8.377624 0.68461308
8.372871 0.71409704
8.368119 0.74891835
8.363367 0.7876116
8.358614 0.82777321
8.353862 0.86594905
8.34911 0.89782359
8.344357 0.91887168
8.339605 0.92542331
8.334852 0.91583873
8.3301 0.89134331
8.325348 0.85613067
8.320595 0.81660136
8.315843 0.77994617
8.311091 0.75254532
8.306338 0.73871168
8.301586 0.74013724
8.296833 0.75609748
8.292081 0.78417918
8.287329 0.82115349
8.282576 0.86366323
8.277824 0.90857517
8.273072 0.95305075
8.268319 0.9945072
8.263567 1.0306354
8.258814 1.0595437
8.254062 1.0799833
8.24931 1.0915443
8.244557 1.0947182
8.239805 1.0907815
8.235053 1.0815282
8.2303 1.0689317
8.225548 1.0548384
8.220795 1.0407796
8.216043 1.0279531
8.211291 1.0173679
8.206538 1.0100828
8.201786 1.0074153
8.197034 1.0109756
8.192281 1.0224178
8.187529 1.0429009
8.182776 1.0723919
8.178024 1.1090665
8.173272 1.1491015
8.168519 1.1870591
8.163767 1.2168674
8.159015 1.2331601
8.154262 1.2325801
8.14951 1.2146379
8.144757 1.1818676
8.140005 1.1392664
8.135253 1.0932325
8.1305 1.0503382
8.125748 1.0162599
8.120995 0.99505424
8.116243 0.98881479
8.111491 0.99762153
8.106738 1.0196707
8.101986 1.0515203
8.097234 1.0884626
8.092481 1.1250725
8.087729 1.1559429
8.082976 1.1765281
8.078224 1.1839198
8.073472 1.1773517
8.068719 1.158286
8.063967 1.1300571
8.059215 1.0971843
8.054462 1.064541
8.04971 1.036577
8.044957 1.0167261
8.040205 1.0070435
8.035453 1.0080572
8.0307 1.0187967
8.025948 1.0369895
8.021196 1.0594422
8.016443 1.0826158
8.011691 1.1033381
8.006938 1.1194995
8.002186 1.1305155
7.997434 1.1373613
7.992681 1.1421174
7.987929 1.147153
7.983177 1.1542269
7.978424 1.1638297
7.973672 1.17499
7.968919 1.1855828
7.964167 1.192991
7.959415 1.194869
7.954662 1.1897688
7.94991 1.177484
7.945158 1.159094
7.940405 1.1367736
7.935653 1.1134602
7.9309 1.0924425
7.926148 1.0769009
7.921396 1.0694159
7.916643 1.0714895
7.911891 1.0831792
7.907139 1.1029718
7.902386 1.128001
7.897634 1.1546213
7.892881 1.1792271
7.888129 1.1990999
7.883377 1.2130382
7.878624 1.2215832
7.873872 1.2267784
7.86912 1.231548
7.864367 1.2388849
7.859615 1.2510805
7.854862 1.2691937
7.85011 1.2928647
7.845358 1.320476
7.840605 1.349566
7.835853 1.3773653
7.831101 1.4013216
7.826348 1.4195222
7.821596 1.430958
7.816843 1.4355994
7.812091 1.4342715
7.807339 1.4283388
7.802586 1.419258
7.797834 1.4081164
7.793082 1.3953137
7.788329 1.3805273
7.783577 1.3630167
7.778824 1.3421929
7.774072 1.3182615
7.76932 1.2926919
7.764567 1.2683077
7.759815 1.2489098
7.755063 1.2385036
7.75031 1.2403356
7.745558 1.2560103
7.740805 1.2849338
7.736053 1.3242302
7.731301 1.3691488
7.726548 1.4138623
7.721796 1.4524907
7.717044 1.480155
7.712291 1.4938676
7.707539 1.4930827
7.702786 1.4797689
7.698034 1.4579478
7.693282 1.4327758
7.688529 1.4093832
7.683777 1.3917856
7.679025 1.3821645
7.674272 1.3806977
7.66952 1.3859221
7.664767 1.395443
7.660015 1.4067138
7.655263 1.4176348
7.65051 1.4268296
7.645758 1.4335952
7.641006 1.4376333
7.636253 1.438727
7.631501 1.4365206
7.626748 1.4305025
7.621996 1.4202078
7.617244 1.4055603
7.612491 1.3872119
7.607739 1.3667171
7.602986 1.3464278
7.598234 1.3290907
7.593482 1.317245
7.588729 1.31261
7.583977 1.3156708
7.579225 1.3256165
7.574472 1.3406559
7.56972 1.3585955
7.564967 1.3774594
7.560215 1.3959165
7.555463 1.4133655
7.55071 1.4296795
7.545958 1.4447585
7.541206 1.4581129
7.536453 1.4686737
7.531701 1.4749183
7.526948 1.4752628
7.522196 1.468579
7.517444 1.4546587
7.512691 1.4344807
7.507939 1.4102051
7.503187 1.3848974
7.498434 1.3620531
7.493682 1.3450398
7.488929 1.3365835
7.484177 1.3383992
7.479425 1.3510052
7.474672 1.3736962
7.46992 1.4046176
7.465168 1.4409007
7.460415 1.4788747
7.455663 1.5144211
7.45091 1.5435298
7.446158 1.563026
7.441406 1.5713077
7.436653 1.5688289
7.431901 1.5580738
7.427149 1.5429148
7.422396 1.5274818
7.417644 1.5148934
7.412891 1.5062897
7.408139 1.5005175
7.403387 1.4945812
7.398634 1.4847011
7.393882 1.4676195
7.38913 1.4417378
7.384377 1.4077546
7.379625 1.368638
7.374872 1.3289537
7.37012 1.2937241
7.365368 1.2671093
7.360615 1.2512513
7.355863 1.2456079
7.351111 1.2469986
7.346358 1.2503958
7.341606 1.2502768
7.336853 1.2421601
7.332101 1.2238831
7.327349 1.1962442
7.322596 1.1628288
7.317844 1.1290831
7.313092 1.100921
7.308339 1.0832761
7.303587 1.079007
7.298834 1.0884368
7.294082 1.1095885
7.28933 1.1389483
7.284577 1.1724305
7.279825 1.2062022
7.275073 1.2371577
7.27032 1.263042
7.265568 1.2823996
7.260815 1.294564
7.256063 1.2997961
7.251311 1.2994884
7.246558 1.296212
7.241806 1.2933867
7.237054 1.2945113
7.232301 1.3021265
7.227549 1.3168557
7.222796 1.3368967
7.218044 1.3582003
7.213292 1.3753296
7.208539 1.3827622
7.203787 1.376254
7.199035 1.3538805
7.194282 1.3164836
7.18953 1.2674412
7.184777 1.2118647
7.180025 1.1554749
7.175273 1.1034689
7.17052 1.0596626
7.165768 1.0260932
7.161016 1.0031255
7.156263 0.98996214
7.151511 0.98536009
7.146758 0.98831256
7.142006 0.99848845
7.137254 1.0163028
7.132501 1.0426052
7.127749 1.0780855
7.122996 1.1225833
7.118244 1.1745276
7.113492 1.2307085
7.108739 1.2865002
7.103987 1.3365209
7.099235 1.3755745
7.094482 1.3996199
7.08973 1.4064926
7.084977 1.3961864
7.080225 1.3706505
7.075473 1.3332196
7.07072 1.2878985
7.065968 1.238729
7.061216 1.1893843
7.056463 1.1430156
7.051711 1.1022698
7.046958 1.0693555
7.042206 1.0460501
7.037454 1.0335988
7.032701 1.0325217
7.027949 1.0424008
7.023197 1.0617537
7.018444 1.0880964
7.013692 1.1182524
7.008939 1.1488788
7.004187 1.1770753
6.999435 1.2008826
6.994682 1.2194907
6.98993 1.2330864
6.985178 1.2424213
6.980425 1.2483007
6.975673 1.251216
6.97092 1.2512646
6.966168 1.2483467
6.961416 1.2424985
6.956663 1.2341621
6.951911 1.2242329
6.947159 1.2138419
6.942406 1.2039586
6.937654 1.1949951
6.932901 1.1866066
6.928149 1.1778101
6.923397 1.1674128
6.918644 1.1545987
6.913892 1.1394336
6.90914 1.1230653
6.904387 1.1075124
6.899635 1.0951189
6.894882 1.0878981
6.89013 1.0870373
6.885378 1.0927434
6.880625 1.1044362
6.875873 1.1211261
6.871121 1.1417429
6.866368 1.165247
6.861616 1.1905182
6.856863 1.2161692
6.852111 1.2404944
6.847359 1.2616831
6.842606 1.2782534
6.837854 1.2894972
6.833102 1.2956715
6.828349 1.2977646
6.823597 1.2968741
6.818844 1.2934496
6.814092 1.2867601
6.80934 1.2748994
6.804587 1.255434
6.799835 1.2265278
6.795083 1.1881491
6.79033 1.1428751
6.785578 1.0959125
6.780825 1.054212
6.776073 1.0248783
6.771321 1.0133452
6.766568 1.0218772
6.761816 1.0488592
6.757064 1.0890679
6.752311 1.1348142
6.747559 1.1775995
6.742806 1.2098315
6.738054 1.2261948
6.733302 1.2244263
6.728549 1.2054363
6.723797 1.1728713
6.719045 1.1323056
6.714292 1.0902592
6.70954 1.0532004
6.704787 1.0266344
6.700035 1.0143447
6.695283 1.0178493
6.69053 1.0361499
6.685778 1.0658543
6.681026 1.1017139
6.676273 1.1375321
6.671521 1.1672978
6.666768 1.1863127
6.662016 1.1920574
6.657264 1.1845908
6.652511 1.1663924
6.647759 1.1417062
6.643007 1.1155718
6.638254 1.0928026
6.633502 1.0771472
6.628749 1.0707852
6.623997 1.0741811
6.619245 1.0862234
6.614492 1.1045317
6.60974 1.1258432
6.604987 1.1464388
6.600235 1.1626155
6.595483 1.171206
6.59073 1.1700991
6.585978 1.1586515
6.581226 1.1378471
6.576473 1.1100946
6.571721 1.0786571
6.566968 1.0468437
6.562216 1.017211
6.557464 0.99104655
6.552711 0.96832845
6.547959 0.94818805
6.543207 0.9297111
6.538454 0.91277465
6.533702 0.89858502
6.528949 0.88967374
6.524197 0.88929468
6.519445 0.90038308
6.514692 0.92441033
6.50994 0.96053047
6.505188 1.0053392
6.500435 1.0533757
6.495683 1.0982573
6.49093 1.1341329
6.486178 1.1570414
6.481426 1.1657872
6.476673 1.1620935
6.471921 1.1499991
6.467169 1.1346788
6.462416 1.1210299
6.457664 1.1124244
6.452911 1.1099745
6.448159 1.1124929
6.443407 1.1171198
6.438654 1.1203898
6.433902 1.1193989
6.42915 1.1127247
6.424397 1.1008521
6.419645 1.0859981
6.414892 1.0713934
6.41014 1.0602188
6.405388 1.0545
6.400635 1.0543093
6.395883 1.0575777
6.391131 1.0606581
6.386378 1.0595243
6.381626 1.0512228
6.376873 1.0350354
6.372121 1.0128602
6.367369 0.9885985
6.362616 0.96673088
6.357864 0.95062223
6.353112 0.94122561
6.348359 0.93670742
6.343607 0.93314054
6.338854 0.92597989
6.334102 0.91173161
6.32935 0.88917722
6.324597 0.85972505
6.319845 0.82682763
6.315093 0.79476125
6.31034 0.76726624
6.305588 0.74652756
6.300835 0.73277521
6.296083 0.72451659
6.291331 0.719205
6.286578 0.7140733
6.281826 0.70690725
6.277074 0.69662895
6.272321 0.68363033
6.267569 0.66981388
6.262816 0.65829511
6.258064 0.65275593
6.253312 0.65653497
6.248559 0.67166876
6.243807 0.69817728
6.239055 0.73385466
6.234302 0.77467029
6.22955 0.81567073
6.224797 0.85209561
6.220045 0.88036093
6.215293 0.8986413
6.21054 0.90695266
6.205788 0.90681778
6.201036 0.90071321
6.196283 0.89151166
6.191531 0.88206308
6.186778 0.87494871
6.182026 0.87235105
6.177274 0.87594504
6.172521 0.8867348
6.167769 0.90481538
6.163017 0.92910349
6.158264 0.95713476
6.153512 0.98505624
6.148759 1.0079393
6.144007 1.0204804
6.139255 1.0180408
6.134502 0.997818
6.12975 0.95981207
6.124997 0.90722036
6.120245 0.84602013
6.115493 0.78375934
6.11074 0.72787233
6.105988 0.6840365
6.101236 0.65508716
6.096483 0.64079833
6.091731 0.63850771
6.086978 0.64426357
6.082226 0.65402998
6.077474 0.66455286
6.072721 0.67370514
6.067969 0.68037094
6.063217 0.68407931
6.058464 0.68461094
6.053712 0.68171406
6.048959 0.67496437
6.044207 0.66375403
6.039455 0.64740447
6.034702 0.62541806
6.02995 0.59786195
6.025198 0.56579959
6.020445 0.53159806
6.015693 0.49891176
6.01094 0.47222082
6.006188 0.45596902
6.001436 0.45352683
5.996683 0.46630883
5.991931 0.49334508
5.987179 0.53145064
5.982426 0.57592615
5.977674 0.62154666
5.972921 0.66352871
5.968169 0.69822062
5.963417 0.72339879
5.958664 0.73820006
5.953912 0.7428176
5.94916 0.73811195
5.944407 0.72525874
5.939655 0.70550707
5.934902 0.68008235
5.93015 0.65023446
5.925398 0.61739404
5.920645 0.58335031
5.915893 0.55032326
5.911141 0.52080565
5.906388 0.49712101
5.901636 0.48077238
5.896883 0.47178956
5.892131 0.46835016
5.887379 0.46690004
5.882626 0.46283483
5.877874 0.45158854
5.873122 0.42980244
5.868369 0.39619806
5.863617 0.35187852
5.858864 0.29998698
5.854112 0.24487218
5.84936 0.19105691
5.844607 0.14232669
5.839855 0.10116438
5.835103 0.068605829
5.83035 0.044451883
5.825598 0.027690696
5.820845 0.016973763
5.816093 0.011030935
5.811341 0.0089690022
5.806588 0.010446036
5.801836 0.015733561
5.797084 0.025673192
5.792331 0.041517494
5.787579 0.064636591
5.782826 0.096088784
5.778074 0.13610025
5.773322 0.18356351
5.768569 0.23571772
5.763817 0.28817989
5.759065 0.33542929
5.754312 0.37171404
5.74956 0.3921903
5.744807 0.39398914
5.740055 0.37689219
5.735303 0.34340587
5.73055 0.29821678
5.725798 0.2472107
5.721046 0.19636133
5.716293 0.15079608
5.711541 0.11423683
5.706788 0.088850383
5.702036 0.075400785
5.697284 0.073528311
5.692531 0.082001458
5.687779 0.098874662
5.683027 0.1215855
5.678274 0.14709109
5.673522 0.17214264
5.668769 0.19372924
5.664017 0.20961802
5.659265 0.21882821
5.654512 0.22184984
5.64976 0.2204753
5.645008 0.2172406
5.640255 0.21462064
5.635503 0.21422956
5.63075 0.21629266
5.625998 0.21957098
5.621246 0.22176403
5.616493 0.22024893
5.611741 0.21290284
5.606988 0.1987388
5.602236 0.17816742
5.597484 0.15283932
5.592731 0.12516692
5.587979 0.097713931
5.583227 0.072651226
5.578474 0.05141714
5.573722 0.034626145
5.568969 0.022184112
5.564217 0.0135197
5.559465 0.0078369372
5.554712 0.0043207535
5.54996 0.0022656605
5.545208 0.0011299127
5.540455 0.00053592636
5.535703 0.00024175251
5.53095 0.00010371603
5.526198 4.2329276e-05
5.521446 1.6453413e-05
5.516693 6.17003e-06
5.511941 2.4924583e-06
5.507189 1.8387859e-06
5.502436 3.5393971e-06
5.497684 9.3374184e-06
5.492931 2.4696063e-05
5.488179 6.2539977e-05
5.483427 0.0001508017
5.478674 0.00034618598
5.473922 0.00075661787
5.46917 0.0015747607
5.464417 0.0031220033
5.459665 0.0058974539
5.454912 0.010618473
5.45016 0.018230733
5.445408 0.029860357
5.440655 0.046683707
5.435903 0.069706321
5.431151 0.099470944
5.426398 0.13574934
5.421646 0.17730007
5.416893 0.22178081
5.412141 0.26588036
5.407389 0.30568437
5.402636 0.33722574
5.397884 0.35711478
5.393132 0.36311526
5.388379 0.35453859
5.383627 0.33236706
5.378874 0.29907827
5.374122 0.25821052
5.36937 0.21376706
5.364617 0.16959075
5.359865 0.12884032
5.355113 0.093664478
5.35036 0.06511196
5.345608 0.043252601
5.340855 0.027437996
5.336103 0.016612272
5.331351 0.0095943595
5.326598 0.0052834057
5.321846 0.0027730007
5.317094 0.0013866837
5.312341 0.00066053865
5.307589 0.00029978587
5.302836 0.00013005956
5.298084 5.5280493e-05
5.293332 2.6821827e-05
5.288579 2.4074277e-05
5.283827 4.4837677e-05
5.279075 0.00010412524
5.274322 0.00024091815
5.26957 0.00053365179
5.264817 0.0011252466
5.260065 0.0022568174
5.255313 0.0043048262
5.25056 0.0078094352
5.245808 0.013473735
5.241056 0.02210861
5.236303 0.034501809
5.231551 0.051207439
5.226798 0.072284001
5.222046 0.097047355
5.217294 0.12393266
5.212541 0.15055799
5.207789 0.174039
5.203037 0.19152579
5.198284 0.20084554
5.193532 0.20107552
5.188779 0.19287037
5.184027 0.17843134
5.179275 0.16110938
5.174522 0.14473783
5.16977 0.13285612
5.165018 0.12799939
5.160265 0.13119714
5.155513 0.14177194
5.15076 0.15747174
5.146008 0.17491389
5.141256 0.19026207
5.136503 0.20000268
5.131751 0.20164968
5.126998 0.19420919
5.122246 0.17829044
5.117494 0.15584807
5.112741 0.12964915
5.107989 0.10263326
5.103237 0.077348586
5.098484 0.055598289
5.093732 0.038347969
5.088979 0.0258607
5.084227 0.017972649
5.079475 0.014407174
5.074722 0.015041008
5.06997 0.020065187
5.065218 0.030011834
5.060465 0.04564112
5.055713 0.067704159
5.05096 0.096621389
5.046208 0.1321422
5.041456 0.17307198
5.036703 0.21715482
5.031951 0.26117598
5.027199 0.30129869
5.022446 0.33358874
5.017694 0.35462646
5.012941 0.36207718
5.008189 0.3550954
5.003437 0.33447356
4.998684 0.30250241
4.993932 0.26257373
4.98918 0.21861285
4.984427 0.17446431
4.979675 0.13335936
4.974922 0.097565616
4.97017 0.068265472
4.965418 0.045648406
4.960665 0.029152882
4.955913 0.017770749
4.951161 0.010333892
4.946408 0.0057299384
4.941656 0.0030282093
4.936903 0.001524869
4.932151 0.00073156574
4.927399 0.00033480252
4.922646 0.000147629
4.917894 6.6945623e-05
4.913142 4.2164529e-05
4.908389 5.6444349e-05
4.903637 0.00011963268
4.898884 0.00027252294
4.894132 0.00060268598
4.88938 0.0012728597
4.884627 0.0025616253
4.879875 0.0049120613
4.875123 0.0089773565
4.87037 0.015643497
4.865618 0.026002266
4.860865 0.041247373
4.856113 0.062478314
4.851361 0.09042162
4.846608 0.12511389
4.841856 0.16562312
4.837104 0.20990056
4.832351 0.2548414
4.827599 0.29658912
4.822846 0.33105385
4.818094 0.35455224
4.813342 0.36443414
4.808589 0.35955531
4.803837 0.34048732
4.799085 0.3094164
4.794332 0.26975693
4.78958 0.22557325
4.784827 0.18094671
4.780075 0.13943291
4.775323 0.10372178
4.77057 0.075551683
4.765818 0.055854667
4.761066 0.045046571
4.756313 0.043339359
4.751561 0.050952496
4.746808 0.068134238
4.742056 0.094964537
4.737304 0.13098585
4.732551 0.1747795
4.727799 0.22365133
4.723047 0.27358959
4.718294 0.31959852
4.713542 0.35639996
4.708789 0.37936534
4.704037 0.38543936
4.699285 0.37379054
4.694532 0.34599035
4.68978 0.30566349
4.685028 0.25771384
4.680275 0.20735173
4.675523 0.15918638
4.67077 0.11659438
4.666018 0.081463246
4.661266 0.054286571
4.656513 0.034498519
4.651761 0.020903302
4.647009 0.012074387
4.642256 0.0066479815
4.637504 0.0034888464
4.632751 0.0017464374
4.627999 0.00083808777
4.623247 0.00039718306
4.618494 0.00021521235
4.613742 0.00019530988
4.608989 0.00032551293
4.604237 0.00067454212
4.599485 0.0014100246
4.594732 0.0028366939
4.58998 0.0054477751
4.585228 0.0099755621
4.580475 0.017417198
4.575723 0.029003318
4.57097 0.046075658
4.566218 0.069852642
4.561466 0.10109202
4.556713 0.13970384
4.551961 0.18441142
4.547209 0.23258309
4.542456 0.28034348
4.537704 0.32301336
4.532951 0.35583181
4.528199 0.37481568
4.523447 0.37754567
4.518694 0.36366771
4.513942 0.33496805
4.50919 0.29500121
4.504437 0.24837753
4.499685 0.19990769
4.494932 0.15382521
4.49018 0.11326201
4.485428 0.080060125
4.480675 0.054902431
4.475923 0.037667927
4.471171 0.027881638
4.466418 0.025131946
4.461666 0.029355159
4.456913 0.040923242
4.452161 0.060508294
4.447409 0.088738456
4.442656 0.12570912
4.437904 0.17046748
4.433152 0.22063231
4.428399 0.27231764
4.423647 0.32047775
4.418894 0.35967876
4.414142 0.38515959
4.40939 0.39392344
4.404637 0.38555611
4.399885 0.36252448
4.395133 0.3298508
4.39038 0.29423052
4.385628 0.26279905
4.380875 0.24181466
4.376123 0.23551102
4.371371 0.24531226
4.366618 0.26953478
4.361866 0.3036346
4.357114 0.34098963
4.352361 0.3741143
4.347609 0.39609371
4.342856 0.40193184
4.338104 0.38948695
4.333352 0.35975251
4.328599 0.31642268
4.323847 0.26489391
4.319095 0.21101386
4.314342 0.15993308
4.30959 0.11533453
4.304837 0.079156346
4.300085 0.051758745
4.295333 0.032375683
4.29058 0.019663918
4.285828 0.012200179
4.281076 0.0088471322
4.276323 0.0089719358
4.271571 0.012536555
4.266818 0.020082512
4.262066 0.032617282
4.257314 0.051393422
4.252561 0.077572184
4.247809 0.11178996
4.243057 0.15369424
4.238304 0.20156663
4.233552 0.25217733
4.228799 0.30099113
4.224047 0.34276256
4.219295 0.37243465
4.214542 0.38613597
4.20979 0.38200688
4.205038 0.36061241
4.200285 0.32481577
4.195533 0.27915138
4.19078 0.22888607
4.186028 0.17903532
4.181276 0.13358376
4.176523 0.095063576
4.171771 0.064515678
4.167019 0.041749229
4.162266 0.025757489
4.157514 0.01514863
4.152761 0.0084923368
4.148009 0.0045392076
4.143257 0.0023181669
4.138504 0.0011447186
4.133752 0.00058068964
4.128999 0.00037988466
4.124247 0.00044262658
4.119495 0.0007908533
4.114742 0.0015663798
4.10999 0.0030478992
4.105238 0.0056751681
4.100485 0.01006131
4.095733 0.01696779
4.09098 0.027215476
4.086228 0.041515751
4.081476 0.0602301
4.076723 0.083103172
4.071971 0.10904977
4.067219 0.13609279
4.062466 0.16152831
4.057714 0.18233302
4.052961 0.19574252
4.048209 0.19985185
4.043457 0.19405925
4.038704 0.1792106
4.033952 0.15739691
4.0292 0.13147158
4.024447 0.10444093
4.019695 0.078906494
4.014942 0.056696719
4.01019 0.038744159
4.005438 0.025180116
4.000685 0.015563685
3.995933 0.0091489269
3.991181 0.0051148326
3.986428 0.0027195377
3.981676 0.0013751886
3.976923 0.00066135175
3.972171 0.00030248559
3.967419 0.00013157948
3.962666 5.4435502e-05
3.957914 2.1417072e-05
3.953162 8.0141303e-06
3.948409 2.8538382e-06
3.943657 9.6722262e-07
3.938904 3.0823578e-07
3.934152 9.565938e-08
3.9294 2.657205e-08
3.924647 5.31441e-09
3.919895 0
3.915143 0
3.91039 0
3.905638 0
3.900885 0
3.896133 0
3.891381 0
3.886628 0
3.881876 0
3.877124 0
3.872371 0
3.867619 0
3.862866 0
3.858114 0
3.853362 0
3.848609 0
3.843857 0
3.839105 0
3.834352 0
3.8296 0
3.824847 0
3.820095 0
3.815343 0
3.81059 0
3.805838 0
3.801086 0
3.796333 0
3.791581 0
3.786828 0
3.782076 0
3.777324 0
3.772571 0
3.767819 0
3.763067 0
3.758314 0
3.753562 0
3.748809 0
3.744057 0
3.739305 0
3.734552 0
3.7298 0
3.725048 0
3.720295 0
3.715543 0
3.71079 0
3.706038 0
3.701286 0
3.696533 0
3.691781 0
3.687029 0
3.682276 0
3.677524 0
3.672771 0
3.668019 0
3.663267 0
3.658514 0
3.653762 0
3.64901 0
3.644257 0
3.639505 0
3.634752 0
3.63 0
