# Supplementary material for: Structural motifs of gold cluster anions with 17 to 69 atoms
Source: Nat Commun. 2026 Apr 10;17:5099. doi: 10.1038/s41467-026-71649-9 (PMC13246909; doi:10.1038/s41467-026-71649-9)
Supplement: Supplementary file 5 — Source Data [file 41467_2026_71649_MOESM5_ESM.zip › SupplementaryFigure6/48_th_green.dat]

13.14 0
13.135248 0
13.130495 0
13.125743 0
13.12099 0
13.116238 0
13.111486 0
13.106733 0
13.101981 0
13.097229 0
13.092476 0
13.087724 0
13.082971 0
13.078219 0
13.073467 0
13.068714 0
13.063962 0
13.05921 0
13.054457 0
13.049705 0
13.044952 0
13.0402 0
13.035448 0
13.030695 5.31441e-09
13.025943 1.594323e-08
13.021191 5.31441e-08
13.016438 1.8068994e-07
13.011686 5.7927069e-07
13.006933 1.7537553e-06
13.002181 5.0699471e-06
12.997429 1.3945012e-05
12.992676 3.6515311e-05
12.987924 9.1035843e-05
12.983172 0.00021607328
12.978419 0.00048837302
12.973667 0.0010513391
12.968914 0.0021560827
12.964162 0.0042133174
12.95941 0.007847566
12.954657 0.01393552
12.949905 0.023600742
12.945153 0.038131949
12.9404 0.058798728
12.935648 0.086561163
12.930895 0.12170771
12.926143 0.16349913
12.921391 0.2099289
12.916638 0.25771212
12.911886 0.30257547
12.907134 0.33984283
12.902381 0.36521731
12.897629 0.37558394
12.892876 0.36962923
12.888124 0.34811046
12.883372 0.31369991
12.878619 0.27044737
12.873867 0.22300753
12.869115 0.17583267
12.864362 0.13251964
12.85961 0.095434841
12.854857 0.065647493
12.850105 0.043117158
12.845353 0.027029695
12.8406 0.016167185
12.835848 0.0092231904
12.831096 0.0050169731
12.826343 0.0026012815
12.821591 0.0012852847
12.816838 0.00060502432
12.812086 0.00027127406
12.807334 0.00011583288
12.802581 4.7090987e-05
12.797829 1.8228426e-05
12.793077 6.7120998e-06
12.788324 2.3542836e-06
12.783572 7.8653268e-07
12.778819 2.4977727e-07
12.774067 7.440174e-08
12.769315 2.125764e-08
12.764562 5.31441e-09
12.75981 0
12.755058 0
12.750305 0
12.745553 0
12.7408 0
12.736048 0
12.731296 0
12.726543 0
12.721791 0
12.717039 0
12.712286 0
12.707534 0
12.702781 0
12.698029 0
12.693277 0
12.688524 0
12.683772 0
12.67902 0
12.674267 0
12.669515 0
12.664762 0
12.66001 0
12.655258 0
12.650505 0
12.645753 0
12.641001 0
12.636248 0
12.631496 0
12.626743 0
12.621991 0
12.617239 0
12.612486 0
12.607734 0
12.602981 0
12.598229 0
12.593477 0
12.588724 0
12.583972 0
12.57922 0
12.574467 0
12.569715 0
12.564962 0
12.56021 0
12.555458 0
12.550705 0
12.545953 0
12.541201 0
12.536448 0
12.531696 0
12.526943 0
12.522191 0
12.517439 0
12.512686 0
12.507934 0
12.503182 0
12.498429 0
12.493677 0
12.488924 0
12.484172 0
12.47942 0
12.474667 0
12.469915 0
12.465163 0
12.46041 0
12.455658 0
12.450905 0
12.446153 0
12.441401 0
12.436648 0
12.431896 0
12.427144 0
12.422391 0
12.417639 0
12.412886 0
12.408134 0
12.403382 0
12.398629 0
12.393877 0
12.389125 0
12.384372 0
12.37962 0
12.374867 0
12.370115 0
12.365363 0
12.36061 0
12.355858 0
12.351106 0
12.346353 0
12.341601 0
12.336848 0
12.332096 0
12.327344 0
12.322591 0
12.317839 0
12.313087 0
12.308334 0
12.303582 0
12.298829 0
12.294077 0
12.289325 0
12.284572 0
12.27982 0
12.275068 0
12.270315 0
12.265563 0
12.26081 0
12.256058 0
12.251306 0
12.246553 0
12.241801 0
12.237049 0
12.232296 0
12.227544 0
12.222791 0
12.218039 0
12.213287 0
12.208534 0
12.203782 0
12.19903 0
12.194277 0
12.189525 0
12.184772 0
12.18002 0
12.175268 5.31441e-09
12.170515 2.125764e-08
12.165763 6.908733e-08
12.161011 2.2851963e-07
12.156258 7.2807417e-07
12.151506 2.1789081e-06
12.146753 6.2231741e-06
12.142001 1.6899824e-05
12.137249 4.368445e-05
12.132496 0.00010747331
12.127744 0.0002517064
12.122991 0.00056123358
12.118239 0.0011916608
12.113487 0.0024100371
12.108734 0.004643859
12.103982 0.0085282835
12.09923 0.014932589
12.094477 0.024939373
12.089725 0.039748614
12.084972 0.060488981
12.08022 0.087942878
12.075468 0.12222623
12.070715 0.16249792
12.065963 0.20679223
12.061211 0.25205808
12.056458 0.29444716
12.051706 0.3298296
12.046953 0.35444986
12.042201 0.3655893
12.037449 0.36209181
12.032696 0.34463757
12.027944 0.31570884
12.023192 0.27926274
12.018439 0.24018744
12.013687 0.20365391
12.008934 0.17447554
12.004182 0.15655881
11.99943 0.15248715
11.994677 0.16324917
11.989925 0.18811677
11.985173 0.22469563
11.98042 0.26918783
11.975668 0.31689735
11.970915 0.36295467
11.966163 0.40314981
11.961411 0.43467965
11.956658 0.45658519
11.951906 0.46971182
11.947154 0.47616492
11.942401 0.47840989
11.937649 0.47830516
11.932896 0.47639744
11.928144 0.47172322
11.923392 0.46217992
11.918639 0.44532453
11.913887 0.41930987
11.909135 0.38363412
11.904382 0.33946521
11.89963 0.28946569
11.894877 0.23721615
11.890125 0.1864518
11.885373 0.14035286
11.88062 0.10107116
11.875868 0.069569044
11.871116 0.045740122
11.866363 0.028710122
11.861611 0.017196177
11.856858 0.009824686
11.852106 0.0053523921
11.847354 0.0027796437
11.842601 0.0013757094
11.837849 0.0006487194
11.833097 0.00029139973
11.828344 0.00012466012
11.823592 5.0784502e-05
11.818839 1.9695203e-05
11.814087 7.2701129e-06
11.809335 2.5562312e-06
11.804582 8.5562001e-07
11.79983 2.7103491e-07
11.795078 8.503056e-08
11.790325 2.125764e-08
11.785573 5.31441e-09
11.78082 0
11.776068 0
11.771316 0
11.766563 0
11.761811 0
11.757059 0
11.752306 0
11.747554 0
11.742801 0
11.738049 0
11.733297 0
11.728544 0
11.723792 0
11.71904 0
11.714287 0
11.709535 0
11.704782 0
11.70003 0
11.695278 0
11.690525 0
11.685773 0
11.681021 0
11.676268 1.062882e-08
11.671516 3.188646e-08
11.666763 1.062882e-07
11.662011 3.4012224e-07
11.657259 1.0681964e-06
11.652506 3.1620739e-06
11.647754 8.9228944e-06
11.643002 2.3973304e-05
11.638249 6.1317663e-05
11.633497 0.00014935086
11.628744 0.00034640919
11.623992 0.00076526973
11.61924 0.0016104788
11.614487 0.0032291896
11.609735 0.0061704658
11.604982 0.011239031
11.60023 0.019518
11.595478 0.032326626
11.590725 0.051079186
11.585973 0.077028159
11.581221 0.11091088
11.576468 0.15256803
11.571716 0.20064847
11.566963 0.25253182
11.562211 0.30456973
11.557459 0.35266097
11.552706 0.39305731
11.547954 0.4231888
11.543202 0.4422488
11.538449 0.4513245
11.533697 0.45299404
11.528944 0.45049096
11.524192 0.44669265
11.51944 0.44325645
11.514687 0.44017831
11.509935 0.4359038
11.505183 0.42793769
11.50043 0.41374562
11.495678 0.39167026
11.490925 0.36160727
11.486173 0.32528279
11.481421 0.28609937
11.476668 0.24862642
11.471916 0.2178762
11.467164 0.19851824
11.462411 0.19416218
11.457659 0.2068015
11.452906 0.23648159
11.448154 0.28123646
11.443402 0.3373167
11.438649 0.39969175
11.433897 0.46274764
11.429145 0.52104103
11.424392 0.56994484
11.41964 0.60606016
11.414887 0.62736463
11.410135 0.63317512
11.405383 0.62406186
11.40063 0.60182232
11.395878 0.56951986
11.391126 0.53147441
11.386373 0.49303585
11.381621 0.46002043
11.376868 0.43783109
11.372116 0.43044787
11.367364 0.43957975
11.362611 0.46425736
11.357859 0.50101693
11.353107 0.54463469
11.348354 0.58919872
11.343602 0.62922497
11.338849 0.66055544
11.334097 0.68089199
11.329345 0.68995005
11.324592 0.68930392
11.31984 0.68201482
11.315088 0.67211027
11.310335 0.66396264
11.305583 0.66162954
11.30083 0.66825628
11.296078 0.68566299
11.291326 0.71420494
11.286573 0.75290638
11.281821 0.79976908
11.277069 0.85210643
11.272316 0.90678782
11.267564 0.96037569
11.262811 1.0092389
11.258059 1.049767
11.253307 1.0787654
11.248554 1.0939992
11.243802 1.0947463
11.23905 1.0821578
11.234297 1.0592478
11.229545 1.030429
11.224792 1.000645
11.22004 0.97427697
11.215288 0.95409062
11.210535 0.94051471
11.205783 0.93148276
11.201031 0.92294186
11.196278 0.90995367
11.191526 0.88813391
11.186773 0.85505418
11.182021 0.81120912
11.177269 0.76025031
11.172516 0.70838436
11.167764 0.66306886
11.163012 0.63134518
11.158259 0.61825518
11.153507 0.62576549
11.148754 0.65247268
11.144002 0.69413467
11.13925 0.74483868
11.134497 0.7984496
11.129745 0.84993294
11.124992 0.89622221
11.12024 0.93646597
11.115488 0.97168393
11.110735 1.0040165
11.105983 1.0358253
11.101231 1.0688856
11.096478 1.1038275
11.091726 1.1398826
11.086973 1.1749109
11.082221 1.2056519
11.077469 1.2281497
11.072716 1.2383229
11.067964 1.232654
11.063212 1.2089339
11.058459 1.1669412
11.053707 1.1088731
11.048954 1.0393485
11.044202 0.96487238
11.03945 0.89280141
11.034697 0.83000881
11.029945 0.78156883
11.025193 0.74979463
11.02044 0.73387235
11.015688 0.73016821
11.010935 0.73311385
11.006183 0.7364518
11.001431 0.73457374
10.996678 0.72369602
10.991926 0.70266206
10.987174 0.6732213
10.982421 0.63971061
10.977669 0.60816813
10.972916 0.5850382
10.968164 0.57575036
10.963412 0.58352236
10.958659 0.60870379
10.953907 0.64883376
10.949155 0.69937569
10.944402 0.75488753
10.93965 0.8102632
10.934897 0.86168207
10.930145 0.90702289
10.925393 0.9456902
10.92064 0.97799838
10.915888 1.0043985
10.911136 1.0248724
10.906383 1.0387419
10.901631 1.0449749
10.896878 1.0428663
10.892126 1.0328056
10.887374 1.0167928
10.882621 0.99844232
10.877869 0.98240486
10.873117 0.97335486
10.868364 0.97484371
10.863612 0.98835679
10.858859 1.0128313
10.854107 1.0447444
10.849355 1.0787278
10.844602 1.1085511
10.83985 1.1282501
10.835098 1.1331599
10.830345 1.1206417
10.825593 1.090373
10.82084 1.0441969
10.816088 0.98565537
10.811336 0.91940929
10.806583 0.85073152
10.801831 0.7851432
10.797079 0.72812702
10.792326 0.68477086
10.787574 0.65923474
10.782821 0.65407289
10.778069 0.66959808
10.773317 0.70354755
10.768564 0.7512474
10.763812 0.80630231
10.75906 0.86164822
10.754307 0.91069286
10.749555 0.94827883
10.744802 0.97131185
10.74005 0.97902856
10.735298 0.97296038
10.730545 0.95665234
10.725793 0.9351493
10.721041 0.9142303
10.716288 0.89940886
10.711536 0.89482342
10.706783 0.90226226
10.702031 0.92061702
10.697279 0.94598233
10.692526 0.97242608
10.687774 0.99322682
10.683022 1.0022198
10.678269 0.99488709
10.673517 0.96896752
10.668764 0.92457006
10.664012 0.8639391
10.65926 0.79106827
10.654507 0.71128697
10.649755 0.63082017
10.645003 0.55623787
10.64025 0.49372571
10.635498 0.44821642
10.630745 0.422559
10.625993 0.41698483
10.621241 0.42909831
10.616488 0.45447278
10.611736 0.48772425
10.606983 0.52375745
10.602231 0.55881048
10.597479 0.59100378
10.592726 0.62029307
10.587974 0.64794601
10.583222 0.67580662
10.578469 0.70562006
10.573717 0.73857775
10.568964 0.77509147
10.564212 0.81471
10.55946 0.85610087
10.554707 0.897105
10.549955 0.93494723
10.545203 0.96667662
10.54045 0.98980094
10.535698 1.0029343
10.530945 1.0061937
10.526193 1.0011301
10.521441 0.99015704
10.516688 0.97566153
10.511936 0.95913867
10.507184 0.94070317
10.502431 0.91918991
10.497679 0.89282586
10.492926 0.86023291
10.488174 0.82139235
10.483422 0.77820884
10.478669 0.73444794
10.473917 0.69503671
10.469165 0.66493758
10.464412 0.64795622
10.45966 0.64586804
10.454907 0.65813574
10.450155 0.6822829
10.445403 0.71476794
10.44065 0.75205287
10.435898 0.79152944
10.431146 0.83204551
10.426393 0.87391655
10.421641 0.91845498
10.416888 0.96716645
10.412136 1.0208371
10.407384 1.0787684
10.402631 1.138397
10.397879 1.1954565
10.393127 1.2446924
10.388374 1.280966
10.383622 1.3004424
10.378869 1.3015122
10.374117 1.2851766
10.369365 1.2548066
10.364612 1.2153903
10.35986 1.1725311
10.355108 1.1314996
10.350355 1.0965689
10.345603 1.0707284
10.34085 1.0557247
10.336098 1.0522894
10.331346 1.0603876
10.326593 1.0793622
10.321841 1.107926
10.317089 1.1440432
10.312336 1.1848097
10.307584 1.2264678
10.302831 1.2646675
10.298079 1.2950024
10.293327 1.3137441
10.288574 1.3185967
10.283822 1.3092515
10.27907 1.2875522
10.274317 1.2571876
10.269565 1.2229665
10.264812 1.1898527
10.26006 1.1620046
10.255308 1.1420598
10.250555 1.1308327
10.245803 1.1274809
10.241051 1.1300634
10.236298 1.1363031
10.231546 1.1443017
10.226793 1.1529829
10.222041 1.1621486
10.217289 1.1722007
10.212536 1.183726
10.207784 1.1971906
10.203032 1.2129136
10.198279 1.2313115
10.193527 1.2532296
10.188774 1.2800949
10.184022 1.3136944
10.17927 1.3555712
10.174517 1.4062369
10.169765 1.4645198
10.165013 1.5273395
10.16026 1.5900398
10.155508 1.6471939
10.150755 1.6936295
10.146003 1.725355
10.141251 1.7401361
10.136498 1.7376104
10.131746 1.7190039
10.126993 1.6866254
10.122241 1.6433585
10.117489 1.5923116
10.112736 1.5366704
10.107984 1.4796774
10.103232 1.4245922
10.098479 1.3745022
10.093727 1.3319549
10.088974 1.2985104
10.084222 1.2744116
10.07947 1.258567
10.074717 1.2489287
10.069965 1.2431691
10.065213 1.2394005
10.06046 1.236643
10.055708 1.2348535
10.050955 1.2345443
10.046203 1.2362232
10.041451 1.2399678
10.036698 1.2453495
10.031946 1.2517107
10.027194 1.2585921
10.022441 1.2660277
10.017689 1.27452
10.012936 1.2846957
10.008184 1.2968281
10.003432 1.3104637
9.998679 1.3243201
9.993927 1.3364668
9.989175 1.3446791
9.984422 1.3468169
9.97967 1.3411347
9.974917 1.3265142
9.970165 1.3026624
9.965413 1.2703104
9.96066 1.2313951
9.955908 1.1891419
9.951156 1.1479434
9.946403 1.1129462
9.941651 1.0893289
9.936898 1.0813502
9.932146 1.0913525
9.927394 1.1189869
9.922641 1.1609399
9.917889 1.2113591
9.913137 1.2629866
9.908384 1.3087675
9.903632 1.3434944
9.898879 1.3649772
9.894127 1.3743482
9.889375 1.3754007
9.884622 1.3732062
9.87987 1.3725223
9.875118 1.3765541
9.870365 1.386459
9.865613 1.4016465
9.86086 1.4205928
9.856108 1.4417131
9.851356 1.4638839
9.846603 1.4864435
9.841851 1.5087959
9.837099 1.5299402
9.832346 1.5482759
9.827594 1.5618707
9.822841 1.5691309
9.818089 1.5695906
9.813337 1.5644374
9.808584 1.5564696
9.803832 1.5493952
9.79908 1.5466538
9.794327 1.5501656
9.789575 1.5594753
9.784822 1.5716431
9.78007 1.5819687
9.775318 1.5853263
9.770565 1.5776631
9.765813 1.5571618
9.761061 1.5247025
9.756308 1.4835191
9.751556 1.4382186
9.746803 1.3935199
9.742051 1.3531108
9.737299 1.3189373
9.732546 1.2910667
9.727794 1.2680854
9.723042 1.2478546
9.718289 1.2283777
9.713537 1.2085352
9.708784 1.1884977
9.704032 1.1697129
9.69928 1.1544659
9.694527 1.145116
9.689775 1.1432106
9.685023 1.1487306
9.68027 1.1597176
9.675518 1.1724456
9.670765 1.1821446
9.666013 1.1841124
9.661261 1.1749186
9.656508 1.1533622
9.651756 1.1209077
9.647004 1.0814591
9.642251 1.0405105
9.637499 1.0038686
9.632746 0.9762653
9.627994 0.96022572
9.623242 0.95550473
9.618489 0.95926283
9.613737 0.96693236
9.608984 0.97350554
9.604232 0.97483807
9.59948 0.96856857
9.594727 0.95440951
9.589975 0.93380335
9.585223 0.90915496
9.58047 0.88296026
9.575718 0.85712211
9.570965 0.83261675
9.566213 0.80952299
9.561461 0.78731584
9.556708 0.76527834
9.551956 0.74288455
9.547204 0.72002799
9.542451 0.69701083
9.537699 0.67428046
9.532946 0.65200435
9.528194 0.62967713
9.523442 0.60599472
9.518689 0.57915683
9.513937 0.54758001
9.509185 0.51079164
9.504432 0.47013984
9.49968 0.42897437
9.494927 0.39213235
9.490175 0.36482641
9.485423 0.35126825
9.48067 0.35347451
9.475918 0.37065199
9.471166 0.39936922
9.466413 0.43445706
9.461661 0.47033343
9.456908 0.50230188
9.452156 0.52738996
9.447404 0.54447536
9.442651 0.55373392
9.437899 0.55571834
9.433147 0.55051763
9.428394 0.53738689
9.423642 0.51500111
9.418889 0.48218837
9.414137 0.43878089
9.409385 0.38618496
9.404632 0.32741835
9.39988 0.26661087
9.395128 0.20818536
9.390375 0.15603876
9.385623 0.11299865
9.38087 0.080684552
9.376118 0.059732895
9.371366 0.050219341
9.366613 0.052065551
9.361861 0.065248764
9.357109 0.089718231
9.352356 0.12503536
9.347604 0.16986663
9.342851 0.22154212
9.338099 0.27591578
9.333347 0.32770374
9.328594 0.37133171
9.323842 0.4021303
9.31909 0.41754623
9.314337 0.41796547
9.309585 0.40681747
9.304832 0.38983638
9.30008 0.37362647
9.295328 0.3639161
9.290575 0.36400233
9.285823 0.37384487
9.281071 0.39007855
9.276318 0.40694029
9.271566 0.41783393
9.266813 0.41707142
9.262061 0.40128998
9.257309 0.37016605
9.252556 0.32628487
9.247804 0.27429312
9.243052 0.21966409
9.238299 0.16747345
9.233547 0.12151029
9.228794 0.083881765
9.224042 0.055088079
9.21929 0.03441597
9.214537 0.020454712
9.209785 0.011569912
9.205033 0.0062414716
9.20028 0.0032454464
9.195528 0.0017104588
9.190775 0.0011007047
9.186023 0.0011757601
9.181271 0.0019630633
9.176518 0.0037602746
9.171766 0.0071659504
9.167014 0.013118653
9.162261 0.022908009
9.157509 0.038110771
9.152756 0.060408968
9.148004 0.09127445
9.143252 0.13155762
9.138499 0.18108453
9.133747 0.23841848
9.128994 0.30094153
9.124242 0.36533194
9.11949 0.42836277
9.114737 0.48777664
9.109985 0.54288522
9.105233 0.59457537
9.10048 0.6445999
9.095728 0.694329
9.090975 0.74341371
9.086223 0.78892726
9.081471 0.82542691
9.076718 0.84605
9.071966 0.84435437
9.067214 0.81631106
9.062461 0.76178578
9.057709 0.6850327
9.052956 0.59407764
9.048204 0.49923369
9.043452 0.41122368
9.038699 0.33941332
9.033947 0.2905184
9.029195 0.26793554
9.024442 0.27166498
9.01969 0.298702
9.014937 0.34376201
9.010185 0.40022116
9.005433 0.46115233
9.00068 0.52030654
8.995928 0.57286869
8.991176 0.61584658
8.986423 0.64804861
8.981671 0.66972891
8.976918 0.68206521
8.972166 0.68663669
8.967414 0.68499624
8.962661 0.67834489
8.957909 0.66728116
8.953157 0.6516357
8.948404 0.6304673
8.943652 0.6023171
8.938899 0.56574874
8.934147 0.52006686
8.929395 0.4659851
8.924642 0.40598935
8.91989 0.34423663
8.915138 0.28599859
8.910385 0.23681057
8.905633 0.2015524
8.90088 0.18365316
8.896128 0.18452557
8.891376 0.20326276
8.886623 0.23661143
8.881871 0.27925711
8.877119 0.32447011
8.872366 0.36511533
8.867614 0.39491579
8.862861 0.40972306
8.858109 0.40846184
8.853357 0.3934422
8.848604 0.36988297
8.843852 0.34471375
8.8391 0.32494078
8.834347 0.3159938
8.829595 0.32048167
8.824842 0.33767635
8.82009 0.3638562
8.815338 0.3934169
8.810585 0.42045135
8.805833 0.44035922
8.801081 0.45101836
8.796328 0.45316005
8.791576 0.44982676
8.786823 0.44508712
8.782071 0.44244036
8.777319 0.44345789
8.772566 0.44713249
8.767814 0.45015543
8.763062 0.44801299
8.758309 0.43651265
8.753557 0.41322274
8.748804 0.37837706
8.744052 0.33501773
8.7393 0.28842199
8.734547 0.24506966
8.729795 0.21148547
8.725043 0.1932316
8.72029 0.19419066
8.715538 0.21614845
8.710785 0.25862049
8.706033 0.31887368
8.701281 0.39214224
8.696528 0.47207133
8.691776 0.55140942
8.687024 0.62291348
8.682271 0.680356
8.677519 0.71946761
8.672766 0.7386311
8.668014 0.7391676
8.663262 0.72511444
8.658509 0.70248361
8.653757 0.67810249
8.649005 0.65825473
8.644252 0.64742176
8.6395 0.64742729
8.634747 0.65718965
8.629995 0.67311373
8.625243 0.68997561
8.62049 0.70204324
8.615738 0.7041738
8.610985 0.69270867
8.606233 0.66608744
8.601481 0.6251623
8.596728 0.57319884
8.591976 0.51552979
8.587224 0.4588372
8.582471 0.41010532
8.577719 0.37539632
8.572966 0.35870342
8.568214 0.36117494
8.563462 0.38094269
8.558709 0.41363543
8.553957 0.45345636
8.549205 0.49452308
8.544452 0.53208282
8.5397 0.56327021
8.534947 0.58725906
8.530195 0.60489829
8.525443 0.61810442
8.52069 0.62931413
8.515938 0.64116693
8.511186 0.65636862
8.506433 0.67752051
8.501681 0.70670105
8.496928 0.74477071
8.492176 0.79063495
8.487424 0.84087533
8.482671 0.8901129
8.477919 0.93218833
8.473167 0.96185708
8.468414 0.97640465
8.463662 0.97655342
8.458909 0.96629004
8.454157 0.9516738
8.449405 0.93908459
8.444652 0.93355071
8.4399 0.93769516
8.435148 0.95153056
8.430395 0.97298182
8.425643 0.9987818
8.42089 1.0253476
8.416138 1.0493792
8.411386 1.0681282
8.406633 1.0794597
8.401881 1.0818941
8.397129 1.0747669
8.392376 1.0585145
8.387624 1.034951
8.382871 1.0073293
8.378119 0.98000376
8.373367 0.95765796
8.368614 0.94425585
8.363862 0.94204377
8.35911 0.95097346
8.354357 0.96879615
8.349605 0.99182652
8.344852 1.0161011
8.3401 1.0384878
8.335348 1.0573304
8.330595 1.072428
8.325843 1.0844577
8.321091 1.0941923
8.316338 1.101931
8.311586 1.1074064
8.306833 1.1101529
8.302081 1.1100579
8.297329 1.1077192
8.292576 1.1043559
8.287824 1.101292
8.283072 1.0993022
8.278319 1.0982226
8.273567 1.0971055
8.268814 1.0949026
8.264062 1.0913489
8.25931 1.0875692
8.254557 1.0860235
8.249805 1.0897188
8.245053 1.1009737
8.2403 1.1202578
8.235548 1.1456177
8.230795 1.1729586
8.226043 1.1970953
8.221291 1.2131876
8.216538 1.2180565
8.211786 1.210967
8.207034 1.1936938
8.202281 1.1699452
8.197529 1.1443994
8.192776 1.1216616
8.188024 1.1053934
8.183272 1.0977521
8.178519 1.0991753
8.173767 1.1084752
8.169015 1.1231886
8.164262 1.1401175
8.15951 1.1559772
8.154757 1.1680368
8.150005 1.1746134
8.145253 1.1752988
8.1405 1.1708659
8.135748 1.1629023
8.130995 1.1533089
8.126243 1.1438353
8.121491 1.1357851
8.116738 1.1299394
8.111986 1.1266578
8.107234 1.1260573
8.102481 1.1281676
8.097729 1.1330017
8.092976 1.1405354
8.088224 1.1506365
8.083472 1.1630023
8.078719 1.1771577
8.073967 1.1925287
8.069215 1.2085696
8.064462 1.2248811
8.05971 1.2412464
8.054957 1.2575299
8.050205 1.2734399
8.045453 1.2882281
8.0407 1.3004618
8.035948 1.3080239
8.031196 1.3084494
8.026443 1.2995948
8.021691 1.2805014
8.016938 1.2521868
8.012186 1.2180586
8.007434 1.1837043
8.002681 1.1559814
7.997929 1.1415581
7.993177 1.1452604
7.988424 1.1686839
7.983672 1.2094922
7.978919 1.2616386
7.974167 1.3164898
7.969415 1.3645747
7.964662 1.3975166
7.95991 1.4096713
7.955158 1.3991004
7.950405 1.3677086
7.945653 1.3206049
7.9409 1.264937
7.936148 1.2085404
7.931396 1.1587192
7.926643 1.1213576
7.921891 1.1004106
7.917139 1.0977007
7.912386 1.1129112
7.907634 1.1437078
7.902881 1.1860051
7.898129 1.2344496
7.893377 1.2831647
7.888624 1.3266955
7.883872 1.360949
7.87912 1.3838481
7.874367 1.3954565
7.869615 1.3975158
7.864862 1.3925711
7.86011 1.3830452
7.855358 1.3706428
7.850605 1.3562978
7.845853 1.3406066
7.841101 1.3244429
7.836348 1.3093725
7.831596 1.2976009
7.826843 1.2914361
7.822091 1.2924868
7.817339 1.3009355
7.812586 1.3151758
7.807834 1.3319488
7.803082 1.3469422
7.798329 1.3556926
7.793577 1.3545855
7.788824 1.3417397
7.784072 1.3175769
7.77932 1.2849141
7.774567 1.2484993
7.769815 1.2140455
7.765063 1.186984
7.76031 1.1712712
7.755558 1.1685852
7.750805 1.1781276
7.746053 1.1970338
7.741301 1.2212055
7.736548 1.2462762
7.731796 1.2684435
7.727044 1.285007
7.722291 1.2945821
7.717539 1.2970399
7.712786 1.2932579
7.708034 1.2847632
7.703282 1.2733467
7.698529 1.2607397
7.693777 1.2484446
7.689025 1.2377761
7.684272 1.2300737
7.67952 1.2269362
7.674767 1.2302597
7.670015 1.2419082
7.665263 1.2630149
7.66051 1.2931416
7.655758 1.3296921
7.651006 1.3679672
7.646253 1.4020378
7.641501 1.4262606
7.636748 1.4369426
7.631996 1.4335258
7.627244 1.418799
7.622491 1.398006
7.617739 1.3771469
7.612986 1.361082
7.608234 1.3521075
7.603482 1.349474
7.598729 1.3499461
7.593977 1.3491225
7.589225 1.3429978
7.584472 1.3292171
7.57972 1.3076545
7.574967 1.2802312
7.570215 1.2501667
7.565463 1.2210249
7.56071 1.1959182
7.555958 1.1770927
7.551206 1.1659106
7.546453 1.1630683
7.541701 1.1688178
7.536948 1.1830203
7.532196 1.2050057
7.527444 1.2333696
7.522691 1.2659051
7.517939 1.2998282
7.513187 1.3323052
7.508434 1.3611272
7.503682 1.3852729
7.498929 1.4051152
7.494177 1.4221641
7.489425 1.438428
7.484672 1.4556321
7.47992 1.474586
7.475168 1.4949185
7.470415 1.515233
7.465663 1.5335689
7.46091 1.5479552
7.456158 1.5568489
7.451406 1.559349
7.446653 1.5551968
7.441901 1.544654
7.437149 1.5283647
7.432396 1.5072582
7.427644 1.4824813
7.422891 1.4553028
7.418139 1.4269319
7.413387 1.398236
7.408634 1.3694187
7.403882 1.3397895
7.39913 1.3077865
7.394377 1.2713741
7.389625 1.2288149
7.384872 1.1796463
7.38012 1.1255365
7.375368 1.0706479
7.370615 1.021241
7.365863 0.98449744
7.361111 0.96684389
7.356358 0.9722762
7.351606 1.0012297
7.346853 1.0503689
7.342101 1.1133576
7.337349 1.1823341
7.332596 1.2495981
7.327844 1.3089873
7.323092 1.3565844
7.318339 1.3906764
7.313587 1.411166
7.308834 1.4188089
7.304082 1.4146458
7.29933 1.3998395
7.294577 1.375884
7.289825 1.3449492
7.285073 1.3100616
7.28032 1.2749245
7.275568 1.243387
7.270815 1.2187632
7.266063 1.203275
7.261311 1.1978106
7.256558 1.202022
7.251806 1.2146244
7.247054 1.233712
7.242301 1.2569666
7.237549 1.2817663
7.232796 1.3052959
7.228044 1.3247695
7.223292 1.3377964
7.218539 1.3428088
7.213787 1.3394017
7.209035 1.3284444
7.204282 1.311904
7.19953 1.2924226
7.194777 1.2727645
7.190025 1.2552697
7.185273 1.241427
7.18052 1.2316386
7.175768 1.2252112
7.171016 1.2205773
7.166263 1.2157181
7.161511 1.2087179
7.156758 1.198336
7.152006 1.1844603
7.147254 1.1683198
7.142501 1.1523861
7.137749 1.1399696
7.132996 1.1345842
7.128244 1.1392054
7.123492 1.1555639
7.118739 1.1836189
7.113987 1.221333
7.109235 1.2648259
7.104482 1.3089089
7.09973 1.3479116
7.094977 1.3766267
7.090225 1.3911576
7.085473 1.3894782
7.08072 1.3716051
7.075968 1.3393982
7.071216 1.2961162
7.066463 1.2458948
7.061711 1.1932919
7.056958 1.1429555
7.052206 1.099368
7.047454 1.0665629
7.042701 1.0477223
7.037949 1.0446577
7.033197 1.0572965
7.028444 1.0833794
7.023692 1.1185573
7.018939 1.1569545
7.014187 1.1920928
7.009435 1.2179291
7.004682 1.2297285
6.99993 1.2245841
6.995178 1.2015578
6.990425 1.1615629
6.985673 1.1071647
6.98092 1.0424152
6.976168 0.97271522
6.971416 0.90457697
6.966663 0.84513916
6.961911 0.80137025
6.957159 0.7790598
6.952406 0.78184928
6.947654 0.81060928
6.942901 0.86338612
6.938149 0.93594761
6.933397 1.0227396
6.928644 1.1179214
6.923892 1.2161448
6.91914 1.3128704
6.914387 1.4042249
6.909635 1.4865899
6.904882 1.5562156
6.90013 1.6091308
6.895378 1.6414893
6.890625 1.6503067
6.885873 1.6343677
6.881121 1.5949824
6.876368 1.536282
6.871616 1.4648672
6.866863 1.3888247
6.862111 1.3163257
6.857359 1.2541595
6.852606 1.2065707
6.847854 1.1746758
6.843102 1.1565687
6.838349 1.1480505
6.833597 1.1437789
6.828844 1.1385585
6.824092 1.1284727
6.81934 1.1116069
6.814587 1.0882126
6.809835 1.0603094
6.805083 1.0308863
6.80033 1.0029763
6.795578 0.97891058
6.790825 0.95996986
6.786073 0.9464916
6.781321 0.93831645
6.776568 0.93534127
6.771816 0.93792919
6.767064 0.94700739
6.762311 0.96382148
6.757559 0.98945383
6.752806 1.0243002
6.748054 1.0677028
6.743302 1.1178636
6.738549 1.1720453
6.733797 1.2269647
6.729045 1.279239
6.724292 1.3257702
6.71954 1.3640223
6.714787 1.3922098
6.710035 1.4094353
6.705283 1.415792
6.70053 1.4123945
6.695778 1.401284
6.691026 1.3851672
6.686273 1.3670111
6.681521 1.3495757
6.676768 1.3350005
6.672016 1.3245407
6.667264 1.3184921
6.662511 1.3162768
6.657759 1.3166197
6.653007 1.3177559
6.648254 1.3176432
6.643502 1.3142072
6.638749 1.305649
6.633997 1.2908078
6.629245 1.2694923
6.624492 1.2426373
6.61974 1.2121533
6.614987 1.1804428
6.610235 1.1497098
6.605483 1.121321
6.60073 1.0954949
6.595978 1.0714796
6.591226 1.0481675
6.586473 1.0248933
6.581721 1.002069
6.576968 0.98137215
6.572216 0.96539589
6.567464 0.9568882
6.562711 0.95786012
6.557959 0.96886695
6.553207 0.98867383
6.548454 1.0143721
6.543702 1.0418817
6.538949 1.0667007
6.534197 1.0847368
6.529445 1.0930618
6.524692 1.0904424
6.51994 1.0775358
6.515188 1.0566991
6.510435 1.0314541
6.505683 1.0057443
6.50093 0.98316829
6.496178 0.96636436
6.491426 0.9566502
6.486673 0.95394129
6.481921 0.95691146
6.477169 0.96333977
6.472416 0.97058742
6.467664 0.97614241
6.462911 0.9781463
6.458159 0.97579332
6.453407 0.96949532
6.448654 0.96075536
6.443902 0.95177441
6.43915 0.94489458
6.434397 0.94201993
6.429645 0.94413938
6.424892 0.95102599
6.42014 0.96113997
6.415388 0.97174633
6.410635 0.97926351
6.405883 0.97985183
6.401131 0.97019576
6.396378 0.9483337
6.391626 0.91429429
6.386873 0.87028184
6.382121 0.82026299
6.377369 0.76902313
6.372616 0.72099373
6.367864 0.67928023
6.363112 0.64526201
6.358359 0.61889809
6.353607 0.59955783
6.348854 0.5869556
6.344102 0.58172402
6.33935 0.58533571
6.334597 0.5993962
6.329845 0.62462807
6.325093 0.66001108
6.32034 0.70247441
6.315588 0.74730021
6.310835 0.7891064
6.306083 0.82306041
6.301331 0.84591257
6.296578 0.85653482
6.291826 0.85585041
6.287074 0.84625435
6.282321 0.83077296
6.277569 0.81224712
6.272816 0.79275289
6.268064 0.77334219
6.263312 0.75406536
6.258559 0.7341799
6.253807 0.71246711
6.249055 0.6876279
6.244302 0.6587506
6.23955 0.62580111
6.234797 0.59000041
6.230045 0.55389833
6.225293 0.52099572
6.22054 0.49492665
6.215788 0.4784274
6.211036 0.47247797
6.206283 0.47600287
6.201531 0.48633339
6.196778 0.50032645
6.192026 0.51573844
6.187274 0.5323052
6.182521 0.55205653
6.177769 0.57867511
6.173017 0.61608037
6.168264 0.66672469
6.163512 0.73020596
6.158759 0.80268555
6.154007 0.87731094
6.149255 0.94550221
6.144502 0.99870514
6.13975 1.0301223
6.134997 1.0360091
6.130245 1.0163011
6.125493 0.97452779
6.12074 0.91711144
6.115988 0.85222149
6.111236 0.7883927
6.106483 0.73313785
6.101731 0.69180459
6.096978 0.6669092
6.092226 0.65809582
6.087474 0.6627127
6.082721 0.67681285
6.077969 0.69624982
6.073217 0.71752069
6.068464 0.7381248
6.063712 0.75641272
6.058959 0.77110729
6.054207 0.78079937
6.049455 0.7837085
6.044702 0.77786464
6.03995 0.76167166
6.035198 0.734634
6.030445 0.6979356
6.025693 0.65458829
6.02094 0.60900916
6.016188 0.56609311
6.011436 0.53004462
6.006683 0.50334535
6.001931 0.48621477
5.997179 0.47676771
5.992426 0.47183675
5.987674 0.46819262
5.982921 0.46374911
5.978169 0.45833649
5.973417 0.45377278
5.968664 0.45320535
5.963912 0.45994856
5.95916 0.47621614
5.954407 0.50217452
5.949655 0.53561808
5.944902 0.57233906
5.94015 0.60702443
5.935398 0.6343553
5.930645 0.64996569
5.925893 0.65102987
5.921141 0.63642539
5.916388 0.60657384
5.911636 0.56313033
5.906883 0.5086637
5.902131 0.44638372
5.897379 0.37989147
5.892626 0.31290051
5.887874 0.24890529
5.883122 0.19083043
5.878369 0.14073802
5.873617 0.099672397
5.868864 0.067683374
5.864112 0.044012014
5.85936 0.027376041
5.854607 0.016274121
5.849855 0.0092405739
5.845103 0.0050130723
5.84035 0.0026094869
5.835598 0.0013339541
5.830845 0.0007426888
5.826093 0.00059830691
5.821341 0.00083360241
5.816588 0.0015354447
5.811836 0.0029496676
5.807084 0.0054981982
5.802331 0.0097909873
5.797579 0.016608397
5.792826 0.026828646
5.788074 0.041284505
5.783322 0.060556368
5.778569 0.084741445
5.773817 0.11326924
5.769065 0.14484358
5.764312 0.17756652
5.75956 0.20923922
5.754807 0.23775954
5.750055 0.26148287
5.745303 0.2794143
5.74055 0.29116842
5.735798 0.29673848
5.731046 0.29620886
5.726293 0.28957045
5.721541 0.27674134
5.716788 0.25778317
5.712036 0.23319745
5.707284 0.20414362
5.702531 0.17246102
5.697779 0.14047593
5.693027 0.11067587
5.688274 0.085385563
5.683522 0.066559866
5.678769 0.055735927
5.674017 0.054097829
5.669265 0.062546195
5.664512 0.081658477
5.65976 0.1114769
5.655008 0.15115186
5.650255 0.19856484
5.645503 0.25011605
5.64075 0.30085429
5.635998 0.34503745
5.631246 0.37706395
5.626493 0.39256054
5.621741 0.38931855
5.616988 0.36778641
5.612236 0.33095621
5.607484 0.28367627
5.602731 0.23160384
5.597979 0.1801067
5.593227 0.13340277
5.588474 0.094110586
5.583722 0.063232009
5.578969 0.040461797
5.574217 0.024657364
5.569465 0.014309485
5.564712 0.0079078793
5.55996 0.0041614541
5.555208 0.0020855392
5.550455 0.00099618084
5.545703 0.00045602952
5.54095 0.00020697501
5.536198 0.00011083733
5.531446 0.00010737234
5.526693 0.0001917386
5.521941 0.00041033622
5.517189 0.00087313099
5.512436 0.0017797853
5.507684 0.0034542762
5.502931 0.006377191
5.498179 0.011197393
5.493427 0.018698629
5.488674 0.029696567
5.483922 0.044854519
5.47917 0.064433251
5.474417 0.088027563
5.469665 0.11437579
5.464912 0.14133865
5.46016 0.1661153
5.455408 0.18569661
5.450655 0.19746851
5.445903 0.19980835
5.441151 0.1924992
5.436398 0.17683631
5.431646 0.15539983
5.426893 0.13157518
5.422141 0.10897206
5.417389 0.090896866
5.412636 0.079978459
5.407884 0.077968214
5.403132 0.085672371
5.398379 0.10295616
5.393627 0.12878241
5.388874 0.16128856
5.384122 0.19793341
5.37937 0.23574012
5.374617 0.27162802
5.369865 0.30278587
5.365113 0.32701763
5.36036 0.34299883
5.355608 0.35040801
5.350855 0.34992149
5.346103 0.34307029
5.341351 0.33195897
5.336598 0.3188592
5.331846 0.30572843
5.327094 0.29375699
5.322341 0.28308281
5.317589 0.27279426
5.312836 0.26125876
5.308084 0.24669365
5.303332 0.22779453
5.298579 0.20420583
5.293827 0.17667813
5.289075 0.14687893
5.284322 0.1169508
5.27957 0.088988414
5.274817 0.064606172
5.270065 0.044705821
5.265313 0.029464035
5.26056 0.018486244
5.255808 0.011038072
5.251056 0.0062709347
5.246303 0.0033892862
5.241551 0.0017426748
5.236798 0.00085282994
5.232046 0.00039859138
5.227294 0.00018181128
5.222541 9.1301564e-05
5.217789 7.4577116e-05
5.213037 0.00012132798
5.208284 0.00025991716
5.203532 0.00056696252
5.198779 0.0011896891
5.194027 0.0023791019
5.189275 0.0045279198
5.184522 0.0082008893
5.17977 0.014137904
5.175018 0.023206408
5.170265 0.036284496
5.165513 0.054073925
5.16076 0.076871771
5.156008 0.1043616
5.151256 0.13550315
5.146503 0.16858701
5.141751 0.20147157
5.136998 0.23194826
5.132246 0.25811866
5.127494 0.27865095
5.122741 0.29282976
5.117989 0.30040789
5.113237 0.30136425
5.108484 0.2957164
5.103732 0.28350258
5.098979 0.26495213
5.094227 0.24075818
5.089475 0.21231075
5.084722 0.18176693
5.07997 0.15191414
5.075218 0.12587102
5.070465 0.1067203
5.065713 0.097158772
5.06096 0.099198681
5.056208 0.11390505
5.051456 0.1411419
5.046703 0.17933923
5.041951 0.22535795
5.037199 0.27457609
5.032446 0.32130572
5.027694 0.35956136
5.022941 0.38406551
5.018189 0.39125387
5.013437 0.37999476
5.008684 0.35179683
5.003932 0.31043159
4.99918 0.26108177
4.994427 0.20926871
4.989675 0.15985605
4.984922 0.11636677
4.98017 0.080719723
4.975418 0.053352483
4.970665 0.033598949
4.965913 0.020158822
4.961161 0.011522757
4.956408 0.0062755317
4.951656 0.0032596943
4.946903 0.0016242059
4.942151 0.00080074341
4.937399 0.00044950343
4.932646 0.00040563297
4.927894 0.00064461136
4.923142 0.0012747622
4.918389 0.0025573419
4.913637 0.0049478273
4.908884 0.0091441067
4.904132 0.016117282
4.89938 0.027091555
4.894627 0.043436963
4.889875 0.066449188
4.885123 0.09701997
4.88037 0.13524716
4.875618 0.18008309
4.870865 0.22915261
4.866113 0.27886529
4.861361 0.32488634
4.856608 0.36292632
4.851856 0.38968924
4.847104 0.40372739
4.842351 0.40593084
4.837599 0.39945056
4.832846 0.38900455
4.828094 0.37970372
4.823342 0.37569683
4.818589 0.37901555
4.813837 0.38896506
4.809085 0.40225843
4.804332 0.41387287
4.79958 0.41838522
4.794827 0.41139695
4.790075 0.3906384
4.785323 0.35645709
4.78057 0.31160147
4.775818 0.26043313
4.771066 0.20785612
4.766313 0.15829362
4.761561 0.11496958
4.756808 0.079612067
4.752056 0.052547472
4.747304 0.033054264
4.742551 0.019812838
4.737799 0.011315118
4.733047 0.0061563507
4.728294 0.003190979
4.723542 0.0015761211
4.718789 0.00074361882
4.714037 0.00034024447
4.709285 0.00016465105
4.704532 0.00011692765
4.69978 0.00016717008
4.695028 0.00034439503
4.690275 0.00074549481
4.685523 0.0015634569
4.68077 0.003132579
4.676018 0.0059839831
4.671266 0.010896661
4.666513 0.018918768
4.661761 0.031325375
4.657009 0.049478815
4.652256 0.074572747
4.647504 0.1072748
4.642751 0.14732919
4.637999 0.19322581
4.633247 0.24206412
4.628494 0.28971913
4.623742 0.33134748
4.618989 0.36216892
4.614237 0.37835689
4.609485 0.37781233
4.604732 0.36060681
4.59998 0.32896723
4.595228 0.2868065
4.590475 0.23893544
4.585723 0.19017269
4.58097 0.14457671
4.576218 0.10496073
4.571466 0.072748076
4.566713 0.048124411
4.561961 0.030376652
4.557209 0.018290594
4.552456 0.010503177
4.547704 0.0057510738
4.542951 0.0030036354
4.538199 0.0015006565
4.533447 0.00072976947
4.528694 0.00037759946
4.523942 0.00028049456
4.51919 0.00039065696
4.514437 0.00076545573
4.509685 0.0015825144
4.504932 0.0031784583
4.50018 0.0061035574
4.495428 0.011175237
4.490675 0.019501982
4.485923 0.032439488
4.481171 0.051439848
4.476418 0.077771379
4.471666 0.11212468
4.466913 0.15417556
4.462161 0.20222939
4.457409 0.25309878
4.452656 0.30234144
4.447904 0.34490077
4.443152 0.37606407
4.438399 0.3925274
4.433647 0.39328157
4.428894 0.38004882
4.424142 0.3571066
4.41939 0.33049898
4.414637 0.30680306
4.409885 0.29173418
4.405133 0.28891201
4.40038 0.29906824
4.395628 0.31987501
4.390875 0.34643695
4.386123 0.37234227
4.381371 0.39103872
4.376618 0.39721525
4.371866 0.3878623
4.367114 0.36276425
4.362361 0.32433385
4.357609 0.27688215
4.352856 0.22556687
4.348104 0.17532585
4.343352 0.13006358
4.338599 0.092244074
4.333847 0.062902165
4.329095 0.041971653
4.324342 0.02877203
4.31959 0.022497157
4.314837 0.022588942
4.310085 0.028930389
4.305333 0.041837161
4.30058 0.061861369
4.295828 0.089449811
4.291076 0.12452823
4.286323 0.16611048
4.281571 0.21204671
4.276818 0.2590135
4.272066 0.30280243
4.267314 0.33888773
4.262561 0.3631689
4.257809 0.37271939
4.253057 0.36635371
4.248304 0.34486362
4.243552 0.31085941
4.238799 0.26825881
4.234047 0.22155806
4.229295 0.17506854
4.224542 0.13229373
4.21979 0.095563487
4.215038 0.065958572
4.210285 0.043479256
4.205533 0.027361165
4.20078 0.016430365
4.196028 0.0094113099
4.191276 0.005140278
4.186523 0.0026761668
4.181771 0.0013277044
4.177019 0.00062753616
4.172266 0.00028249809
4.167514 0.00012110478
4.162761 4.9429327e-05
4.158009 1.9206278e-05
4.153257 7.1000518e-06
4.148504 2.5030871e-06
4.143752 8.503056e-07
4.138999 3.0823578e-07
4.134247 2.2851963e-07
4.129495 4.9424013e-07
4.124742 1.4455195e-06
4.11999 4.1718119e-06
4.115238 1.1511012e-05
4.110485 3.0207106e-05
4.105733 7.5395535e-05
4.10098 0.00017896276
4.096228 0.00040400145
4.091476 0.00086737017
4.086723 0.001771059
4.081971 0.0034392576
4.077219 0.0063518253
4.072466 0.011156706
4.067714 0.018637025
4.062961 0.029608757
4.058209 0.044737022
4.053457 0.064286101
4.048704 0.087855764
4.043952 0.11418961
4.0392 0.1411517
4.034447 0.16593912
4.029695 0.18553021
4.024942 0.19728026
4.02019 0.19950593
4.015438 0.19188064
4.010685 0.17551315
4.005933 0.15268323
4.001181 0.12632118
3.996428 0.099394916
3.991676 0.074379861
3.986923 0.052935823
3.982171 0.035830029
3.977419 0.023064704
3.972666 0.014120552
3.967914 0.008221642
3.963162 0.0045526956
3.958409 0.002397628
3.953657 0.001200876
3.948904 0.00057202715
3.944152 0.00025914657
3.9394 0.00011165044
3.934647 4.5751756e-05
3.929895 1.7829846e-05
3.925143 6.6058116e-06
3.92039 2.3277116e-06
3.915638 7.8121827e-07
3.910885 2.4977727e-07
3.906133 7.440174e-08
3.901381 2.125764e-08
3.896628 5.31441e-09
3.891876 0
3.887124 0
3.882371 0
3.877619 0
3.872866 0
3.868114 0
3.863362 0
3.858609 0
3.853857 0
3.849105 0
3.844352 0
3.8396 0
3.834847 0
3.830095 0
3.825343 0
3.82059 0
3.815838 0
3.811086 0
3.806333 0
3.801581 0
3.796828 0
3.792076 0
3.787324 0
3.782571 0
3.777819 0
3.773067 0
3.768314 0
3.763562 0
3.758809 0
3.754057 0
3.749305 0
3.744552 0
3.7398 0
3.735048 0
3.730295 0
3.725543 0
3.72079 0
3.716038 0
3.711286 0
3.706533 0
3.701781 0
3.697029 0
3.692276 0
3.687524 0
3.682771 0
3.678019 0
3.673267 0
3.668514 0
3.663762 0
3.65901 0
3.654257 0
3.649505 0
3.644752 0
3.64 0
