# Supplementary material for: Structural motifs of gold cluster anions with 17 to 69 atoms
Source: Nat Commun. 2026 Apr 10;17:5099. doi: 10.1038/s41467-026-71649-9 (PMC13246909; doi:10.1038/s41467-026-71649-9)
Supplement: Supplementary file 5 — Source Data [file 41467_2026_71649_MOESM5_ESM.zip › SupplementaryFigure6/48_th_red.dat]

13.12 0
13.115248 0
13.110495 0
13.105743 0
13.10099 0
13.096238 0
13.091486 0
13.086733 0
13.081981 0
13.077229 0
13.072476 0
13.067724 0
13.062971 0
13.058219 0
13.053467 0
13.048714 0
13.043962 0
13.03921 0
13.034457 0
13.029705 0
13.024952 0
13.0202 0
13.015448 0
13.010695 0
13.005943 0
13.001191 0
12.996438 5.31441e-09
12.991686 1.594323e-08
12.986933 5.845851e-08
12.982181 1.9663317e-07
12.977429 6.3241479e-07
12.972676 1.9131876e-06
12.967924 5.5057288e-06
12.963172 1.5098239e-05
12.958419 3.9416979e-05
12.953667 9.7971148e-05
12.948914 0.00023184645
12.944162 0.00052249685
12.93941 0.0011215637
12.934657 0.0022935878
12.929905 0.0044694666
12.925153 0.0083014167
12.9204 0.014700195
12.915648 0.024825262
12.910895 0.039994289
12.906143 0.061485784
12.901391 0.090233309
12.896638 0.12644977
12.891886 0.16926582
12.887134 0.21649858
12.882381 0.26466665
12.877629 0.30932187
12.872876 0.34568376
12.868124 0.36946324
12.863372 0.37768414
12.858619 0.36928816
12.853867 0.34535597
12.849115 0.30888149
12.844362 0.26416356
12.83961 0.21598326
12.834857 0.16878134
12.830105 0.12602652
12.825353 0.089887229
12.8206 0.06121975
12.815848 0.039801461
12.811096 0.024693209
12.806343 0.014614638
12.801591 0.0082489209
12.796838 0.0044389354
12.792086 0.002276757
12.787334 0.0011127577
12.782581 0.00051812309
12.777829 0.00022978977
12.773077 9.7051755e-05
12.768324 3.9029027e-05
12.763572 1.4944121e-05
12.758819 5.4472702e-06
12.754067 1.8866156e-06
12.749315 6.2178597e-07
12.744562 1.9663317e-07
12.73981 5.845851e-08
12.735058 1.594323e-08
12.730305 5.31441e-09
12.725553 0
12.7208 0
12.716048 0
12.711296 0
12.706543 0
12.701791 0
12.697039 0
12.692286 0
12.687534 0
12.682781 0
12.678029 0
12.673277 0
12.668524 0
12.663772 0
12.65902 0
12.654267 0
12.649515 0
12.644762 0
12.64001 0
12.635258 0
12.630505 0
12.625753 0
12.621001 0
12.616248 0
12.611496 0
12.606743 0
12.601991 0
12.597239 0
12.592486 0
12.587734 0
12.582981 0
12.578229 0
12.573477 0
12.568724 0
12.563972 0
12.55922 0
12.554467 0
12.549715 0
12.544962 0
12.54021 0
12.535458 0
12.530705 0
12.525953 0
12.521201 0
12.516448 0
12.511696 0
12.506943 0
12.502191 0
12.497439 0
12.492686 0
12.487934 0
12.483182 0
12.478429 0
12.473677 0
12.468924 0
12.464172 0
12.45942 0
12.454667 0
12.449915 0
12.445163 0
12.44041 0
12.435658 0
12.430905 0
12.426153 0
12.421401 0
12.416648 0
12.411896 0
12.407144 0
12.402391 0
12.397639 0
12.392886 0
12.388134 0
12.383382 0
12.378629 0
12.373877 0
12.369125 0
12.364372 0
12.35962 0
12.354867 0
12.350115 0
12.345363 0
12.34061 0
12.335858 0
12.331106 0
12.326353 0
12.321601 0
12.316848 0
12.312096 0
12.307344 0
12.302591 0
12.297839 0
12.293087 0
12.288334 0
12.283582 0
12.278829 0
12.274077 0
12.269325 0
12.264572 0
12.25982 0
12.255068 0
12.250315 0
12.245563 0
12.24081 0
12.236058 0
12.231306 0
12.226553 0
12.221801 0
12.217049 0
12.212296 0
12.207544 0
12.202791 0
12.198039 0
12.193287 0
12.188534 0
12.183782 0
12.17903 0
12.174277 0
12.169525 0
12.164772 0
12.16002 0
12.155268 0
12.150515 0
12.145763 0
12.141011 0
12.136258 0
12.131506 0
12.126753 1.062882e-08
12.122001 3.188646e-08
12.117249 1.0097379e-07
12.112496 3.2949342e-07
12.107744 1.0256811e-06
12.102991 3.0345281e-06
12.098239 8.5508857e-06
12.093487 2.2931679e-05
12.088734 5.8543541e-05
12.083982 0.00014227207
12.07923 0.00032923833
12.074477 0.00072561891
12.069725 0.0015234394
12.064972 0.0030477185
12.06022 0.0058115837
12.055468 0.010566822
12.050715 0.018327891
12.045963 0.030340349
12.041211 0.047965861
12.036458 0.072470808
12.031706 0.10473567
12.026953 0.14494125
12.022201 0.19232079
12.017449 0.24507608
12.012696 0.30052554
12.007944 0.35548511
12.003192 0.40679792
11.998439 0.45186116
11.993687 0.48898317
11.988934 0.51745696
11.984182 0.53734451
11.97943 0.54908591
11.974677 0.55312426
11.969925 0.54972989
11.965173 0.53911339
11.96042 0.52177239
11.955668 0.4988912
11.950915 0.4725642
11.946163 0.44567366
11.941411 0.42139416
11.936658 0.40245861
11.931906 0.3904284
11.927154 0.3852202
11.922401 0.38505102
11.917649 0.3868194
11.912896 0.38680337
11.908144 0.38147578
11.903392 0.36823011
11.898639 0.34586094
11.893887 0.31472177
11.889135 0.27656296
11.884382 0.23411714
11.87963 0.19054303
11.874877 0.14885682
11.870125 0.11147036
11.865373 0.079917975
11.86062 0.054798747
11.855868 0.035904096
11.851116 0.022460764
11.846363 0.013406678
11.841611 0.0076310995
11.836858 0.0041401273
11.832106 0.0021400704
11.827354 0.0010536243
11.822601 0.00049393189
11.817849 0.0002204311
11.813097 9.363459e-05
11.808344 3.7849228e-05
11.803592 1.4556169e-05
11.798839 5.3303532e-06
11.794087 1.8547291e-06
11.789335 6.1647156e-07
11.784582 1.9131876e-07
11.77983 5.845851e-08
11.775078 1.594323e-08
11.770325 5.31441e-09
11.765573 0
11.76082 0
11.756068 0
11.751316 0
11.746563 0
11.741811 0
11.737059 0
11.732306 0
11.727554 0
11.722801 0
11.718049 0
11.713297 0
11.708544 0
11.703792 0
11.69904 0
11.694287 0
11.689535 0
11.684782 0
11.68003 0
11.675278 0
11.670525 0
11.665773 0
11.661021 0
11.656268 0
11.651516 0
11.646763 0
11.642011 5.31441e-09
11.637259 1.594323e-08
11.632506 5.31441e-08
11.627754 1.8068994e-07
11.623002 5.6864187e-07
11.618249 1.7378121e-06
11.613497 5.0380607e-06
11.608744 1.3897182e-05
11.603992 3.6504682e-05
11.59924 9.1290935e-05
11.594487 0.00021738594
11.589735 0.00049298061
11.584982 0.0010648696
11.58023 0.0021913385
11.575478 0.0042968918
11.570725 0.0080301479
11.565973 0.014305924
11.561221 0.024301766
11.556468 0.039373353
11.551716 0.060859821
11.546963 0.089774643
11.542211 0.12642043
11.537459 0.17001643
11.532706 0.21846655
11.527954 0.26839883
11.523202 0.31555984
11.518449 0.35554992
11.513697 0.38476415
11.508944 0.40130117
11.504192 0.40556199
11.49944 0.40031114
11.494687 0.39010871
11.489935 0.38020852
11.485183 0.3751956
11.48043 0.37774553
11.475678 0.38788403
11.470925 0.40299922
11.466173 0.41864028
11.461421 0.42989094
11.456668 0.43291405
11.451916 0.42619442
11.447164 0.41109083
11.442411 0.39152088
11.437659 0.37287476
11.432906 0.3604942
11.428154 0.35818313
11.423402 0.36719888
11.418649 0.38601623
11.413897 0.41091321
11.409145 0.43717128
11.404392 0.46049327
11.39964 0.47818118
11.394887 0.48970895
11.390135 0.49654477
11.385383 0.50134847
11.38063 0.50688834
11.375878 0.51509926
11.371126 0.52661097
11.366373 0.54085251
11.361621 0.55659207
11.356868 0.57260951
11.352116 0.58819006
11.347364 0.60325929
11.342611 0.61817287
11.337859 0.63332736
11.333107 0.64880401
11.328354 0.66419514
11.323602 0.67865083
11.318849 0.69109281
11.314097 0.7005139
11.309345 0.70629925
11.304592 0.70852713
11.29984 0.70819678
11.295088 0.70729797
11.290335 0.70862554
11.285583 0.71529384
11.28083 0.73002169
11.276078 0.75438452
11.271326 0.78829171
11.266573 0.82989409
11.261821 0.87597078
11.257069 0.9226555
11.252316 0.96623138
11.247564 1.0037135
11.242811 1.0330522
11.238059 1.0529735
11.233307 1.0626325
11.228554 1.0613282
11.223802 1.0484652
11.21905 1.0238034
11.214297 0.98786527
11.209545 0.94226815
11.204792 0.88976405
11.20004 0.83389861
11.195288 0.77838135
11.190535 0.72640416
11.185783 0.68017896
11.181031 0.64087005
11.176278 0.60891571
11.171526 0.58455701
11.166773 0.56830488
11.162021 0.56112228
11.157269 0.5642488
11.152516 0.5787714
11.147764 0.60515567
11.143012 0.64294577
11.138259 0.69073118
11.133507 0.74633577
11.128754 0.80709324
11.124002 0.87008067
11.11925 0.93227026
11.114497 0.9906583
11.109745 1.0424649
11.104992 1.0854392
11.10024 1.1181931
11.095488 1.1404065
11.090735 1.1527633
11.085983 1.156606
11.081231 1.1534511
11.076478 1.1446008
11.071726 1.1310379
11.066973 1.113621
11.062221 1.0933996
11.057469 1.0717704
11.052716 1.050264
11.047964 1.0299644
11.043212 1.0108105
11.038459 0.99116119
11.033707 0.96795817
11.028954 0.93758652
11.024202 0.89723465
11.01945 0.84631903
11.014697 0.78747021
11.009945 0.72669457
11.005193 0.67257494
11.00044 0.63465521
10.995688 0.62137944
10.990935 0.63806971
10.986183 0.68542049
10.981431 0.75887696
10.976678 0.84908195
10.971926 0.94335312
10.967174 1.0279266
10.962421 1.0905162
10.957669 1.1226397
10.952916 1.1211849
10.948164 1.08885
10.943412 1.0333545
10.938659 0.9656233
10.933907 0.89741301
10.929155 0.83898226
10.924402 0.79737873
10.91965 0.77571037
10.914897 0.77346084
10.910145 0.78759656
10.905393 0.81400301
10.90064 0.84875052
10.895888 0.8888262
10.891136 0.93221584
10.886383 0.97747361
10.881631 1.0230849
10.876878 1.0669585
10.872126 1.1062851
10.867374 1.1378276
10.862621 1.1585308
10.857869 1.1662249
10.853117 1.1601728
10.848364 1.1412852
10.843612 1.1119468
10.838859 1.0755256
10.834107 1.0357185
10.829355 0.99590436
10.824602 0.95864091
10.81985 0.92537461
10.815098 0.89637257
10.810345 0.87084359
10.805593 0.84720138
10.80084 0.8234294
10.796088 0.79751951
10.791336 0.76795739
10.786583 0.73420259
10.781831 0.69706498
10.777079 0.65884131
10.772326 0.6230873
10.767574 0.59398893
10.762821 0.57544293
10.758069 0.57009734
10.753317 0.57866012
10.748564 0.59971377
10.743812 0.63009765
10.73906 0.66571944
10.734307 0.70252275
10.729555 0.73732391
10.724802 0.76832104
10.72005 0.7952129
10.715298 0.81897539
10.710545 0.84139871
10.705793 0.86449794
10.701041 0.88990237
10.696288 0.91832583
10.691536 0.94921641
10.686783 0.98066526
10.682031 1.0096112
10.677279 1.0323185
10.672526 1.0450481
10.667774 1.0447961
10.663022 1.0299514
10.658269 1.0007183
10.653517 0.95917937
10.648764 0.90894636
10.644012 0.85445869
10.63926 0.80011324
10.634507 0.74948458
10.629755 0.7048753
10.625003 0.66730807
10.62025 0.63688731
10.615498 0.61330614
10.610745 0.59623632
10.605993 0.58543534
10.601241 0.58058306
10.596488 0.58101663
10.591736 0.58557938
10.586983 0.59271424
10.582231 0.60077416
10.577479 0.60839364
10.572726 0.61474636
10.567974 0.61960956
10.563222 0.62329368
10.558469 0.62657416
10.553717 0.63071836
10.548964 0.6375608
10.544212 0.64944364
10.53946 0.66881928
10.534707 0.69745723
10.529955 0.73544909
10.525203 0.78042531
10.52045 0.82743961
10.515698 0.86977939
10.510945 0.90058854
10.506193 0.91481164
10.501441 0.91077414
10.496688 0.89080912
10.491936 0.86069505
10.487184 0.82811994
10.482431 0.80072948
10.477679 0.78440451
10.472926 0.78223106
10.468174 0.794293
10.463422 0.81810849
10.458669 0.84938671
10.453917 0.88283082
10.449165 0.91287626
10.444412 0.93439942
10.43966 0.94346301
10.434907 0.93807098
10.430155 0.91876576
10.425403 0.88882283
10.42065 0.85385391
10.415898 0.82081259
10.411146 0.7966203
10.406393 0.78678672
10.401641 0.79440931
10.396888 0.81979972
10.392136 0.86076673
10.387384 0.9133848
10.382631 0.97296987
10.377879 1.0349906
10.373127 1.0957294
10.368374 1.1526156
10.363622 1.2042418
10.358869 1.2501292
10.354117 1.2903416
10.349365 1.3250701
10.344612 1.3543181
10.33986 1.3777844
10.335108 1.3949726
10.330355 1.4054611
10.325603 1.4091973
10.32085 1.4066682
10.316098 1.3988611
10.311346 1.3870344
10.306593 1.372408
10.301841 1.3559154
10.297089 1.3381175
10.292336 1.3192915
10.287584 1.2996204
10.282831 1.2793696
10.278079 1.2589562
10.273327 1.2388779
10.268574 1.2195451
10.263822 1.2011033
10.25907 1.1833399
10.254317 1.1657284
10.249565 1.14761
10.244812 1.1284587
10.24006 1.1081507
10.235308 1.0871564
10.230555 1.0665913
10.225803 1.0480956
10.221051 1.0335495
10.216298 1.024677
10.211546 1.0226337
10.206793 1.0277033
10.202041 1.0392162
10.197289 1.0557525
10.192536 1.0756008
10.187784 1.0973518
10.183032 1.1204458
10.178279 1.1454925
10.173527 1.1742423
10.168774 1.2091884
10.164022 1.2528869
10.15927 1.3071713
10.154517 1.3724777
10.149765 1.4474782
10.145013 1.5291431
10.14026 1.6132207
10.135508 1.6949945
10.130755 1.7700803
10.126003 1.8350132
10.121251 1.8874568
10.116498 1.9260084
10.111746 1.9497246
10.106993 1.9575965
10.102241 1.9482158
10.097489 1.9198079
10.092736 1.870675
10.087984 1.7999486
10.083232 1.7084309
10.078479 1.5992444
10.073727 1.4780366
10.068974 1.3525915
10.064222 1.2318699
10.05947 1.1246799
10.054717 1.0383034
10.049965 0.9774295
10.045213 0.94364927
10.04046 0.93558433
10.035708 0.94953377
10.030955 0.98040023
10.026203 1.0226425
10.021451 1.0710762
10.016698 1.121446
10.011946 1.1707634
10.007194 1.2174133
10.002441 1.2610245
9.997689 1.3020939
9.992936 1.3414125
9.988184 1.3794139
9.983432 1.4156275
9.978679 1.4484127
9.973927 1.4750651
9.969175 1.4922652
9.964422 1.4967312
9.95967 1.4858958
9.954917 1.4584542
9.950165 1.414706
9.945413 1.3566889
9.94066 1.2881352
9.935908 1.2142641
9.931156 1.1413788
9.926403 1.0762071
9.921651 1.0249608
9.916898 0.99220864
9.912146 0.97980896
9.907394 0.9862653
9.902641 1.0068409
9.897889 1.0345718
9.893137 1.0619991
9.888384 1.0831384
9.883632 1.0950716
9.878879 1.0986557
9.874127 1.0981672
9.869375 1.100069
9.864622 1.1113482
9.85987 1.137915
9.855118 1.1834091
9.850365 1.24854
9.845613 1.330924
9.84086 1.4253368
9.836108 1.5243399
9.831356 1.6192785
9.826603 1.7016097
9.821851 1.7643885
9.817099 1.8035961
9.812346 1.8189331
9.807594 1.8137902
9.802841 1.7943387
9.798089 1.7679607
9.793337 1.7414472
9.788584 1.7194485
9.783832 1.7035592
9.77908 1.6922184
9.774327 1.6813839
9.769575 1.6657542
9.764822 1.6402123
9.76007 1.6011348
9.755318 1.5472737
9.750565 1.4800475
9.745813 1.4032475
9.741061 1.3223177
9.736308 1.2434474
9.731556 1.1726979
9.726803 1.1152864
9.722051 1.0750502
9.717299 1.0540543
9.712546 1.0523307
9.707794 1.0678006
9.703042 1.0964741
9.698289 1.1330011
9.693537 1.1715464
9.688784 1.2068282
9.684032 1.2350661
9.67928 1.2545691
9.674527 1.2657812
9.669775 1.270763
9.665023 1.2722593
9.66027 1.2726349
9.655518 1.273006
9.650765 1.2728265
9.646013 1.2700434
9.641261 1.2617517
9.636508 1.2451214
9.631756 1.2182963
9.627004 1.1809964
9.622251 1.1346755
9.617499 1.0822479
9.612746 1.0275372
9.607994 0.97466117
9.603242 0.92752913
9.598489 0.88951694
9.593737 0.86326211
9.588984 0.85046066
9.584232 0.85158728
9.57948 0.86557883
9.574727 0.88964265
9.569975 0.91938742
9.565223 0.94938497
9.56047 0.97409166
9.555718 0.98888378
9.550965 0.99088992
9.546213 0.97937539
9.541461 0.95560639
9.536708 0.9223016
9.531956 0.88287905
9.527204 0.84069979
9.522451 0.79843791
9.517699 0.75763871
9.512946 0.71850589
9.508194 0.67997304
9.503442 0.6401094
9.498689 0.59684258
9.493937 0.54885731
9.489185 0.49641244
9.484432 0.44178341
9.47968 0.38912368
9.474927 0.34371923
9.470175 0.31081135
9.465423 0.29430676
9.46067 0.29573475
9.455918 0.31374791
9.451166 0.34432347
9.446413 0.38163964
9.441661 0.41941369
9.436908 0.45233755
9.432156 0.47718504
9.427404 0.49323699
9.422651 0.50188033
9.417899 0.50552829
9.413147 0.50627065
9.408394 0.50477703
9.403642 0.49988013
9.398889 0.4889889
9.394137 0.4691433
9.389385 0.4382707
9.384632 0.39614713
9.37988 0.3447181
9.375128 0.2877107
9.370375 0.22974086
9.365623 0.17527456
9.36087 0.12779562
9.356118 0.089398149
9.351366 0.060839419
9.346613 0.041937444
9.341861 0.032121314
9.337109 0.030942376
9.332356 0.038402485
9.327604 0.055021931
9.322851 0.081635975
9.318099 0.11897259
9.313347 0.16712404
9.308594 0.22507157
9.303842 0.29043271
9.29909 0.35955221
9.294337 0.42794854
9.289585 0.49099275
9.284832 0.54459649
9.28008 0.58568045
9.275328 0.61229911
9.270575 0.62346612
9.265823 0.61886701
9.261071 0.59868044
9.256318 0.56363298
9.251566 0.51524308
9.246813 0.45606745
9.242061 0.38973188
9.237309 0.32062478
9.232556 0.25329688
9.227804 0.19175173
9.223052 0.13885841
9.218299 0.096057759
9.213547 0.063410089
9.208794 0.039911517
9.204042 0.023938053
9.19929 0.013675539
9.194537 0.007440275
9.189785 0.0038576027
9.185033 0.0019156482
9.18028 0.00093733969
9.175528 0.00051671477
9.170775 0.00045568409
9.166023 0.00072353035
9.161271 0.0014497126
9.156518 0.0029512194
9.151766 0.0057873287
9.147014 0.010823668
9.142261 0.019273909
9.137509 0.032675092
9.132756 0.052749824
9.128004 0.08112618
9.123252 0.11893041
9.118499 0.16633144
9.113747 0.22217675
9.108994 0.28388099
9.104242 0.34768072
9.09949 0.40924934
9.094737 0.46451302
9.089985 0.51039573
9.085233 0.54521835
9.08048 0.56860967
9.075728 0.58100786
9.070975 0.58303231
9.066223 0.57507825
9.061471 0.55737905
9.056718 0.53054014
9.051966 0.49629258
9.047214 0.45807408
9.042461 0.42108758
9.037709 0.39168865
9.032956 0.37621354
9.028204 0.37956894
9.023452 0.4039871
9.018699 0.44829592
9.013947 0.50790435
9.009195 0.57551751
9.004442 0.64242814
8.99969 0.70011206
8.994937 0.74179845
8.990185 0.76369181
8.985433 0.76558798
8.98068 0.75074401
8.975928 0.72502072
8.971176 0.69548941
8.966423 0.66883884
8.961671 0.64998011
8.956918 0.64118971
8.952166 0.64195686
8.947414 0.6494726
8.942661 0.65950896
8.937909 0.66736941
8.933157 0.66866602
8.928404 0.6598391
8.923652 0.63847982
8.918899 0.60356782
8.914147 0.55568025
8.909395 0.49712481
8.904642 0.431882
8.89989 0.36526058
8.895138 0.30326358
8.890385 0.25176749
8.885633 0.21567563
8.88088 0.19819497
8.876128 0.20033449
8.871376 0.22067758
8.866623 0.25546851
8.861871 0.29905719
8.857119 0.34472552
8.852366 0.38583643
8.847614 0.4171154
8.842861 0.43574963
8.838109 0.44195441
8.833357 0.43875895
8.828604 0.43099378
8.823852 0.42373943
8.8191 0.42070621
8.814347 0.42306707
8.809595 0.42912742
8.804842 0.43493734
8.80009 0.43563717
8.795338 0.42709309
8.790585 0.4073062
8.785833 0.37718196
8.781081 0.34047306
8.776328 0.30296474
8.771576 0.27116704
8.766823 0.25086401
8.762071 0.24584942
8.757319 0.2570957
8.752566 0.28250225
8.747814 0.3172735
8.743062 0.35488027
8.738309 0.38844672
8.733557 0.41228637
8.728804 0.42322374
8.724052 0.4213362
8.7193 0.40986728
8.714547 0.39428395
8.709795 0.38071086
8.705043 0.37418137
8.70029 0.37722243
8.695538 0.38920345
8.690785 0.40665341
8.686033 0.42445464
8.681281 0.43754831
8.676528 0.44262437
8.671776 0.43927083
8.667024 0.43022788
8.662271 0.42067647
8.657519 0.41679346
8.652766 0.42402303
8.648014 0.44557757
8.643262 0.48157703
8.638509 0.52901469
8.633757 0.58248422
8.629005 0.63540631
8.624252 0.68140451
8.6195 0.71550406
8.614747 0.73492339
8.609995 0.73934577
8.605243 0.73066106
8.60049 0.71225326
8.595738 0.68799125
8.590985 0.66116199
8.586233 0.63363989
8.581481 0.60556589
8.576728 0.57568143
8.571976 0.54224844
8.567224 0.50426337
8.562471 0.4625418
8.557719 0.42027455
8.552966 0.38282875
8.548214 0.35681281
8.543462 0.34864504
8.538709 0.36299256
8.533957 0.40146415
8.529205 0.46187278
8.524452 0.53826546
8.5197 0.62176884
8.514947 0.70212733
8.510195 0.76963197
8.505443 0.81699722
8.50069 0.84070221
8.495938 0.84142291
8.491186 0.82343795
8.486433 0.79321996
8.481681 0.75769672
8.476928 0.72276329
8.472176 0.69249416
8.467424 0.66919556
8.462671 0.65409131
8.457919 0.64820713
8.453167 0.65300309
8.448414 0.67048617
8.443662 0.70280087
8.438909 0.75150406
8.434157 0.81679665
8.429405 0.89691823
8.424652 0.98780336
8.4199 1.0830389
8.415148 1.1741804
8.410395 1.2515258
8.405643 1.3054127
8.40089 1.3279495
8.396138 1.3148547
8.391386 1.2668806
8.386633 1.1902855
8.381881 1.096039
8.377129 0.99784518
8.372376 0.90947867
8.367624 0.8421725
8.362871 0.80276082
8.358119 0.79299337
8.353367 0.81002705
8.348614 0.84774385
8.343862 0.89837458
8.33911 0.95395871
8.334357 1.007373
8.329605 1.0528952
8.324852 1.0864269
8.3201 1.1055424
8.315348 1.1094759
8.310595 1.0990832
8.305843 1.0767506
8.301091 1.0462114
8.296338 1.0122368
8.291586 0.98019727
8.286833 0.95550359
8.282081 0.9429625
8.277329 0.9461021
8.272576 0.96654839
8.267824 1.0035535
8.263072 1.0537831
8.258319 1.1114602
8.253567 1.168926
8.248814 1.2176129
8.244062 1.2493325
8.23931 1.2576797
8.234557 1.2392845
8.229805 1.1946418
8.225053 1.1283166
8.2203 1.0484492
8.215548 0.96561747
8.210795 0.89122579
8.206043 0.83567486
8.201291 0.80662343
8.196538 0.80767955
8.191786 0.83782776
8.187034 0.89177715
8.182281 0.96120373
8.177529 1.0366077
8.172776 1.1093069
8.168024 1.1730304
8.163272 1.2247057
8.158519 1.264294
8.153767 1.2938405
8.149015 1.3161303
8.144262 1.3334204
8.13951 1.3466335
8.134757 1.3552075
8.130005 1.357568
8.125253 1.3520046
8.1205 1.3376301
8.115748 1.3150945
8.110995 1.2868103
8.106243 1.2565937
8.101491 1.2288063
8.096738 1.2072438
8.091986 1.1941146
8.087234 1.1894376
8.082481 1.1910671
8.077729 1.195345
8.072976 1.1981722
8.068224 1.196155
8.063472 1.1874746
8.058719 1.1722427
8.053967 1.1522957
8.049215 1.1305652
8.044462 1.1102757
8.03971 1.0942457
8.034957 1.0844889
8.030205 1.0821889
8.025453 1.0879742
8.0207 1.102311
8.015948 1.125792
8.011196 1.1591495
8.006443 1.2029441
8.001691 1.2570322
7.996938 1.3200234
7.992186 1.3889594
7.987434 1.4593575
7.982681 1.5256241
7.977929 1.5817193
7.973177 1.6219066
7.968424 1.6414626
7.963672 1.6372895
7.958919 1.6084157
7.954167 1.5563442
7.949415 1.4851438
7.944662 1.4011452
7.93991 1.3121642
7.935158 1.2263186
7.930405 1.1506923
7.925653 1.0902002
7.9209 1.0469889
7.916148 1.0205326
7.911396 1.0083544
7.906643 1.0070967
7.901891 1.0135772
7.897139 1.0255114
7.892386 1.0417337
7.887634 1.0619277
7.882881 1.08603
7.878129 1.1135546
7.873377 1.1430882
7.868624 1.1721434
7.863872 1.1974461
7.85912 1.2155971
7.854367 1.2239266
7.849615 1.2212815
7.844862 1.2084972
7.84011 1.1883994
7.835358 1.1653445
7.830605 1.1444559
7.825853 1.1307926
7.821101 1.1286578
7.816348 1.1411371
7.811596 1.1698303
7.806843 1.2146726
7.802091 1.2737794
7.797339 1.3433559
7.792586 1.4178209
7.787834 1.4903151
7.783082 1.5536508
7.778329 1.6015611
7.773577 1.6299138
7.768824 1.637483
7.764072 1.6259973
7.75932 1.5994423
7.754567 1.5628892
7.749815 1.5212825
7.745063 1.4785829
7.74031 1.4374517
7.735558 1.3994063
7.730805 1.3652068
7.726053 1.3352152
7.721301 1.3095848
7.716548 1.288281
7.711796 1.2710312
7.707044 1.257311
7.702291 1.2464204
7.697539 1.2376449
7.692786 1.2304587
7.688034 1.2247165
7.683282 1.2207792
7.678529 1.2195105
7.673777 1.2220861
7.669025 1.2295983
7.664272 1.242526
7.65952 1.2602406
7.654767 1.2807751
7.650015 1.3010292
7.645263 1.3174216
7.64051 1.3267983
7.635758 1.3272618
7.631006 1.3186042
7.626253 1.3021917
7.621501 1.2803911
7.616748 1.2558156
7.611996 1.2307097
7.607244 1.2066864
7.602491 1.1848419
7.597739 1.1661108
7.592986 1.1516505
7.588234 1.1430722
7.583482 1.1424202
7.578729 1.1518984
7.573977 1.1734118
7.569225 1.2080269
7.564472 1.2554732
7.55972 1.3138077
7.554967 1.379347
7.550215 1.4469339
7.545463 1.5105347
7.54071 1.5640758
7.535958 1.6023493
7.531206 1.6217785
7.526453 1.6208631
7.521701 1.6002156
7.516948 1.5622272
7.512196 1.5105057
7.507444 1.4492707
7.502691 1.3828618
7.497939 1.3154261
7.493187 1.2507663
7.488434 1.1922778
7.483682 1.1428965
7.478929 1.1050113
7.474177 1.080332
7.469425 1.0697284
7.464672 1.0730789
7.45992 1.0891775
7.455168 1.1157584
7.450415 1.1496964
7.445663 1.1874038
7.44091 1.2253888
7.436158 1.2608608
7.431406 1.2922219
7.426653 1.3192759
7.421901 1.3430539
7.417149 1.3652682
7.412396 1.3875362
7.407644 1.4106168
7.402891 1.4339126
7.398139 1.4554221
7.393387 1.47217
7.388634 1.4809786
7.383882 1.4793212
7.37913 1.4659833
7.374377 1.4413418
7.369625 1.4072332
7.364872 1.3665288
7.36012 1.3226146
7.355368 1.2789553
7.350615 1.2388205
7.345863 1.2051365
7.341111 1.1803548
7.336358 1.1662368
7.331606 1.1635376
7.326853 1.1716811
7.322101 1.1886025
7.317349 1.210936
7.312596 1.2346432
7.307844 1.2560082
7.303092 1.2727482
7.298339 1.2848622
7.293587 1.2948463
7.288834 1.3070678
7.284082 1.3263769
7.27933 1.3563344
7.274577 1.3976254
7.269825 1.4472195
7.265073 1.4986107
7.26032 1.5431188
7.255568 1.571889
7.250815 1.5780055
7.246063 1.5581277
7.241311 1.5132323
7.236558 1.4483355
7.231806 1.3713631
7.227054 1.2915364
7.222301 1.2176986
7.217549 1.1569304
7.212796 1.1136635
7.208044 1.0893535
7.203292 1.0826756
7.198539 1.0901494
7.193787 1.1070583
7.189035 1.1284826
7.184282 1.1502285
7.17953 1.1694443
7.174777 1.1847985
7.170025 1.1962397
7.165273 1.2045038
7.16052 1.2105984
7.155768 1.2154553
7.151016 1.2198077
7.146263 1.2242175
7.141511 1.2291174
7.136758 1.2347805
7.132006 1.2412358
7.127254 1.2482386
7.122501 1.2554038
7.117749 1.2625126
7.112996 1.2698676
7.108244 1.2784913
7.103492 1.2899873
7.098739 1.3060286
7.093987 1.3276096
7.089235 1.3543365
7.084482 1.3840434
7.07973 1.4129219
7.074977 1.4361755
7.070225 1.4490282
7.065473 1.4478046
7.06072 1.4307766
7.055968 1.3985536
7.051216 1.3539347
7.046463 1.3013
7.041711 1.2457309
7.036958 1.1921018
7.032206 1.144345
7.027454 1.105016
7.022701 1.075182
7.017949 1.0545879
7.013197 1.0420118
7.008444 1.0357094
7.003692 1.0338486
6.998939 1.0348396
6.994187 1.0374815
6.989435 1.0408888
6.984682 1.0442329
6.97993 1.046414
6.975178 1.0458405
6.970425 1.0404845
6.965673 1.028299
6.96092 1.0079289
6.956168 0.97949941
6.951416 0.94517387
6.946663 0.90920575
6.941911 0.8773602
6.937159 0.85579828
6.932406 0.84971377
6.927654 0.86210601
6.922901 0.89303161
6.918149 0.93952986
6.913397 0.99623028
6.908644 1.0564922
6.903892 1.1138252
6.89914 1.1632918
6.894387 1.2025795
6.889635 1.2324635
6.884882 1.2564777
6.88013 1.2798012
6.875378 1.3076144
6.870625 1.3433876
6.865873 1.3876409
6.861121 1.4375801
6.856368 1.4877188
6.851616 1.5312574
6.846863 1.5617508
6.842111 1.5745648
6.837359 1.5677689
6.832606 1.5423569
6.827854 1.5018913
6.823102 1.4517596
6.818349 1.3982165
6.813597 1.3473244
6.808844 1.3038932
6.804092 1.2705606
6.79934 1.2472216
6.794587 1.2310183
6.789835 1.2169893
6.785083 1.1992754
6.78033 1.1725812
6.775578 1.1334995
6.770825 1.0813754
6.766073 1.0185639
6.761321 0.95012144
6.756568 0.88307649
6.751816 0.82542285
6.747064 0.78494224
6.742311 0.7679573
6.737559 0.77818352
6.732806 0.81593537
6.728054 0.87795683
6.723302 0.9580202
6.718549 1.0481902
6.713797 1.1403897
6.709045 1.2277715
6.704292 1.3054771
6.69954 1.3706287
6.694787 1.4217192
6.690035 1.4577857
6.685283 1.4777828
6.68053 1.4804107
6.675778 1.4644256
6.671026 1.4292653
6.666273 1.375748
6.661521 1.3066259
6.656768 1.2268418
6.652016 1.1433871
6.647264 1.0646946
6.642511 0.99955099
6.637759 0.95562267
6.633007 0.93785254
6.628254 0.94713136
6.623502 0.97968841
6.618749 1.0275195
6.613997 1.0798905
6.609245 1.1256176
6.604492 1.1555556
6.59974 1.1646374
6.594987 1.152917
6.590235 1.1253469
6.585483 1.0903618
6.58073 1.0576522
6.575978 1.03572
6.571226 1.0298583
6.566473 1.0410828
6.561721 1.0662718
6.556968 1.0994203
6.552216 1.1335742
6.547464 1.1628102
6.542711 1.1836395
6.537959 1.195436
6.533207 1.1998485
6.528454 1.1995042
6.523702 1.1965354
6.518949 1.1914905
6.514197 1.1830292
6.509445 1.1685084
6.504692 1.1452451
6.49994 1.1119895
6.495188 1.0700546
6.490435 1.023657
6.485683 0.97930096
6.48093 0.9443796
6.476178 0.92543815
6.471426 0.92662923
6.466673 0.94877893
6.461921 0.98923409
6.457169 1.0424056
6.452416 1.1007634
6.447664 1.1560124
6.442911 1.20025
6.438159 1.2269934
6.433407 1.2320209
6.428654 1.2139651
6.423902 1.1745714
6.41915 1.1185211
6.414397 1.0527583
6.409645 0.9853523
6.404892 0.92405557
6.40014 0.87483191
6.395388 0.84068995
6.390635 0.82112281
6.385883 0.81232613
6.381131 0.80817614
6.376378 0.80175505
6.371626 0.787073
6.366873 0.76058966
6.362121 0.72218811
6.357369 0.6753775
6.352616 0.6266668
6.347864 0.58422781
6.343112 0.55612314
6.338359 0.54848444
6.333607 0.56406056
6.328854 0.60149486
6.324102 0.65553545
6.31935 0.71815807
6.314597 0.78034144
6.309845 0.83404719
6.305093 0.87388436
6.30034 0.89801755
6.295588 0.90809646
6.290835 0.90827941
6.286083 0.9036967
6.281331 0.89885354
6.276578 0.89645178
6.271826 0.89692662
6.267074 0.8987254
6.262321 0.8991075
6.257569 0.89510714
6.252816 0.88431467
6.248064 0.86527111
6.243312 0.8374666
6.238559 0.80110001
6.233807 0.75682965
6.229055 0.70569953
6.224302 0.64928991
6.21955 0.5899809
6.214797 0.53111303
6.210045 0.47683268
6.205293 0.43152852
6.20054 0.39894926
6.195788 0.38126294
6.191036 0.37839926
6.186283 0.38796847
6.181531 0.40588477
6.176778 0.42759071
6.172026 0.44955808
6.167274 0.47060432
6.162521 0.49256254
6.157769 0.5199924
6.153017 0.5588869
6.148264 0.61464604
6.143512 0.68985821
6.138759 0.7825603
6.134007 0.88557759
6.129255 0.98727282
6.124502 1.0736301
6.11975 1.1311887
6.114997 1.1500645
6.110245 1.1262554
6.105493 1.0626369
6.10074 0.96843741
6.095988 0.85739823
6.091236 0.74513489
6.086483 0.64634035
6.081731 0.57240927
6.076978 0.52988297
6.072226 0.51989685
6.067474 0.53861575
6.062721 0.57848622
6.057969 0.63001242
6.053217 0.68367585
6.048464 0.73158816
6.043712 0.76852471
6.038959 0.79214884
6.034207 0.80247276
6.029455 0.8008348
6.024702 0.7888132
6.01995 0.76748229
6.015198 0.73725092
6.010445 0.69827481
6.005693 0.65120481
6.00094 0.59791123
5.996188 0.54184773
5.991436 0.48786494
5.986683 0.44148969
5.981931 0.40787316
5.977179 0.39071878
5.972426 0.39150063
5.967674 0.40918228
5.962921 0.44048448
5.958169 0.48058347
5.953417 0.52400821
5.948664 0.56548456
5.943912 0.60054822
5.93916 0.62588059
5.934407 0.63944328
5.929655 0.64053635
5.924902 0.62985774
5.92015 0.60952881
5.915398 0.58295063
5.910645 0.55434377
5.905893 0.52793175
5.901141 0.50691273
5.896388 0.49252989
5.891636 0.4835985
5.886883 0.47673141
5.882131 0.46726054
5.877379 0.45058555
5.872626 0.4235113
5.867874 0.38514083
5.863122 0.33706361
5.858369 0.28284092
5.853617 0.22702668
5.848864 0.17408206
5.844112 0.12751705
5.83936 0.089455577
5.834607 0.060647011
5.829855 0.04080742
5.825103 0.029106471
5.82035 0.024621731
5.815598 0.026635387
5.810845 0.034717776
5.806093 0.048607736
5.801341 0.067953171
5.796588 0.092013705
5.791836 0.11944596
5.787084 0.14827947
5.782331 0.17613971
5.777579 0.20068771
5.772826 0.22015051
5.768074 0.23375319
5.763322 0.24186984
5.758569 0.24580044
5.753817 0.24722432
5.749065 0.24752002
5.744312 0.24721035
5.73956 0.2457519
5.734807 0.24175371
5.730055 0.23353709
5.725303 0.21981509
5.72055 0.20023315
5.715798 0.1755826
5.711046 0.14763813
5.706293 0.11871263
5.701541 0.091109884
5.696788 0.066659495
5.692036 0.046454586
5.687284 0.03081989
5.682531 0.019458872
5.677779 0.011689422
5.673027 0.006680596
5.668274 0.0036329944
5.663522 0.0018827945
5.658769 0.00093807308
5.654017 0.00047081421
5.649265 0.00028980541
5.644512 0.00031440581
5.63976 0.00056240807
5.635008 0.0011587805
5.630255 0.0023673039
5.625503 0.0046412124
5.62075 0.0086809559
5.615998 0.015475727
5.611246 0.026293968
5.606493 0.042581896
5.601741 0.065737105
5.596988 0.096753431
5.592236 0.13578242
5.587484 0.18171455
5.582731 0.2319253
5.577979 0.28232974
5.573227 0.32782867
5.568474 0.36311469
5.563722 0.38367604
5.558969 0.38673987
5.554217 0.37188447
5.549465 0.34113413
5.544712 0.29850779
5.53996 0.24915941
5.535208 0.19836317
5.530455 0.15061663
5.525703 0.10906334
5.52095 0.075311583
5.516198 0.049600733
5.511446 0.031186329
5.506693 0.018794767
5.501941 0.011029335
5.497189 0.0066646262
5.492436 0.0048188838
5.487684 0.0050264168
5.482931 0.0072399058
5.478179 0.011781856
5.473427 0.019246545
5.468674 0.030342066
5.463922 0.045665577
5.45917 0.065427349
5.454417 0.089174668
5.449665 0.11559916
5.444912 0.14252078
5.44016 0.16711165
5.435408 0.18635407
5.430655 0.19763977
5.425903 0.19934851
5.421151 0.19122953
5.416398 0.17446184
5.411646 0.15137372
5.406893 0.12491325
5.402141 0.098036351
5.397389 0.073186584
5.392636 0.05198804
5.387884 0.03518707
5.383132 0.022799914
5.378379 0.014378492
5.373627 0.0093018862
5.368874 0.0070254109
5.364122 0.0072514965
5.35937 0.010011387
5.354617 0.015656874
5.349865 0.024762058
5.345113 0.037936762
5.34036 0.055566121
5.335608 0.077517998
5.330855 0.10289214
5.326103 0.12990579
5.321351 0.15599913
5.316598 0.17819211
5.311846 0.1936425
5.307094 0.2002728
5.302341 0.19728992
5.297589 0.18544061
5.292836 0.16692549
5.288084 0.14500226
5.283332 0.12339791
5.278579 0.10568543
5.273827 0.094756781
5.269075 0.092463852
5.264322 0.099441305
5.25957 0.11509547
5.254817 0.13774391
5.250065 0.16489838
5.245313 0.19367416
5.24056 0.22126968
5.235808 0.24541236
5.231056 0.26464346
5.226303 0.27834873
5.221551 0.28653185
5.216798 0.2894368
5.212046 0.28719618
5.207294 0.27967143
5.202541 0.26655702
5.197789 0.24768982
5.193037 0.22340334
5.188284 0.19474681
5.183532 0.16345639
5.178779 0.13168116
5.174027 0.10157013
5.169275 0.07487164
5.164522 0.052671628
5.15977 0.035327036
5.155018 0.022573318
5.150265 0.013734768
5.145513 0.0079550978
5.14076 0.0043859294
5.136008 0.0023044823
5.131256 0.001162304
5.126503 0.00058499962
5.121751 0.00034793974
5.116998 0.00034970944
5.112246 0.00059834942
5.107494 0.0012189237
5.102741 0.0024850234
5.097989 0.0048704548
5.093237 0.0091082079
5.088484 0.016231808
5.083732 0.027562087
5.078979 0.044596695
5.074227 0.06876973
5.069475 0.10108159
5.064722 0.14165349
5.05997 0.18932258
5.055218 0.24143486
5.050465 0.29398426
5.045713 0.34216874
5.04096 0.38130043
5.036208 0.40785981
5.031456 0.42038664
5.026703 0.41990674
5.021951 0.40971812
5.017199 0.39456331
5.012446 0.37942084
5.007694 0.36827315
5.002941 0.36320387
4.998189 0.36405156
4.993437 0.36865768
4.988684 0.37357134
4.983932 0.37497085
4.97918 0.36955218
4.974427 0.35519444
4.969675 0.33130321
4.964922 0.29881752
4.96017 0.25992964
4.955418 0.21760736
4.950665 0.1750318
4.945913 0.13506895
4.941161 0.099876189
4.936408 0.070707338
4.931656 0.047925748
4.926903 0.031185888
4.922151 0.019711513
4.917399 0.012594062
4.912646 0.0090513968
4.907894 0.0086133672
4.903142 0.011222487
4.898389 0.017248529
4.893637 0.02741669
4.888884 0.042648002
4.884132 0.063817396
4.87938 0.091453497
4.874627 0.12543049
4.869875 0.16472487
4.865123 0.20731441
4.86037 0.25027468
4.855618 0.29008422
4.850865 0.32309619
4.846113 0.3460924
4.841361 0.35681622
4.836608 0.35438856
4.831856 0.33953589
4.827104 0.31459229
4.822351 0.2832703
4.817599 0.25022519
4.812846 0.22046328
4.808094 0.19866526
4.803342 0.18850826
4.798589 0.19207603
4.793837 0.20944598
4.789085 0.23853599
4.784332 0.27527576
4.77958 0.31412898
4.774827 0.34892611
4.770075 0.373884
4.765323 0.3846138
4.76057 0.37888794
4.755818 0.35697627
4.751066 0.32146863
4.746313 0.27664363
4.741561 0.22756998
4.736808 0.17919025
4.732056 0.1356171
4.727304 0.099780997
4.722551 0.07344437
4.717799 0.057484288
4.713047 0.052277091
4.708294 0.058008071
4.703542 0.074772399
4.698789 0.10241531
4.694037 0.14015923
4.689285 0.18615835
4.684532 0.23717877
4.67978 0.28859832
4.675028 0.33484085
4.670275 0.37021874
4.665523 0.38999985
4.66077 0.39140364
4.656018 0.37422032
4.651266 0.34085145
4.646513 0.2957548
4.641761 0.2444667
4.637009 0.19249491
4.632256 0.14438394
4.627504 0.10315852
4.622751 0.070204095
4.617999 0.045506559
4.613247 0.028094496
4.608494 0.016519025
4.603742 0.0092500229
4.598989 0.0049325856
4.594237 0.0025047133
4.589485 0.0012110796
4.584732 0.00055758258
4.57998 0.00024450006
4.575228 0.00010234491
4.570475 4.1633088e-05
4.565723 1.8653579e-05
4.56097 1.4944121e-05
4.556218 2.7316067e-05
4.551466 6.5903998e-05
4.546713 0.00015979368
4.541961 0.00037157823
4.537209 0.00082358475
4.532456 0.0017386836
4.527704 0.0034961218
4.522951 0.0066963904
4.518199 0.012218668
4.513447 0.021241091
4.508694 0.035183605
4.503942 0.055533352
4.49919 0.083532497
4.494437 0.11975157
4.489685 0.16363063
4.484932 0.21312594
4.48018 0.2646207
4.475428 0.31322157
4.470675 0.35346196
4.465923 0.38029579
4.461171 0.39014286
4.456418 0.3816958
4.451666 0.35625113
4.446913 0.31747087
4.442161 0.27066133
4.437409 0.22179971
4.432656 0.17658849
4.427904 0.13976097
4.423152 0.11473048
4.418399 0.10353463
4.413647 0.10693405
4.408894 0.12451452
4.404142 0.15470756
4.39939 0.19474745
4.394637 0.24067188
4.389885 0.28750504
4.385133 0.32971745
4.38038 0.36195264
4.375628 0.37988832
4.370875 0.38101467
4.366123 0.36510225
4.361371 0.33421011
4.356618 0.29222017
4.351866 0.24402686
4.347114 0.19460568
4.342361 0.14819986
4.337609 0.10780155
4.332856 0.074996874
4.328104 0.050135639
4.323352 0.032714445
4.318599 0.021839031
4.313847 0.016651232
4.309095 0.016644679
4.304342 0.021830666
4.29959 0.032739556
4.294837 0.050256281
4.290085 0.075302086
4.285333 0.10840001
4.28058 0.14920094
4.275828 0.19608889
4.271076 0.246005
4.266323 0.2946075
4.261571 0.33680866
4.256818 0.36761569
4.252066 0.38308876
4.247314 0.38116299
4.242561 0.36209823
4.237809 0.32842161
4.233057 0.28438011
4.228304 0.23506579
4.223552 0.18546081
4.218799 0.13964577
4.214047 0.1003342
4.209295 0.068776846
4.204542 0.044970702
4.19979 0.028043392
4.195038 0.016674891
4.190285 0.0094524647
4.185533 0.0051073606
4.18078 0.0026298942
4.176028 0.0012903175
4.171276 0.00060311113
4.166523 0.00026852119
4.161771 0.00011385592
4.157019 4.5974961e-05
4.152266 1.7675728e-05
4.147514 6.467637e-06
4.142761 2.2533098e-06
4.138009 7.4933181e-07
4.133257 2.3383404e-07
4.128504 6.908733e-08
4.123752 2.125764e-08
4.118999 5.31441e-09
4.114247 1.062882e-08
4.109495 2.657205e-08
4.104742 8.503056e-08
4.09999 2.7634932e-07
4.095238 8.6624883e-07
4.090485 2.5721744e-06
4.085733 7.2647985e-06
4.08098 1.9503885e-05
4.076228 4.9817279e-05
4.071476 0.00012101443
4.066723 0.00027956454
4.061971 0.00061423419
4.057219 0.0012834619
4.052466 0.002550566
4.047714 0.0048205153
4.042961 0.0086646991
4.038209 0.014812095
4.033457 0.024081462
4.028704 0.037235089
4.023952 0.054755163
4.0192 0.076577454
4.014447 0.10185444
4.009695 0.12884339
4.004942 0.15500562
4.00019 0.17735195
3.995438 0.19298682
3.990685 0.19972043
3.985933 0.19657148
3.981181 0.18400163
3.976428 0.16380457
3.971676 0.13868628
3.966923 0.11167197
3.962171 0.085518093
3.957419 0.06228379
3.952666 0.043141493
3.947914 0.028419637
3.943162 0.017805123
3.938409 0.010609008
3.933657 0.0060118413
3.928904 0.0032399885
3.924152 0.0016606681
3.9194 0.0008095175
3.914647 0.00037529301
3.909895 0.00016546947
3.905143 6.9384937e-05
3.90039 2.7672133e-05
3.895638 1.049596e-05
3.890885 3.7838599e-06
3.886133 1.296716e-06
3.881381 4.251528e-07
3.876628 1.3286025e-07
3.871876 3.720087e-08
3.867124 1.062882e-08
3.862371 5.31441e-09
3.857619 0
3.852866 0
3.848114 0
3.843362 0
3.838609 0
3.833857 0
3.829105 0
3.824352 0
3.8196 0
3.814847 0
3.810095 0
3.805343 0
3.80059 0
3.795838 0
3.791086 0
3.786333 0
3.781581 0
3.776828 0
3.772076 0
3.767324 0
3.762571 0
3.757819 0
3.753067 0
3.748314 0
3.743562 0
3.738809 0
3.734057 0
3.729305 0
3.724552 0
3.7198 0
3.715048 0
3.710295 0
3.705543 0
3.70079 0
3.696038 0
3.691286 0
3.686533 0
3.681781 0
3.677029 0
3.672276 0
3.667524 0
3.662771 0
3.658019 0
3.653267 0
3.648514 0
3.643762 0
3.63901 0
3.634257 0
3.629505 0
3.624752 0
3.62 0
