# Supplementary material for: Structural motifs of gold cluster anions with 17 to 69 atoms
Source: Nat Commun. 2026 Apr 10;17:5099. doi: 10.1038/s41467-026-71649-9 (PMC13246909; doi:10.1038/s41467-026-71649-9)
Supplement: Supplementary file 5 — Source Data [file 41467_2026_71649_MOESM5_ESM.zip › SupplementaryFigure6/49_th_blue.dat]

13.07 0
13.066766 0
13.063531 0
13.060297 0
13.057062 0
13.053828 0
13.050594 0
13.047359 0
13.044125 0
13.04089 0
13.037656 0
13.034421 0
13.031187 0
13.027953 0
13.024718 0
13.021484 0
13.018249 0
13.015015 0
13.011781 0
13.008546 0
13.005312 0
13.002077 0
12.998843 0
12.995609 0
12.992374 0
12.98914 0
12.985905 0
12.982671 0
12.979436 0
12.976202 0
12.972968 0
12.969733 0
12.966499 0
12.963264 0
12.96003 0
12.956796 0
12.953561 0
12.950327 0
12.947092 0
12.943858 5.31441e-09
12.940624 5.31441e-09
12.937389 2.125764e-08
12.934155 4.251528e-08
12.93092 1.0097379e-07
12.927686 2.3383404e-07
12.924451 5.2081218e-07
12.921217 1.1319693e-06
12.917983 2.3967989e-06
12.914748 4.9689734e-06
12.911514 1.0065493e-05
12.908279 1.9929038e-05
12.905045 3.8571988e-05
12.901811 7.2966849e-05
12.898576 0.0001349063
12.895342 0.00024378793
12.892107 0.00043058944
12.888873 0.0007433531
12.885639 0.0012543283
12.882404 0.0020687776
12.87917 0.0033350899
12.875935 0.0052552819
12.872701 0.0080943832
12.869466 0.012186378
12.866232 0.017933795
12.862998 0.025797661
12.859763 0.036274579
12.856529 0.04985879
12.853294 0.066988723
12.85006 0.087980249
12.846826 0.11295231
12.843591 0.14175362
12.840357 0.17390206
12.837122 0.20854946
12.833888 0.24448332
12.830654 0.28017343
12.827419 0.31386566
12.824185 0.34371704
12.82095 0.3679593
12.817716 0.38507095
12.814481 0.39393494
12.811247 0.39395923
12.808013 0.3851422
12.804778 0.36807278
12.801544 0.34386546
12.798309 0.31403992
12.795075 0.28036358
12.791841 0.24467943
12.788606 0.20874251
12.785372 0.17408452
12.782137 0.14191987
12.778903 0.11309875
12.775669 0.088105196
12.772434 0.067092146
12.7692 0.049941945
12.765965 0.036339569
12.762731 0.025847074
12.759496 0.017970374
12.756262 0.012212743
12.753028 0.0081128986
12.749793 0.0052679567
12.746559 0.0033435451
12.743324 0.0020742833
12.74009 0.0012578199
12.736856 0.00074551606
12.733621 0.00043189679
12.730387 0.00024455852
12.727152 0.00013534739
12.723918 7.3216627e-05
12.720684 3.8710162e-05
12.717449 2.0003439e-05
12.714215 1.0102693e-05
12.71098 4.9849166e-06
12.707746 2.4074277e-06
12.704512 1.1319693e-06
12.701277 5.2081218e-07
12.698043 2.3383404e-07
12.694808 1.0097379e-07
12.691574 4.251528e-08
12.688339 2.125764e-08
12.685105 5.31441e-09
12.681871 5.31441e-09
12.678636 0
12.675402 0
12.672167 0
12.668933 0
12.665699 0
12.662464 0
12.65923 0
12.655995 0
12.652761 0
12.649527 0
12.646292 0
12.643058 0
12.639823 0
12.636589 0
12.633354 0
12.63012 0
12.626886 0
12.623651 0
12.620417 0
12.617182 0
12.613948 0
12.610714 0
12.607479 0
12.604245 0
12.60101 0
12.597776 0
12.594542 0
12.591307 0
12.588073 0
12.584838 0
12.581604 0
12.578369 0
12.575135 0
12.571901 0
12.568666 0
12.565432 0
12.562197 0
12.558963 0
12.555729 0
12.552494 0
12.54926 0
12.546025 0
12.542791 0
12.539557 0
12.536322 0
12.533088 0
12.529853 0
12.526619 0
12.523384 0
12.52015 0
12.516916 0
12.513681 0
12.510447 0
12.507212 0
12.503978 0
12.500744 0
12.497509 0
12.494275 0
12.49104 0
12.487806 0
12.484572 0
12.481337 0
12.478103 0
12.474868 0
12.471634 0
12.468399 0
12.465165 0
12.461931 0
12.458696 0
12.455462 0
12.452227 0
12.448993 0
12.445759 0
12.442524 0
12.43929 0
12.436055 0
12.432821 0
12.429587 0
12.426352 0
12.423118 0
12.419883 0
12.416649 0
12.413414 0
12.41018 0
12.406946 0
12.403711 0
12.400477 0
12.397242 0
12.394008 0
12.390774 0
12.387539 0
12.384305 0
12.38107 0
12.377836 0
12.374602 0
12.371367 0
12.368133 0
12.364898 0
12.361664 0
12.358429 0
12.355195 0
12.351961 0
12.348726 0
12.345492 0
12.342257 0
12.339023 0
12.335789 0
12.332554 0
12.32932 0
12.326085 0
12.322851 0
12.319617 0
12.316382 0
12.313148 0
12.309913 0
12.306679 0
12.303444 0
12.30021 0
12.296976 0
12.293741 0
12.290507 0
12.287272 0
12.284038 0
12.280804 0
12.277569 0
12.274335 0
12.2711 0
12.267866 0
12.264632 0
12.261397 0
12.258163 0
12.254928 0
12.251694 0
12.248459 0
12.245225 0
12.241991 0
12.238756 0
12.235522 0
12.232287 0
12.229053 0
12.225819 0
12.222584 0
12.21935 0
12.216115 0
12.212881 0
12.209647 0
12.206412 0
12.203178 0
12.199943 0
12.196709 0
12.193474 0
12.19024 0
12.187006 0
12.183771 0
12.180537 0
12.177302 0
12.174068 0
12.170834 0
12.167599 0
12.164365 0
12.16113 0
12.157896 0
12.154662 0
12.151427 0
12.148193 0
12.144958 0
12.141724 0
12.138489 0
12.135255 0
12.132021 0
12.128786 0
12.125552 0
12.122317 0
12.119083 0
12.115849 0
12.112614 0
12.10938 0
12.106145 0
12.102911 5.31441e-09
12.099677 1.062882e-08
12.096442 2.125764e-08
12.093208 5.845851e-08
12.089973 1.2754584e-07
12.086739 2.9229255e-07
12.083505 6.4835802e-07
12.08027 1.4030042e-06
12.077036 2.9601264e-06
12.073801 6.1168859e-06
12.070567 1.2345374e-05
12.067332 2.4350627e-05
12.064098 4.6931555e-05
12.060864 8.8394582e-05
12.057629 0.00016271661
12.054395 0.0002927177
12.05116 0.00051461026
12.047926 0.00088415839
12.044692 0.0014845857
12.041457 0.0024361681
12.038223 0.0039069895
12.034988 0.0061237096
12.031754 0.0093806298
12.02852 0.014044413
12.025285 0.020551392
12.022051 0.029394087
12.018816 0.041094106
12.015582 0.056159826
12.012347 0.0750296
12.009113 0.098004273
12.005879 0.12517628
12.002644 0.15636581
11.99941 0.19107642
11.996175 0.22848262
11.992941 0.26745892
11.989707 0.30665462
11.986472 0.34461052
11.983238 0.37990541
11.980003 0.41131202
11.976769 0.43793748
11.973535 0.45932268
11.9703 0.47547971
11.967066 0.48685658
11.963831 0.49423113
11.960597 0.4985501
11.957362 0.50074077
11.954128 0.5015292
11.950894 0.50129896
11.947659 0.50001715
11.944425 0.49724199
11.94119 0.49221022
11.937956 0.48398772
11.934722 0.47165448
11.931487 0.45448988
11.928253 0.43212509
11.925018 0.40463744
11.921784 0.37257363
11.91855 0.33690255
11.915315 0.29891096
11.912081 0.26006416
11.908846 0.22185748
11.905612 0.18568279
11.902377 0.15272857
11.899143 0.12392347
11.895909 0.099924486
11.892674 0.081142447
11.88944 0.067792633
11.886205 0.059954952
11.882971 0.057628947
11.879737 0.06077132
11.876502 0.06930834
11.873268 0.08312062
11.870033 0.10200349
11.866799 0.12561108
11.863565 0.15339583
11.86033 0.1845574
11.857096 0.21801463
11.853861 0.25241188
11.850627 0.28616632
11.847392 0.31755643
11.844158 0.3448451
11.840924 0.36642381
11.837689 0.38095977
11.834455 0.38752588
11.83122 0.38569452
11.827986 0.3755812
11.824752 0.35783117
11.821517 0.33355071
11.818283 0.30419295
11.815048 0.27141434
11.811814 0.23692133
11.80858 0.20232675
11.805345 0.169032
11.802111 0.13814606
11.798876 0.11044562
11.795642 0.086374277
11.792407 0.066074044
11.789173 0.049439255
11.785939 0.036181853
11.782704 0.025898263
11.77947 0.018129839
11.776235 0.012412044
11.773001 0.0083099994
11.769767 0.0054406326
11.766532 0.0034831387
11.763298 0.0021804599
11.760063 0.0013346397
11.756829 0.00079873457
11.753595 0.00046735453
11.75036 0.00026735202
11.747126 0.00014951561
11.743891 8.1746255e-05
11.740657 4.3689765e-05
11.737422 2.2825391e-05
11.734188 1.1654501e-05
11.730954 5.819279e-06
11.727719 2.8378949e-06
11.724485 1.3551745e-06
11.72125 6.3241479e-07
11.718016 2.8697814e-07
11.714782 1.2754584e-07
11.711547 5.31441e-08
11.708313 2.125764e-08
11.705078 1.062882e-08
11.701844 5.31441e-09
11.69861 0
11.695375 0
11.692141 0
11.688906 0
11.685672 0
11.682437 0
11.679203 0
11.675969 0
11.672734 0
11.6695 0
11.666265 0
11.663031 0
11.659797 0
11.656562 0
11.653328 0
11.650093 0
11.646859 0
11.643625 0
11.64039 0
11.637156 0
11.633921 0
11.630687 5.31441e-09
11.627452 1.062882e-08
11.624218 2.657205e-08
11.620984 6.377292e-08
11.617749 1.4348907e-07
11.614515 3.2417901e-07
11.61128 7.1213094e-07
11.608046 1.5305501e-06
11.604812 3.2205325e-06
11.601577 6.6323837e-06
11.598343 1.3339169e-05
11.595108 2.6226613e-05
11.591874 5.0380607e-05
11.58864 9.4585869e-05
11.585405 0.00017354206
11.582171 0.00031118528
11.578936 0.0005453435
11.575702 0.00093401287
11.572467 0.0015634038
11.569233 0.0025575704
11.565999 0.0040890771
11.562764 0.0063894939
11.55953 0.0097578254
11.556295 0.014564258
11.553061 0.021245895
11.549827 0.030291228
11.546592 0.04221027
11.543358 0.057488944
11.540123 0.076528434
11.536889 0.099573443
11.533655 0.12663688
11.53042 0.15743175
11.527186 0.19132324
11.523951 0.22731413
11.520717 0.2640744
11.517482 0.30002067
11.514248 0.3334437
11.511014 0.36267365
11.507779 0.38626464
11.504545 0.40317384
11.50131 0.41290837
11.498076 0.41561492
11.494842 0.41209423
11.491607 0.40373238
11.488373 0.39235347
11.485138 0.38001
11.481904 0.36873752
11.47867 0.36030551
11.475435 0.35599834
11.472201 0.35645574
11.468966 0.36159486
11.465732 0.37062446
11.462497 0.38214972
11.459263 0.39435369
11.456029 0.4052316
11.452794 0.41284715
11.44956 0.41557793
11.446325 0.41231919
11.443091 0.40262198
11.439857 0.3867513
11.436622 0.36566133
11.433388 0.34089553
11.430153 0.31442828
11.426919 0.28846986
11.423685 0.26525863
11.42045 0.24686187
11.417216 0.2350034
11.413981 0.23093027
11.410747 0.23532612
11.407513 0.24827452
11.404278 0.26927182
11.401044 0.29728661
11.397809 0.33085974
11.394575 0.36823536
11.39134 0.40751052
11.388106 0.44678712
11.384872 0.48430911
11.381637 0.51856852
11.378403 0.5483685
11.375168 0.57283836
11.371934 0.59140483
11.3687 0.60373194
11.365465 0.60964804
11.362231 0.60908031
11.358996 0.60201363
11.355762 0.58848388
11.352528 0.56860511
11.349293 0.54262108
11.346059 0.51096427
11.342824 0.47430327
11.33959 0.43356192
11.336355 0.38990054
11.333121 0.3446586
11.329887 0.29926719
11.326652 0.25514629
11.323418 0.21360492
11.320183 0.17576079
11.316949 0.14249154
11.313715 0.11442277
11.31048 0.091950894
11.307246 0.075292563
11.304011 0.064548319
11.300777 0.059766801
11.297543 0.060996699
11.294308 0.068316778
11.291074 0.0818388
11.287839 0.10168316
11.284605 0.12793206
11.28137 0.1605692
11.278136 0.19941761
11.274902 0.24408834
11.271667 0.29395119
11.268433 0.34813551
11.265198 0.40556395
11.261964 0.46501655
11.25873 0.52521684
11.255495 0.58492784
11.252261 0.64304405
11.249026 0.69866681
11.245792 0.75115395
11.242558 0.80013941
11.239323 0.84552467
11.236089 0.88744731
11.232854 0.92623539
11.22962 0.96235541
11.226385 0.99636035
11.223151 1.0288405
11.219917 1.0603765
11.216682 1.0914932
11.213448 1.1226102
11.210213 1.1539895
11.206979 1.1856825
11.203745 1.217482
11.20051 1.2488887
11.197276 1.2791018
11.194041 1.3070413
11.190807 1.3314074
11.187573 1.3507723
11.184338 1.363699
11.181104 1.3688689
11.177869 1.3652048
11.174635 1.3519698
11.1714 1.3288304
11.168166 1.2958781
11.164932 1.2536115
11.161697 1.2028872
11.158463 1.1448562
11.155228 1.0808993
11.151994 1.0125757
11.14876 0.94158947
11.145525 0.86977506
11.142291 0.79909054
11.139056 0.73160599
11.135822 0.66947146
11.132588 0.61485188
11.129353 0.56982365
11.126119 0.53623617
11.122884 0.51555121
11.11965 0.50868107
11.116415 0.51585092
11.113181 0.5365113
11.109947 0.56932185
11.106712 0.61221897
11.103478 0.66256765
11.100243 0.7173847
11.097009 0.77360787
11.093775 0.82837603
11.09054 0.87928159
11.087306 0.92455842
11.084071 0.96317819
11.080837 0.99484193
11.077603 1.0198722
11.074368 1.039028
11.071134 1.0532788
11.067899 1.06358
11.064665 1.0706919
11.06143 1.0750713
11.058196 1.076852
11.054962 1.0759087
11.051727 1.0719826
11.048493 1.064835
11.045258 1.0543903
11.042024 1.0408356
11.03879 1.0246555
11.035555 1.0065951
11.032321 0.9875631
11.029086 0.96849719
11.025852 0.95022258
11.022618 0.93333339
11.019383 0.91812112
11.016149 0.90456315
11.012914 0.89237182
11.00968 0.88109346
11.006445 0.87023746
11.003211 0.85941153
10.999977 0.84843873
10.996742 0.83743612
10.993508 0.82684136
10.990273 0.81738248
10.987039 0.80999517
10.983805 0.80570011
10.98057 0.8054593
10.977336 0.81003329
10.974101 0.81986096
10.970867 0.83497944
10.967633 0.85499477
10.964398 0.87910563
10.961164 0.90617368
10.957929 0.9348279
10.954695 0.96358587
10.95146 0.99097485
10.948226 1.0156376
10.944992 1.036413
10.941757 1.0523868
10.938523 1.062913
10.935288 1.0676111
10.932054 1.0663461
10.92882 1.0591995
10.925585 1.0464385
10.922351 1.028488
10.919116 1.0059096
10.915882 0.97938413
10.912648 0.94969762
10.909413 0.91772253
10.906179 0.88439042
10.902944 0.8506512
10.89971 0.81741798
10.896475 0.78550209
10.893241 0.75554686
10.890007 0.72797347
10.886772 0.70295235
10.883538 0.68041178
10.880303 0.66008798
10.877069 0.64161284
10.873835 0.62462534
10.8706 0.60888554
10.867366 0.59436733
10.864131 0.5813083
10.860897 0.57020411
10.857663 0.56174608
10.854428 0.55671409
10.851194 0.55584723
10.847959 0.55971983
10.844725 0.56864937
10.84149 0.58265507
10.838256 0.60147391
10.835022 0.62462783
10.831787 0.65152426
10.828553 0.68156576
10.825318 0.71424403
10.822084 0.74919837
10.81885 0.78622793
10.815615 0.82525773
10.812381 0.86626722
10.809146 0.90919686
10.805912 0.95385032
10.802678 0.99980842
10.799443 1.0463677
10.796209 1.0925116
10.792974 1.1369188
10.78974 1.1780098
10.786506 1.2140302
10.783271 1.2431685
10.780037 1.2637017
10.776802 1.2741604
10.773568 1.2734972
10.770333 1.2612421
10.767099 1.2376208
10.763865 1.203616
10.76063 1.1609525
10.757396 1.1119976
10.754161 1.0595795
10.750927 1.0067377
10.747693 0.95643506
10.744458 0.91126498
10.741224 0.87319478
10.737989 0.84337859
10.734755 0.8220664
10.731521 0.80862111
10.728286 0.80164058
10.725052 0.79916749
10.721817 0.79895888
10.718583 0.79878077
10.715348 0.79669244
10.712114 0.79128711
10.70888 0.78186283
10.705645 0.76850539
10.702411 0.75207452
10.699176 0.73409469
10.695942 0.71656162
10.692708 0.70168497
10.689473 0.69159596
10.686239 0.68805469
10.683004 0.69219473
10.67977 0.70434063
10.676536 0.72392661
10.673301 0.74953289
10.670067 0.77903949
10.666832 0.80988002
10.663598 0.83936149
10.660363 0.86500445
10.657129 0.88485312
10.653895 0.89770859
10.65066 0.90325014
10.647426 0.90202774
10.644191 0.89532961
10.640957 0.88494963
10.637723 0.87289452
10.634488 0.86107958
10.631254 0.85106132
10.628019 0.84384658
10.624785 0.83980309
10.621551 0.83867818
10.618316 0.83971435
10.615082 0.84183598
10.611847 0.84387195
10.608613 0.84477609
10.605378 0.84381043
10.602144 0.84066453
10.59891 0.83549536
10.595675 0.82888512
10.592441 0.82172697
10.589206 0.81505889
10.585972 0.80987321
10.582738 0.80693241
10.579503 0.80662035
10.576269 0.80885227
10.573034 0.81305804
10.5698 0.81824139
10.566566 0.82310691
10.563331 0.82623575
10.560097 0.82628419
10.556862 0.82217562
10.553628 0.81325767
10.550393 0.79940135
10.547159 0.78102771
10.543925 0.75905815
10.54069 0.73479648
10.537456 0.70976082
10.534221 0.68549215
10.530987 0.66336983
10.527753 0.64446367
10.524518 0.62944552
10.521284 0.6185726
10.518049 0.61174122
10.514815 0.608596
10.511581 0.60866864
10.508346 0.61151502
10.505112 0.61682075
10.501877 0.62445253
10.498643 0.63444628
10.495408 0.64693679
10.492174 0.66204781
10.48894 0.67976965
10.485705 0.69985443
10.482471 0.7217547
10.479236 0.74462127
10.476002 0.76736367
10.472768 0.78876325
10.469533 0.80761885
10.466299 0.82289874
10.463064 0.83387226
10.45983 0.84019892
10.456596 0.84196129
10.453361 0.83963815
10.450127 0.83402512
10.446892 0.82611802
10.443658 0.81697991
10.440423 0.80761333
10.437189 0.79885687
10.433955 0.79131874
10.43072 0.78535234
10.427486 0.78107087
10.424251 0.77839174
10.421017 0.77709814
10.417783 0.77690472
10.414548 0.77751689
10.411314 0.77867721
10.408079 0.78019707
10.404845 0.78197511
10.401611 0.78400626
10.398376 0.78638532
10.395142 0.78930783
10.391907 0.79306953
10.388673 0.79806294
10.385438 0.80476853
10.382204 0.81373643
10.37897 0.82555468
10.375735 0.84080094
10.372501 0.85997719
10.369266 0.88343035
10.366032 0.91126677
10.362798 0.94327282
10.359563 0.97885753
10.356329 1.0170335
10.353094 1.0564494
10.34986 1.0954796
10.346626 1.1323667
10.343391 1.1654018
10.340157 1.1931163
10.336922 1.2144555
10.333688 1.2289035
10.330453 1.2365357
10.327219 1.2379879
10.323985 1.2343449
10.32075 1.2269662
10.317516 1.2172771
10.314281 1.2065623
10.311047 1.1957942
10.307813 1.1855289
10.304578 1.1758838
10.301344 1.1666032
10.298109 1.1571982
10.294875 1.1471355
10.291641 1.1360403
10.288406 1.1238741
10.285172 1.1110504
10.281937 1.0984641
10.278703 1.0874223
10.275468 1.0794822
10.272234 1.0762226
10.269 1.0789826
10.265765 1.0886139
10.262531 1.1052874
10.259296 1.128388
10.256062 1.1565165
10.252828 1.1876004
10.249593 1.2190956
10.246359 1.2482518
10.243124 1.2724015
10.23989 1.2892353
10.236656 1.2970296
10.233421 1.2948019
10.230187 1.2823832
10.226952 1.2604071
10.223718 1.2302267
10.220483 1.1937756
10.217249 1.1533915
10.214015 1.1116214
10.21078 1.0710226
10.207546 1.0339726
10.204311 1.002497
10.201077 0.97812604
10.197843 0.96178991
10.194608 0.95376441
10.191374 0.9536774
10.188139 0.96058228
10.184905 0.97309759
10.181671 0.98960143
10.178436 1.0084587
10.175202 1.0282504
10.171967 1.0479711
10.168733 1.0671608
10.165498 1.0859516
10.162264 1.1050167
10.15903 1.1254342
10.155795 1.1484862
10.152561 1.1754272
10.149326 1.2072605
10.146092 1.2445538
10.142858 1.2873191
10.139623 1.3349665
10.136389 1.3863306
10.133154 1.439758
10.12992 1.4932369
10.126686 1.5445522
10.123451 1.5914497
10.120217 1.6317978
10.116982 1.6637388
10.113748 1.6858249
10.110514 1.6971316
10.107279 1.6973427
10.104045 1.6867982
10.10081 1.6664968
10.097576 1.6380482
10.094341 1.603575
10.091107 1.5655692
10.087873 1.5267166
10.084638 1.4897063
10.081404 1.4570423
10.078169 1.4308772
10.074935 1.4128791
10.071701 1.4041413
10.068466 1.4051364
10.065232 1.4157127
10.061997 1.4351289
10.058763 1.4621201
10.055529 1.4949902
10.052294 1.5317261
10.04906 1.5701273
10.045825 1.6079479
10.042591 1.6430422
10.039356 1.6735071
10.036122 1.6978112
10.032888 1.7148995
10.029653 1.7242651
10.026419 1.7259776
10.023184 1.7206646
10.01995 1.7094433
10.016716 1.6938054
10.013481 1.6754624
10.010247 1.6561626
10.007012 1.6374957
10.003778 1.6207044
10.000544 1.6065228
9.997309 1.595062
9.994075 1.5857611
9.99084 1.577415
9.987606 1.5682834
9.984371 1.5562739
9.981137 1.5391863
9.977903 1.5149891
9.974668 1.4821016
9.971434 1.4396433
9.968199 1.3876223
9.964965 1.3270342
9.961731 1.2598567
9.958496 1.188935
9.955262 1.1177676
9.952027 1.0502122
9.948793 0.99014325
9.945559 0.94109734
9.942324 0.9059462
9.93909 0.88663338
9.935855 0.88400434
9.932621 0.89774836
9.929386 0.92645698
9.926152 0.96778883
9.922918 1.0187174
9.919683 1.0758276
9.916449 1.1356213
9.913214 1.1947937
9.90998 1.2504471
9.906746 1.3002236
9.903511 1.3423493
9.900277 1.3756015
9.897042 1.3992227
9.893808 1.4128101
9.890574 1.416217
9.887339 1.4094908
9.884105 1.3928653
9.88087 1.3668081
9.877636 1.3321095
9.874401 1.2899843
9.871167 1.2421546
9.867933 1.1908778
9.864698 1.1388959
9.861464 1.0892943
9.858229 1.0452769
9.854995 1.0098822
9.851761 0.98567849
9.848526 0.9744829
9.845292 0.97714917
9.842057 0.99345836
9.838823 1.022133
9.835589 1.0609757
9.832354 1.107116
9.82912 1.1573318
9.825885 1.2084037
9.822651 1.2574552
9.819416 1.3022364
9.816182 1.3413148
9.812948 1.3741532
9.809713 1.4010691
9.806479 1.423084
9.803244 1.4416887
9.80001 1.45856
9.796776 1.4752698
9.793541 1.493029
9.790307 1.5125039
9.787072 1.5337306
9.783838 1.5561391
9.780604 1.5786824
9.777369 1.6000467
9.774135 1.6189101
9.7709 1.6342009
9.767666 1.6453132
9.764431 1.6522377
9.761197 1.6555814
9.757963 1.6564718
9.754728 1.6563574
9.751494 1.6567425
9.748259 1.6589053
9.745025 1.663652
9.741791 1.6711584
9.738556 1.680929
9.735322 1.6918833
9.732087 1.7025509
9.728853 1.7113361
9.725619 1.7167981
9.722384 1.7178894
9.71915 1.7141086
9.715915 1.7055403
9.712681 1.6927825
9.709446 1.6767839
9.706212 1.6586318
9.702978 1.6393369
9.699743 1.6196603
9.696509 1.6000108
9.693274 1.5804273
9.69004 1.5606401
9.686806 1.5401903
9.683571 1.518579
9.680337 1.4954155
9.677102 1.4705367
9.673868 1.4440814
9.670634 1.416507
9.667399 1.3885518
9.664165 1.3611499
9.66093 1.3353137
9.657696 1.3120026
9.654461 1.2919987
9.651227 1.2758075
9.647993 1.2636008
9.644758 1.2552095
9.641524 1.2501662
9.638289 1.2477916
9.635055 1.2473055
9.631821 1.2479428
9.628586 1.2490538
9.625352 1.2501693
9.622117 1.2510237
9.618883 1.2515349
9.615649 1.2517522
9.612414 1.2517852
9.60918 1.2517336
9.605945 1.2516301
9.602711 1.2514058
9.599476 1.2508786
9.596242 1.2497605
9.593008 1.2476764
9.589773 1.2441864
9.586539 1.2388094
9.583304 1.2310473
9.58007 1.220415
9.576836 1.2064824
9.573601 1.1889308
9.570367 1.1676213
9.567132 1.1426698
9.563898 1.1145108
9.560664 1.0839376
9.557429 1.0520999
9.554195 1.0204524
9.55096 0.99065146
9.547726 0.9644102
9.544491 0.94332825
9.541257 0.92871921
9.538023 0.92145838
9.534788 0.92187025
9.531554 0.929669
9.528319 0.94395726
9.525085 0.96328205
9.521851 0.98574108
9.518616 1.0091298
9.515382 1.0311172
9.512147 1.0494366
9.508913 1.0620776
9.505679 1.0674606
9.502444 1.0645769
9.49921 1.0530762
9.495975 1.0332871
9.492741 1.0061648
9.489507 0.97316899
9.486272 0.93608748
9.483038 0.89683098
9.479803 0.85722977
9.476569 0.81886291
9.473334 0.78294331
9.4701 0.75026953
9.466866 0.72124112
9.463631 0.69592094
9.460397 0.67412031
9.457162 0.6554815
9.453928 0.63953784
9.450694 0.6257431
9.447459 0.61347368
9.444225 0.60201853
9.44099 0.59057631
9.437756 0.57827865
9.434522 0.56425067
9.431287 0.54770831
9.428053 0.52808001
9.424818 0.50513075
9.421584 0.4790621
9.418349 0.45056386
9.415115 0.42080071
9.411881 0.39132861
9.408646 0.36394816
9.405412 0.3405136
9.402177 0.32272303
9.398943 0.31191934
9.395709 0.30892907
9.392474 0.31396145
9.38924 0.32658111
9.386005 0.34575819
9.382771 0.36998854
9.379537 0.39746732
9.376302 0.42629103
9.373068 0.45465887
9.369833 0.48104349
9.366599 0.50430632
9.363364 0.52374155
9.36013 0.53904558
9.356896 0.55022265
9.353661 0.55744938
9.350427 0.56092896
9.347192 0.56076719
9.343958 0.556897
9.340724 0.54906702
9.337489 0.53689496
9.334255 0.51997211
9.33102 0.49799402
9.327786 0.47088743
9.324552 0.43890514
9.321317 0.40266851
9.318083 0.36314924
9.314848 0.32159509
9.311614 0.27941491
9.308379 0.23804562
9.305145 0.19882474
9.301911 0.16288912
9.298676 0.1311134
9.295442 0.10409307
9.292207 0.082168718
9.288973 0.065481487
9.285739 0.0540457
9.282504 0.047823695
9.27927 0.046788985
9.276035 0.050967158
9.272801 0.06044806
9.269567 0.075367698
9.266332 0.095862778
9.263098 0.1220054
9.259863 0.15372847
9.256629 0.19075465
9.253394 0.23254155
9.25016 0.27825412
9.246926 0.32677109
9.243691 0.37672662
9.240457 0.42658237
9.237222 0.47471983
9.233988 0.51953923
9.230754 0.55955118
9.227519 0.59344983
9.224285 0.62016155
9.22105 0.63886929
9.217816 0.64901851
9.214582 0.65031324
9.211347 0.64271144
9.208113 0.62642507
9.204878 0.60192563
9.201644 0.56995031
9.198409 0.53150022
9.195175 0.48782135
9.191941 0.44036137
9.188706 0.39070036
9.185472 0.34045977
9.182237 0.2911998
9.179003 0.24431824
9.175769 0.20096501
9.172534 0.16198333
9.1693 0.12788406
9.166065 0.098853925
9.162831 0.074792934
9.159597 0.055372554
9.156362 0.040104424
9.153128 0.028409661
9.149893 0.01968077
9.146659 0.013330868
9.143424 0.0088280162
9.14019 0.0057149624
9.136956 0.0036163763
9.133721 0.0022367342
9.130487 0.0013521241
9.127252 0.00079887274
9.124018 0.00046138113
9.120784 0.00026065055
9.117549 0.00014442972
9.114315 7.9360085e-05
9.11108 4.5002424e-05
9.107846 2.9739438e-05
9.104612 2.8107914e-05
9.101377 3.9486066e-05
9.098143 6.7934103e-05
9.094908 0.00012316145
9.091674 0.00022272692
9.088439 0.00039570034
9.085205 0.00068790254
9.081971 0.0011690214
9.078736 0.0019415347
9.075502 0.00315119
9.072267 0.0049981707
9.069033 0.0077474957
9.065799 0.011736444
9.062564 0.017376064
9.05933 0.025143499
9.056095 0.035561895
9.052861 0.049165722
9.049627 0.06645108
9.046392 0.087813456
9.043158 0.11347879
9.039923 0.14343705
9.036689 0.17739024
9.033454 0.21472749
9.03022 0.25453838
9.026986 0.2956709
9.023751 0.3368336
9.020517 0.37673263
9.017282 0.41422612
9.014048 0.44847191
9.010814 0.47904222
9.007579 0.50598165
9.004345 0.52979296
9.00111 0.55134669
8.997876 0.57172467
8.994642 0.5920201
8.991407 0.6131257
8.988173 0.63554486
8.984938 0.65925755
8.981704 0.68366371
8.978469 0.70761466
8.975235 0.72952863
8.972001 0.74757442
8.968766 0.75989764
8.965532 0.76485962
8.962297 0.76125861
8.959063 0.74850689
8.955829 0.72674425
8.952594 0.69687573
8.94936 0.66053076
8.946125 0.6199484
8.942891 0.57780081
8.939657 0.53697243
8.936422 0.50031692
8.933188 0.47041547
8.929953 0.44936037
8.926719 0.43858486
8.923484 0.43875566
8.92025 0.44973787
8.917016 0.47063397
8.913781 0.49989074
8.910547 0.53546005
8.907312 0.57499462
8.904078 0.61605616
8.900844 0.65631351
8.897609 0.6937108
8.894375 0.7265908
8.89114 0.75376425
8.887906 0.77452347
8.884672 0.78860435
8.881437 0.7961065
8.878203 0.79738569
8.874968 0.79293492
8.871734 0.78327173
8.868499 0.76884799
8.865265 0.74999551
8.862031 0.72691554
8.858796 0.69971335
8.855562 0.66847167
8.852327 0.63334924
8.849093 0.59468594
8.845859 0.55309325
8.842624 0.50951082
8.83939 0.46521486
8.836155 0.42177188
8.832921 0.38094004
8.829687 0.3445287
8.826452 0.31423295
8.823218 0.29146305
8.819983 0.27718982
8.816749 0.2718248
8.813515 0.27515042
8.81028 0.28631084
8.807046 0.3038681
8.803811 0.32592188
8.800577 0.35028439
8.797342 0.37469438
8.794108 0.39704808
8.790874 0.41561975
8.787639 0.42924315
8.784405 0.43742731
8.78117 0.44038724
8.777936 0.43898106
8.774702 0.4345587
8.771467 0.42874125
8.768233 0.42316193
8.764998 0.4192067
8.761764 0.41779395
8.75853 0.41922709
8.755295 0.42314297
8.752061 0.42856348
8.748826 0.43404201
8.745592 0.43788084
8.742357 0.43838553
8.739123 0.43411734
8.735889 0.42410694
8.732654 0.40800035
8.72942 0.38612057
8.726185 0.35944217
8.722951 0.329489
8.719717 0.29817513
8.716482 0.26761393
8.713248 0.23992028
8.710013 0.21702698
8.706779 0.20052988
8.703545 0.19156953
8.70031 0.19075174
8.697076 0.19810641
8.693841 0.21308325
8.690607 0.23458423
8.687372 0.26103346
8.684138 0.29048571
8.680904 0.32077215
8.677669 0.34967783
8.674435 0.3751389
8.6712 0.39544154
8.667966 0.4093998
8.664732 0.41648809
8.661497 0.41690725
8.658263 0.41157015
8.655028 0.40200342
8.651794 0.39017422
8.64856 0.37826236
8.645325 0.36840699
8.642091 0.36246185
8.638856 0.36179218
8.635622 0.36714105
8.632387 0.37858267
8.629153 0.39556739
8.625919 0.4170495
8.622684 0.44167619
8.61945 0.46800652
8.616215 0.49472497
8.612981 0.52081498
8.609747 0.54566543
8.606512 0.56909463
8.603278 0.59129139
8.600043 0.61268741
8.596809 0.63378733
8.593575 0.65498989
8.59034 0.67643415
8.587106 0.6978991
8.583871 0.71877447
8.580637 0.73810736
8.577402 0.7547161
8.574168 0.76735207
8.570934 0.77488303
8.567699 0.77646946
8.564465 0.77170699
8.56123 0.7607138
8.557996 0.74414968
8.554762 0.72316306
8.551527 0.69927231
8.548293 0.67419691
8.545058 0.64966185
8.541824 0.62720331
8.53859 0.60800441
8.535355 0.59278553
8.532121 0.58176529
8.528886 0.57469579
8.525652 0.57096238
8.522417 0.56972607
8.519183 0.57007899
8.515949 0.57118176
8.512714 0.57235724
8.50948 0.57312646
8.506245 0.57318737
8.503011 0.57235132
8.499777 0.57046283
8.496542 0.56733218
8.493308 0.56270642
8.490073 0.556294
8.486839 0.54784326
8.483605 0.53725985
8.48037 0.52473614
8.477136 0.51085953
8.473901 0.49666842
8.470667 0.48363326
8.467432 0.47355411
8.464198 0.46838208
8.460964 0.46998719
8.457729 0.47990621
8.454495 0.49910901
8.45126 0.52782084
8.448026 0.56543026
8.444792 0.6104999
8.441557 0.66088229
8.438323 0.71392725
8.435088 0.76675359
8.431854 0.81654822
8.42862 0.86085173
8.425385 0.89779174
8.422151 0.92623364
8.418916 0.94583173
8.415682 0.95697929
8.412447 0.96067192
8.409213 0.95831109
8.405979 0.95148204
8.402744 0.94174184
8.39951 0.93044788
8.396275 0.91864796
8.393041 0.90704014
8.389807 0.89599871
8.386572 0.88565185
8.383338 0.87598994
8.380103 0.86698045
8.376869 0.85866713
8.373635 0.85123542
8.3704 0.84503343
8.367166 0.84054579
8.363931 0.83832641
8.360697 0.83890352
8.357462 0.84267583
8.354228 0.84982111
8.350994 0.86023683
8.347759 0.87352778
8.344525 0.88904679
8.34129 0.90598483
8.338056 0.92349638
8.334822 0.9408385
8.331587 0.95749758
8.328353 0.97327933
8.325118 0.98834344
8.321884 1.0031743
8.31865 1.0184911
8.315415 1.0351119
8.312181 1.0537957
8.308946 1.0750876
8.305712 1.0991964
8.302477 1.1259198
8.299243 1.1546314
8.296009 1.1843251
8.292774 1.2137092
8.28954 1.2413306
8.286305 1.2657122
8.283071 1.2854829
8.279837 1.2994891
8.276602 1.3068788
8.273368 1.3071566
8.270133 1.3002114
8.266899 1.2863192
8.263665 1.2661234
8.26043 1.2405951
8.257196 1.2109728
8.253961 1.1786831
8.250727 1.1452458
8.247492 1.1121696
8.244258 1.0808463
8.241024 1.0524569
8.237789 1.0278975
8.234555 1.0077358
8.23132 0.99219936
8.228086 0.98119652
8.224852 0.97436229
8.221617 0.97112128
8.218383 0.97075703
8.215148 0.97247905
8.211914 0.97548104
8.20868 0.9789873
8.205445 0.98228684
8.202211 0.98475755
8.198976 0.98588339
8.195742 0.98526833
8.192508 0.98264967
8.189273 0.97791299
8.186039 0.97110893
8.182804 0.96247088
8.17957 0.95243068
8.176335 0.94162776
8.173101 0.93090578
8.169867 0.92129024
8.166632 0.91394151
8.163398 0.91008016
8.160163 0.91088571
8.156929 0.91737551
8.153695 0.93027586
8.15046 0.94990218
8.147226 0.97606689
8.143991 1.0080326
8.140757 1.0445234
8.137523 1.0837992
8.134288 1.1237889
8.131054 1.1622703
8.127819 1.1970748
8.124585 1.2262944
8.12135 1.2484658
8.118116 1.2627112
8.114882 1.2688212
8.111647 1.2672724
8.108413 1.2591797
8.105178 1.2461914
8.101944 1.2303362
8.09871 1.2138373
8.095475 1.1989086
8.092241 1.1875483
8.089006 1.1813465
8.085772 1.1813227
8.082538 1.1878098
8.079303 1.2003997
8.076069 1.2179623
8.072834 1.2387441
8.0696 1.2605437
8.066365 1.2809501
8.063131 1.2976205
8.059897 1.3085632
8.056662 1.3123875
8.053428 1.3084846
8.050193 1.2971089
8.046959 1.2793451
8.043725 1.2569623
8.04049 1.2321748
8.037256 1.2073461
8.034021 1.1846812
8.030787 1.1659559
8.027553 1.1523255
8.024318 1.1442423
8.021084 1.1414889
8.017849 1.1433181
8.014615 1.1486655
8.01138 1.1563929
8.008146 1.165513
8.004912 1.175354
8.001677 1.1856354
7.998443 1.1964468
7.995208 1.2081419
7.991974 1.2211759
7.98874 1.2359262
7.985505 1.2525356
7.982271 1.2708096
7.979036 1.2901863
7.975802 1.3097813
7.972568 1.3284927
7.969333 1.3451434
7.966099 1.3586326
7.962864 1.3680684
7.95963 1.3728634
7.956395 1.3727829
7.953161 1.367945
7.949927 1.3587813
7.946692 1.3459708
7.943458 1.3303626
7.940223 1.3128996
7.936989 1.294555
7.933755 1.2762843
7.93052 1.2589968
7.927286 1.2435408
7.924051 1.230698
7.920817 1.2211806
7.917583 1.2156221
7.914348 1.2145592
7.911114 1.2183991
7.907879 1.2273754
7.904645 1.2414936
7.90141 1.2604776
7.898176 1.2837245
7.894942 1.3102813
7.891707 1.3388546
7.888473 1.3678606
7.885238 1.395519
7.882004 1.4199862
7.87877 1.439515
7.875535 1.4526254
7.872301 1.4582595
7.869066 1.4559024
7.865832 1.4456465
7.862598 1.4281896
7.859363 1.4047649
7.856129 1.3770129
7.852894 1.3468124
7.84966 1.3160964
7.846425 1.2866769
7.843191 1.2601019
7.839957 1.2375574
7.836722 1.2198226
7.833488 1.2072736
7.830253 1.1999254
7.827019 1.1974993
7.823785 1.1994987
7.82055 1.2052829
7.817316 1.2141288
7.814081 1.2252801
7.810847 1.2379832
7.807613 1.2515178
7.804378 1.2652261
7.801144 1.2785467
7.797909 1.2910534
7.794675 1.3024979
7.79144 1.3128476
7.788206 1.3223094
7.784972 1.3313275
7.781737 1.3405459
7.778503 1.3507323
7.775268 1.3626636
7.772034 1.3769881
7.7688 1.3940799
7.765565 1.4139124
7.762331 1.4359744
7.759096 1.4592512
7.755862 1.4822802
7.752628 1.5032816
7.749393 1.5203497
7.746159 1.5316769
7.742924 1.5357799
7.73969 1.5316907
7.736455 1.519087
7.733221 1.4983397
7.729987 1.4704766
7.726752 1.4370667
7.723518 1.4000479
7.720283 1.3615218
7.717049 1.3235449
7.713815 1.2879409
7.71058 1.2561532
7.707346 1.2291503
7.704111 1.2073862
7.700877 1.1908162
7.697643 1.1789605
7.694408 1.1710061
7.691174 1.1659375
7.687939 1.1626852
7.684705 1.1602789
7.68147 1.1579944
7.678236 1.1554791
7.675002 1.1528412
7.671767 1.1506874
7.668533 1.1500982
7.665298 1.1525305
7.662064 1.1596526
7.65883 1.1731214
7.655595 1.1943269
7.652361 1.2241393
7.649126 1.2626974
7.645892 1.3092783
7.642658 1.3622774
7.639423 1.4193124
7.636189 1.4774449
7.632954 1.5334897
7.62972 1.5843667
7.626485 1.627441
7.623251 1.6607976
7.620017 1.6834095
7.616782 1.6951786
7.613548 1.6968506
7.610313 1.6898299
7.607079 1.675932
7.603845 1.6571218
7.60061 1.6352791
7.597376 1.6120236
7.594141 1.5886138
7.590907 1.5659201
7.587673 1.5444544
7.584438 1.5244377
7.581204 1.5058779
7.577969 1.4886416
7.574735 1.4725073
7.571501 1.4571975
7.568266 1.4423959
7.565032 1.4277581
7.561797 1.4129259
7.558563 1.3975533
7.555328 1.3813454
7.552094 1.3641077
7.54886 1.3457991
7.545625 1.326577
7.542391 1.3068271
7.539156 1.2871682
7.535922 1.2684282
7.532688 1.251592
7.529453 1.2377242
7.526219 1.2278752
7.522984 1.2229788
7.51975 1.2237542
7.516516 1.2306219
7.513281 1.2436433
7.510047 1.2624931
7.506812 1.2864674
7.503578 1.3145298
7.500343 1.3453901
7.497109 1.3776074
7.493875 1.409705
7.49064 1.4402811
7.487406 1.4681008
7.484171 1.492157
7.480937 1.5116933
7.477703 1.5261904
7.474468 1.5353227
7.471234 1.5389013
7.467999 1.5368177
7.464765 1.5290076
7.461531 1.5154427
7.458296 1.4961554
7.455062 1.4712914
7.451827 1.4411763
7.448593 1.4063807
7.445358 1.3677657
7.442124 1.3264962
7.43889 1.284014
7.435655 1.2419738
7.432421 1.2021471
7.429186 1.1663086
7.425952 1.1361186
7.422718 1.1130136
7.419483 1.0981156
7.416249 1.0921659
7.413014 1.0954866
7.40978 1.1079688
7.406546 1.129087
7.403311 1.1579369
7.400077 1.1932926
7.396842 1.233678
7.393608 1.2774466
7.390373 1.3228628
7.387139 1.3681763
7.383905 1.4116872
7.38067 1.4517965
7.377436 1.4870476
7.374201 1.5161601
7.370967 1.5380645
7.367733 1.5519425
7.364498 1.557273
7.361264 1.5538822
7.358029 1.5419872
7.354795 1.5222207
7.351561 1.4956245
7.348326 1.4636015
7.345092 1.4278234
7.341857 1.3901007
7.338623 1.3522289
7.335388 1.3158322
7.332154 1.2822275
7.32892 1.2523289
7.325685 1.2266075
7.322451 1.2051105
7.319216 1.1875336
7.315982 1.1733338
7.312748 1.1618616
7.309513 1.1524927
7.306279 1.1447395
7.303044 1.1383285
7.29981 1.1332361
7.296576 1.129682
7.293341 1.1280839
7.290107 1.128981
7.286872 1.1329392
7.283638 1.140447
7.280403 1.1518173
7.277169 1.1671058
7.273935 1.1860587
7.2707 1.2081001
7.267466 1.2323643
7.264231 1.2577761
7.260997 1.2831712
7.257763 1.3074447
7.254528 1.3297055
7.251294 1.3494113
7.248059 1.3664575
7.244825 1.3811985
7.241591 1.3943908
7.238356 1.4070576
7.235122 1.4202953
7.231887 1.4350501
7.228653 1.4519049
7.225418 1.4709156
7.222184 1.4915287
7.21895 1.5125999
7.215715 1.5325128
7.212481 1.5493811
7.209246 1.5613008
7.206012 1.566611
7.202778 1.5641232
7.199543 1.553282
7.196309 1.5342374
7.193074 1.5078208
7.18984 1.4754347
7.186606 1.4388784
7.183371 1.4001392
7.180137 1.3611842
7.176902 1.3237811
7.173668 1.2893715
7.170433 1.2590106
7.167199 1.2333705
7.163965 1.2127994
7.16073 1.1974137
7.157496 1.1871987
7.154261 1.1820935
7.151027 1.1820387
7.147793 1.1869768
7.144558 1.1968069
7.141324 1.2113046
7.138089 1.2300304
7.134855 1.2522497
7.131621 1.2768875
7.128386 1.3025342
7.125152 1.3275051
7.121917 1.3499494
7.118683 1.3679892
7.115448 1.3798719
7.112214 1.3841132
7.10898 1.3796164
7.105745 1.3657611
7.102511 1.3424584
7.099276 1.3101771
7.096042 1.2699447
7.092808 1.2233253
7.089573 1.1723701
7.086339 1.1195378
7.083104 1.0675768
7.07987 1.019366
7.076636 0.9777205
7.073401 0.94517399
7.070167 0.92376054
7.066932 0.91482327
7.063698 0.91887762
7.060463 0.93555103
7.057229 0.96361042
7.053995 1.0010753
7.05076 1.0454015
7.047526 1.0937096
7.044291 1.1430294
7.041057 1.1905312
7.037823 1.233721
7.034588 1.2705882
7.031354 1.2996991
7.028119 1.3202418
7.024885 1.3320259
7.021651 1.3354439
7.018416 1.3313982
7.015182 1.3211932
7.011947 1.3063945
7.008713 1.2886608
7.005478 1.2695592
7.002244 1.2503848
6.99901 1.2320111
6.995775 1.2147994
6.992541 1.1985902
6.989306 1.1827872
6.986072 1.1665256
6.982838 1.1488995
6.979603 1.129207
6.976369 1.1071634
6.973134 1.0830404
6.9699 1.0576973
6.966666 1.0324982
6.963431 1.0091271
6.960197 0.98933772
6.956962 0.97468578
6.953728 0.96629445
6.950493 0.96469433
6.947259 0.96976347
6.944025 0.98077129
6.94079 0.99651094
6.937556 1.015489
6.934321 1.0361346
6.931087 1.0569914
6.927853 1.0768613
6.924618 1.0948855
6.921384 1.1105569
6.918149 1.1236736
6.914915 1.1342517
6.911681 1.1424171
6.908446 1.1483013
6.905212 1.1519575
6.901977 1.1533127
6.898743 1.1521616
6.895509 1.1482033
6.892274 1.1411135
6.88904 1.1306429
6.885805 1.1167235
6.882571 1.0995679
6.879336 1.0797423
6.876102 1.0581995
6.872868 1.0362613
6.869633 1.0155494
6.866399 0.99786806
6.863164 0.98505369
6.85993 0.97880811
6.856696 0.98053855
6.853461 0.99122382
6.850227 1.0113236
6.846992 1.0407401
6.843758 1.0788346
6.840524 1.1244929
6.837289 1.1762294
6.834055 1.2323137
6.83082 1.2909059
6.827586 1.3501848
6.824351 1.4084569
6.821117 1.4642376
6.817883 1.5163009
6.814648 1.5636952
6.811414 1.6057309
6.808179 1.6419447
6.804945 1.6720507
6.801711 1.6958879
6.798476 1.713375
6.795242 1.7244769
6.792007 1.7291902
6.788773 1.7275448
6.785539 1.7196202
6.782304 1.7055691
6.77907 1.6856413
6.775835 1.6602025
6.772601 1.6297426
6.769366 1.5948715
6.766132 1.5563035
6.762898 1.5148318
6.759663 1.4712975
6.756429 1.4265572
6.753194 1.3814506
6.74996 1.3367732
6.746726 1.2932536
6.743491 1.2515361
6.740257 1.2121692
6.737022 1.1755986
6.733788 1.1421647
6.730554 1.112103
6.727319 1.0855487
6.724085 1.0625448
6.72085 1.0430526
6.717616 1.0269659
6.714381 1.0141279
6.711147 1.0043492
6.707913 0.99742531
6.704678 0.99315335
6.701444 0.99134418
6.698209 0.99183022
6.694975 0.99446772
6.691741 0.99913394
6.688506 1.0057205
6.685272 1.0141253
6.682037 1.0242444
6.678803 1.035968
6.675569 1.0491798
6.672334 1.0637615
6.6691 1.0796002
6.665865 1.0965954
6.662631 1.1146628
6.659396 1.1337284
6.656162 1.153713
6.652928 1.1745047
6.649693 1.1959237
6.646459 1.2176854
6.643224 1.2393706
6.63999 1.2604106
6.636756 1.2800965
6.633521 1.2976128
6.630287 1.3120953
6.627052 1.3227055
6.623818 1.3287104
6.620584 1.3295556
6.617349 1.3249227
6.614115 1.3147615
6.61088 1.299298
6.607646 1.2790213
6.604411 1.2546544
6.601177 1.2271198
6.597943 1.1975034
6.594708 1.1670223
6.591474 1.1369941
6.588239 1.1088035
6.585005 1.0838606
6.581771 1.0635448
6.578536 1.0491306
6.575302 1.0416984
6.572067 1.0420342
6.568833 1.0505303
6.565599 1.0670974
6.562364 1.0911046
6.55913 1.1213572
6.555895 1.1561213
6.552661 1.1932018
6.549426 1.2300705
6.546192 1.2640396
6.542958 1.2924682
6.539723 1.3129857
6.536489 1.3237115
6.533254 1.3234511
6.53002 1.3118438
6.526786 1.2894463
6.523551 1.257735
6.520317 1.21902
6.517082 1.1762723
6.513848 1.1328725
6.510614 1.0923029
6.507379 1.0578099
6.504145 1.0320729
6.50091 1.016918
6.497676 1.0131124
6.494441 1.0202693
6.491207 1.0368813
6.487973 1.0604809
6.484738 1.0879142
6.481504 1.1156922
6.478269 1.1403765
6.475035 1.1589481
6.471801 1.1691147
6.468566 1.1695175
6.465332 1.1598189
6.462097 1.1406676
6.458863 1.113556
6.455629 1.0805985
6.452394 1.0442655
6.44916 1.0071121
6.445925 0.9715342
6.442691 0.93957677
6.439456 0.91280818
6.436222 0.89226297
6.432988 0.87844494
6.429753 0.87137588
6.426519 0.87067152
6.423284 0.87562757
6.42005 0.88530253
6.416816 0.89859048
6.413581 0.91428336
6.410347 0.93112723
6.407112 0.94787918
6.403878 0.96337012
6.400644 0.97657463
6.397409 0.98668306
6.394175 0.99316662
6.39094 0.99582229
6.387706 0.99478606
6.384471 0.99050656
6.381237 0.98367876
6.378003 0.97514538
6.374768 0.96578107
6.371534 0.95637853
6.368299 0.9475563
6.365065 0.93970348
6.361831 0.93297027
6.358596 0.92730319
6.355362 0.92251597
6.352127 0.91837971
6.348893 0.91471247
6.345659 0.91144882
6.342424 0.90867378
6.33919 0.90661258
6.335955 0.90557654
6.332721 0.90587443
6.329486 0.90770645
6.326252 0.91106318
6.323018 0.91565291
6.319783 0.92087752
6.316549 0.92586939
6.313314 0.92959125
6.31008 0.93098784
6.306846 0.92916732
6.303611 0.92358113
6.300377 0.91416818
6.297142 0.90143182
6.293908 0.88642728
6.290674 0.87065191
6.287439 0.8558471
6.284205 0.84373798
6.28097 0.83575012
6.277736 0.83274977
6.274502 0.83485323
6.271267 0.84134221
6.268033 0.85070588
6.264798 0.86080994
6.261564 0.86917159
6.258329 0.87330104
6.255095 0.87105786
6.251861 0.86096712
6.248626 0.84244639
6.245392 0.81590849
6.242157 0.7827257
6.238923 0.74506307
6.235689 0.70560943
6.232454 0.66725015
6.22922 0.6327332
6.225985 0.60437835
6.222751 0.58386945
6.219517 0.57215315
6.216282 0.56944733
6.213048 0.57534304
6.209813 0.58896834
6.206579 0.60917359
6.203344 0.63469809
6.20011 0.66428585
6.196876 0.69673351
6.193641 0.73087146
6.190407 0.76549686
6.187172 0.79929002
6.183938 0.83075078
6.180704 0.85818785
6.177469 0.87978172
6.174235 0.89372448
6.171 0.89842029
6.167766 0.89271405
6.164532 0.87610616
6.161297 0.84890974
6.158063 0.8123154
6.154828 0.76834339
6.151594 0.719683
6.148359 0.66943792
6.145125 0.62081321
6.141891 0.57678816
6.138656 0.539822
6.135422 0.51163273
6.132187 0.49307779
6.128953 0.48414838
6.125719 0.4840721
6.122484 0.4915024
6.11925 0.50476134
6.116015 0.52209581
6.112781 0.54190779
6.109547 0.56292605
6.106312 0.5842983
6.103078 0.60559831
6.099843 0.62675705
6.096609 0.64793965
6.093374 0.66939749
6.09014 0.691326
6.086906 0.7137541
6.083671 0.73648185
6.080437 0.75907139
6.077202 0.78088512
6.073968 0.80115661
6.070734 0.81907562
6.067499 0.8338691
6.064265 0.84486437
6.06103 0.85152721
6.057796 0.85347522
6.054562 0.85047283
6.051327 0.84241852
6.048093 0.82933544
6.044858 0.81137486
6.041624 0.78883691
6.038389 0.76220698
6.035155 0.73219973
6.031921 0.69979786
6.028686 0.66627007
6.025452 0.63315412
6.022217 0.60219546
6.018983 0.57524
6.015749 0.55408863
6.012514 0.54033023
6.00928 0.53517566
6.006045 0.53931794
6.002811 0.55284051
5.999577 0.57518837
5.996342 0.60520682
5.993108 0.64124106
5.989873 0.68128056
5.986639 0.72312581
5.983404 0.76455395
5.98017 0.80346257
5.976936 0.83797852
5.973701 0.86652698
5.970467 0.88786466
5.967232 0.90108746
5.963998 0.90562547
5.960764 0.90123722
5.957529 0.88801087
5.954295 0.86637352
5.95106 0.83710361
5.947826 0.801336
5.944592 0.76054742
5.941357 0.71651051
5.938123 0.67120947
5.934888 0.62671676
5.931654 0.58503872
5.928419 0.5479453
5.925185 0.5168055
5.921951 0.4924523
5.918716 0.47509979
5.915482 0.46432976
5.912247 0.4591557
5.909013 0.45816078
5.905779 0.45969452
5.902544 0.46210249
5.89931 0.46395659
5.896075 0.46425186
5.892841 0.46253968
5.889607 0.45897659
5.886372 0.45428091
5.883138 0.449604
5.879903 0.44633701
5.876669 0.44588362
5.873434 0.4494346
5.8702 0.45777836
5.866966 0.47117455
5.863731 0.48930599
5.860497 0.51131055
5.857262 0.53588139
5.854028 0.56141399
5.850794 0.58617315
5.847559 0.60845358
5.844325 0.62671323
5.84109 0.63966693
5.837856 0.64633816
5.834622 0.64607458
5.831387 0.63853915
5.828153 0.62368882
5.824918 0.60175138
5.821684 0.57320545
5.818449 0.5387634
5.815215 0.49935253
5.811981 0.45608823
5.808746 0.41023346
5.805512 0.36314287
5.802277 0.31619385
5.799043 0.27071167
5.795809 0.22789818
5.792574 0.18877431
5.78934 0.15414418
5.786105 0.12458531
5.782871 0.10046411
5.779637 0.08197149
5.776402 0.069169836
5.773168 0.06204081
5.769933 0.060523488
5.766699 0.064534613
5.763464 0.073965852
5.76023 0.088657661
5.756996 0.10835376
5.753761 0.13264449
5.750527 0.16091044
5.747292 0.1922792
5.744058 0.22560741
5.740824 0.25949768
5.737589 0.29235489
5.734355 0.32248054
5.73112 0.3481969
5.727886 0.36798727
5.724652 0.38063424
5.721417 0.38533718
5.718183 0.38179195
5.714948 0.3702209
5.711714 0.3513485
5.708479 0.32632573
5.705245 0.29661403
5.702011 0.26384462
5.698776 0.22967199
5.695542 0.19563931
5.692307 0.16307066
5.689073 0.13299917
5.685839 0.10613432
5.682604 0.082865863
5.67937 0.063297514
5.676135 0.047300566
5.672901 0.034577348
5.669667 0.02472516
5.666432 0.017293595
5.663198 0.011830589
5.659963 0.0079155108
5.656729 0.005179408
5.653494 0.0033142627
5.65026 0.0020738528
5.647026 0.0012689164
5.643791 0.0007591741
5.640557 0.00044413056
5.637322 0.00025412977
5.634088 0.00014238367
5.630854 7.8477892e-05
5.627619 4.3339014e-05
5.624385 2.558357e-05
5.62115 1.909999e-05
5.617916 2.1624334e-05
5.614682 3.4214172e-05
5.611447 6.1572754e-05
5.608213 0.00011328196
5.604978 0.00020606625
5.601744 0.00036740111
5.59851 0.00064057772
5.595275 0.0010916064
5.592041 0.0018178737
5.588806 0.002958346
5.585572 0.0047045655
5.582337 0.0073109541
5.579103 0.011102318
5.575869 0.016475495
5.572634 0.023891823
5.5694 0.033856847
5.566165 0.04688465
5.562931 0.063445712
5.559697 0.083899946
5.556462 0.10841999
5.553228 0.1369133
5.549993 0.16895493
5.546759 0.20374426
5.543525 0.24009849
5.54029 0.27649245
5.537056 0.31114807
5.533821 0.34216937
5.530587 0.36771003
5.527352 0.38615374
5.524118 0.39628306
5.520884 0.39741231
5.517649 0.38946431
5.514415 0.37297913
5.51118 0.34905338
5.507946 0.31921958
5.504712 0.28528399
5.501477 0.24914682
5.498243 0.21262934
5.495008 0.1773294
5.491774 0.14452001
5.48854 0.1150973
5.485305 0.089576384
5.482071 0.068126676
5.478836 0.050634699
5.475602 0.036780766
5.472367 0.026117439
5.469133 0.018140313
5.465899 0.012345353
5.462664 0.0082706569
5.45943 0.0055232663
5.456195 0.0037937926
5.452961 0.0028624581
5.449727 0.002600208
5.446492 0.0029680023
5.443258 0.0040161687
5.440023 0.0058844283
5.436789 0.0088019172
5.433555 0.013085023
5.43032 0.019130074
5.427086 0.027397245
5.423851 0.038382279
5.420617 0.05257371
5.417382 0.07039518
5.414148 0.092135575
5.410914 0.11787284
5.407679 0.14740095
5.404445 0.18017209
5.40121 0.21526655
5.397976 0.25140195
5.394742 0.28698886
5.391507 0.32023352
5.388273 0.34928088
5.385038 0.37238298
5.381804 0.38807204
5.37857 0.39531452
5.375335 0.39362367
5.372101 0.38311366
5.368866 0.36448684
5.365632 0.33895608
5.362397 0.30811426
5.359163 0.27377025
5.355929 0.23777492
5.352694 0.20186013
5.34946 0.16750966
5.346225 0.13587387
5.342991 0.10773233
5.339757 0.083500796
5.336522 0.063273769
5.333288 0.046890389
5.330053 0.034011129
5.326819 0.024194208
5.323585 0.016963565
5.32035 0.011863698
5.317116 0.0084997398
5.313881 0.006563594
5.310647 0.0058481947
5.307412 0.0062526213
5.304178 0.0077800411
5.300944 0.010530041
5.297709 0.01468566
5.294475 0.020494879
5.29124 0.028245999
5.288006 0.038236707
5.284772 0.050737368
5.281537 0.065950441
5.278303 0.083969325
5.275068 0.10474105
5.271834 0.12803769
5.2686 0.15344129
5.265365 0.18034556
5.262131 0.20797584
5.258896 0.2354262
5.255662 0.26171025
5.252427 0.28582054
5.249193 0.30679072
5.245959 0.32375459
5.242724 0.33599773
5.23949 0.34299839
5.236255 0.34445637
5.233021 0.34030896
5.229787 0.33073435
5.226552 0.31614212
5.223318 0.29715108
5.220083 0.27455449
5.216849 0.24927371
5.213615 0.22230255
5.21038 0.19464597
5.207146 0.16725861
5.203911 0.14098863
5.200677 0.11653291
5.197442 0.094407714
5.194208 0.074937278
5.190974 0.058259932
5.187739 0.044349363
5.184505 0.033046665
5.18127 0.024098075
5.178036 0.017193211
5.174802 0.01199981
5.171567 0.008191892
5.168333 0.0054701169
5.165098 0.0035742755
5.161864 0.0022889164
5.15863 0.0014437392
5.155395 0.00091059227
5.152161 0.00059883303
5.148926 0.00045048659
5.145692 0.00043640341
5.142457 0.00055411227
5.139223 0.00082776187
5.135989 0.0013102731
5.132754 0.0020874046
5.12952 0.0032831362
5.126285 0.0050654193
5.123051 0.0076507788
5.119817 0.011306136
5.116582 0.016345722
5.113348 0.023121186
5.110113 0.032003276
5.106879 0.043354292
5.103645 0.057491914
5.10041 0.074646389
5.097176 0.094914858
5.093941 0.11821807
5.090707 0.14426543
5.087472 0.17253461
5.084238 0.20227066
5.081004 0.232508
5.077769 0.26211562
5.074535 0.28986321
5.0713 0.31450286
5.068066 0.33485911
5.064832 0.34991838
5.061597 0.35890914
5.058363 0.36136481
5.055128 0.35716308
5.051894 0.34653819
5.04866 0.33006509
5.045425 0.30861771
5.042191 0.28330619
5.038956 0.25539987
5.035722 0.22624472
5.032487 0.19718365
5.029253 0.16948758
5.026019 0.14430299
5.022784 0.12261854
5.01955 0.10525035
5.016315 0.092841749
5.013081 0.085871544
5.009847 0.084663494
5.006612 0.08939047
5.003378 0.10006916
5.000143 0.1165446
4.996909 0.13846799
4.993675 0.1652747
4.99044 0.19617203
4.987206 0.23014638
4.983971 0.26599742
4.980737 0.30240251
4.977503 0.33800857
4.974268 0.37154212
4.971034 0.40192237
4.967799 0.42835934
4.964565 0.4504187
4.96133 0.46803938
4.958096 0.481497
4.954862 0.49131612
4.951627 0.49814385
4.948393 0.50260606
4.945158 0.50517131
4.941924 0.50604776
4.93869 0.50513261
4.935455 0.50202427
4.932221 0.4960955
4.928986 0.48661444
4.925752 0.47289116
4.922518 0.4544234
4.919283 0.43101528
4.916049 0.40284916
4.912814 0.37049968
4.90958 0.33489
4.906345 0.29720038
4.903111 0.25874609
4.899877 0.2208457
4.896642 0.18469948
4.893408 0.15129403
4.890173 0.12134259
4.886939 0.09526386
4.883705 0.073195486
4.88047 0.055034526
4.877236 0.040494465
4.874001 0.02916866
4.870767 0.020591473
4.867533 0.014291203
4.864298 0.0098316638
4.861064 0.0068419787
4.857829 0.0050359721
4.854595 0.0042236752
4.85136 0.004317517
4.848126 0.0053353381
4.844892 0.0074011184
4.841657 0.010743128
4.838423 0.015687676
4.835188 0.022645785
4.831954 0.032089359
4.82872 0.044514067
4.825485 0.060387349
4.822251 0.080082387
4.819016 0.10380224
4.815782 0.13150181
4.812548 0.16281858
4.809313 0.19702499
4.806079 0.23301511
4.802844 0.26933579
4.79961 0.30426676
4.796375 0.33594701
4.793141 0.36253665
4.789907 0.38239595
4.786672 0.39425875
4.783438 0.39737625
4.780203 0.39161063
4.776969 0.37746519
4.773735 0.35604746
4.7705 0.32897188
4.767266 0.29821754
4.764031 0.26596138
4.760797 0.23440867
4.757563 0.20563923
4.754328 0.18148184
4.751094 0.16342178
4.747859 0.15254001
4.744625 0.14947762
4.74139 0.15441831
4.738156 0.16708314
4.734922 0.18673608
4.731687 0.21220315
4.728453 0.24191198
4.725218 0.27395919
4.721984 0.3062112
4.71875 0.33643869
4.715515 0.36247775
4.712281 0.3824033
4.709046 0.39469479
4.705812 0.39837194
4.702578 0.3930802
4.699343 0.37911246
4.696109 0.35736224
4.692874 0.32921489
4.68964 0.29639228
4.686405 0.2607732
4.683171 0.22421416
4.679937 0.18839278
4.676702 0.15469094
4.673468 0.12412626
4.670233 0.09733292
4.666999 0.074585162
4.663765 0.055852307
4.66053 0.040871932
4.657296 0.02922833
4.654061 0.020425706
4.650827 0.013949024
4.647593 0.0093090182
4.644358 0.0060709588
4.641124 0.0038690659
4.637889 0.002409681
4.634655 0.0014667559
4.63142 0.00087285464
4.628186 0.00050844555
4.624952 0.00029120841
4.621717 0.00016664395
4.618483 0.00010046361
4.615248 7.3009365e-05
4.612014 7.566657e-05
4.60878 0.00010915798
4.605545 0.00018362881
4.602311 0.00032058647
4.599076 0.0005566313
4.595842 0.00094917488
4.592608 0.0015840715
4.589373 0.0025849131
4.586139 0.004123371
4.582904 0.0064293626
4.57967 0.0097991449
4.576435 0.014598721
4.573201 0.021259404
4.569967 0.030262196
4.566732 0.042108164
4.563498 0.057273274
4.560263 0.076148385
4.557029 0.098968137
4.553795 0.12573577
4.55056 0.15615419
4.547326 0.18957548
4.544091 0.2249814
4.540857 0.26100503
4.537623 0.29599928
4.534388 0.32815074
4.531154 0.35562991
4.527919 0.37676128
4.524685 0.39019168
4.52145 0.39503349
4.518216 0.39096164
4.514982 0.37824969
4.511747 0.35773943
4.508513 0.33074875
4.505278 0.29893161
4.502044 0.26411104
4.49881 0.22810821
4.495575 0.19258979
4.492341 0.15895042
4.489106 0.12824015
4.485872 0.10113883
4.482638 0.077972396
4.479403 0.058761113
4.476169 0.043287496
4.472934 0.031171305
4.4697 0.021941403
4.466465 0.015096884
4.463231 0.010153616
4.459997 0.0066751753
4.456762 0.0042895898
4.453528 0.0026946344
4.450293 0.001654987
4.447059 0.00099447491
4.443825 0.00058606251
4.44059 0.00034160496
4.437356 0.00020259594
4.434121 0.00013272739
4.430887 0.00011250075
4.427653 0.00013600107
4.424418 0.00020987668
4.421184 0.00035444989
4.417949 0.00060693751
4.414715 0.0010268716
4.41148 0.0017035288
4.408246 0.0027649865
4.405012 0.0043882093
4.401777 0.0068086786
4.398543 0.010327737
4.395308 0.015314945
4.392074 0.022202314
4.38884 0.031467312
4.385605 0.043601917
4.382371 0.059066617
4.379136 0.078230268
4.375902 0.10129994
4.372668 0.12824791
4.369433 0.15874604
4.366199 0.19211948
4.362964 0.22733159
4.35973 0.26300964
4.356495 0.29751587
4.353261 0.32906215
4.350027 0.35585844
4.346792 0.37627892
4.343558 0.38902457
4.340323 0.39325972
4.337089 0.38870258
4.333855 0.37565627
4.33062 0.35497548
4.327386 0.32797392
4.324151 0.2962864
4.320917 0.26170581
4.317683 0.22601722
4.314448 0.1908504
4.311214 0.15756672
4.307979 0.12718969
4.304745 0.10038101
4.301511 0.077456915
4.298276 0.058435546
4.295042 0.043103192
4.291807 0.031087577
4.288573 0.021928202
4.285338 0.015136742
4.282104 0.010243685
4.27887 0.0068305155
4.275635 0.0045490552
4.272401 0.003130788
4.269166 0.0023897573
4.265932 0.0022223003
4.262698 0.0026061548
4.259463 0.0036006616
4.256229 0.0053482096
4.252994 0.0080761548
4.24976 0.012096984
4.246526 0.017803635
4.243291 0.025656292
4.240057 0.036157045
4.236822 0.049809674
4.233588 0.067063821
4.230353 0.088245608
4.227119 0.11348022
4.223885 0.14261563
4.22065 0.17515937
4.217416 0.21024185
4.214181 0.24661804
4.210947 0.28271626
4.207713 0.31673594
4.204478 0.34678862
4.201244 0.37106801
4.198009 0.38802843
4.194775 0.39654736
4.191541 0.39604829
4.188306 0.3865652
4.185072 0.36873882
4.181837 0.34374493
4.178603 0.31316621
4.175368 0.27882672
4.172134 0.24261322
4.1689 0.20630736
4.165665 0.17144891
4.162431 0.1392432
4.159196 0.11051773
4.155962 0.08572509
4.152728 0.064983234
4.149493 0.048140588
4.146259 0.034852767
4.143024 0.02465916
4.13979 0.017050349
4.136556 0.011521306
4.133321 0.007608205
4.130087 0.0049099143
4.126852 0.0030965313
4.123618 0.0019084737
4.120383 0.0011494909
4.117149 0.00067659879
4.113915 0.00038919019
4.11068 0.000218773
4.107446 0.00012018007
4.104211 6.4516937e-05
4.100977 3.3847477e-05
4.097743 1.7351549e-05
4.094508 8.6943748e-06
4.091274 4.2568424e-06
4.088039 2.035419e-06
4.084805 9.5127939e-07
4.081571 4.3578162e-07
4.078336 2.0194758e-07
4.075102 9.565938e-08
4.071867 6.908733e-08
4.068633 9.034497e-08
4.065398 1.7537553e-07
4.062164 3.7732311e-07
4.05893 8.0779032e-07
4.055695 1.7059256e-06
4.052461 3.5181394e-06
4.049226 7.1000518e-06
4.045992 1.3998156e-05
4.042758 2.6954688e-05
4.039523 5.0720729e-05
4.036289 9.3236009e-05
4.033054 0.00016745174
4.02982 0.00029384436
4.026586 0.00050379012
4.023351 0.00084390174
4.020117 0.0013811673
4.016882 0.0022085785
4.013648 0.0034506198
4.010413 0.0052674891
4.007179 0.0078566909
4.003945 0.011450221
4.00071 0.016305657
3.997476 0.022689741
3.994241 0.030853907
3.991007 0.041002501
3.987773 0.053256287
3.984538 0.0676156
3.981304 0.083929127
3.978069 0.10187508
3.974835 0.12096125
3.971601 0.1405483
3.968366 0.15989766
3.965132 0.17824044
3.961897 0.19485976
3.958663 0.20917438
3.955428 0.22080981
3.952194 0.22964332
3.94896 0.23581275
3.945725 0.23968472
3.942491 0.24178533
3.939256 0.24270369
3.936022 0.24298436
3.932788 0.24302786
3.929553 0.24301726
3.926319 0.24288459
3.923084 0.24232328
3.91985 0.24084445
3.916616 0.23786633
3.913381 0.23282049
3.910147 0.22525569
3.906912 0.21492153
3.903678 0.20181845
3.900443 0.18620766
3.897209 0.168582
3.893975 0.14960537
3.89074 0.13003314
3.887506 0.11062759
3.884271 0.092081453
3.881037 0.074959652
3.877803 0.059664413
3.874568 0.046424842
3.871334 0.035307702
3.868099 0.02624372
3.864865 0.019062661
3.861631 0.013530637
3.858396 0.0093844775
3.855162 0.0063598288
3.851927 0.0042112767
3.848693 0.0027246289
3.845458 0.0017223471
3.842224 0.0010637748
3.83899 0.0006419329
3.835755 0.00037848165
3.832521 0.00021802367
3.829286 0.00012270441
3.826052 6.7477064e-05
3.822818 3.6249591e-05
3.819583 1.9030902e-05
3.816349 9.7572568e-06
3.813114 4.8892572e-06
3.80988 2.3914845e-06
3.806646 1.1425982e-06
3.803411 5.3675541e-07
3.800177 2.4446286e-07
3.796942 1.1160261e-07
3.793708 4.782969e-08
3.790473 2.125764e-08
3.787239 1.062882e-08
3.784005 5.31441e-09
3.78077 0
3.777536 0
3.774301 0
3.771067 0
3.767833 0
3.764598 0
3.761364 0
3.758129 0
3.754895 0
3.751661 0
3.748426 0
3.745192 0
3.741957 0
3.738723 0
3.735488 0
3.732254 0
3.72902 0
3.725785 0
3.722551 0
3.719316 0
3.716082 0
3.712848 0
3.709613 0
3.706379 0
3.703144 0
3.69991 0
3.696676 0
3.693441 0
3.690207 0
3.686972 0
3.683738 0
3.680504 0
3.677269 0
3.674035 0
3.6708 0
3.667566 0
3.664331 0
3.661097 0
3.657863 0
3.654628 0
3.651394 0
3.648159 0
3.644925 0
3.641691 0
3.638456 0
3.635222 0
3.631987 0
3.628753 0
3.625519 0
3.622284 0
3.61905 0
3.615815 0
3.612581 0
3.609346 0
3.606112 0
3.602878 0
3.599643 0
3.596409 0
3.593174 0
3.58994 0
3.586706 0
3.583471 0
3.580237 0
3.577002 0
3.573768 0
3.570534 0
3.567299 0
3.564065 0
3.56083 0
3.557596 0
3.554361 0
3.551127 0
3.547893 0
3.544658 0
3.541424 0
3.538189 0
3.534955 0
3.531721 0
3.528486 0
3.525252 0
3.522017 0
3.518783 0
3.515549 0
3.512314 0
3.50908 0
3.505845 0
3.502611 0
3.499376 0
3.496142 0
3.492908 0
3.489673 0
3.486439 0
3.483204 0
3.47997 0
3.476736 0
3.473501 0
3.470267 0
3.467032 0
3.463798 0
3.460564 0
3.457329 0
3.454095 0
3.45086 0
3.447626 0
3.444391 0
3.441157 0
3.437923 0
3.434688 0
3.431454 0
3.428219 0
3.424985 0
3.421751 0
3.418516 0
3.415282 0
3.412047 0
3.408813 0
3.405579 0
3.402344 0
3.39911 0
3.395875 0
3.392641 0
3.389406 0
3.386172 0
3.382938 0
3.379703 0
3.376469 0
3.373234 0
3.37 0
