# Supplementary material for: Structural motifs of gold cluster anions with 17 to 69 atoms
Source: Nat Commun. 2026 Apr 10;17:5099. doi: 10.1038/s41467-026-71649-9 (PMC13246909; doi:10.1038/s41467-026-71649-9)
Supplement: Supplementary file 5 — Source Data [file 41467_2026_71649_MOESM5_ESM.zip › SupplementaryFigure6/49_th_green.dat]

13.07 0
13.066766 0
13.063531 0
13.060297 0
13.057062 0
13.053828 0
13.050594 0
13.047359 0
13.044125 0
13.04089 0
13.037656 0
13.034421 0
13.031187 0
13.027953 0
13.024718 0
13.021484 0
13.018249 0
13.015015 0
13.011781 0
13.008546 0
13.005312 0
13.002077 0
12.998843 0
12.995609 5.31441e-09
12.992374 1.062882e-08
12.98914 2.657205e-08
12.985905 6.377292e-08
12.982671 1.4880348e-07
12.979436 3.2949342e-07
12.976202 7.3338858e-07
12.972968 1.5890086e-06
12.969733 3.3640215e-06
12.966499 6.9459339e-06
12.963264 1.4019414e-05
12.96003 2.7640246e-05
12.956796 5.3245074e-05
12.953561 0.00010022446
12.950327 0.00018431437
12.947092 0.00033116214
12.943858 0.00058134331
12.940624 0.00099708429
12.937389 0.0016708346
12.934155 0.0027355235
12.93092 0.004375747
12.927686 0.0068386359
12.924451 0.010442194
12.921217 0.015578263
12.917983 0.022706566
12.914748 0.032336203
12.911514 0.04499162
12.908279 0.061161674
12.905045 0.081232936
12.901811 0.105412
12.898576 0.1336451
12.895342 0.16554692
12.892107 0.20035226
12.888873 0.23690405
12.885639 0.27368804
12.882404 0.30891873
12.87917 0.34067303
12.875935 0.36705941
12.872701 0.3864026
12.869466 0.39741918
12.866232 0.39935827
12.862998 0.39208628
12.859763 0.37610204
12.856529 0.35248027
12.853294 0.32275207
12.85006 0.28874093
12.846826 0.25237873
12.843591 0.21552727
12.840357 0.17982779
12.837122 0.1465941
12.833888 0.11675655
12.830654 0.090855472
12.827419 0.069075814
12.824185 0.051310474
12.82095 0.037238411
12.817716 0.026404705
12.814481 0.018292651
12.811247 0.012381608
12.808013 0.0081880869
12.804778 0.0052904526
12.801544 0.0033397081
12.798309 0.0020598228
12.795075 0.0012412389
12.791841 0.0007307792
12.788606 0.0004203592
12.785372 0.00023624678
12.782137 0.00012971943
12.778903 6.9592199e-05
12.775669 3.647811e-05
12.772434 1.8680151e-05
12.7692 9.3480472e-06
12.765965 4.5703926e-06
12.762731 2.1842225e-06
12.759496 1.0203667e-06
12.756262 4.6235367e-07
12.753028 2.0726199e-07
12.749793 9.034497e-08
12.746559 3.720087e-08
12.743324 1.594323e-08
12.74009 5.31441e-09
12.736856 0
12.733621 0
12.730387 0
12.727152 0
12.723918 0
12.720684 0
12.717449 0
12.714215 0
12.71098 0
12.707746 0
12.704512 0
12.701277 0
12.698043 0
12.694808 0
12.691574 0
12.688339 0
12.685105 0
12.681871 0
12.678636 0
12.675402 0
12.672167 0
12.668933 0
12.665699 0
12.662464 0
12.65923 0
12.655995 0
12.652761 0
12.649527 0
12.646292 0
12.643058 0
12.639823 0
12.636589 0
12.633354 0
12.63012 0
12.626886 0
12.623651 0
12.620417 0
12.617182 0
12.613948 0
12.610714 0
12.607479 0
12.604245 0
12.60101 0
12.597776 0
12.594542 0
12.591307 0
12.588073 0
12.584838 0
12.581604 0
12.578369 0
12.575135 0
12.571901 0
12.568666 0
12.565432 0
12.562197 0
12.558963 0
12.555729 0
12.552494 0
12.54926 0
12.546025 0
12.542791 0
12.539557 0
12.536322 0
12.533088 0
12.529853 0
12.526619 0
12.523384 0
12.52015 0
12.516916 0
12.513681 0
12.510447 0
12.507212 0
12.503978 0
12.500744 0
12.497509 0
12.494275 0
12.49104 0
12.487806 0
12.484572 0
12.481337 0
12.478103 0
12.474868 0
12.471634 0
12.468399 0
12.465165 0
12.461931 0
12.458696 0
12.455462 0
12.452227 0
12.448993 0
12.445759 0
12.442524 0
12.43929 0
12.436055 0
12.432821 0
12.429587 0
12.426352 0
12.423118 0
12.419883 0
12.416649 0
12.413414 0
12.41018 0
12.406946 0
12.403711 0
12.400477 0
12.397242 0
12.394008 0
12.390774 0
12.387539 0
12.384305 0
12.38107 0
12.377836 0
12.374602 0
12.371367 0
12.368133 0
12.364898 0
12.361664 0
12.358429 0
12.355195 0
12.351961 0
12.348726 0
12.345492 0
12.342257 0
12.339023 0
12.335789 0
12.332554 0
12.32932 0
12.326085 0
12.322851 0
12.319617 0
12.316382 0
12.313148 0
12.309913 0
12.306679 0
12.303444 0
12.30021 0
12.296976 0
12.293741 0
12.290507 0
12.287272 0
12.284038 0
12.280804 0
12.277569 0
12.274335 0
12.2711 0
12.267866 0
12.264632 0
12.261397 0
12.258163 0
12.254928 0
12.251694 0
12.248459 0
12.245225 0
12.241991 0
12.238756 0
12.235522 0
12.232287 0
12.229053 0
12.225819 0
12.222584 0
12.21935 0
12.216115 0
12.212881 0
12.209647 0
12.206412 0
12.203178 0
12.199943 0
12.196709 0
12.193474 0
12.19024 0
12.187006 0
12.183771 0
12.180537 0
12.177302 0
12.174068 0
12.170834 0
12.167599 0
12.164365 0
12.16113 0
12.157896 0
12.154662 0
12.151427 5.31441e-09
12.148193 1.594323e-08
12.144958 3.720087e-08
12.141724 9.034497e-08
12.138489 2.0194758e-07
12.135255 4.5703926e-07
12.132021 1.0044235e-06
12.128786 2.1523361e-06
12.125552 4.5066197e-06
12.122317 9.2205014e-06
12.119083 1.8435688e-05
12.115849 3.6010442e-05
12.112614 6.8731265e-05
12.10938 0.00012816763
12.106145 0.00023351518
12.102911 0.00041567721
12.099677 0.00072294576
12.096442 0.0012284631
12.093208 0.0020395058
12.089973 0.0033082202
12.086739 0.005242878
12.083505 0.0081180323
12.08027 0.012281134
12.077036 0.018152319
12.073801 0.026213923
12.070567 0.036986067
12.067332 0.050985945
12.064098 0.068670308
12.060864 0.09036364
12.057629 0.11617819
12.054395 0.14593577
12.05116 0.1791039
12.047926 0.21476057
12.044692 0.25159979
12.041457 0.28798654
12.038223 0.3220626
12.034988 0.35189623
12.031754 0.37566015
12.02852 0.3918157
12.025285 0.39927742
12.022051 0.39753363
12.018816 0.38670446
12.015582 0.36752823
12.012347 0.3412781
12.009113 0.30962238
12.005879 0.27444951
12.002644 0.23768337
11.99941 0.20111355
11.996175 0.16626089
11.992941 0.13429045
11.989707 0.10597579
11.986472 0.081709984
11.983238 0.061553394
11.980003 0.045304532
11.976769 0.032580421
11.973535 0.022894675
11.9703 0.015724792
11.967066 0.010564037
11.963831 0.0069568284
11.960597 0.0045190873
11.957362 0.0029468297
11.954128 0.0020168824
11.950894 0.0015836091
11.947659 0.001574766
11.944425 0.0019888489
11.94119 0.0028950195
11.937956 0.0044356882
11.934722 0.0068306112
11.931487 0.010380276
11.928253 0.015465438
11.925018 0.022538934
11.921784 0.032105892
11.91855 0.044689102
11.915315 0.060777782
11.912081 0.080760899
11.908846 0.1048494
11.905612 0.13299576
11.902377 0.16482235
11.899143 0.19957253
11.895909 0.23609771
11.892674 0.272891
11.88944 0.30817206
11.886205 0.34001987
11.882971 0.36654142
11.879737 0.38605658
11.876502 0.39727455
11.873268 0.39943644
11.870033 0.39240268
11.866799 0.37667192
11.863565 0.35332915
11.86033 0.3239319
11.857096 0.2903533
11.853861 0.25460624
11.850627 0.21867433
11.847392 0.18437166
11.844158 0.15324601
11.840924 0.12653118
11.837689 0.10514436
11.834455 0.089717237
11.83122 0.080644647
11.827986 0.078133694
11.824752 0.082238263
11.821517 0.092869357
11.818283 0.10977842
11.815048 0.13251815
11.811814 0.16039202
11.80858 0.19240829
11.805345 0.22725566
11.802111 0.26331596
11.798876 0.29872368
11.795642 0.33147407
11.792407 0.359572
11.789173 0.3812048
11.785939 0.39491593
11.782704 0.39975359
11.77947 0.39537095
11.776235 0.38206135
11.773001 0.36072225
11.769767 0.33275292
11.766532 0.29990157
11.763298 0.2640845
11.760063 0.22720299
11.756829 0.19098179
11.753595 0.15684715
11.75036 0.12585427
11.747126 0.09866563
11.743891 0.075573668
11.740657 0.056556398
11.737422 0.04135229
11.734188 0.029540919
11.730954 0.020618407
11.727719 0.014060244
11.724485 0.0093677902
11.72125 0.0060980144
11.718016 0.0038783501
11.714782 0.0024099946
11.711547 0.0014632059
11.708313 0.00086806636
11.705078 0.00050340217
11.701844 0.0002857452
11.69861 0.00015959705
11.695375 8.9446835e-05
11.692141 5.3760572e-05
11.688906 4.080404e-05
11.685672 4.6139708e-05
11.682437 7.160636e-05
11.679203 0.00012575488
11.675969 0.00022572956
11.672734 0.0004007384
11.6695 0.00069730374
11.666265 0.001186442
11.663031 0.0019727302
11.659797 0.0032049294
11.656562 0.0050872243
11.653328 0.0078895021
11.650093 0.011954298
11.646859 0.017697155
11.643625 0.025596941
11.64039 0.036172436
11.637156 0.049942763
11.633921 0.067370914
11.630687 0.088792732
11.627452 0.11433719
11.624218 0.14384762
11.620984 0.17681656
11.617749 0.21234807
11.614515 0.24916026
11.61128 0.28563693
11.608046 0.31993005
11.604812 0.35010705
11.601577 0.37432761
11.598343 0.39102826
11.595108 0.39908916
11.591874 0.39795842
11.58864 0.38771483
11.585405 0.36905931
11.582171 0.3432365
11.578936 0.3118989
11.575702 0.27693487
11.572467 0.24028587
11.569233 0.20377827
11.565999 0.16899071
11.562764 0.13717001
11.55953 0.10920024
11.556295 0.085620885
11.553061 0.066683612
11.549827 0.05243309
11.546592 0.042796263
11.543358 0.037665169
11.540123 0.036961254
11.536889 0.04067254
11.533655 0.048858863
11.53042 0.061624628
11.527186 0.079062483
11.523951 0.10117529
11.520717 0.1277876
11.517482 0.15846065
11.514248 0.19242664
11.511014 0.22855767
11.507779 0.26538129
11.504545 0.30114954
11.50131 0.33395991
11.498076 0.36191817
11.494842 0.38332475
11.491607 0.39686052
11.488373 0.40174617
11.485138 0.39785176
11.481904 0.38574007
11.47867 0.36663714
11.475435 0.34233388
11.472201 0.31503243
11.468966 0.28715719
11.465732 0.26115315
11.462497 0.23929278
11.459263 0.22350862
11.456029 0.21526319
11.452794 0.21546234
11.44956 0.22441413
11.446325 0.24183221
11.443091 0.26688146
11.439857 0.29826195
11.436622 0.3343253
11.433388 0.37321479
11.430153 0.41301655
11.426919 0.45190633
11.423685 0.48827451
11.42045 0.52081367
11.417216 0.54855812
11.413981 0.57087282
11.410747 0.58739895
11.407513 0.59797209
11.404278 0.60253463
11.401044 0.60106493
11.397809 0.5935406
11.394575 0.57994469
11.39134 0.56031193
11.388106 0.53480182
11.384872 0.50377857
11.381637 0.46787599
11.378403 0.42802928
11.375168 0.38546396
11.371934 0.34164164
11.3687 0.29817246
11.365465 0.25670957
11.362231 0.21884344
11.358996 0.1860111
11.355762 0.1594299
11.352528 0.1400581
11.349293 0.12857832
11.346059 0.1253954
11.342824 0.13063982
11.33959 0.14416946
11.336355 0.16556756
11.333121 0.19413939
11.329887 0.22891476
11.326652 0.26866523
11.323418 0.3119433
11.320183 0.35714711
11.316949 0.40260722
11.313715 0.4466864
11.31048 0.48787791
11.307246 0.52488689
11.304011 0.55668193
11.300777 0.58251035
11.297543 0.60187935
11.294308 0.61451355
11.291074 0.62030523
11.287839 0.6192753
11.284605 0.61155911
11.28137 0.59742391
11.278136 0.57731438
11.274902 0.55191346
11.271667 0.52219919
11.268433 0.48947646
11.265198 0.45536626
11.261964 0.42174284
11.25873 0.39061944
11.255495 0.36399368
11.252261 0.34367183
11.249026 0.33109635
11.245792 0.32720079
11.242558 0.33231308
11.239323 0.34612093
11.236089 0.36770407
11.232854 0.39562855
11.22962 0.4280895
11.226385 0.46308199
11.223151 0.49857677
11.219917 0.53267812
11.216682 0.56374588
11.213448 0.59047171
11.210213 0.61190906
11.206979 0.62746535
11.203745 0.6368708
11.20051 0.64014066
11.197276 0.63754421
11.194041 0.62958713
11.190807 0.61700507
11.187573 0.60075803
11.184338 0.58201066
11.181104 0.5620843
11.177869 0.54237234
11.174635 0.52422089
11.1714 0.50878792
11.168166 0.49690401
11.164932 0.4889624
11.161697 0.48486448
11.158463 0.48403852
11.155228 0.48553555
11.151994 0.48819087
11.14876 0.49082484
11.145525 0.49244745
11.142291 0.49242838
11.139056 0.49060023
11.135822 0.48727493
11.132588 0.48317095
11.129353 0.47926634
11.126119 0.476608
11.122884 0.47611628
11.11965 0.4784242
11.116415 0.48378346
11.113181 0.49205426
11.109947 0.50277832
11.106712 0.51531654
11.103478 0.52901889
11.100243 0.54338777
11.097009 0.5581976
11.093775 0.57354348
11.09054 0.58980765
11.087306 0.60755029
11.084071 0.62734823
11.080837 0.64961644
11.077603 0.67445116
11.074368 0.7015297
11.071134 0.73009019
11.067899 0.75899924
11.064665 0.78689747
11.06143 0.81239824
11.058196 0.83430402
11.054962 0.85180126
11.051727 0.86459806
11.048493 0.87297824
11.045258 0.87776014
11.042024 0.88016473
11.03879 0.88161339
11.035555 0.88348881
11.032321 0.88689909
11.029086 0.89248594
11.025852 0.90031089
11.022618 0.90984029
11.019383 0.92003298
11.016149 0.92951608
11.012914 0.93681877
11.00968 0.94062328
11.006445 0.93998991
11.003211 0.93451805
10.999977 0.92441797
10.996742 0.91048504
10.993508 0.89398612
10.990273 0.87648275
10.987039 0.85962518
10.983805 0.84495286
10.98057 0.83373157
10.977336 0.82684652
10.974101 0.82475764
10.970867 0.82751066
10.967633 0.83478968
10.964398 0.84599277
10.961164 0.8603144
10.957929 0.8768235
10.954695 0.89453243
10.95146 0.91245789
10.948226 0.92967708
10.944992 0.94538221
10.941757 0.95893261
10.938523 0.96989965
10.935288 0.97809564
10.932054 0.98357689
10.92882 0.98661349
10.925585 0.98762355
10.922351 0.98707768
10.919116 0.98538695
10.915882 0.98279414
10.912648 0.97929007
10.909413 0.97457541
10.906179 0.96808164
10.902944 0.95905506
10.89971 0.94669612
10.896475 0.93033529
10.893241 0.90961807
10.890007 0.8846674
10.886772 0.8561927
10.883538 0.82552118
10.880303 0.79453745
10.877069 0.76553177
10.873835 0.7409717
10.8706 0.72322514
10.867366 0.71427278
10.864131 0.71545179
10.860897 0.72727021
10.857663 0.74932258
10.854428 0.78032264
10.851194 0.81825094
10.847959 0.86059681
10.844725 0.90465861
10.84149 0.94785651
10.838256 0.98801033
10.835022 1.0235416
10.831787 1.0535729
10.828553 1.0779164
10.825318 1.096963
10.822084 1.1114997
10.81885 1.1224942
10.815615 1.1308866
10.812381 1.1374239
10.809146 1.1425606
10.805912 1.1464313
10.802678 1.1488913
10.799443 1.1496032
10.796209 1.1481474
10.792974 1.1441298
10.78974 1.1372679
10.786506 1.1274439
10.783271 1.1147216
10.780037 1.0993338
10.776802 1.0816506
10.773568 1.0621403
10.770333 1.0413345
10.767099 1.0198029
10.763865 0.99814055
10.76063 0.97696378
10.757396 0.95690885
10.754161 0.93862652
10.750927 0.92276637
10.747693 0.90994831
10.744458 0.90072273
10.741224 0.89552449
10.737989 0.89462888
10.734755 0.8981179
10.731521 0.90586398
10.728286 0.91753434
10.725052 0.93261486
10.721817 0.95044835
10.718583 0.97027899
10.715348 0.99129441
10.712114 1.0126588
10.70888 1.0335337
10.705645 1.0530876
10.702411 1.0705013
10.699176 1.0849748
10.695942 1.0957483
10.692708 1.1021394
10.689473 1.1036027
10.686239 1.0998042
10.683004 1.0907027
10.67977 1.07662
10.676536 1.0582847
10.673301 1.0368315
10.670067 1.0137449
10.666832 0.99074708
10.663598 0.96963683
10.660363 0.95210105
10.657129 0.93952515
10.653895 0.93283388
10.65066 0.93239043
10.647426 0.93797302
10.644191 0.94883492
10.640957 0.96383859
10.637723 0.98164065
10.634488 1.0008946
10.631254 1.0204351
10.628019 1.0394121
10.624785 1.0573524
10.621551 1.0741426
10.618316 1.0899421
10.615082 1.1050477
10.611847 1.1197423
10.608613 1.134157
10.605378 1.1481779
10.602144 1.1614115
10.59891 1.1732149
10.595675 1.1827819
10.592441 1.1892676
10.589206 1.191926
10.585972 1.1902376
10.582738 1.184008
10.579503 1.1734222
10.576269 1.1590527
10.573034 1.1418246
10.5698 1.1229458
10.566566 1.1038161
10.563331 1.0859256
10.560097 1.0707549
10.556862 1.05968
10.553628 1.053889
10.550393 1.0543074
10.547159 1.0615345
10.543925 1.0757896
10.54069 1.0968709
10.537456 1.1241327
10.534221 1.1564873
10.530987 1.1924371
10.527753 1.2301439
10.524518 1.2675329
10.521284 1.3024275
10.518049 1.3327052
10.514815 1.3564576
10.511581 1.3721417
10.508346 1.3787049
10.505112 1.3756742
10.501877 1.3632007
10.498643 1.3420567
10.495408 1.3135862
10.492174 1.2796105
10.48894 1.2422936
10.485705 1.2039745
10.482471 1.1669756
10.479236 1.1334005
10.476002 1.1049404
10.472768 1.0827114
10.469533 1.0671444
10.466299 1.0579492
10.463064 1.0541645
10.45983 1.054293
10.456596 1.0565093
10.453361 1.0589122
10.450127 1.0597873
10.446892 1.0578415
10.443658 1.0523753
10.440423 1.0433729
10.437189 1.0315006
10.433955 1.0180223
10.43072 1.0046493
10.427486 0.99335022
10.424251 0.98614555
10.421017 0.98490903
10.417783 0.99118965
10.414548 1.0060643
10.411314 1.0300264
10.408079 1.0629152
10.404845 1.1038923
10.401611 1.1514717
10.398376 1.2036097
10.395142 1.2578554
10.391907 1.3115543
10.388673 1.3620869
10.385438 1.4071158
10.382204 1.4448068
10.37897 1.4739919
10.375735 1.4942475
10.372501 1.5058772
10.369266 1.5098017
10.366032 1.5073788
10.362798 1.5001847
10.359563 1.4897966
10.356329 1.4776118
10.353094 1.4647303
10.34986 1.4519116
10.346626 1.4396049
10.343391 1.4280333
10.340157 1.4173085
10.336922 1.4075473
10.333688 1.3989649
10.330453 1.391929
10.327219 1.3869651
10.323985 1.3847173
10.32075 1.3858733
10.317516 1.3910693
10.314281 1.4007906
10.311047 1.4152843
10.307813 1.4344941
10.304578 1.458026
10.301344 1.4851453
10.298109 1.5148044
10.294875 1.5456939
10.291641 1.5763119
10.288406 1.6050417
10.285172 1.6302322
10.281937 1.6502757
10.278703 1.6636811
10.275468 1.6691423
10.272234 1.6656039
10.269 1.6523272
10.265765 1.6289546
10.262531 1.5955733
10.259296 1.5527691
10.256062 1.5016601
10.252828 1.4438993
10.249593 1.3816315
10.246359 1.3173973
10.243124 1.2539845
10.23989 1.1942328
10.236656 1.1408136
10.233421 1.0960076
10.230187 1.0615128
10.226952 1.0383068
10.223718 1.0265866
10.220483 1.0257917
10.217249 1.0347076
10.214015 1.0516308
10.21078 1.0745712
10.207546 1.1014601
10.204311 1.1303389
10.201077 1.1595042
10.197843 1.1875997
10.194608 1.2136519
10.191374 1.2370569
10.188139 1.2575296
10.184905 1.2750306
10.181671 1.2896853
10.178436 1.3017041
10.175202 1.3113137
10.171967 1.3187012
10.168733 1.3239761
10.165498 1.327148
10.162264 1.3281235
10.15903 1.3267207
10.155795 1.3227021
10.152561 1.3158233
10.149326 1.3058937
10.146092 1.2928408
10.142858 1.276771
10.139623 1.2580154
10.136389 1.2371527
10.133154 1.2150023
10.12992 1.192585
10.126686 1.1710521
10.123451 1.1515905
10.120217 1.1353105
10.116982 1.1231312
10.113748 1.1156737
10.110514 1.1131782
10.107279 1.1154559
10.104045 1.1218848
10.10081 1.1314544
10.097576 1.142859
10.094341 1.1546299
10.091107 1.1652932
10.087873 1.1735341
10.084638 1.1783453
10.081404 1.1791392
10.078169 1.1758099
10.074935 1.1687341
10.071701 1.1587144
10.068466 1.1468723
10.065232 1.1345074
10.061997 1.1229426
10.058763 1.113377
10.055529 1.1067646
10.052294 1.1037341
10.04906 1.1045594
10.045825 1.109181
10.042591 1.1172747
10.039356 1.1283533
10.036122 1.1418847
10.032888 1.1574051
10.029653 1.1746058
10.026419 1.1933775
10.023184 1.2138017
10.01995 1.2360901
10.016716 1.2604812
10.013481 1.2871144
10.010247 1.3159058
10.007012 1.346452
10.003778 1.3779815
10.000544 1.4093694
9.997309 1.4392135
9.994075 1.465965
9.99084 1.4880936
9.987606 1.5042624
9.984371 1.5134879
9.981137 1.5152637
9.977903 1.5096319
9.974668 1.4971969
9.971434 1.4790839
9.968199 1.4568491
9.964965 1.432356
9.961731 1.4076293
9.958496 1.3847015
9.955262 1.3654611
9.952027 1.3515121
9.948793 1.3440537
9.945559 1.3437856
9.942324 1.35085
9.93909 1.3648148
9.935855 1.3847058
9.932621 1.4090899
9.929386 1.4362036
9.926152 1.4641162
9.922918 1.4909105
9.919683 1.5148561
9.916449 1.5345539
9.913214 1.5490324
9.90998 1.5577835
9.906746 1.5607382
9.903511 1.5581916
9.900277 1.5506961
9.897042 1.5389449
9.893808 1.5236691
9.890574 1.5055634
9.887339 1.4852514
9.884105 1.4632859
9.88087 1.4401785
9.877636 1.4164398
9.874401 1.3926177
9.871167 1.3693174
9.867933 1.3471969
9.864698 1.3269365
9.861464 1.3091875
9.858229 1.2945128
9.854995 1.2833301
9.851761 1.2758717
9.848526 1.2721694
9.845292 1.2720661
9.842057 1.2752523
9.838823 1.281318
9.835589 1.2898087
9.832354 1.3002735
9.82912 1.3122961
9.825885 1.3255054
9.822651 1.3395669
9.819416 1.354163
9.816182 1.3689714
9.812948 1.3836518
9.809713 1.3978468
9.806479 1.4111962
9.803244 1.4233613
9.80001 1.4340479
9.796776 1.443018
9.793541 1.4500842
9.790307 1.4550836
9.787072 1.4578403
9.783838 1.4581281
9.780604 1.4556513
9.777369 1.4500582
9.774135 1.4409961
9.7709 1.4282056
9.767666 1.4116401
9.764431 1.3915864
9.761197 1.3687558
9.757963 1.3443171
9.754728 1.3198513
9.751494 1.2972232
9.748259 1.2783806
9.745025 1.2651098
9.741791 1.2587894
9.738556 1.2601839
9.735322 1.269317
9.732087 1.2854501
9.728853 1.3071707
9.725619 1.3325773
9.722384 1.3595283
9.71915 1.3859128
9.715915 1.4098976
9.712681 1.4301118
9.709446 1.4457445
9.706212 1.4565453
9.702978 1.4627384
9.699743 1.4648736
9.696509 1.4636466
9.693274 1.4597253
9.69004 1.4536124
9.686806 1.4455699
9.683571 1.4356121
9.680337 1.4235664
9.677102 1.4091849
9.673868 1.392281
9.670634 1.3728622
9.667399 1.3512297
9.664165 1.3280219
9.66093 1.304192
9.657696 1.2809178
9.654461 1.2594606
9.651227 1.240996
9.647993 1.2264464
9.644758 1.2163463
9.641524 1.2107633
9.638289 1.2092885
9.635055 1.2110981
9.631821 1.2150741
9.628586 1.2199623
9.625352 1.2245412
9.622117 1.227773
9.618883 1.2289141
9.615649 1.2275684
9.612414 1.2236796
9.60918 1.2174667
9.605945 1.2093196
9.602711 1.1996752
9.599476 1.1889005
9.596242 1.1772049
9.593008 1.1646012
9.589773 1.150921
9.586539 1.1358845
9.583304 1.1192076
9.58007 1.1007252
9.576836 1.0805008
9.573601 1.0588974
9.570367 1.0365888
9.567132 1.0145034
9.563898 0.99370681
9.560664 0.97524166
9.557429 0.95995492
9.554195 0.94834483
9.55096 0.94045792
9.547726 0.93585675
9.544491 0.93366519
9.541257 0.93268311
9.538023 0.93154849
9.534788 0.92891677
9.531554 0.92362442
9.528319 0.91480868
9.525085 0.90196527
9.521851 0.88493973
9.518616 0.86386216
9.515382 0.83904641
9.512147 0.81088136
9.508913 0.7797419
9.505679 0.74594095
9.502444 0.70973306
9.49921 0.67136677
9.495975 0.63117075
9.492741 0.58964976
9.489507 0.54756336
9.486272 0.50596297
9.483038 0.46617099
9.479803 0.42969752
9.476569 0.39810258
9.473334 0.37282294
9.4701 0.35499039
9.466866 0.34527103
9.463631 0.34375293
9.460397 0.34990298
9.457162 0.36260327
9.453928 0.38026536
9.450694 0.40100835
9.447459 0.42287583
9.444225 0.44405974
9.44099 0.4630966
9.437756 0.47900489
9.434522 0.49134166
9.431287 0.50016967
9.428053 0.50594242
9.424818 0.50932959
9.421584 0.51101691
9.418349 0.51151967
9.415115 0.5110466
9.411881 0.50944107
9.408646 0.50621118
9.405412 0.50064269
9.402177 0.49197234
9.398943 0.47958747
9.395709 0.46321297
9.392474 0.4430496
9.38924 0.41983689
9.386005 0.39482792
9.382771 0.36967836
9.379537 0.34626586
9.376302 0.32646637
9.373068 0.311919
9.369833 0.30381144
9.366599 0.30271444
9.363364 0.30848604
9.36013 0.32025795
9.356896 0.33650606
9.353661 0.35519713
9.350427 0.37399508
9.347192 0.39050243
9.343958 0.40250827
9.340724 0.40821264
9.337489 0.40640008
9.334255 0.39654197
9.33102 0.37881718
9.327786 0.35405194
9.324552 0.32359159
9.321317 0.28912543
9.318083 0.2524913
9.314848 0.21548683
9.311614 0.1797106
9.308379 0.14644889
9.305145 0.11661537
9.301911 0.090741776
9.298676 0.069011568
9.295442 0.051323559
9.292207 0.037371829
9.288973 0.02672908
9.285739 0.018923806
9.282504 0.013505101
9.27927 0.010092628
9.276035 0.0084117491
9.272801 0.0083154839
9.269567 0.0097951538
9.266332 0.012980973
9.263098 0.018132708
9.259863 0.025619198
9.256629 0.035884916
9.253394 0.049401884
9.25016 0.066606532
9.246926 0.087823745
9.243691 0.11318361
9.240457 0.14254023
9.237222 0.17540488
9.233988 0.21090745
9.230754 0.24779906
9.227519 0.28450491
9.224285 0.31923006
9.22105 0.35011215
9.217816 0.37540648
9.214582 0.3936815
9.211347 0.40399808
9.208113 0.40604653
9.204878 0.40021919
9.201644 0.38760544
9.198409 0.3699063
9.195175 0.34927736
9.191941 0.32811785
9.188706 0.308831
9.185472 0.29358302
9.182237 0.28408765
9.179003 0.28143964
9.175769 0.28601446
9.172534 0.29744486
9.1693 0.31467711
9.166065 0.33610187
9.162831 0.35974684
9.159597 0.38351061
9.156362 0.40541133
9.153128 0.42381946
9.149893 0.43764411
9.146659 0.44644601
9.143424 0.45045922
9.14019 0.45051609
9.136956 0.44788451
9.133721 0.44404073
9.130487 0.44041244
9.127252 0.43813232
9.124018 0.43784165
9.120784 0.43957546
9.117549 0.44274745
9.114315 0.44623619
9.11108 0.44855682
9.107846 0.44808893
9.104612 0.44332252
9.101377 0.43308223
9.098143 0.41669586
9.094908 0.39408401
9.091674 0.36576236
9.088439 0.33276303
9.085205 0.29649397
9.081971 0.25856346
9.078736 0.22059904
9.075502 0.18408768
9.072267 0.15025674
9.069033 0.12000617
9.065799 0.093893131
9.062564 0.072162094
9.05933 0.054808637
9.056095 0.04166236
9.052861 0.032474914
9.049627 0.027000848
9.046392 0.025062077
9.043158 0.026589678
9.039923 0.031639393
9.036689 0.040379791
9.033454 0.05305393
9.03022 0.069917935
9.026986 0.091162443
9.023751 0.11682584
9.020517 0.14671115
9.017282 0.18032058
9.014048 0.21682181
9.010814 0.25505842
9.007579 0.29361137
9.004345 0.33091118
9.00111 0.36539088
8.997876 0.3956609
8.994642 0.42067971
8.991407 0.43989168
8.988173 0.45330536
8.984938 0.46149442
8.981704 0.46551534
8.978469 0.46675151
8.975235 0.46670755
8.972001 0.46678781
8.968766 0.46809791
8.965532 0.47130387
8.962297 0.47657381
8.959063 0.48361066
8.955829 0.49176709
8.952594 0.50021746
8.94936 0.50815077
8.946125 0.51494524
8.942891 0.52029019
8.939657 0.52423306
8.936422 0.52714602
8.933188 0.52962452
8.929953 0.53234388
8.926719 0.53590813
8.923484 0.54072475
8.92025 0.546931
8.917016 0.55438358
8.913781 0.56270799
8.910547 0.57138969
8.907312 0.5798815
8.904078 0.58769991
8.900844 0.59448957
8.897609 0.60004599
8.894375 0.60429958
8.89114 0.60727467
8.887906 0.60904302
8.884672 0.60969062
8.881437 0.60930934
8.878203 0.6080154
8.874968 0.60598554
8.871734 0.60349471
8.868499 0.60093688
8.865265 0.5988151
8.862031 0.59769527
8.858796 0.598129
8.855562 0.60056022
8.852327 0.6052354
8.849093 0.61213675
8.845859 0.62095202
8.842624 0.63108582
8.83939 0.64170759
8.836155 0.65182448
8.832921 0.66036444
8.829687 0.66625638
8.826452 0.66849963
8.823218 0.66622085
8.819983 0.65872229
8.816749 0.64552688
8.813515 0.62642479
8.81028 0.60152117
8.807046 0.57127986
8.803811 0.53655276
8.800577 0.4985829
8.797342 0.45897099
8.794108 0.41959982
8.790874 0.38251794
8.787639 0.34979168
8.784405 0.32334016
8.78117 0.30477173
8.777936 0.29524102
8.774702 0.29534345
8.771467 0.30505943
8.768233 0.32375486
8.764998 0.3502375
8.761764 0.38286218
8.75853 0.41967183
8.755295 0.45855708
8.752061 0.49741499
8.748826 0.53428868
8.745592 0.56747376
8.742357 0.59558412
8.739123 0.61757807
8.735889 0.63275331
8.732654 0.64072453
8.72942 0.64139913
8.726185 0.63496334
8.722951 0.62188464
8.719717 0.60292763
8.716482 0.57917256
8.713248 0.55202068
8.710013 0.52316959
8.706779 0.49454656
8.703545 0.46819574
8.70031 0.44612581
8.697076 0.43013435
8.693841 0.42163236
8.690607 0.42149462
8.687372 0.42995895
8.684138 0.44659006
8.680904 0.47031387
8.677669 0.49951659
8.674435 0.53219434
8.6712 0.56613225
8.667966 0.59909052
8.664732 0.62897737
8.661497 0.65399395
8.658263 0.67274345
8.655028 0.68430287
8.651794 0.68826
8.64856 0.6847195
8.645325 0.674281
8.642091 0.65798909
8.638856 0.63725333
8.635622 0.61373637
8.632387 0.58921084
8.629153 0.56539208
8.625919 0.54376063
8.622684 0.52539536
8.61945 0.51084185
8.616215 0.50003953
8.612981 0.49232491
8.609747 0.48651675
8.606512 0.4810761
8.603278 0.47432009
8.600043 0.46465907
8.596809 0.45082183
8.593575 0.43203596
8.59034 0.40813888
8.587106 0.37960699
8.583871 0.34750468
8.580637 0.3133669
8.577402 0.27903745
8.574168 0.24648829
8.570934 0.21764316
8.567699 0.19422312
8.564465 0.17762367
8.56123 0.1688266
8.557996 0.16834386
8.554762 0.17618972
8.551527 0.19187817
8.548293 0.21444522
8.545058 0.24249937
8.541824 0.27430423
8.53859 0.30789628
8.535355 0.34123591
8.532121 0.37238288
8.528886 0.39967958
8.525652 0.4219191
8.522417 0.43847254
8.519183 0.44935217
8.515949 0.45519487
8.512714 0.45716255
8.50948 0.4567702
8.506245 0.45566604
8.503011 0.455398
8.499777 0.45720401
8.496542 0.46186061
8.493308 0.46961337
8.490073 0.48019772
8.486839 0.49294179
8.483605 0.50692726
8.48037 0.52117465
8.477136 0.53481602
8.473901 0.54722342
8.470667 0.55807259
8.467432 0.56733714
8.464198 0.57522364
8.460964 0.58207032
8.457729 0.58823789
8.454495 0.59401925
8.45126 0.59958704
8.448026 0.60498545
8.444792 0.61016055
8.441557 0.6150134
8.438323 0.61945613
8.435088 0.62345319
8.431854 0.62703722
8.42862 0.63029833
8.425385 0.63335474
8.422151 0.63631801
8.418916 0.63926662
8.415682 0.64223737
8.412447 0.64523668
8.409213 0.64826654
8.405979 0.65135457
8.402744 0.65457654
8.39951 0.65806272
8.396275 0.66198549
8.393041 0.66653214
8.389807 0.67187177
8.386572 0.6781265
8.383338 0.68535523
8.380103 0.69355284
8.376869 0.70266215
8.373635 0.71259149
8.3704 0.72322872
8.367166 0.73444529
8.363931 0.7460872
8.360697 0.75795652
8.357462 0.76979081
8.354228 0.78125082
8.350994 0.79192578
8.347759 0.80136207
8.344525 0.80911557
8.34129 0.81482215
8.338056 0.81827553
8.334822 0.81949871
8.331587 0.81879453
8.328353 0.8167626
8.325118 0.81427443
8.321884 0.81240442
8.31865 0.81232171
8.315415 0.81515462
8.312181 0.82184586
8.308946 0.8330193
8.305712 0.84887958
8.302477 0.86916153
8.299243 0.89313891
8.296009 0.91969282
8.292774 0.94742976
8.28954 0.97483158
8.286305 1.0004146
8.283071 1.022875
8.279837 1.0412016
8.276602 1.0547432
8.273368 1.0632291
8.270133 1.0667453
8.266899 1.0656797
8.263665 1.0606499
8.26043 1.0524277
8.257196 1.0418735
8.253961 1.0298856
8.250727 1.0173677
8.247492 1.0052092
8.244258 0.99427246
8.241024 0.98537798
8.237789 0.9792795
8.234555 0.97662501
8.23132 0.97790336
8.228086 0.98338192
8.224852 0.99304504
8.221617 1.0065459
8.218383 1.0231842
8.215148 1.0419211
8.211914 1.0614339
8.20868 1.0802128
8.205445 1.0966886
8.202211 1.1093794
8.198976 1.1170398
8.195742 1.1187934
8.192508 1.1142352
8.189273 1.1034894
8.186039 1.0872175
8.182804 1.0665746
8.17957 1.0431185
8.176335 1.018681
8.173101 0.99521346
8.169867 0.97462464
8.166632 0.95862369
8.163398 0.94858553
8.160163 0.94544887
8.156929 0.9496542
8.153695 0.9611238
8.15046 0.97928095
8.147226 1.0031027
8.143991 1.0311987
8.140757 1.061908
8.137523 1.0934086
8.134288 1.1238333
8.131054 1.1513883
8.127819 1.1744696
8.124585 1.1917713
8.12135 1.2023791
8.118116 1.2058408
8.114882 1.2022055
8.111647 1.1920253
8.108413 1.1763166
8.105178 1.1564812
8.101944 1.1341934
8.09871 1.1112631
8.095475 1.0894872
8.092241 1.0705061
8.089006 1.0556778
8.085772 1.0459838
8.082538 1.0419764
8.079303 1.0437694
8.076069 1.0510721
8.072834 1.0632598
8.0696 1.0794689
8.066365 1.0987043
8.063131 1.1199448
8.059897 1.142235
8.056662 1.1647556
8.053428 1.1868664
8.050193 1.2081221
8.046959 1.2282634
8.043725 1.2471871
8.04049 1.2649028
8.037256 1.281481
8.034021 1.2969993
8.030787 1.3114927
8.027553 1.3249136
8.024318 1.3371066
8.021084 1.3478005
8.017849 1.3566214
8.014615 1.3631253
8.01138 1.366846
8.008146 1.3673531
8.004912 1.3643104
8.001677 1.3575242
7.998443 1.3469753
7.995208 1.3328264
7.991974 1.3154074
7.98874 1.2951803
7.985505 1.2726943
7.982271 1.2485411
7.979036 1.2233214
7.975802 1.1976284
7.972568 1.1720509
7.969333 1.1471904
7.966099 1.1236836
7.962864 1.1022158
7.95963 1.0835159
7.956395 1.0683237
7.953161 1.0573295
7.949927 1.0510941
7.946692 1.0499606
7.943458 1.0539779
7.940223 1.0628523
7.936989 1.0759406
7.933755 1.0922924
7.93052 1.1107363
7.927286 1.130002
7.924051 1.1488567
7.920817 1.1662368
7.917583 1.1813539
7.914348 1.1937577
7.911114 1.2033489
7.907879 1.2103398
7.904645 1.215173
7.90141 1.2184131
7.898176 1.2206317
7.894942 1.2223077
7.891707 1.2237612
7.888473 1.2251337
7.885238 1.2264171
7.882004 1.2275237
7.87877 1.2283814
7.875535 1.2290303
7.872301 1.2296944
7.869066 1.2308096
7.865832 1.2329932
7.862598 1.2369576
7.859363 1.2433803
7.856129 1.2527561
7.852894 1.2652614
7.84966 1.2806603
7.846425 1.2982756
7.843191 1.3170348
7.839957 1.3355852
7.836722 1.3524615
7.833488 1.3662753
7.830253 1.375896
7.827019 1.3805926
7.823785 1.3801151
7.82055 1.374706
7.817316 1.3650458
7.814081 1.3521461
7.810847 1.3372135
7.807613 1.3215071
7.804378 1.3062126
7.801144 1.2923467
7.797909 1.2806999
7.794675 1.2718167
7.79144 1.2660029
7.788206 1.2633529
7.784972 1.2637822
7.781737 1.26706
7.778503 1.2728356
7.775268 1.2806607
7.772034 1.29001
7.7688 1.3003042
7.765565 1.3109382
7.762331 1.3213158
7.759096 1.3308852
7.755862 1.3391726
7.752628 1.3458058
7.749393 1.350523
7.746159 1.3531654
7.742924 1.3536554
7.73969 1.3519652
7.736455 1.3480861
7.733221 1.3420066
7.729987 1.3337061
7.726752 1.3231702
7.723518 1.3104228
7.720283 1.295572
7.717049 1.278856
7.713815 1.2606789
7.71058 1.2416234
7.707346 1.2224336
7.704111 1.2039667
7.700877 1.187119
7.697643 1.1727379
7.694408 1.1615364
7.691174 1.1540262
7.687939 1.1504811
7.684705 1.1509389
7.68147 1.1552363
7.678236 1.1630696
7.675002 1.1740631
7.671767 1.1878293
7.668533 1.2040069
7.665298 1.2222688
7.662064 1.242302
7.65883 1.2637697
7.655595 1.2862699
7.652361 1.3093067
7.649126 1.3322878
7.645892 1.3545518
7.642658 1.375423
7.639423 1.3942812
7.636189 1.4106287
7.632954 1.4241404
7.62972 1.4346821
7.626485 1.4422955
7.623251 1.4471538
7.620017 1.4495042
7.616782 1.4496142
7.613548 1.4477392
7.610313 1.4441246
7.607079 1.4390412
7.603845 1.4328463
7.60061 1.4260492
7.597376 1.4193584
7.594141 1.4136871
7.590907 1.4101031
7.587673 1.4097202
7.584438 1.4135453
7.581204 1.4223044
7.577969 1.436283
7.574735 1.455212
7.571501 1.4782279
7.568266 1.5039211
7.565032 1.5304691
7.561797 1.5558378
7.558563 1.57802
7.555328 1.5952731
7.552094 1.60632
7.54886 1.6104813
7.545625 1.6077223
7.542391 1.5986094
7.539156 1.5841869
7.535922 1.5657981
7.532688 1.5448788
7.529453 1.5227594
7.526219 1.5005018
7.522984 1.4787961
7.51975 1.4579265
7.516516 1.4378079
7.513281 1.4180801
7.510047 1.3982423
7.506812 1.377802
7.503578 1.3564156
7.500343 1.3339984
7.497109 1.3107902
7.493875 1.2873684
7.49064 1.2646105
7.487406 1.2436128
7.484171 1.2255788
7.480937 1.2116915
7.477703 1.2029865
7.474468 1.2002397
7.471234 1.2038817
7.467999 1.2139472
7.464765 1.2300645
7.461531 1.2514854
7.458296 1.2771534
7.455062 1.3058022
7.451827 1.3360742
7.448593 1.3666452
7.445358 1.3963401
7.442124 1.4242232
7.43889 1.4496521
7.435655 1.4722865
7.432421 1.4920501
7.429186 1.5090553
7.425952 1.5235007
7.422718 1.5355631
7.419483 1.5453023
7.416249 1.5525991
7.413014 1.5571387
7.40978 1.558446
7.406546 1.5559672
7.403311 1.5491868
7.400077 1.5377579
7.396842 1.5216236
7.393608 1.5011049
7.390373 1.4769385
7.387139 1.4502515
7.383905 1.4224762
7.38067 1.3952139
7.377436 1.3700677
7.374201 1.3484695
7.370967 1.3315272
7.367733 1.3199145
7.364498 1.3138184
7.361264 1.3129493
7.358029 1.3166101
7.354795 1.3238093
7.351561 1.3333977
7.348326 1.3442083
7.345092 1.3551748
7.341857 1.3654162
7.338623 1.3742773
7.335388 1.3813256
7.332154 1.3863137
7.32892 1.3891215
7.325685 1.3896953
7.322451 1.387999
7.319216 1.3839895
7.315982 1.37762
7.312748 1.3688692
7.309513 1.3577855
7.306279 1.3445347
7.303044 1.3294361
7.29981 1.3129776
7.296576 1.2958016
7.293341 1.2786649
7.290107 1.2623751
7.286872 1.2477172
7.283638 1.2353797
7.280403 1.225894
7.277169 1.219594
7.273935 1.2166027
7.2707 1.2168443
7.267466 1.2200784
7.264231 1.2259488
7.260997 1.2340376
7.257763 1.2439166
7.254528 1.2551886
7.251294 1.2675137
7.248059 1.2806206
7.244825 1.294303
7.241591 1.3084057
7.238356 1.3228036
7.235122 1.3373784
7.231887 1.351995
7.228653 1.3664802
7.225418 1.3806038
7.222184 1.3940622
7.21895 1.4064666
7.215715 1.4173372
7.212481 1.4261055
7.209246 1.4321308
7.206012 1.4347321
7.202778 1.4332373
7.199543 1.4270483
7.196309 1.4157153
7.193074 1.3990109
7.18984 1.3769911
7.186606 1.3500308
7.183371 1.318823
7.180137 1.2843365
7.176902 1.247734
7.173668 1.2102597
7.170433 1.1731126
7.167199 1.1373274
7.163965 1.103681
7.16073 1.0726441
7.157496 1.0443858
7.154261 1.0188317
7.151027 0.99576675
7.147793 0.97496179
7.144558 0.95630336
7.141324 0.93989957
7.138089 0.92614195
7.134855 0.91570928
7.131621 0.90950983
7.128386 0.9085697
7.125152 0.91388496
7.121917 0.92626219
7.118683 0.94617413
7.115448 0.97365469
7.112214 1.0082497
7.10898 1.0490293
7.105745 1.0946575
7.102511 1.1435025
7.099276 1.1937695
7.096042 1.243632
7.092808 1.2913465
7.089573 1.3353385
7.086339 1.3742572
7.083104 1.4070051
7.07987 1.4327492
7.076636 1.4509241
7.073401 1.461234
7.070167 1.4636559
7.066932 1.458443
7.063698 1.4461253
7.060463 1.4275004
7.057229 1.4036151
7.053995 1.3757327
7.05076 1.3452907
7.047526 1.3138484
7.044291 1.2830274
7.041057 1.2544457
7.037823 1.2296438
7.034588 1.2100026
7.031354 1.1966538
7.028119 1.1903877
7.024885 1.1915675
7.021651 1.2000616
7.018416 1.2152118
7.015182 1.2358466
7.011947 1.2603511
7.008713 1.2867889
7.005478 1.3130686
7.002244 1.3371341
6.99901 1.3571544
6.995775 1.3716893
6.992541 1.3798069
6.989306 1.381143
6.986072 1.3758958
6.982838 1.3647641
6.979603 1.3488414
6.976369 1.3294836
6.973134 1.3081701
6.9699 1.286371
6.966666 1.2654353
6.963431 1.2465038
6.960197 1.2304505
6.956962 1.2178512
6.953728 1.208977
6.950493 1.2038102
6.947259 1.2020799
6.944025 1.2033133
6.94079 1.2069016
6.937556 1.2121744
6.934321 1.2184782
6.931087 1.22525
6.927853 1.2320788
6.924618 1.2387452
6.921384 1.2452326
6.918149 1.2517062
6.914915 1.2584617
6.911681 1.265849
6.908446 1.2741848
6.905212 1.2836684
6.901977 1.2943171
6.898743 1.3059348
6.895509 1.3181217
6.892274 1.3303237
6.88904 1.341913
6.885805 1.352284
6.882571 1.3609437
6.879336 1.3675766
6.876102 1.3720703
6.872868 1.3744946
6.869633 1.3750382
6.866399 1.373919
6.863164 1.3712887
6.85993 1.3671552
6.856696 1.3613468
6.853461 1.3535279
6.850227 1.3432701
6.846992 1.3301656
6.843758 1.3139617
6.840524 1.2946887
6.837289 1.2727521
6.834055 1.248968
6.83082 1.2245303
6.827586 1.2009096
6.824351 1.1796993
6.821117 1.1624288
6.817883 1.1503739
6.814648 1.144389
6.811414 1.1447875
6.808179 1.151284
6.804945 1.1630078
6.801711 1.1785861
6.798476 1.196287
6.795242 1.2142041
6.792007 1.2304632
6.788773 1.2434221
6.785539 1.2518424
6.782304 1.2550108
6.77907 1.2527958
6.775835 1.2456366
6.772601 1.2344677
6.769366 1.220592
6.766132 1.2055233
6.762898 1.1908181
6.759663 1.1779175
6.756429 1.1680167
6.753194 1.161971
6.74996 1.1602454
6.746726 1.1629053
6.743491 1.169646
6.740257 1.1798519
6.737022 1.1926794
6.733788 1.2071528
6.730554 1.222264
6.727319 1.237067
6.724085 1.2507572
6.72085 1.2627278
6.717616 1.2725962
6.714381 1.2802006
6.711147 1.2855678
6.707913 1.28886
6.704678 1.2903137
6.701444 1.290182
6.698209 1.2886938
6.694975 1.286036
6.691741 1.2823618
6.688506 1.2778176
6.685272 1.2725783
6.682037 1.2668776
6.678803 1.2610195
6.675569 1.2553632
6.672334 1.2502823
6.6691 1.2461031
6.665865 1.2430363
6.662631 1.2411171
6.659396 1.2401676
6.656162 1.2397933
6.652928 1.2394127
6.649693 1.2383197
6.646459 1.2357649
6.643224 1.2310436
6.63999 1.2235766
6.636756 1.2129716
6.633521 1.1990598
6.630287 1.1819043
6.627052 1.1617857
6.623818 1.1391682
6.620584 1.1146557
6.617349 1.0889437
6.614115 1.062772
6.61088 1.0368816
6.607646 1.011977
6.604411 0.98869434
6.601177 0.96757506
6.597943 0.94904657
6.594708 0.93341107
6.591474 0.9208447
6.588239 0.91140882
6.585005 0.90507367
6.581771 0.90175284
6.578536 0.90134419
6.575302 0.90377128
6.572067 0.90901737
6.568833 0.91714478
6.565599 0.92829332
6.562364 0.9426549
6.55913 0.96042496
6.555895 0.98173626
6.552661 1.0065846
6.549426 1.0347595
6.546192 1.0657948
6.542958 1.0989512
6.539723 1.1332423
6.536489 1.1675045
6.533254 1.2005082
6.53002 1.2310941
6.526786 1.2583158
6.523551 1.2815637
6.520317 1.3006473
6.517082 1.3158171
6.513848 1.3277174
6.510614 1.3372724
6.507379 1.3455209
6.504145 1.3534224
6.50091 1.3616683
6.497676 1.3705278
6.494441 1.3797589
6.491207 1.388601
6.487973 1.3958577
6.484738 1.4000576
6.481504 1.3996745
6.478269 1.39337
6.475035 1.3802248
6.471801 1.3599178
6.468566 1.3328267
6.465332 1.300031
6.462097 1.2632172
6.458863 1.2244997
6.455629 1.1861832
6.452394 1.1505016
6.44916 1.1193702
6.445925 1.0941807
6.442691 1.0756653
6.439456 1.0638405
6.436222 1.0580307
6.432988 1.0569652
6.429753 1.0589318
6.426519 1.0619685
6.423284 1.0640748
6.42005 1.0634232
6.416816 1.058552
6.413581 1.0485247
6.410347 1.0330372
6.407112 1.0124629
6.403878 0.98782284
6.400644 0.96068038
6.397409 0.93296536
6.394175 0.90674424
6.39094 0.88396285
6.387706 0.86619481
6.384471 0.85443212
6.381237 0.8489503
6.378003 0.8492715
6.374768 0.85423455
6.371534 0.86216412
6.368299 0.87111503
6.365065 0.87915474
6.361831 0.88464055
6.358596 0.88644809
6.355362 0.88411549
6.352127 0.87788147
6.348893 0.86861245
6.345659 0.85763222
6.342424 0.84648283
6.33919 0.83665641
6.335955 0.82934107
6.332721 0.82522145
6.329486 0.82436471
6.326252 0.82620841
6.323018 0.82965118
6.319783 0.8332307
6.316549 0.83536154
6.313314 0.83459688
6.31008 0.82987582
6.306846 0.82072066
6.303611 0.80735642
6.300377 0.79073538
6.297142 0.77246238
6.293908 0.75462994
6.290674 0.7395835
6.287439 0.7296462
6.284205 0.72683766
6.28097 0.73262126
6.277736 0.74771057
6.274502 0.77195684
6.271267 0.80432919
6.268033 0.84298682
6.264798 0.88543255
6.261564 0.92872829
6.258329 0.96974875
6.255095 1.0054483
6.251861 1.033117
6.248626 1.0506063
6.245392 1.0565071
6.242157 1.0502678
6.238923 1.0322439
6.235689 1.0036735
6.232454 0.96657846
6.22922 0.92359548
6.225985 0.87775047
6.222751 0.83219395
6.219517 0.78992383
6.216282 0.75352485
6.213048 0.72495413
6.209813 0.70539798
6.206579 0.69521623
6.203344 0.69397873
6.20011 0.70058595
6.196876 0.71345425
6.193641 0.73073879
6.190407 0.75056314
6.187172 0.7712266
6.183938 0.79136513
6.180704 0.81005032
6.177469 0.8268197
6.174235 0.84164067
6.171 0.85481816
6.167766 0.86686196
6.164532 0.87833387
6.161297 0.88969676
6.158063 0.9011874
6.154828 0.91273192
6.151594 0.92391723
6.148359 0.93402348
6.145125 0.94211293
6.141891 0.94716049
6.138656 0.94820353
6.135422 0.94448354
6.132187 0.93555343
6.128953 0.92133041
6.125719 0.90208465
6.122484 0.87836784
6.11925 0.85089789
6.116015 0.82042597
6.112781 0.78761576
6.109547 0.75296205
6.106312 0.71676698
6.103078 0.67917908
6.099843 0.64028603
6.096609 0.60023985
6.093374 0.55938608
6.09014 0.51836677
6.086906 0.47817312
6.083671 0.44013286
6.080437 0.40583063
6.077202 0.37697171
6.073968 0.35520951
6.070734 0.34196294
6.067499 0.33825067
6.064265 0.34456597
6.06103 0.36080906
6.057796 0.38628483
6.054562 0.41976438
6.051327 0.45960018
6.048093 0.50387758
6.044858 0.55058153
6.041624 0.59775643
6.038389 0.64363976
6.035155 0.68675543
6.031921 0.72596042
6.028686 0.76044634
6.025452 0.78970466
6.022217 0.81346965
6.018983 0.83165459
6.015749 0.8442961
6.012514 0.85151671
6.00928 0.85351028
6.006045 0.85054796
6.002811 0.8429968
5.999577 0.83133968
5.996342 0.81618399
5.993108 0.79824927
5.989873 0.77832893
5.986639 0.7572281
5.983404 0.73568739
5.98017 0.71430764
5.976936 0.69349393
5.973701 0.67343522
5.970467 0.65412975
5.967232 0.63545694
5.963998 0.61728474
5.960764 0.59959188
5.957529 0.58257801
5.954295 0.56673432
5.95106 0.55285361
5.947826 0.54196954
5.944592 0.53522952
5.941357 0.53371945
5.938123 0.53826907
5.934888 0.54927174
5.931654 0.56655077
5.928419 0.58929644
5.925185 0.6160864
5.921951 0.64498839
5.918716 0.67373194
5.915482 0.6999268
5.912247 0.72130056
5.909013 0.73592724
5.905779 0.74242156
5.902544 0.74007853
5.89931 0.72894446
5.896075 0.70981223
5.892841 0.68414061
5.889607 0.65390448
5.886372 0.62138931
5.883138 0.58895043
5.879903 0.55876271
5.876669 0.53258985
5.873434 0.51160287
5.8702 0.49627298
5.866966 0.48635603
5.863731 0.48097324
5.860497 0.47877865
5.857262 0.47819008
5.854028 0.47764864
5.850794 0.47586654
5.847559 0.47202334
5.844325 0.46587886
5.84109 0.45778433
5.837856 0.44859081
5.834622 0.43947134
5.831387 0.43168842
5.828153 0.42634782
5.824918 0.4241822
5.821684 0.42540246
5.818449 0.42964323
5.815215 0.43601196
5.811981 0.44323329
5.808746 0.44986345
5.805512 0.45453761
5.802277 0.45620717
5.799043 0.45432573
5.795809 0.44895188
5.792574 0.4407507
5.78934 0.43089391
5.786105 0.42087554
5.782871 0.41227449
5.779637 0.40650407
5.776402 0.40459071
5.773168 0.4070183
5.769933 0.41366376
5.766699 0.42383298
5.763464 0.43638918
5.76023 0.44994975
5.756996 0.4631155
5.753761 0.474691
5.750527 0.48385653
5.747292 0.49026116
5.744058 0.49402195
5.740824 0.49563157
5.737589 0.49579455
5.734355 0.49522592
5.73112 0.49445309
5.727886 0.49366056
5.724652 0.49260828
5.721417 0.49063944
5.718183 0.48677523
5.714948 0.47987776
5.711714 0.46884885
5.708479 0.45282746
5.705245 0.43134958
5.702011 0.40444392
5.698776 0.3726497
5.695542 0.33695824
5.692307 0.29869307
5.689073 0.25935282
5.685839 0.22044452
5.682604 0.18333332
5.67937 0.14912809
5.676135 0.1186137
5.672901 0.092231368
5.669667 0.070101038
5.666432 0.052074219
5.663198 0.037803912
5.659963 0.026818777
5.656729 0.018591273
5.653494 0.012593084
5.65026 0.0083348284
5.647026 0.0053900713
5.643791 0.0034058034
5.640557 0.0021026516
5.637322 0.0012683371
5.634088 0.00074750897
5.630854 0.00043044064
5.627619 0.00024217235
5.624385 0.00013312066
5.62115 7.1494758e-05
5.617916 3.7519735e-05
5.614682 1.923285e-05
5.611447 9.6350253e-06
5.608213 4.7138817e-06
5.604978 2.2533098e-06
5.601744 1.0522532e-06
5.59851 4.782969e-07
5.595275 2.125764e-07
5.592041 9.565938e-08
5.588806 3.720087e-08
5.585572 1.594323e-08
5.582337 5.31441e-09
5.579103 5.31441e-09
5.575869 0
5.572634 0
5.5694 0
5.566165 0
5.562931 0
5.559697 0
5.556462 0
5.553228 0
5.549993 0
5.546759 0
5.543525 0
5.54029 0
5.537056 0
5.533821 0
5.530587 0
5.527352 0
5.524118 0
5.520884 0
5.517649 0
5.514415 0
5.51118 0
5.507946 0
5.504712 0
5.501477 0
5.498243 0
5.495008 0
5.491774 0
5.48854 0
5.485305 0
5.482071 0
5.478836 5.31441e-09
5.475602 1.062882e-08
5.472367 2.657205e-08
5.469133 5.845851e-08
5.465899 1.3286025e-07
5.462664 3.0823578e-07
5.45943 6.8024448e-07
5.456195 1.4720916e-06
5.452961 3.1195587e-06
5.449727 6.4570082e-06
5.446492 1.3057505e-05
5.443258 2.5806775e-05
5.440023 4.9833223e-05
5.436789 9.4001284e-05
5.433555 0.00017326039
5.43032 0.0003120037
5.427086 0.00054895198
5.423851 0.00094366915
5.420617 0.0015849378
5.417382 0.0026008563
5.414148 0.0041699465
5.410914 0.006532122
5.407679 0.0099974256
5.404445 0.01494969
5.40121 0.021841688
5.397976 0.031178134
5.394742 0.04348347
5.391507 0.059252717
5.388273 0.078886448
5.385038 0.10261399
5.381804 0.13041297
5.37857 0.16193662
5.375335 0.19646238
5.372101 0.23287549
5.368866 0.2696983
5.365632 0.30517061
5.362397 0.33737838
5.359163 0.36441971
5.355929 0.38458871
5.352694 0.39655302
5.34946 0.39949932
5.346225 0.39322479
5.342991 0.37816018
5.339757 0.35532091
5.336522 0.32619386
5.333288 0.29257746
5.330053 0.25639881
5.326819 0.2195337
5.323585 0.18365234
5.32035 0.15010728
5.317116 0.11987183
5.313881 0.09352819
5.310647 0.071298103
5.307412 0.05310354
5.304178 0.038643727
5.300944 0.027475436
5.297709 0.019086236
5.294475 0.01295406
5.29124 0.0085901698
5.288006 0.0055655478
5.284772 0.0035230978
5.281537 0.0021789878
5.278303 0.0013167673
5.275068 0.0007775407
5.271834 0.00044879661
5.2686 0.00025355582
5.265365 0.00014094878
5.262131 7.863201e-05
5.258896 4.7090987e-05
5.255662 3.575535e-05
5.252427 4.0655237e-05
5.249193 6.3512514e-05
5.245959 0.00011211279
5.242724 0.00020208575
5.23949 0.00036014694
5.236255 0.00062904014
5.233021 0.0010743452
5.229787 0.0017931882
5.226552 0.0029245358
5.223318 0.0046603656
5.220083 0.0072562476
5.216849 0.011039045
5.213615 0.016408852
5.21038 0.023831542
5.207146 0.033818423
5.203911 0.046890187
5.200677 0.06352402
5.197442 0.084085578
5.194208 0.10875087
5.190974 0.13742695
5.187739 0.16968341
5.184505 0.20470851
5.18127 0.24130293
5.178036 0.27792107
5.174802 0.31276348
5.171567 0.34391597
5.168333 0.36952255
5.165098 0.38797184
5.161864 0.39807238
5.15863 0.39919219
5.155395 0.39134221
5.152161 0.37519187
5.148926 0.35201538
5.145692 0.32357804
5.142457 0.29198026
5.139223 0.25948149
5.135989 0.22832619
5.132754 0.20059004
5.12952 0.17805725
5.126285 0.16213254
5.123051 0.15378465
5.119817 0.1535147
5.116582 0.16134208
5.113348 0.1768034
5.110113 0.19896462
5.106879 0.22645046
5.103645 0.25749848
5.10041 0.29004488
5.097176 0.32184528
5.093941 0.35062772
5.090707 0.37426699
5.087472 0.39096258
5.084238 0.39939796
5.081004 0.39885867
5.077769 0.38929074
5.074535 0.37128977
5.0713 0.34602095
5.068066 0.31508166
5.064832 0.28032649
5.061597 0.24367955
5.058363 0.20695901
5.055128 0.1717346
5.051894 0.13923173
5.04866 0.11028717
5.045425 0.085352773
5.042191 0.064538073
5.038956 0.047678203
5.035722 0.034413531
5.032487 0.024268562
5.029253 0.016721074
5.026019 0.011256149
5.022784 0.0074032229
5.01955 0.0047572632
5.016315 0.0029867516
5.013081 0.0018320844
5.009847 0.001097989
5.006612 0.00064291606
5.003378 0.000367805
5.000143 0.00020558264
4.996909 0.00011226691
4.993675 5.990403e-05
4.99044 3.1227473e-05
4.987206 1.5906029e-05
4.983971 7.9131565e-06
4.980737 3.8476328e-06
4.977503 1.828157e-06
4.974268 8.503056e-07
4.971034 3.8263752e-07
4.967799 1.7006112e-07
4.964565 7.440174e-08
4.96133 3.188646e-08
4.958096 1.062882e-08
4.954862 5.31441e-09
4.951627 5.31441e-09
4.948393 5.31441e-09
4.945158 1.594323e-08
4.941924 3.720087e-08
4.93869 9.034497e-08
4.935455 2.125764e-07
4.932221 4.7298249e-07
4.928986 1.0416244e-06
4.925752 2.2267378e-06
4.922518 4.6607376e-06
4.919283 9.5340515e-06
4.916049 1.9041531e-05
4.912814 3.7158355e-05
4.90958 7.08464e-05
4.906345 0.00013197806
4.903111 0.00024020602
4.899877 0.00042713507
4.896642 0.00074208827
4.893408 0.0012596374
4.890173 0.0020890095
4.886939 0.0033848593
4.883705 0.0053585143
4.88047 0.0082880669
4.877236 0.012524667
4.874001 0.018491994
4.870767 0.026675075
4.867533 0.037595173
4.864298 0.05176821
4.861064 0.069646448
4.857829 0.09154608
4.854595 0.11756713
4.85136 0.14751565
4.848126 0.18084126
4.844892 0.21660378
4.841657 0.25348184
4.838423 0.28983141
4.835188 0.32379559
4.831954 0.3534587
4.82872 0.37702884
4.825485 0.39302675
4.822251 0.40045567
4.819016 0.3989278
4.815782 0.3887292
4.812548 0.3708136
4.809313 0.34672672
4.806079 0.31847233
4.802844 0.28833887
4.79961 0.25870859
4.796375 0.23187038
4.793141 0.20985303
4.789907 0.19428951
4.786672 0.18631687
4.783438 0.1865117
4.780203 0.19485911
4.776969 0.2107537
4.773735 0.23303226
4.7705 0.26004025
4.767266 0.28973362
4.764031 0.31981619
4.760797 0.34790744
4.757563 0.37173009
4.754328 0.38930028
4.751094 0.39909925
4.747859 0.40020467
4.744625 0.39236308
4.74139 0.37599255
4.738156 0.35211481
4.734922 0.32222634
4.731687 0.28812747
4.728453 0.25173354
4.725218 0.21489367
4.721984 0.17923897
4.71875 0.14607557
4.715515 0.1163294
4.712281 0.090541061
4.709046 0.068902787
4.705812 0.051324882
4.702578 0.037518225
4.699343 0.027080187
4.696109 0.019574327
4.692874 0.014597595
4.68964 0.011832072
4.686405 0.011080587
4.683171 0.012286911
4.679937 0.015541237
4.676702 0.021071391
4.673468 0.029219136
4.670233 0.040400899
4.666999 0.055052223
4.663765 0.073557264
4.66053 0.09616681
4.657296 0.12291201
4.654061 0.15352423
4.650827 0.18737381
4.647593 0.22344156
4.644358 0.26033429
4.641124 0.29635122
4.637889 0.32960075
4.634655 0.35815832
4.63142 0.38024802
4.628186 0.39442446
4.624952 0.39972896
4.621717 0.39579679
4.618483 0.38289861
4.615248 0.36190966
4.612014 0.33421154
4.60878 0.30154182
4.605545 0.26581442
4.602311 0.22893616
4.599076 0.19264383
4.595842 0.15838013
4.592608 0.12721875
4.589373 0.099840428
4.586139 0.076553773
4.582904 0.057349765
4.57967 0.041976053
4.576435 0.030017642
4.573201 0.02097282
4.569967 0.014316723
4.566732 0.009548629
4.563498 0.006222462
4.560263 0.0039623656
4.557029 0.0024664761
4.553795 0.0015027132
4.55056 0.00089993156
4.547326 0.00053733468
4.544091 0.00033421262
4.540857 0.00024138582
4.537623 0.00023504573
4.534388 0.00031352893
4.531154 0.0004970674
4.527919 0.00083059977
4.524685 0.0013894366
4.52145 0.0022875081
4.518216 0.0036874512
4.514982 0.0058112382
4.511747 0.0089494452
4.508513 0.013466444
4.505278 0.019798037
4.502044 0.028437998
4.49881 0.039910061
4.495575 0.054723245
4.492341 0.073310718
4.489106 0.095955419
4.485872 0.12270956
4.482638 0.15331865
4.479403 0.18716327
4.476169 0.22323258
4.472934 0.26014154
4.4697 0.29619889
4.466465 0.32952586
4.463231 0.3582169
4.459997 0.38052523
4.456762 0.39505046
4.453528 0.40090236
4.450293 0.39781764
4.447059 0.38621249
4.443825 0.36716351
4.44059 0.34232014
4.437356 0.3137615
4.434121 0.28381709
4.430887 0.25487358
4.427653 0.22918811
4.424418 0.20872412
4.421184 0.19501953
4.417949 0.18909125
4.414715 0.19137597
4.41148 0.20170581
4.408246 0.21931758
4.405012 0.24289619
4.401777 0.27065379
4.398543 0.30044558
4.395308 0.32992041
4.392074 0.35669909
4.38884 0.37856704
4.385605 0.3936626
4.382371 0.400639
4.379136 0.39877883
4.375902 0.3880447
4.372668 0.36905833
4.369433 0.34301079
4.366199 0.31151707
4.362964 0.27643588
4.35973 0.23968003
4.356495 0.2030421
4.353261 0.16805534
4.350027 0.13590256
4.346792 0.10737677
4.343558 0.082889475
4.340323 0.062516434
4.337089 0.046067469
4.333855 0.03316651
4.33062 0.023329755
4.327386 0.01603341
4.324151 0.01076582
4.320917 0.0070627765
4.317683 0.0045270748
4.314448 0.0028352749
4.311214 0.0017353568
4.307979 0.0010386961
4.304745 0.00060944591
4.301511 0.00035350924
4.298276 0.00020862248
4.295042 0.00013627742
4.291807 0.00011593917
4.288573 0.0001416184
4.285338 0.00022082968
4.282104 0.00037589353
4.27887 0.000647614
4.275635 0.0011013052
4.272401 0.001835087
4.269166 0.0029899562
4.265932 0.0047608292
4.262698 0.0074069643
4.259463 0.011259481
4.256229 0.016722896
4.252994 0.024267121
4.24976 0.034406319
4.246526 0.047661898
4.243291 0.064508583
4.240057 0.085305448
4.236822 0.11021713
4.233588 0.13913441
4.230353 0.17160622
4.227119 0.20679719
4.223885 0.24348338
4.22065 0.28009613
4.217416 0.31481686
4.214181 0.34571799
4.210947 0.37093608
4.207713 0.38885645
4.204478 0.39828384
4.201244 0.39857429
4.198009 0.38970792
4.194775 0.37229125
4.191541 0.34748874
4.188306 0.31689429
4.185072 0.28236259
4.181837 0.24582507
4.178603 0.20911615
4.175368 0.1738309
4.172134 0.14122888
4.1689 0.11218952
4.165665 0.087216818
4.162431 0.066484072
4.159196 0.049905727
4.155962 0.037222191
4.152728 0.028084653
4.149493 0.022129612
4.146259 0.01903628
4.143024 0.018563165
4.13979 0.020563052
4.136556 0.024977615
4.133321 0.031814614
4.130087 0.041111696
4.126852 0.052892123
4.123618 0.067118538
4.120383 0.083651609
4.117149 0.10222036
4.113915 0.1224101
4.11068 0.1436718
4.107446 0.16535347
4.104211 0.18675025
4.100977 0.20716592
4.097743 0.22597569
4.094508 0.24267897
4.091274 0.25693212
4.088039 0.26855466
4.084805 0.2775082
4.081571 0.28385306
4.078336 0.28769278
4.075102 0.28911969
4.071867 0.28817457
4.068633 0.28483
4.065398 0.27900147
4.062164 0.27058356
4.05893 0.2595025
4.055695 0.24577248
4.052461 0.2295424
4.049226 0.21112196
4.045992 0.19098088
4.042758 0.16972079
4.039523 0.14802518
4.036289 0.12659679
4.033054 0.10609324
4.02982 0.087071511
4.026586 0.069948817
4.023351 0.05498355
4.020117 0.042276466
4.016882 0.031788542
4.013648 0.02337024
4.010413 0.016796113
4.007179 0.011799234
4.003945 0.0081013291
4.00071 0.0054360462
3.997476 0.0035645767
3.994241 0.0022840803
3.991007 0.001430129
3.987773 0.00087496446
3.984538 0.00052304955
3.981304 0.00030550949
3.978069 0.00017435516
3.974835 9.7221817e-05
3.971601 5.2968724e-05
3.968366 2.8192945e-05
3.965132 1.4662457e-05
3.961897 7.4508028e-06
3.958663 3.6988294e-06
3.955428 1.7962706e-06
3.952194 8.503056e-07
3.94896 3.9326634e-07
3.945725 1.8068994e-07
3.942491 7.971615e-08
3.939256 3.188646e-08
3.936022 1.594323e-08
3.932788 5.31441e-09
3.929553 0
3.926319 0
3.923084 0
3.91985 0
3.916616 0
3.913381 0
3.910147 0
3.906912 0
3.903678 0
3.900443 0
3.897209 0
3.893975 0
3.89074 0
3.887506 0
3.884271 0
3.881037 0
3.877803 0
3.874568 0
3.871334 0
3.868099 0
3.864865 0
3.861631 0
3.858396 0
3.855162 0
3.851927 0
3.848693 0
3.845458 0
3.842224 0
3.83899 0
3.835755 0
3.832521 0
3.829286 0
3.826052 0
3.822818 0
3.819583 0
3.816349 0
3.813114 0
3.80988 0
3.806646 0
3.803411 0
3.800177 0
3.796942 0
3.793708 0
3.790473 0
3.787239 0
3.784005 0
3.78077 0
3.777536 0
3.774301 0
3.771067 0
3.767833 0
3.764598 0
3.761364 0
3.758129 0
3.754895 0
3.751661 0
3.748426 0
3.745192 0
3.741957 0
3.738723 0
3.735488 0
3.732254 0
3.72902 0
3.725785 0
3.722551 0
3.719316 0
3.716082 0
3.712848 0
3.709613 0
3.706379 0
3.703144 0
3.69991 0
3.696676 0
3.693441 0
3.690207 0
3.686972 0
3.683738 0
3.680504 0
3.677269 0
3.674035 0
3.6708 0
3.667566 0
3.664331 0
3.661097 0
3.657863 0
3.654628 0
3.651394 0
3.648159 0
3.644925 0
3.641691 0
3.638456 0
3.635222 0
3.631987 0
3.628753 0
3.625519 0
3.622284 0
3.61905 0
3.615815 0
3.612581 0
3.609346 0
3.606112 0
3.602878 0
3.599643 0
3.596409 0
3.593174 0
3.58994 0
3.586706 0
3.583471 0
3.580237 0
3.577002 0
3.573768 0
3.570534 0
3.567299 0
3.564065 0
3.56083 0
3.557596 0
3.554361 0
3.551127 0
3.547893 0
3.544658 0
3.541424 0
3.538189 0
3.534955 0
3.531721 0
3.528486 0
3.525252 0
3.522017 0
3.518783 0
3.515549 0
3.512314 0
3.50908 0
3.505845 0
3.502611 0
3.499376 0
3.496142 0
3.492908 0
3.489673 0
3.486439 0
3.483204 0
3.47997 0
3.476736 0
3.473501 0
3.470267 0
3.467032 0
3.463798 0
3.460564 0
3.457329 0
3.454095 0
3.45086 0
3.447626 0
3.444391 0
3.441157 0
3.437923 0
3.434688 0
3.431454 0
3.428219 0
3.424985 0
3.421751 0
3.418516 0
3.415282 0
3.412047 0
3.408813 0
3.405579 0
3.402344 0
3.39911 0
3.395875 0
3.392641 0
3.389406 0
3.386172 0
3.382938 0
3.379703 0
3.376469 0
3.373234 0
3.37 0
