# Supplementary material for: Structural motifs of gold cluster anions with 17 to 69 atoms
Source: Nat Commun. 2026 Apr 10;17:5099. doi: 10.1038/s41467-026-71649-9 (PMC13246909; doi:10.1038/s41467-026-71649-9)
Supplement: Supplementary file 5 — Source Data [file 41467_2026_71649_MOESM5_ESM.zip › SupplementaryFigure6/49_th_red.dat]

13.07 0.027877896
13.066766 0.039176002
13.063531 0.053787994
13.060297 0.072153203
13.057062 0.094565116
13.053828 0.12109086
13.050594 0.1514945
13.047359 0.18517716
13.044125 0.22114801
13.04089 0.25803804
13.037656 0.294164
13.034421 0.3276426
13.031187 0.35654658
13.027953 0.37908559
13.024718 0.39378878
13.021484 0.39966349
13.018249 0.39630603
13.015015 0.3839476
13.011781 0.36342794
13.008546 0.33610095
13.005312 0.30368702
13.002077 0.26809444
12.998843 0.23123546
12.995609 0.19486155
12.992374 0.16043641
12.98914 0.12905796
12.985905 0.10143124
12.982671 0.077886776
12.979436 0.058433352
12.976202 0.042831466
12.972968 0.030673983
12.969733 0.021462606
12.966499 0.014672353
12.963264 0.0097999155
12.96003 0.0063951378
12.956796 0.0040773907
12.953561 0.0025399213
12.950327 0.0015458343
12.947092 0.00091920161
12.943858 0.00053402912
12.940624 0.00030312332
12.937389 0.00016810542
12.934155 9.1083673e-05
12.93092 4.8217642e-05
12.927686 2.4940526e-05
12.924451 1.2605781e-05
12.921217 6.2231741e-06
12.917983 3.0026417e-06
12.914748 1.4136331e-06
12.911514 6.5367243e-07
12.908279 2.9229255e-07
12.905045 1.2754584e-07
12.901811 5.31441e-08
12.898576 2.125764e-08
12.895342 1.062882e-08
12.892107 5.31441e-09
12.888873 0
12.885639 0
12.882404 0
12.87917 0
12.875935 0
12.872701 0
12.869466 0
12.866232 0
12.862998 0
12.859763 0
12.856529 0
12.853294 0
12.85006 0
12.846826 0
12.843591 0
12.840357 0
12.837122 0
12.833888 0
12.830654 0
12.827419 0
12.824185 0
12.82095 0
12.817716 0
12.814481 0
12.811247 0
12.808013 0
12.804778 0
12.801544 0
12.798309 0
12.795075 0
12.791841 0
12.788606 0
12.785372 0
12.782137 0
12.778903 0
12.775669 0
12.772434 0
12.7692 0
12.765965 0
12.762731 0
12.759496 0
12.756262 0
12.753028 0
12.749793 0
12.746559 0
12.743324 0
12.74009 0
12.736856 0
12.733621 0
12.730387 0
12.727152 0
12.723918 0
12.720684 0
12.717449 0
12.714215 0
12.71098 0
12.707746 0
12.704512 0
12.701277 0
12.698043 0
12.694808 0
12.691574 0
12.688339 0
12.685105 0
12.681871 0
12.678636 0
12.675402 0
12.672167 0
12.668933 0
12.665699 0
12.662464 0
12.65923 0
12.655995 0
12.652761 0
12.649527 0
12.646292 0
12.643058 0
12.639823 0
12.636589 0
12.633354 0
12.63012 0
12.626886 0
12.623651 0
12.620417 0
12.617182 0
12.613948 0
12.610714 0
12.607479 0
12.604245 0
12.60101 0
12.597776 0
12.594542 0
12.591307 0
12.588073 0
12.584838 0
12.581604 0
12.578369 0
12.575135 0
12.571901 0
12.568666 0
12.565432 0
12.562197 0
12.558963 0
12.555729 0
12.552494 0
12.54926 0
12.546025 0
12.542791 0
12.539557 0
12.536322 0
12.533088 0
12.529853 0
12.526619 0
12.523384 0
12.52015 0
12.516916 0
12.513681 0
12.510447 0
12.507212 0
12.503978 0
12.500744 0
12.497509 0
12.494275 0
12.49104 0
12.487806 0
12.484572 0
12.481337 0
12.478103 0
12.474868 0
12.471634 0
12.468399 0
12.465165 0
12.461931 0
12.458696 0
12.455462 0
12.452227 0
12.448993 0
12.445759 0
12.442524 0
12.43929 0
12.436055 0
12.432821 0
12.429587 0
12.426352 0
12.423118 0
12.419883 0
12.416649 0
12.413414 0
12.41018 0
12.406946 0
12.403711 0
12.400477 0
12.397242 0
12.394008 0
12.390774 0
12.387539 0
12.384305 0
12.38107 0
12.377836 0
12.374602 0
12.371367 0
12.368133 0
12.364898 0
12.361664 0
12.358429 0
12.355195 0
12.351961 0
12.348726 0
12.345492 0
12.342257 0
12.339023 0
12.335789 0
12.332554 0
12.32932 5.31441e-09
12.326085 1.062882e-08
12.322851 2.657205e-08
12.319617 5.845851e-08
12.316382 1.3286025e-07
12.313148 3.0292137e-07
12.309913 6.6961566e-07
12.306679 1.4561483e-06
12.303444 3.0876722e-06
12.30021 6.3932352e-06
12.296976 1.2940588e-05
12.293741 2.5588884e-05
12.290507 4.9429327e-05
12.287272 9.3283839e-05
12.284038 0.00017201682
12.280804 0.00030989919
12.277569 0.00054548699
12.274335 0.00093809965
12.2711 0.0015762274
12.267866 0.0025875862
12.264632 0.004150246
12.261397 0.0065036634
12.258163 0.009957424
12.254928 0.014894995
12.251694 0.021769003
12.248459 0.031084314
12.245225 0.043365936
12.241991 0.059109982
12.238756 0.078718641
12.235522 0.10242336
12.232287 0.13020422
12.229053 0.16171706
12.225819 0.19624166
12.222584 0.23266512
12.21935 0.26951069
12.216115 0.30501793
12.212881 0.33727131
12.209647 0.36436621
12.206412 0.38459307
12.203178 0.3966153
12.199943 0.39961533
12.196709 0.39338651
12.193474 0.37835673
12.19024 0.3555397
12.187006 0.326422
12.183771 0.29280291
12.180537 0.25661144
12.177302 0.21972592
12.174068 0.18381936
12.170834 0.15024702
12.167599 0.11998449
12.164365 0.093615777
12.16113 0.071363742
12.157896 0.053150929
12.154662 0.038676644
12.151427 0.027497379
12.148193 0.019100229
12.144958 0.012962547
12.141724 0.0085950219
12.138489 0.0055681146
12.135255 0.0035243095
12.132021 0.0021794395
12.128786 0.0013167992
12.125552 0.00077731749
12.122317 0.00044831831
12.119083 0.00025262579
12.115849 0.00013907811
12.112614 7.481095e-05
12.10938 3.9316005e-05
12.106145 2.0189444e-05
12.102911 1.0129265e-05
12.099677 4.9636589e-06
12.096442 2.3755413e-06
12.093208 1.1107117e-06
12.089973 5.1018336e-07
12.086739 2.2851963e-07
12.083505 1.0097379e-07
12.08027 4.251528e-08
12.077036 1.594323e-08
12.073801 5.31441e-09
12.070567 5.31441e-09
12.067332 0
12.064098 0
12.060864 0
12.057629 0
12.054395 0
12.05116 0
12.047926 0
12.044692 0
12.041457 0
12.038223 0
12.034988 0
12.031754 0
12.02852 0
12.025285 0
12.022051 0
12.018816 0
12.015582 0
12.012347 0
12.009113 0
12.005879 0
12.002644 0
11.99941 0
11.996175 5.31441e-09
11.992941 5.31441e-09
11.989707 1.594323e-08
11.986472 4.251528e-08
11.983238 1.0097379e-07
11.980003 2.3914845e-07
11.976769 5.31441e-07
11.973535 1.1585414e-06
11.9703 2.4712007e-06
11.967066 5.1496633e-06
11.963831 1.0490645e-05
11.960597 2.0885631e-05
11.957362 4.062335e-05
11.954128 7.719712e-05
11.950894 0.00014334027
11.947659 0.00026003408
11.944425 0.00046089221
11.94119 0.00079814467
11.937956 0.0013504235
11.934722 0.0022323658
11.931487 0.0036055349
11.928253 0.0056896127
11.925018 0.0087721193
11.921784 0.013214068
11.91855 0.019448179
11.915315 0.0279662
11.912081 0.039291819
11.908846 0.053937153
11.905612 0.072342858
11.902377 0.094805105
11.899143 0.12139652
11.895909 0.15189167
11.892674 0.18571059
11.88944 0.22189458
11.886205 0.25912648
11.882971 0.29580291
11.879737 0.33015853
11.876502 0.36043318
11.873268 0.3850639
11.870033 0.40287682
11.866799 0.41325056
11.863565 0.41622402
11.86033 0.4125279
11.857096 0.40352937
11.853861 0.39109224
11.850627 0.37736738
11.847392 0.36453956
11.844158 0.35456304
11.840924 0.3489214
11.837689 0.34844328
11.834455 0.35319896
11.83122 0.36249154
11.827986 0.37494395
11.824752 0.3886701
11.821517 0.40150725
11.818283 0.41127855
11.815048 0.41605097
11.811814 0.41435487
11.80858 0.40533796
11.805345 0.38883648
11.802111 0.36535891
11.798876 0.33599059
11.795642 0.3022385
11.792407 0.26584228
11.789173 0.22858014
11.785939 0.19209563
11.782704 0.15776469
11.77947 0.12661374
11.776235 0.099290382
11.773001 0.076080498
11.769767 0.056959942
11.766532 0.041666914
11.763298 0.029781194
11.760063 0.020799065
11.756829 0.014196123
11.753595 0.0094742591
11.75036 0.0061922761
11.747126 0.0039820555
11.743891 0.0025537813
11.740657 0.0016940213
11.737422 0.001260408
11.734188 0.0011759886
11.730954 0.0014253035
11.727719 0.0020535837
11.724485 0.0031691474
11.72125 0.0049483853
11.718016 0.0076415795
11.714782 0.01157698
11.711547 0.017159672
11.708313 0.024861432
11.705078 0.035197667
11.701844 0.048688711
11.69861 0.065804385
11.695375 0.086893845
11.692141 0.11210623
11.688906 0.14131145
11.685672 0.17403362
11.682437 0.209411
11.679203 0.24619568
11.675969 0.28280212
11.672734 0.31740765
11.6695 0.34809931
11.666265 0.37305321
11.663031 0.39072512
11.659797 0.40002714
11.656562 0.40046556
11.653328 0.39221975
11.650093 0.37615043
11.646859 0.35373621
11.643625 0.32694739
11.64039 0.29807427
11.637156 0.26953146
11.633921 0.24366003
11.630687 0.22254597
11.627452 0.20786859
11.624218 0.20078611
11.620984 0.201862
11.617749 0.21103236
11.614515 0.22761453
11.61128 0.25035721
11.608046 0.27753269
11.604812 0.30707048
11.601577 0.33672827
11.598343 0.36429045
11.595108 0.38777847
11.591874 0.40565089
11.58864 0.41696847
11.585405 0.42149972
11.582171 0.41974802
11.578936 0.41289061
11.575702 0.40263211
11.572467 0.3909879
11.569233 0.38002404
11.565999 0.37158767
11.562764 0.36706458
11.55953 0.36719758
11.556295 0.37199119
11.553061 0.38071645
11.549827 0.39201578
11.546592 0.40409371
11.543358 0.41496741
11.540123 0.42274276
11.536889 0.42587802
11.533655 0.4233997
11.53042 0.41504207
11.527186 0.40129277
11.523951 0.38334048
11.520717 0.36293326
11.517482 0.34216775
11.514248 0.32323709
11.511014 0.3081689
11.507779 0.29858439
11.504545 0.2955056
11.50131 0.29923136
11.498076 0.30929444
11.494842 0.32450357
11.491607 0.34306516
11.488373 0.36277087
11.485138 0.38123015
11.481904 0.39612107
11.47867 0.40543025
11.475435 0.40765365
11.472201 0.40193454
11.468966 0.38812352
11.465732 0.36675629
11.462497 0.33895633
11.459263 0.30627986
11.456029 0.27052797
11.452794 0.23355305
11.44956 0.19708547
11.446325 0.16260015
11.443091 0.13123482
11.439857 0.10376272
11.436622 0.080614216
11.433388 0.061936212
11.430153 0.047674833
11.426919 0.037666322
11.423685 0.031722542
11.42045 0.029700117
11.417216 0.03154544
11.413981 0.037311133
11.410747 0.047142372
11.407513 0.061234774
11.404278 0.079768417
11.401044 0.10282587
11.397809 0.13030532
11.394575 0.16184236
11.39134 0.19675557
11.388106 0.23402991
11.384872 0.27234869
11.381637 0.31017809
11.378403 0.34590003
11.375168 0.37797916
11.371934 0.40514141
11.3687 0.42653588
11.365465 0.44185111
11.362231 0.45136139
11.358996 0.45588918
11.355762 0.45668335
11.352528 0.45522854
11.349293 0.45301414
11.346059 0.45130048
11.342824 0.45092205
11.33959 0.45216235
11.336355 0.45472336
11.333121 0.45779618
11.329887 0.46022201
11.326652 0.46071629
11.323418 0.45811832
11.320183 0.4516242
11.316949 0.44096409
11.313715 0.42649503
11.31048 0.40919415
11.307246 0.39055428
11.304011 0.37239872
11.300777 0.35664412
11.297543 0.34504762
11.294308 0.33897551
11.291074 0.33922696
11.287839 0.34593763
11.284605 0.35857632
11.28137 0.37603459
11.278136 0.39679582
11.274902 0.41915876
11.271667 0.44148249
11.268433 0.46241564
11.265198 0.48107512
11.261964 0.49714675
11.25873 0.51089236
11.255495 0.52306303
11.252261 0.5347336
11.249026 0.54708613
11.245792 0.56117831
11.242558 0.57773377
11.239323 0.59698636
11.236089 0.6186001
11.232854 0.64167275
11.22962 0.66481786
11.226385 0.68630914
11.223151 0.70426392
11.219917 0.71684096
11.216682 0.7224296
11.213448 0.71981219
11.210213 0.70828768
11.206979 0.68774952
11.203745 0.65871539
11.20051 0.62230938
11.197276 0.58019928
11.194041 0.53449332
11.190807 0.48760299
11.187573 0.44208067
11.184338 0.4004431
11.181104 0.36499375
11.177869 0.3376584
11.174635 0.31984774
11.1714 0.31235956
11.168166 0.31532984
11.164932 0.32823806
11.161697 0.34996668
11.158463 0.37890929
11.155228 0.41311607
11.151994 0.45046127
11.14876 0.48881375
11.145525 0.52619235
11.142291 0.56089017
11.139056 0.59155767
11.135822 0.61724175
11.132588 0.63738561
11.129353 0.65179967
11.126119 0.66061673
11.122884 0.66424314
11.11965 0.6633136
11.116415 0.65865114
11.113181 0.65122835
11.109947 0.6421232
11.106712 0.63246358
11.103478 0.62335898
11.100243 0.61582423
11.097009 0.61070601
11.093775 0.60862627
11.09054 0.60995509
11.087306 0.61481991
11.084071 0.62314863
11.080837 0.6347348
11.077603 0.64930569
11.074368 0.66657216
11.071134 0.68624337
11.067899 0.70799911
11.064665 0.73142499
11.06143 0.75592851
11.058196 0.7806624
11.054962 0.80448389
11.051727 0.82597348
11.048493 0.84352525
11.045258 0.85550529
11.042024 0.86045923
11.03879 0.85733727
11.035555 0.84569875
11.032321 0.825859
11.029086 0.79894979
11.025852 0.76687803
11.022618 0.732184
11.019383 0.69781696
11.016149 0.66685819
11.012914 0.64222979
11.00968 0.62642754
11.006445 0.62131115
11.003211 0.62797359
10.999977 0.64669787
10.996742 0.67699519
10.993508 0.71770656
10.990273 0.76714323
10.987039 0.8232392
10.983805 0.88369377
10.98057 0.9460899
10.977336 1.0079849
10.974101 1.0669798
10.970867 1.1207793
10.967633 1.1672588
10.964398 1.2045484
10.961164 1.2311395
10.957929 1.2460075
10.954695 1.2487354
10.95146 1.2396155
10.948226 1.2197018
10.944992 1.1907913
10.941757 1.1553183
10.938523 1.1161591
10.935288 1.0763618
10.932054 1.0388279
10.92882 1.0059879
10.925585 0.97951602
10.922351 0.96013128
10.919116 0.94751994
10.915882 0.94039982
10.912648 0.93672483
10.909413 0.93400554
10.906179 0.92970194
10.902944 0.92163104
10.89971 0.90832752
10.896475 0.88930213
10.893241 0.86515733
10.890007 0.8375419
10.886772 0.8089515
10.883538 0.78240477
10.880303 0.76104316
10.877069 0.74771222
10.873835 0.74458231
10.8706 0.75285886
10.867366 0.77261671
10.864131 0.80277437
10.860897 0.84120421
10.857663 0.8849578
10.854428 0.93057286
10.851194 0.97442198
10.847959 1.0130626
10.844725 1.0435524
10.84149 1.0637019
10.838256 1.0722467
10.835022 1.06893
10.831787 1.0544956
10.828553 1.0305988
10.825318 0.99964538
10.822084 0.9645759
10.81885 0.92861183
10.815615 0.89498534
10.812381 0.86667333
10.809146 0.84615778
10.805912 0.8352318
10.802678 0.83486724
10.799443 0.84515382
10.796209 0.86531268
10.792974 0.89378056
10.78974 0.92835458
10.786506 0.96638299
10.783271 1.0049853
10.780037 1.0412838
10.776802 1.0726293
10.773568 1.0968034
10.770333 1.1121827
10.767099 1.1178505
10.763865 1.1136459
10.76063 1.1001445
10.757396 1.0785741
10.754161 1.0506737
10.750927 1.0185149
10.747693 0.98430895
10.744458 0.95022318
10.741224 0.91822874
10.737989 0.88999288
10.734755 0.86681953
10.731521 0.84963217
10.728286 0.8389859
10.725052 0.83509343
10.721817 0.83785158
10.718583 0.84686125
10.715348 0.86144086
10.712114 0.88063991
10.70888 0.90326279
10.705645 0.92791199
10.702411 0.95305618
10.699176 0.97712208
10.695942 0.99860267
10.692708 1.0161697
10.689473 1.0287768
10.686239 1.0357389
10.683004 1.0367816
10.67977 1.0320514
10.676536 1.0220909
10.673301 1.0077796
10.670067 0.99024752
10.666832 0.97077034
10.663598 0.95065283
10.660363 0.93111202
10.657129 0.91316952
10.653895 0.89756348
10.65066 0.88469047
10.647426 0.87458512
10.644191 0.86694257
10.640957 0.86118381
10.637723 0.85655891
10.634488 0.85227754
10.631254 0.84765187
10.628019 0.84223366
10.624785 0.83592655
10.621551 0.82905585
10.618316 0.82238185
10.615082 0.81704882
10.611847 0.81446986
10.608613 0.81615679
10.605378 0.82351366
10.602144 0.83761944
10.59891 0.85903066
10.595675 0.88763407
10.592441 0.92257503
10.589206 0.96227748
10.585972 1.0045587
10.582738 1.0468277
10.579503 1.0863444
10.576269 1.1205046
10.573034 1.1471169
10.5698 1.1646316
10.566566 1.172296
10.563331 1.1702155
10.560097 1.1593157
10.556862 1.1412134
10.553628 1.118016
10.550393 1.0920779
10.547159 1.065746
10.543925 1.0411267
10.54069 1.0199031
10.537456 1.0032194
10.534221 0.99164216
10.530987 0.98519382
10.527753 0.98344658
10.524518 0.98565503
10.521284 0.99090458
10.518049 0.99825286
10.514815 1.0068457
10.511581 1.0159961
10.508346 1.0252215
10.505112 1.0342432
10.501877 1.0429545
10.498643 1.0513698
10.495408 1.0595666
10.492174 1.0676315
10.48894 1.0756192
10.485705 1.0835306
10.482471 1.0913121
10.479236 1.0988765
10.476002 1.1061399
10.472768 1.1130691
10.469533 1.1197288
10.466299 1.1263181
10.463064 1.1331853
10.45983 1.1408114
10.456596 1.1497578
10.453361 1.1605796
10.450127 1.1737134
10.446892 1.1893555
10.443658 1.2073529
10.440423 1.2271304
10.437189 1.2476745
10.433955 1.2675884
10.43072 1.2852197
10.427486 1.2988499
10.424251 1.3069203
10.421017 1.3082638
10.417783 1.3023013
10.414548 1.289171
10.411314 1.2697631
10.408079 1.2456493
10.404845 1.2189125
10.401611 1.1919004
10.398376 1.1669389
10.395142 1.1460513
10.391907 1.1307267
10.388673 1.1217756
10.385438 1.1192941
10.382204 1.1227397
10.37897 1.1311002
10.375735 1.1431221
10.372501 1.1575507
10.369266 1.1733378
10.366032 1.1897767
10.362798 1.2065417
10.359563 1.2236315
10.356329 1.2412336
10.353094 1.2595447
10.34986 1.2785891
10.346626 1.2980781
10.343391 1.3173399
10.340157 1.3353383
10.336922 1.350776
10.333688 1.362264
10.330453 1.3685277
10.327219 1.3686109
10.323985 1.3620473
10.32075 1.3489705
10.317516 1.3301497
10.314281 1.3069482
10.311047 1.2812115
10.307813 1.2551042
10.304578 1.230912
10.301344 1.2108336
10.298109 1.19678
10.294875 1.1901994
10.291641 1.1919424
10.288406 1.2021775
10.285172 1.2203658
10.281937 1.2452984
10.278703 1.2751954
10.275468 1.3078591
10.272234 1.3408696
10.269 1.3718027
10.265765 1.3984498
10.262531 1.4190147
10.259296 1.4322686
10.256062 1.4376468
10.252828 1.4352798
10.249593 1.4259591
10.246359 1.4110448
10.243124 1.3923291
10.23989 1.3718699
10.236656 1.3518131
10.233421 1.3342165
10.230187 1.3208873
10.226952 1.313243
10.223718 1.312201
10.220483 1.3181026
10.217249 1.3306767
10.214015 1.3490451
10.21078 1.3717772
10.207546 1.3969917
10.204311 1.4225075
10.201077 1.4460337
10.197843 1.4653855
10.194608 1.4787067
10.191374 1.4846703
10.188139 1.4826335
10.184905 1.4727215
10.181671 1.4558248
10.178436 1.4335072
10.175202 1.4078337
10.171967 1.3811405
10.168733 1.355779
10.165498 1.3338689
10.162264 1.3170909
10.15903 1.3065433
10.155795 1.3026736
10.152561 1.3052836
10.149326 1.3135988
10.146092 1.326382
10.142858 1.3420749
10.139623 1.3589491
10.136389 1.3752549
10.133154 1.3893598
10.12992 1.3998699
10.126686 1.4057321
10.123451 1.4063085
10.120217 1.4014194
10.116982 1.3913449
10.113748 1.3767823
10.110514 1.3587585
10.107279 1.3385039
10.104045 1.3173011
10.10081 1.2963292
10.097576 1.2765241
10.094341 1.2584763
10.091107 1.2423823
10.087873 1.2280573
10.084638 1.215007
10.081404 1.2025487
10.078169 1.1899618
10.074935 1.1766452
10.071701 1.1622582
10.068466 1.1468206
10.065232 1.1307591
10.061997 1.1148894
10.058763 1.100338
10.055529 1.0884138
10.052294 1.0804483
10.04906 1.0776284
10.045825 1.0808465
10.042591 1.0905881
10.039356 1.1068721
10.036122 1.1292502
10.032888 1.1568611
10.029653 1.188528
10.026419 1.2228836
10.023184 1.2584996
10.01995 1.2940066
10.016716 1.328185
10.013481 1.3600237
10.010247 1.3887418
10.007012 1.4137816
10.003778 1.4347832
10.000544 1.4515522
9.997309 1.4640331
9.994075 1.4722951
9.99084 1.4765303
9.987606 1.4770603
9.984371 1.4743389
9.981137 1.468941
9.977903 1.4615255
9.974668 1.4527722
9.971434 1.4432941
9.968199 1.4335431
9.964965 1.4237266
9.961731 1.4137592
9.958496 1.4032682
9.955262 1.3916624
9.952027 1.3782607
9.948793 1.3624642
9.945559 1.3439415
9.942324 1.3227914
9.93909 1.2996472
9.935855 1.2756952
9.932621 1.2525934
9.929386 1.2322975
9.926152 1.2168172
9.922918 1.2079424
9.919683 1.2069855
9.916449 1.2145855
9.913214 1.2306078
9.90998 1.2541578
9.906746 1.2837044
9.903511 1.31729
9.900277 1.352789
9.897042 1.3881682
9.893808 1.4217062
9.890574 1.4521364
9.887339 1.4786959
9.884105 1.5010813
9.88087 1.51933
9.877636 1.533657
9.874401 1.5442869
9.871167 1.5513162
9.867933 1.5546331
9.864698 1.5539097
9.861464 1.5486648
9.858229 1.5383797
9.854995 1.5226436
9.851761 1.5012949
9.848526 1.4745326
9.845292 1.442975
9.842057 1.4076579
9.838823 1.3699727
9.835589 1.3315581
9.832354 1.2941638
9.82912 1.2595058
9.825885 1.2291346
9.822651 1.2043276
9.819416 1.1860145
9.816182 1.1747363
9.812948 1.1706353
9.809713 1.1734704
9.806479 1.1826532
9.803244 1.1972985
9.80001 1.2162885
9.796776 1.2383462
9.793541 1.2621167
9.790307 1.2862523
9.787072 1.3094948
9.783838 1.3307503
9.780604 1.3491464
9.777369 1.3640685
9.774135 1.3751698
9.7709 1.3823585
9.767666 1.385764
9.764431 1.385693
9.761197 1.3825811
9.757963 1.3769499
9.754728 1.3693716
9.751494 1.3604433
9.748259 1.3507666
9.745025 1.3409291
9.741791 1.3314837
9.738556 1.3229236
9.735322 1.3156552
9.732087 1.3099747
9.728853 1.3060522
9.725619 1.3039314
9.722384 1.3035451
9.71915 1.3047445
9.715915 1.3073381
9.712681 1.3111292
9.709446 1.3159439
9.706212 1.3216437
9.702978 1.3281189
9.699743 1.3352653
9.696509 1.3429507
9.693274 1.35098
9.69004 1.3590669
9.686806 1.3668215
9.683571 1.3737552
9.680337 1.379306
9.677102 1.3828794
9.673868 1.3839007
9.670634 1.3818711
9.667399 1.3764227
9.664165 1.3673646
9.66093 1.3547164
9.657696 1.3387256
9.654461 1.3198672
9.651227 1.298824
9.647993 1.2764502
9.644758 1.2537194
9.641524 1.2316605
9.638289 1.2112865
9.635055 1.1935206
9.631821 1.1791236
9.628586 1.168629
9.625352 1.1622894
9.622117 1.1600386
9.618883 1.1614735
9.615649 1.1658591
9.612414 1.1721604
9.60918 1.1791005
9.605945 1.1852458
9.602711 1.1891156
9.599476 1.1893069
9.596242 1.1846281
9.593008 1.174227
9.589773 1.1576988
9.586539 1.135161
9.583304 1.1072788
9.58007 1.075234
9.576836 1.0406328
9.573601 1.0053554
9.570367 0.97136222
9.567132 0.94047501
9.563898 0.91416162
9.560664 0.89335251
9.557429 0.87831691
9.554195 0.86861972
9.55096 0.86316947
9.547726 0.86035559
9.544491 0.85825938
9.541257 0.85491261
9.538023 0.84856928
9.534788 0.83795414
9.531554 0.82245356
9.528319 0.80222214
9.525085 0.77818933
9.521851 0.75196396
9.518616 0.72564806
9.515382 0.70158363
9.512147 0.68206552
9.508913 0.66905759
9.505679 0.66394965
9.502444 0.66738635
9.49921 0.67918936
9.495975 0.69838069
9.492741 0.72330072
9.489507 0.75180144
9.486272 0.78148507
9.483038 0.80995347
9.479803 0.83503381
9.476569 0.85495181
9.473334 0.86843393
9.4701 0.87473236
9.466866 0.87357964
9.463631 0.86509079
9.460397 0.84963794
9.457162 0.8277247
9.453928 0.79988472
9.450694 0.76662082
9.447459 0.72839133
9.444225 0.68563843
9.44099 0.63884463
9.437756 0.58859765
9.434522 0.53564332
9.431287 0.48091006
9.428053 0.42549621
9.424818 0.37062077
9.421584 0.31754633
9.418349 0.26748942
9.415115 0.22153517
9.411881 0.1805719
9.408646 0.14525579
9.405412 0.11600937
9.402177 0.093050074
9.398943 0.076439752
9.395709 0.06614177
9.392474 0.06207207
9.38924 0.06413168
9.386005 0.072212479
9.382771 0.086173174
9.379537 0.10578872
9.376302 0.13068241
9.373068 0.16025466
9.369833 0.19362552
9.366599 0.22960803
9.363364 0.26672653
9.36013 0.30328779
9.356896 0.33750407
9.353661 0.36765737
9.350427 0.39228454
9.347192 0.4103565
9.343958 0.42142191
9.340724 0.42568844
9.337489 0.42402265
9.334255 0.41786133
9.33102 0.40904106
9.327786 0.39956665
9.324552 0.39134963
9.321317 0.38595412
9.318083 0.38438752
9.314848 0.38696748
9.311614 0.39328574
9.308379 0.40227534
9.305145 0.41237205
9.301911 0.42174724
9.298676 0.42857882
9.295442 0.43132127
9.292207 0.42893652
9.288973 0.4210537
9.285739 0.40803621
9.282504 0.39094839
9.27927 0.37142824
9.276035 0.35148459
9.272801 0.33324681
9.269567 0.31869964
9.266332 0.30943606
9.263098 0.30645776
9.259863 0.31004586
9.256629 0.31971593
9.253394 0.33426145
9.25016 0.3518801
9.246926 0.37036765
9.243691 0.38735651
9.240457 0.40057047
9.237222 0.40806496
9.233988 0.40842385
9.230754 0.40088945
9.227519 0.38541198
9.224285 0.36261577
9.22105 0.33369141
9.217816 0.30023311
9.214582 0.26404669
9.211347 0.2269559
9.208113 0.1906318
9.204878 0.15646384
9.201644 0.12548229
9.198409 0.098333325
9.195175 0.075299806
9.191941 0.056356369
9.188706 0.0412447
9.185472 0.029555767
9.182237 0.020808073
9.179003 0.014514839
9.175769 0.010236648
9.172534 0.0076191952
9.1693 0.0064180057
9.166065 0.0065127829
9.162831 0.0079137039
9.159597 0.010761218
9.156362 0.015319185
9.153128 0.021959966
9.149893 0.031139132
9.146659 0.043357354
9.143424 0.059108229
9.14019 0.078812924
9.136956 0.10274599
9.133721 0.13096002
9.130487 0.16322059
9.127252 0.1989642
9.124018 0.23729225
9.120784 0.27701016
9.117549 0.31671474
9.114315 0.35492465
9.11108 0.39023928
9.107846 0.42150386
9.104612 0.44795426
9.101377 0.46931518
9.098143 0.48583184
9.094908 0.49822607
9.091674 0.5075812
9.088439 0.51517411
9.085205 0.52228292
9.081971 0.5300033
9.078736 0.53910462
9.075502 0.5499475
9.072267 0.56247202
9.069033 0.57625065
9.065799 0.59058861
9.062564 0.60464677
9.05933 0.61756221
9.056095 0.62854687
9.052861 0.63695413
9.049627 0.64231377
9.046392 0.64434324
9.043158 0.64294731
9.039923 0.63821572
9.036689 0.63042344
9.033454 0.62002992
9.03022 0.60766858
9.026986 0.59411491
9.023751 0.58022511
9.020517 0.56684467
9.017282 0.55469639
9.014048 0.54426674
9.010814 0.53571538
9.007579 0.52883182
9.004345 0.52305643
9.00111 0.51757063
8.997876 0.51144589
8.994642 0.50382734
8.991407 0.49411838
8.988173 0.48212979
8.984938 0.46816229
8.981704 0.45300289
8.978469 0.43783195
8.975235 0.42405462
8.972001 0.41308516
8.968766 0.40612166
8.965532 0.4039511
8.962297 0.40681937
8.959063 0.41438907
8.955829 0.42579247
8.952594 0.43976935
8.94936 0.45486451
8.946125 0.46964872
8.942891 0.48292283
8.939657 0.49386826
8.936422 0.50211777
8.933188 0.50773586
8.929953 0.51111633
8.926719 0.5128209
8.923484 0.5133947
8.92025 0.5131987
8.917016 0.5122955
8.913781 0.51041342
8.910547 0.5069972
8.907312 0.50133555
8.904078 0.49273965
8.900844 0.4807361
8.897609 0.46523494
8.894375 0.44663794
8.89114 0.42586373
8.887906 0.40428179
8.884672 0.38356367
8.881437 0.36547385
8.878203 0.35163291
8.874968 0.3432896
8.871734 0.3411371
8.868499 0.34520182
8.865265 0.35482238
8.862031 0.36872369
8.858796 0.38517702
8.855562 0.40222498
8.852327 0.41794048
8.849093 0.43068286
8.845859 0.43931453
8.842624 0.44334579
8.83939 0.44298607
8.836155 0.43909354
8.832921 0.43303071
8.829687 0.42644854
8.826452 0.42103347
8.823218 0.41825735
8.819983 0.41917034
8.816749 0.42426899
8.813515 0.43345899
8.81028 0.44611538
8.807046 0.46122624
8.803811 0.47759149
8.800577 0.49403919
8.797342 0.50961988
8.794108 0.52374501
8.790874 0.5362472
8.787639 0.54735607
8.784405 0.55759974
8.78117 0.56765582
8.777936 0.57818368
8.774702 0.58967066
8.771467 0.60231928
8.768233 0.61599115
8.764998 0.6302109
8.761764 0.64422152
8.75853 0.65707503
8.755295 0.66773973
8.752061 0.6752076
8.748826 0.67859108
8.745592 0.67720442
8.742357 0.67062943
8.739123 0.65876667
8.735889 0.64187185
8.732654 0.62057306
8.72942 0.59586109
8.726185 0.56904396
8.722951 0.5416587
8.719717 0.5153401
8.716482 0.49165482
8.713248 0.47191886
8.710013 0.45702402
8.706779 0.44730211
8.703545 0.44245302
8.70031 0.44155485
8.697076 0.44316144
8.693841 0.4454783
8.690607 0.44659437
8.687372 0.44473686
8.684138 0.43851276
8.680904 0.42710188
8.677669 0.41037517
8.674435 0.38892343
8.6712 0.36399533
8.667966 0.33735675
8.664732 0.31109243
8.661497 0.287377
8.658263 0.26824284
8.655028 0.25537015
8.651794 0.24991925
8.64856 0.25241955
8.645325 0.26272365
8.642091 0.28002968
8.638856 0.30296979
8.635622 0.32975746
8.632387 0.3583806
8.629153 0.38682174
8.625919 0.41328118
8.622684 0.43637623
8.61945 0.45528966
8.616215 0.46984529
8.612981 0.48049783
8.609747 0.48823628
8.606512 0.49441427
8.603278 0.50053273
8.600043 0.50800835
8.596809 0.51796342
8.593575 0.53106807
8.59034 0.54745547
8.587106 0.56671737
8.583871 0.58797324
8.580637 0.60999519
8.577402 0.63136464
8.574168 0.65063599
8.570934 0.66648711
8.567699 0.67784318
8.564465 0.6839689
8.56123 0.68452917
8.557996 0.67962151
8.554762 0.66978281
8.551527 0.6559703
8.548293 0.63951404
8.545058 0.62203739
8.541824 0.60534389
8.53859 0.59127423
8.535355 0.58154384
8.532121 0.5775784
8.528886 0.58036841
8.525652 0.59036435
8.522417 0.60742849
8.519183 0.63085146
8.515949 0.65943018
8.512714 0.69159407
8.50948 0.72555849
8.506245 0.75948187
8.503011 0.79160464
8.499777 0.82035411
8.496542 0.8444085
8.493308 0.86272219
8.490073 0.87452181
8.486839 0.87928723
8.483605 0.87673232
8.48037 0.86679679
8.477136 0.84965518
8.473901 0.82574104
8.470667 0.79577799
8.467432 0.76080377
8.464198 0.72217134
8.460964 0.68151321
8.457729 0.64066043
8.454495 0.60151662
8.45126 0.56589726
8.448026 0.53535395
8.444792 0.51100988
8.441557 0.49343485
8.438323 0.48258439
8.435088 0.4778186
8.431854 0.47800325
8.42862 0.48168069
8.425385 0.48728479
8.422151 0.49336483
8.418916 0.49878016
8.415682 0.50283255
8.412447 0.50531423
8.409213 0.50646594
8.405979 0.50685688
8.402744 0.50721392
8.39951 0.50823667
8.396275 0.51043712
8.393041 0.51403596
8.389807 0.51893391
8.386572 0.52475967
8.383338 0.53097864
8.380103 0.53703351
8.376869 0.5424823
8.373635 0.54710132
8.3704 0.55093103
8.367166 0.55425739
8.363931 0.5575377
8.360697 0.56129285
8.357462 0.56599496
8.354228 0.57197872
8.350994 0.57939657
8.347759 0.58822495
8.344525 0.59831471
8.34129 0.60946709
8.338056 0.62151046
8.334822 0.63435432
8.331587 0.6480041
8.328353 0.66253203
8.325118 0.67801215
8.321884 0.69443713
8.31865 0.71164043
8.315415 0.72924603
8.312181 0.7466625
8.308946 0.76312764
8.305712 0.7777996
8.302477 0.7898804
8.299243 0.79875073
8.296009 0.80409258
8.292774 0.80597699
8.28954 0.80489925
8.286305 0.80175142
8.283071 0.79773095
8.279837 0.79419451
8.276602 0.79247505
8.273368 0.79368783
8.270133 0.7985553
8.266899 0.80728059
8.263665 0.81949414
8.26043 0.83428799
8.257196 0.85033847
8.253961 0.8661028
8.250727 0.88006097
8.247492 0.8909643
8.244258 0.89804823
8.241024 0.90117071
8.237789 0.90084859
8.234555 0.89818136
8.23132 0.89467145
8.228086 0.89196939
8.224852 0.89158711
8.221617 0.89463032
8.218383 0.90159928
8.215148 0.91229626
8.211914 0.92585959
8.20868 0.94092075
8.205445 0.95585844
8.202211 0.96910421
8.198976 0.97944449
8.195742 0.98626356
8.192508 0.98968292
8.189273 0.99057152
8.186039 0.99042508
8.182804 0.99113618
8.17957 0.99469524
8.176335 1.0028731
8.173101 1.0169359
8.169867 1.0374362
8.166632 1.0641047
8.163398 1.0958557
8.160163 1.1308937
8.156929 1.1669011
8.153695 1.2012752
8.15046 1.2313823
8.147226 1.2547995
8.143991 1.269522
8.140757 1.2741221
8.137523 1.2678537
8.134288 1.2507028
8.131054 1.223388
8.127819 1.1873166
8.124585 1.1445005
8.12135 1.0974368
8.118116 1.0489573
8.114882 1.0020507
8.111647 0.95966584
8.108413 0.92450706
8.105178 0.89883637
8.101944 0.88430047
8.09871 0.88180099
8.095475 0.89142348
8.092241 0.91243496
8.089006 0.94335184
8.085772 0.98207108
8.082538 1.0260495
8.079303 1.0725107
8.076069 1.118658
8.072834 1.1618713
8.0696 1.1998737
8.066365 1.2308564
8.063131 1.2535591
8.059897 1.2673069
8.056662 1.2720084
8.053428 1.26812
8.050193 1.2565828
8.046959 1.2387356
8.043725 1.216209
8.04049 1.1908035
8.037256 1.1643595
8.034021 1.1386252
8.030787 1.1151346
8.027553 1.0951048
8.024318 1.0793649
8.021084 1.0683235
8.017849 1.0619777
8.014615 1.0599606
8.01138 1.0616191
8.008146 1.0661092
8.004912 1.0724926
8.001677 1.0798239
7.998443 1.0872151
7.995208 1.0938767
7.991974 1.0991349
7.98874 1.102434
7.985505 1.1033325
7.982271 1.1015049
7.979036 1.0967541
7.975802 1.0890386
7.972568 1.0785083
7.969333 1.0655392
7.966099 1.0507547
7.962864 1.0350187
7.95963 1.0193925
7.956395 1.0050517
7.953161 0.99317014
7.949927 0.98478683
7.946692 0.98067682
7.943458 0.98124986
7.940223 0.98649765
7.936989 0.99600167
7.933755 1.0090023
7.93052 1.0245171
7.927286 1.0414858
7.924051 1.0589138
7.920817 1.0759876
7.917583 1.0921397
7.914348 1.1070585
7.911114 1.1206442
7.907879 1.1329332
7.904645 1.1440117
7.90141 1.1539484
7.898176 1.1627627
7.894942 1.1704386
7.891707 1.1769769
7.888473 1.1824685
7.885238 1.187163
7.882004 1.1915076
7.87877 1.196136
7.875535 1.2018031
7.872301 1.2092704
7.869066 1.2191661
7.865832 1.2318455
7.862598 1.247284
7.859363 1.2650264
7.856129 1.2842056
7.852894 1.3036303
7.84966 1.3219299
7.846425 1.3377314
7.843191 1.3498425
7.839957 1.3574129
7.836722 1.3600511
7.833488 1.3578838
7.830253 1.3515501
7.827019 1.3421364
7.823785 1.3310585
7.82055 1.3199082
7.817316 1.3102792
7.814081 1.3035939
7.810847 1.3009479
7.807613 1.3029902
7.804378 1.3098535
7.801144 1.3211441
7.797909 1.3359926
7.794675 1.3531615
7.79144 1.371196
7.788206 1.3885987
7.784972 1.4040038
7.781737 1.4163291
7.778503 1.4248834
7.775268 1.4294174
7.772034 1.4301134
7.7688 1.4275182
7.765565 1.4224316
7.762331 1.4157705
7.759096 1.4084281
7.755862 1.4011503
7.752628 1.394447
7.749393 1.3885489
7.746159 1.3834173
7.742924 1.3788012
7.73969 1.3743328
7.736455 1.3696428
7.733221 1.3644749
7.729987 1.3587765
7.726752 1.352748
7.723518 1.3468397
7.720283 1.3416945
7.717049 1.3380481
7.713815 1.3366053
7.71058 1.3379175
7.707346 1.3422869
7.704111 1.3497147
7.700877 1.3599056
7.697643 1.3723229
7.694408 1.3862825
7.691174 1.4010633
7.687939 1.4160107
7.684705 1.430612
7.68147 1.4445294
7.678236 1.4575877
7.675002 1.4697226
7.671767 1.4809037
7.668533 1.4910527
7.665298 1.4999752
7.662064 1.5073239
7.65883 1.5126034
7.655595 1.515218
7.652361 1.5145578
7.649126 1.5101078
7.645892 1.5015626
7.642658 1.4889266
7.639423 1.4725792
7.636189 1.4532931
7.632954 1.432197
7.62972 1.4106852
7.626485 1.3902837
7.623251 1.372489
7.620017 1.3586018
7.616782 1.3495749
7.613548 1.3458978
7.610313 1.3475313
7.607079 1.3539019
7.603845 1.3639561
7.60061 1.3762712
7.597376 1.3892066
7.594141 1.4010827
7.590907 1.4103628
7.587673 1.415822
7.584438 1.4166798
7.581204 1.4126854
7.577969 1.4041447
7.574735 1.3918879
7.571501 1.3771827
7.568266 1.3616042
7.565032 1.3468761
7.561797 1.3347023
7.558563 1.3266046
7.555328 1.3237833
7.552094 1.3270119
7.54886 1.3365736
7.545625 1.352244
7.542391 1.373316
7.539156 1.3986662
7.535922 1.4268503
7.532688 1.4562217
7.529453 1.4850593
7.526219 1.511696
7.522984 1.5346347
7.51975 1.5526452
7.516516 1.5648336
7.513281 1.5706801
7.510047 1.5700436
7.506812 1.5631338
7.503578 1.5504577
7.500343 1.5327469
7.497109 1.5108789
7.493875 1.4858019
7.49064 1.4584772
7.487406 1.4298427
7.484171 1.4008021
7.480937 1.3722331
7.477703 1.3450017
7.474468 1.3199716
7.471234 1.2979907
7.467999 1.2798502
7.464765 1.2662144
7.461531 1.2575331
7.458296 1.2539564
7.455062 1.255274
7.451827 1.2609015
7.448593 1.2699254
7.445358 1.2812084
7.442124 1.2935391
7.43889 1.3058026
7.435655 1.3171399
7.432421 1.3270649
7.429186 1.3355183
7.425952 1.3428477
7.422718 1.3497199
7.419483 1.3569828
7.416249 1.3655029
7.413014 1.3760077
7.40978 1.3889579
7.406546 1.4044661
7.403311 1.4222708
7.400077 1.4417617
7.396842 1.4620483
7.393608 1.4820553
7.390373 1.5006309
7.387139 1.5166534
7.383905 1.5291252
7.38067 1.5372488
7.377436 1.54048
7.374201 1.5385591
7.370967 1.5315205
7.367733 1.5196818
7.364498 1.5036154
7.361264 1.4841045
7.358029 1.4620874
7.354795 1.4385946
7.351561 1.4146824
7.348326 1.3913698
7.345092 1.3695816
7.341857 1.3501017
7.338623 1.3335387
7.335388 1.3203031
7.332154 1.3105974
7.32892 1.3044194
7.325685 1.3015771
7.322451 1.3017193
7.319216 1.3043792
7.315982 1.3090317
7.312748 1.3151586
7.309513 1.3223153
7.306279 1.3301877
7.303044 1.3386274
7.29981 1.347656
7.296576 1.3574322
7.293341 1.3681823
7.290107 1.3801035
7.286872 1.3932553
7.283638 1.4074581
7.280403 1.4222214
7.277169 1.4367172
7.273935 1.4498108
7.2707 1.4601506
7.267466 1.4663082
7.264231 1.4669539
7.260997 1.4610458
7.257763 1.4480055
7.254528 1.4278587
7.251294 1.4013157
7.248059 1.3697787
7.244825 1.3352665
7.241591 1.3002571
7.238356 1.2674607
7.235122 1.2395429
7.231887 1.2188289
7.228653 1.2070232
7.225418 1.2049845
7.222184 1.212589
7.21895 1.228707
7.215715 1.2513055
7.212481 1.2776675
7.209246 1.3047042
7.206012 1.3293185
7.202778 1.3487697
7.199543 1.3609862
7.196309 1.3647833
7.193074 1.3599555
7.18984 1.3472359
7.186606 1.3281356
7.183371 1.3046947
7.180137 1.2791903
7.176902 1.2538489
7.173668 1.2306049
7.170433 1.2109357
7.167199 1.1957836
7.163965 1.1855613
7.16073 1.1802202
7.157496 1.1793545
7.154261 1.1823138
7.151027 1.188302
7.147793 1.1964487
7.144558 1.2058544
7.141324 1.2156145
7.138089 1.2248365
7.134855 1.2326627
7.131621 1.2383081
7.128386 1.2411132
7.125152 1.240609
7.121917 1.2365795
7.118683 1.2291112
7.115448 1.2186144
7.112214 1.2058093
7.10898 1.1916748
7.105745 1.1773626
7.102511 1.1640872
7.099276 1.1530026
7.096042 1.1450788
7.092808 1.1409906
7.089573 1.1410279
7.086339 1.1450367
7.083104 1.1523973
7.07987 1.1620435
7.076636 1.1725268
7.073401 1.1821237
7.070167 1.188984
7.066932 1.1913089
7.063698 1.1875457
7.060463 1.1765773
7.057229 1.157885
7.053995 1.1316591
7.05076 1.0988381
7.047526 1.0610648
7.044291 1.0205575
7.041057 0.97990912
7.037823 0.94183818
7.034588 0.90892406
7.031354 0.88336305
7.028119 0.86677821
7.024885 0.86010743
7.021651 0.86358061
7.018416 0.87678229
7.015182 0.89878266
7.011947 0.92830986
7.008713 0.96393285
7.005478 1.0042255
7.002244 1.0478895
6.99901 1.0938225
6.995775 1.1411304
6.992541 1.1890904
6.989306 1.2370808
6.986072 1.2844949
6.982838 1.3306604
6.979603 1.3747785
6.976369 1.4158983
6.973134 1.4529286
6.9699 1.4846898
6.966666 1.5099965
6.963431 1.5277608
6.960197 1.5370994
6.956962 1.5374319
6.953728 1.5285545
6.950493 1.5106808
6.947259 1.4844462
6.944025 1.4508766
6.94079 1.4113279
6.937556 1.3674064
6.934321 1.3208797
6.931087 1.2735862
6.927853 1.2273519
6.924618 1.1839145
6.921384 1.1448585
6.918149 1.1115582
6.914915 1.0851279
6.911681 1.0663793
6.908446 1.0557865
6.905212 1.0534621
6.901977 1.0591468
6.898743 1.0722165
6.895509 1.0917098
6.892274 1.1163763
6.88904 1.1447453
6.885805 1.1752109
6.882571 1.2061289
6.879336 1.2359182
6.876102 1.2631572
6.872868 1.2866679
6.869633 1.3055789
6.866399 1.3193617
6.863164 1.3278383
6.85993 1.3311604
6.856696 1.3297652
6.853461 1.3243149
6.850227 1.3156277
6.846992 1.304608
6.843758 1.2921817
6.840524 1.2792393
6.837289 1.2665901
6.834055 1.2549263
6.83082 1.2447995
6.827586 1.2366099
6.824351 1.2306095
6.821117 1.2269211
6.817883 1.2255705
6.814648 1.2265278
6.811414 1.2297495
6.808179 1.2352098
6.804945 1.2429121
6.801711 1.2528706
6.798476 1.2650637
6.795242 1.2793645
6.792007 1.2954631
6.788773 1.3128024
6.785539 1.3305454
6.782304 1.3475924
6.77907 1.3626527
6.775835 1.3743659
6.772601 1.3814559
6.769366 1.3828908
6.766132 1.3780214
6.762898 1.3666725
6.759663 1.3491706
6.756429 1.3263037
6.753194 1.2992222
6.74996 1.269299
6.746726 1.2379736
6.743491 1.2066068
6.740257 1.1763652
6.737022 1.1481516
6.733788 1.1225839
6.730554 1.1000185
6.727319 1.0806076
6.724085 1.0643729
6.72085 1.0512812
6.717616 1.0413047
6.714381 1.0344585
6.711147 1.0308066
6.707913 1.0304405
6.704678 1.0334337
6.701444 1.0397843
6.698209 1.0493557
6.694975 1.06183
6.691741 1.0766837
6.688506 1.0931941
6.685272 1.1104793
6.682037 1.1275701
6.678803 1.1435066
6.675569 1.1574493
6.672334 1.1687885
6.6691 1.1772371
6.665865 1.1828901
6.662631 1.1862385
6.659396 1.1881291
6.656162 1.1896715
6.652928 1.1920983
6.649693 1.1965966
6.646459 1.204133
6.643224 1.2152995
6.63999 1.2302039
6.636756 1.2484274
6.633521 1.2690581
6.630287 1.290799
6.627052 1.3121368
6.623818 1.3315452
6.620584 1.3476917
6.617349 1.3596135
6.614115 1.3668357
6.61088 1.3694116
6.607646 1.3678821
6.604411 1.3631634
6.601177 1.3563849
6.597943 1.3487076
6.594708 1.3411536
6.591474 1.3344746
6.588239 1.3290749
6.585005 1.3249953
6.581771 1.3219502
6.578536 1.3194036
6.575302 1.3166647
6.572067 1.3129843
6.568833 1.3076406
6.565599 1.3000069
6.562364 1.2896004
6.55913 1.2761166
6.555895 1.2594515
6.552661 1.2397157
6.549426 1.2172369
6.546192 1.1925491
6.542958 1.1663629
6.539723 1.1395146
6.536489 1.1128957
6.533254 1.0873697
6.53002 1.0636865
6.526786 1.0424086
6.523551 1.0238614
6.520317 1.008115
6.517082 0.99500314
6.513848 0.98417282
6.510614 0.97515736
6.507379 0.96745966
6.504145 0.96063243
6.50091 0.95434418
6.497676 0.94842329
6.494441 0.94287693
6.491207 0.937886
6.487973 0.9337798
6.484738 0.93099567
6.481504 0.93002885
6.478269 0.93137678
6.475035 0.93548111
6.471801 0.94267026
6.468566 0.95310589
6.465332 0.96673749
6.462097 0.98327103
6.458863 1.0021576
6.455629 1.0226074
6.452394 1.0436324
6.44916 1.0641145
6.445925 1.0828956
6.442691 1.0988763
6.439456 1.1111125
6.436222 1.1188955
6.432988 1.1218055
6.429753 1.1197339
6.426519 1.1128729
6.423284 1.1016798
6.42005 1.0868241
6.416816 1.0691294
6.413581 1.0495193
6.410347 1.0289738
6.407112 1.008498
6.403878 0.98909807
6.400644 0.97175974
6.397409 0.95741769
6.394175 0.94691062
6.39094 0.94091851
6.387706 0.93988637
6.384471 0.94394605
6.381237 0.95285334
6.378003 0.96596002
6.374768 0.98223746
6.371534 1.0003604
6.368299 1.0188472
6.365065 1.0362392
6.361831 1.0512899
6.358596 1.0631301
6.355362 1.0713731
6.352127 1.076138
6.348893 1.0779838
6.345659 1.077763
6.342424 1.0764271
6.33919 1.0748215
6.335955 1.0735128
6.332721 1.0726842
6.329486 1.0721175
6.326252 1.0712625
6.323018 1.0693745
6.319783 1.0656875
6.316549 1.0595852
6.313314 1.0507331
6.31008 1.039149
6.306846 1.0252017
6.303611 1.0095457
6.300377 0.99301032
6.297142 0.97647072
6.293908 0.96072764
6.290674 0.94641683
6.287439 0.93396092
6.284205 0.92356526
6.28097 0.91525046
6.277736 0.90890805
6.274502 0.90436312
6.271267 0.90142911
6.268033 0.89994345
6.264798 0.8997787
6.261564 0.90082921
6.258329 0.90297943
6.255095 0.9060632
6.251861 0.90982599
6.248626 0.91390133
6.245392 0.91781033
6.242157 0.92098867
6.238923 0.92283991
6.235689 0.92280788
6.232454 0.92045671
6.22922 0.91554382
6.225985 0.90807164
6.222751 0.89830656
6.219517 0.8867594
6.216282 0.87412829
6.213048 0.86121207
6.209813 0.8488079
6.206579 0.83760946
6.203344 0.82812218
6.20011 0.82060833
6.196876 0.81506912
6.193641 0.81126454
6.190407 0.80876504
6.187172 0.80702497
6.183938 0.80546508
6.180704 0.80355169
6.177469 0.80086182
6.174235 0.79712701
6.171 0.79225205
6.167766 0.78630864
6.164532 0.77950726
6.161297 0.77215341
6.158063 0.76459616
6.154828 0.75717799
6.151594 0.75019406
6.148359 0.74386671
6.145125 0.73833782
6.141891 0.73367705
6.138656 0.72990078
6.135422 0.72699393
6.132187 0.72492743
6.128953 0.72366606
6.125719 0.72316499
6.122484 0.72335772
6.11925 0.72414059
6.116015 0.72536052
6.112781 0.72681105
6.109547 0.72824004
6.106312 0.72936887
6.103078 0.72992119
6.099843 0.72965792
6.096609 0.72841514
6.093374 0.72614196
6.09014 0.72293512
6.086906 0.71906648
6.083671 0.71499757
6.080437 0.71137458
6.077202 0.70899661
6.073968 0.70875277
6.070734 0.7115289
6.067499 0.71809141
6.064265 0.72896359
6.06103 0.74431474
6.057796 0.76388425
6.054562 0.78695951
6.051327 0.81241776
6.048093 0.83883101
6.044858 0.86462069
6.041624 0.88823833
6.038389 0.90834331
6.035155 0.92394821
6.031921 0.93450882
6.028686 0.93994549
6.025452 0.94059529
6.022217 0.93710639
6.018983 0.93029459
6.015749 0.92098744
6.012514 0.90988064
6.00928 0.89742759
6.006045 0.88377583
6.002811 0.86875621
5.999577 0.85192289
5.996342 0.83263652
5.993108 0.81017873
5.989873 0.78388388
5.986639 0.75327328
5.983404 0.71817718
5.98017 0.67883095
5.976936 0.63593333
5.973701 0.59065813
5.970467 0.54461404
5.967232 0.49975326
5.963998 0.4582347
5.960764 0.42225378
5.957529 0.39385493
5.954295 0.374746
5.95106 0.3661341
5.947826 0.36860008
5.944592 0.38202516
5.941357 0.40557723
5.938123 0.43775818
5.934888 0.47650746
5.931654 0.5193517
5.928419 0.56358635
5.925185 0.60647344
5.921951 0.64543878
5.918716 0.67825361
5.915482 0.70318749
5.912247 0.71912199
5.909013 0.72561744
5.905779 0.72292732
5.902544 0.71195767
5.89931 0.69417166
5.896075 0.67144392
5.892841 0.64587422
5.889607 0.61957606
5.886372 0.59446193
5.883138 0.57205064
5.879903 0.55332302
5.876669 0.53864865
5.873434 0.52779721
5.8702 0.52003595
5.866966 0.51429993
5.863731 0.50940853
5.860497 0.50429185
5.857262 0.49818762
5.854028 0.49077339
5.850794 0.48220974
5.847559 0.47308692
5.844325 0.46428508
5.84109 0.45677532
5.837856 0.45139987
5.834622 0.4486742
5.831387 0.44864991
5.828153 0.45086584
5.824918 0.45439833
5.821684 0.45800288
5.818449 0.46032281
5.815215 0.46012752
5.811981 0.45653816
5.808746 0.44920006
5.805512 0.43837122
5.802277 0.4249101
5.799043 0.41016359
5.795809 0.39577206
5.792574 0.38342214
5.78934 0.37458546
5.786105 0.37028387
5.782871 0.3709164
5.779637 0.37617407
5.776402 0.38505472
5.773168 0.39597518
5.769933 0.40696383
5.766699 0.41590507
5.763464 0.42080022
5.76023 0.42000792
5.756996 0.41243128
5.753761 0.39762838
5.750527 0.37583504
5.747292 0.34790276
5.744058 0.31516695
5.740824 0.2792697
5.737589 0.24196585
5.734355 0.20493999
5.73112 0.16965718
5.727886 0.13726177
5.724652 0.1085293
5.721417 0.083868229
5.718183 0.063361617
5.714948 0.04683539
5.711714 0.033939539
5.708479 0.024229984
5.705245 0.017242529
5.702011 0.012553556
5.698776 0.0098257701
5.695542 0.0088393147
5.692307 0.0095098125
5.689073 0.011894824
5.685839 0.016189431
5.682604 0.022710339
5.67937 0.031867211
5.676135 0.044119509
5.672901 0.059918044
5.669667 0.079632464
5.666432 0.10346895
5.663198 0.13138604
5.659963 0.16301978
5.656729 0.19763156
5.653494 0.23409187
5.65026 0.27091068
5.647026 0.30631899
5.643791 0.33839897
5.640557 0.36525082
5.637322 0.38517694
5.634088 0.39685901
5.630854 0.39950211
5.627619 0.39292419
5.624385 0.37757681
5.62115 0.35449385
5.617916 0.32517635
5.614682 0.29143121
5.611447 0.25518787
5.608213 0.21831864
5.604978 0.18248555
5.601744 0.14902976
5.59851 0.11891163
5.595275 0.092700603
5.592041 0.07060698
5.588806 0.052543566
5.585572 0.038203072
5.582337 0.02713838
5.579103 0.018835465
5.575869 0.012772494
5.572634 0.0084621722
5.5694 0.005477658
5.566165 0.0034642938
5.562931 0.0021406284
5.559697 0.001292337
5.556462 0.00076228303
5.553228 0.00043929976
5.549993 0.0002473539
5.546759 0.00013607547
5.543525 7.313691e-05
5.54029 3.8407241e-05
5.537056 1.9705832e-05
5.533821 9.8794882e-06
5.530587 4.8361131e-06
5.527352 2.3170828e-06
5.524118 1.0841396e-06
5.520884 4.9424013e-07
5.517649 2.2320522e-07
5.514415 9.565938e-08
5.51118 4.251528e-08
5.507946 1.594323e-08
5.504712 5.31441e-09
5.501477 5.31441e-09
5.498243 0
5.495008 0
5.491774 0
5.48854 0
5.485305 0
5.482071 0
5.478836 0
5.475602 0
5.472367 0
5.469133 0
5.465899 0
5.462664 0
5.45943 0
5.456195 0
5.452961 0
5.449727 0
5.446492 0
5.443258 0
5.440023 0
5.436789 0
5.433555 5.31441e-09
5.43032 1.062882e-08
5.427086 2.657205e-08
5.423851 5.845851e-08
5.420617 1.3817466e-07
5.417382 3.188646e-07
5.414148 7.0681653e-07
5.410914 1.5305501e-06
5.407679 3.2417901e-06
5.404445 6.701471e-06
5.40121 1.3541117e-05
5.397976 2.6731482e-05
5.394742 5.1549777e-05
5.391507 9.7136786e-05
5.388273 0.0001788299
5.385038 0.00032167061
5.381804 0.00056530973
5.37857 0.00097066636
5.375335 0.0016283937
5.372101 0.0026690455
5.368866 0.0042742524
5.365632 0.0066876217
5.362397 0.010223277
5.359163 0.015269182
5.355929 0.022281721
5.352694 0.031767933
5.34946 0.044252348
5.346225 0.06022696
5.342991 0.080085289
5.339757 0.10404514
5.336522 0.13206815
5.333288 0.16378782
5.330053 0.19845969
5.326819 0.23494719
5.323585 0.27175367
5.32035 0.30710565
5.317116 0.3390841
5.313881 0.36579206
5.310647 0.38553902
5.307412 0.39701748
5.304178 0.39944606
5.300944 0.39265749
5.297709 0.37711765
5.294475 0.35387269
5.29124 0.32443259
5.288006 0.29060904
5.284772 0.25433199
5.281537 0.21747036
5.278303 0.18167969
5.275068 0.14829275
5.271834 0.11826076
5.2686 0.092144339
5.265365 0.070146157
5.262131 0.052173062
5.258896 0.037913686
5.255662 0.02691864
5.252427 0.018673168
5.249193 0.012655869
5.245959 0.0083806917
5.242724 0.0054224785
5.23949 0.00342848
5.236255 0.0021192538
5.233021 0.0012826275
5.229787 0.0007640049
5.226552 0.00045562031
5.223318 0.00028654767
5.220083 0.00021462776
5.216849 0.00022090408
5.213615 0.00030688592
5.21038 0.00049472906
5.207146 0.00083030216
5.203911 0.0013890273
5.200677 0.0022841281
5.197442 0.0036766364
5.194208 0.0057858673
5.190974 0.0088985703
5.187739 0.013373989
5.184505 0.019641655
5.18127 0.028188258
5.178036 0.039530351
5.174802 0.054170817
5.171567 0.072539167
5.168333 0.094918849
5.165098 0.12136832
5.161864 0.15164616
5.15863 0.18515308
5.155395 0.22090426
5.152161 0.25754376
5.148926 0.29340798
5.145692 0.32663814
5.142457 0.35533342
5.139223 0.37772827
5.135989 0.39237132
5.132754 0.39828081
5.12952 0.39505349
5.126285 0.38291007
5.123051 0.36267033
5.119817 0.33566152
5.116582 0.30357451
5.113348 0.26828917
5.110113 0.23169411
5.106879 0.19552428
5.103645 0.16123527
5.10041 0.12992506
5.097176 0.10230552
5.093941 0.078718763
5.090707 0.05918753
5.087472 0.043486526
5.084238 0.031221335
5.081004 0.02190383
5.077769 0.015016211
5.074535 0.010059402
5.0713 0.0065850004
5.068066 0.0042122439
5.064832 0.0026330191
5.061597 0.00160847
5.058363 0.00096055304
5.055128 0.00056139301
5.051894 0.0003224412
5.04866 0.00018472358
5.045425 0.00011092768
5.042191 7.948763e-05
5.038956 8.0768403e-05
5.035722 0.0001152483
5.032487 0.00019360927
5.029253 0.0003388149
5.026019 0.00059022369
5.022784 0.0010097273
5.01955 0.0016900887
5.016315 0.0027649547
5.013081 0.0044199629
5.009847 0.0069035196
5.006612 0.010534999
5.003378 0.015707541
5.000143 0.022881846
4.996909 0.032567379
4.993675 0.045288026
4.99044 0.061530845
4.987206 0.08167916
4.983971 0.10593477
4.980737 0.13423775
4.977503 0.16619566
4.974268 0.20103588
4.971034 0.23759449
4.967799 0.27435195
4.964565 0.30951994
4.96133 0.34117573
4.958096 0.36743166
4.954862 0.38661975
4.951627 0.39746659
4.948393 0.39923324
4.945158 0.39179856
4.941924 0.37567342
4.93869 0.35194317
4.935455 0.32214799
4.932221 0.28811957
4.928986 0.2517989
4.925752 0.21506089
4.922518 0.17956843
4.919283 0.14667191
4.916049 0.1173611
4.912814 0.092268271
4.90958 0.071713903
4.906345 0.05578153
4.903111 0.044406514
4.899877 0.037463609
4.896642 0.034840443
4.893408 0.036487161
4.890173 0.042436218
4.886939 0.052789836
4.883705 0.067676753
4.88047 0.08718338
4.877236 0.1112683
4.874001 0.13967247
4.870767 0.17183968
4.867533 0.20686287
4.864298 0.24347036
4.861064 0.28006188
4.857829 0.31479766
4.854595 0.34573526
4.85136 0.37100031
4.848126 0.38896962
4.844892 0.39844134
4.841657 0.39876656
4.838423 0.38992219
4.835188 0.37251321
4.831954 0.34770406
4.82872 0.31708969
4.825485 0.28252622
4.822251 0.24594596
4.819016 0.20918237
4.815782 0.17382626
4.812548 0.14112751
4.809313 0.11194818
4.806079 0.086764014
4.802844 0.065705399
4.79961 0.048624954
4.796375 0.035177775
4.793141 0.024902268
4.789907 0.017292479
4.786672 0.011856587
4.783438 0.0081599364
4.780203 0.0058537057
4.776969 0.0046920713
4.773735 0.0045412484
4.7705 0.005383306
4.767266 0.0073166565
4.764031 0.010553334
4.760797 0.015411874
4.757563 0.022302995
4.754328 0.031704808
4.751094 0.044124404
4.747859 0.060044123
4.744625 0.079853076
4.74139 0.10376814
4.738156 0.13175236
4.734922 0.16344202
4.731687 0.19809608
4.728453 0.23458129
4.725218 0.2714036
4.721984 0.30679081
4.71875 0.33882349
4.715515 0.36560246
4.712281 0.38543317
4.709046 0.39700269
4.705812 0.3995234
4.702578 0.39282161
4.699343 0.37735744
4.696109 0.3541725
4.692874 0.32477393
4.68964 0.29097245
4.686405 0.25469884
4.683171 0.21782436
4.679937 0.18200794
4.676702 0.14858625
4.673468 0.11851447
4.670233 0.092356766
4.666999 0.070318727
4.663765 0.05230936
4.66053 0.03801872
4.657296 0.02699826
4.654061 0.018733816
4.650827 0.012704724
4.647593 0.0084264116
4.644358 0.005476829
4.641124 0.0035092112
4.637889 0.0022548563
4.634655 0.0015198256
4.63142 0.0011791188
4.628186 0.0011711312
4.624952 0.0014943855
4.621717 0.0022074252
4.618483 0.0034319609
4.615248 0.0053583283
4.612014 0.0082513549
4.60878 0.012453868
4.605545 0.018384287
4.602311 0.026524491
4.599076 0.037394107
4.595842 0.051508787
4.592608 0.069321903
4.589373 0.091152139
4.586139 0.11710334
4.582904 0.14698647
4.57967 0.18025654
4.576435 0.21597844
4.573201 0.25283409
4.569967 0.28917928
4.566732 0.32315121
4.563498 0.35281978
4.560263 0.37636678
4.557029 0.3922707
4.553795 0.39947165
4.55056 0.39749241
4.547326 0.3864974
4.544091 0.36728122
4.540857 0.34118951
4.537623 0.30998578
4.534388 0.27568556
4.531154 0.24038271
4.527919 0.2060918
4.524685 0.17462414
4.52145 0.14750693
4.518216 0.12594566
4.514982 0.11082129
4.511747 0.1027087
4.508513 0.1019011
4.505278 0.10842706
4.502044 0.12205241
4.49881 0.142266
4.495575 0.16825601
4.492341 0.19888887
4.489106 0.23270614
4.485872 0.2679535
4.482638 0.30265186
4.479403 0.33471222
4.476169 0.36208731
4.472934 0.38294354
4.4697 0.39583073
4.466465 0.39982449
4.463231 0.39461872
4.459997 0.3805525
4.456762 0.35856628
4.453528 0.33009318
4.450293 0.29690179
4.447059 0.26091351
4.443825 0.22402008
4.44059 0.18792456
4.437356 0.15402324
4.434121 0.12333755
4.430887 0.096496575
4.427653 0.073763123
4.424418 0.055091799
4.421184 0.040205111
4.417949 0.028674537
4.414715 0.019995861
4.41148 0.01365188
4.408246 0.0091593165
4.405012 0.0060999595
4.401777 0.0041384692
4.398543 0.003030521
4.395308 0.0026250103
4.392074 0.0028638239
4.38884 0.0037814153
4.385605 0.0055050857
4.382371 0.008255447
4.379136 0.012345103
4.375902 0.018172402
4.372668 0.026206488
4.369433 0.03695983
4.366199 0.050945454
4.362964 0.068618099
4.35973 0.090301573
4.356495 0.11610824
4.353261 0.1458604
4.350027 0.17902633
4.346792 0.21468466
4.343558 0.25152981
4.340323 0.2879269
4.337089 0.32201736
4.333855 0.35186868
4.33062 0.37565242
4.327386 0.39182852
4.324151 0.39930997
4.320917 0.39758367
4.317683 0.38676858
4.314448 0.3676022
4.311214 0.34135737
4.307979 0.30970253
4.304745 0.27452665
4.301511 0.23775445
4.298276 0.20117653
4.295042 0.16631484
4.291807 0.13433554
4.288573 0.1060133
4.285338 0.081742561
4.282104 0.061585477
4.27887 0.045343428
4.275635 0.032638268
4.272401 0.02299178
4.269166 0.015895066
4.265932 0.010863387
4.262698 0.0074755148
4.259463 0.0053992174
4.256229 0.0044059754
4.252994 0.0043783617
4.24976 0.0053129326
4.246526 0.0073203234
4.243291 0.010622475
4.240057 0.015545595
4.236822 0.022505963
4.233588 0.031985159
4.230353 0.044491656
4.227119 0.060506902
4.223885 0.080416828
4.22065 0.10443285
4.217416 0.1325105
4.214181 0.1642771
4.210947 0.19898203
4.207713 0.23548294
4.204478 0.2722785
4.201244 0.30759222
4.198009 0.33950439
4.194775 0.36611999
4.191541 0.38575318
4.188306 0.39710338
4.185072 0.39939779
4.181837 0.39247837
4.178603 0.37681988
4.175368 0.35347597
4.172134 0.32396193
4.1689 0.2900922
4.165665 0.2537968
4.162431 0.21694229
4.159196 0.18118002
4.155962 0.14783743
4.152728 0.11786001
4.149493 0.091802931
4.146259 0.06986419
4.143024 0.051947029
4.13979 0.037737647
4.136556 0.026785328
4.133321 0.018574942
4.130087 0.012585394
4.126852 0.0083313846
4.123618 0.005388732
4.120383 0.0034056652
4.117149 0.0021035657
4.113915 0.0012707764
4.11068 0.00075273835
4.107446 0.00044097911
4.104211 0.0002627338
4.100977 0.00017223471
4.097743 0.00014413211
4.094508 0.00016927459
4.091274 0.00025272145
4.088039 0.00041388625
4.084805 0.00068857216
4.081571 0.0011326017
4.078336 0.0018266159
4.075102 0.0028814146
4.071867 0.0044427936
4.068633 0.0066945995
4.065398 0.0098584219
4.062164 0.014188135
4.05893 0.019957762
4.055695 0.027441753
4.052461 0.036887857
4.049226 0.048484186
4.045992 0.062323989
4.042758 0.078373023
4.039523 0.096445482
4.036289 0.11619449
4.033054 0.13712163
4.02982 0.15860731
4.026586 0.17996026
4.023351 0.20047992
4.020117 0.21952254
4.016882 0.23655982
4.013648 0.25121907
4.010413 0.26329743
4.007179 0.27274715
4.003945 0.27963561
4.00071 0.2840888
3.997476 0.28623152
3.994241 0.28613809
3.991007 0.28380505
3.987773 0.27915245
3.984538 0.27205323
3.981304 0.26238398
3.978069 0.25008498
3.974835 0.23521578
3.971601 0.21799332
3.968366 0.19880433
3.965132 0.17818868
3.961897 0.15679729
3.958663 0.13533255
3.955428 0.11448196
3.952194 0.094856596
3.94896 0.076943038
3.945725 0.061074698
3.942491 0.047424041
3.939256 0.036013514
3.936022 0.02674057
3.932788 0.019410728
3.929553 0.013772798
3.926319 0.0095513925
3.923084 0.00647352
3.91985 0.0042876182
3.916616 0.0027750574
3.913381 0.0017550573
3.910147 0.0010845807
3.906912 0.00065489474
3.903678 0.00038637886
3.900443 0.00022273224
3.897209 0.00012545196
3.893975 6.9034186e-05
3.89074 3.7121154e-05
3.887506 1.949857e-05
3.884271 1.0007034e-05
3.881037 5.016803e-06
3.877803 2.4605718e-06
3.874568 1.179799e-06
3.871334 5.5269864e-07
3.868099 2.4977727e-07
3.864865 1.1160261e-07
3.861631 4.782969e-08
3.858396 2.125764e-08
3.855162 1.062882e-08
3.851927 5.31441e-09
3.848693 0
3.845458 0
3.842224 0
3.83899 0
3.835755 0
3.832521 0
3.829286 0
3.826052 0
3.822818 0
3.819583 0
3.816349 0
3.813114 0
3.80988 0
3.806646 0
3.803411 0
3.800177 0
3.796942 0
3.793708 0
3.790473 0
3.787239 0
3.784005 0
3.78077 0
3.777536 0
3.774301 0
3.771067 0
3.767833 0
3.764598 0
3.761364 0
3.758129 0
3.754895 0
3.751661 0
3.748426 0
3.745192 0
3.741957 0
3.738723 0
3.735488 0
3.732254 0
3.72902 0
3.725785 0
3.722551 0
3.719316 0
3.716082 0
3.712848 0
3.709613 0
3.706379 0
3.703144 0
3.69991 0
3.696676 0
3.693441 0
3.690207 0
3.686972 0
3.683738 0
3.680504 0
3.677269 0
3.674035 0
3.6708 0
3.667566 0
3.664331 0
3.661097 0
3.657863 0
3.654628 0
3.651394 0
3.648159 0
3.644925 0
3.641691 0
3.638456 0
3.635222 0
3.631987 0
3.628753 0
3.625519 0
3.622284 0
3.61905 0
3.615815 0
3.612581 0
3.609346 0
3.606112 0
3.602878 0
3.599643 0
3.596409 0
3.593174 0
3.58994 0
3.586706 0
3.583471 0
3.580237 0
3.577002 0
3.573768 0
3.570534 0
3.567299 0
3.564065 0
3.56083 0
3.557596 0
3.554361 0
3.551127 0
3.547893 0
3.544658 0
3.541424 0
3.538189 0
3.534955 0
3.531721 0
3.528486 0
3.525252 0
3.522017 0
3.518783 0
3.515549 0
3.512314 0
3.50908 0
3.505845 0
3.502611 0
3.499376 0
3.496142 0
3.492908 0
3.489673 0
3.486439 0
3.483204 0
3.47997 0
3.476736 0
3.473501 0
3.470267 0
3.467032 0
3.463798 0
3.460564 0
3.457329 0
3.454095 0
3.45086 0
3.447626 0
3.444391 0
3.441157 0
3.437923 0
3.434688 0
3.431454 0
3.428219 0
3.424985 0
3.421751 0
3.418516 0
3.415282 0
3.412047 0
3.408813 0
3.405579 0
3.402344 0
3.39911 0
3.395875 0
3.392641 0
3.389406 0
3.386172 0
3.382938 0
3.379703 0
3.376469 0
3.373234 0
3.37 0
