# Supplementary material for: Structural motifs of gold cluster anions with 17 to 69 atoms
Source: Nat Commun. 2026 Apr 10;17:5099. doi: 10.1038/s41467-026-71649-9 (PMC13246909; doi:10.1038/s41467-026-71649-9)
Supplement: Supplementary file 5 — Source Data [file 41467_2026_71649_MOESM5_ESM.zip › SupplementaryFigure6/51_th_blue.dat]

13.2 0.1230499
13.190891 0.17955015
13.181782 0.23619027
13.172673 0.28009798
13.163564 0.2994537
13.154454 0.28861649
13.145345 0.25077506
13.136236 0.19643518
13.127127 0.1387158
13.118018 0.088308871
13.108909 0.050682083
13.0998 0.026222633
13.090691 0.012231221
13.081582 0.0051432222
13.072472 0.0019497189
13.063363 0.00066631541
13.054254 0.00020528503
13.045145 5.7018305e-05
13.036036 1.4274505e-05
13.026927 3.2205325e-06
13.017818 6.5367243e-07
13.008709 1.2223143e-07
12.9996 2.125764e-08
12.99049 5.31441e-09
12.981381 0
12.972272 0
12.963163 0
12.954054 0
12.944945 0
12.935836 0
12.926727 0
12.917618 0
12.908509 0
12.899399 0
12.89029 0
12.881181 0
12.872072 0
12.862963 0
12.853854 0
12.844745 0
12.835636 0
12.826527 0
12.817417 0
12.808308 0
12.799199 0
12.79009 0
12.780981 0
12.771872 0
12.762763 0
12.753654 0
12.744545 0
12.735435 0
12.726326 0
12.717217 0
12.708108 0
12.698999 0
12.68989 0
12.680781 0
12.671672 0
12.662563 0
12.653453 0
12.644344 0
12.635235 0
12.626126 0
12.617017 0
12.607908 0
12.598799 0
12.58969 0
12.580581 0
12.571471 0
12.562362 0
12.553253 0
12.544144 0
12.535035 0
12.525926 0
12.516817 0
12.507708 0
12.498599 0
12.489489 0
12.48038 0
12.471271 0
12.462162 0
12.453053 0
12.443944 0
12.434835 0
12.425726 0
12.416617 0
12.407508 0
12.398398 0
12.389289 1.062882e-08
12.38018 5.31441e-08
12.371071 3.0823578e-07
12.361962 1.5783798e-06
12.352853 7.323257e-06
12.343744 3.0664146e-05
12.334635 0.00011577442
12.325526 0.0003940635
12.316416 0.0012091824
12.307307 0.0033449056
12.298198 0.0083416733
12.289089 0.018754925
12.27998 0.038019199
12.270871 0.069500276
12.261762 0.11460843
12.252653 0.17061375
12.243544 0.22964643
12.234434 0.28040387
12.225325 0.31270077
12.216216 0.32276329
12.207107 0.31583423
12.197998 0.30374514
12.188889 0.29829792
12.17978 0.30434973
12.170671 0.31703534
12.161562 0.32502801
12.152452 0.31785607
12.143343 0.2927461
12.134234 0.25692688
12.125125 0.22426818
12.116016 0.20837658
12.106907 0.21584816
12.097798 0.24286496
12.088689 0.27655706
12.07958 0.30046023
12.07047 0.3015683
12.061361 0.27560406
12.052252 0.2279707
12.043143 0.17026361
12.034034 0.11471007
12.024925 0.06968771
12.015816 0.03817
12.006707 0.018848405
11.997598 0.008390805
11.988488 0.0033674865
11.979379 0.001218371
11.97027 0.00039742221
11.961161 0.00011700205
11.952052 3.1790801e-05
11.942943 1.1346265e-05
11.933834 1.8828955e-05
11.924725 6.8210452e-05
11.915616 0.00024124764
11.906507 0.00077236978
11.897397 0.0022296395
11.888288 0.0058023951
11.879179 0.013612532
11.87007 0.028789222
11.860961 0.054888327
11.851852 0.094338552
11.842743 0.1461698
11.833634 0.20416704
11.824525 0.25708371
11.815415 0.29183003
11.806306 0.29865812
11.797197 0.27561216
11.788088 0.22954542
11.778979 0.17312483
11.76987 0.11983986
11.760761 0.080012109
11.751652 0.059539084
11.742543 0.060872124
11.733433 0.084358978
11.724324 0.12843686
11.715215 0.18871248
11.706106 0.2573651
11.696997 0.32434065
11.687888 0.3802869
11.678779 0.41937083
11.66967 0.43986886
11.660561 0.44231289
11.651451 0.42732991
11.642342 0.39565197
11.633233 0.35054529
11.624124 0.3002763
11.615015 0.25780358
11.605906 0.23698387
11.596797 0.24719431
11.587688 0.28932317
11.578579 0.35517974
11.569469 0.43051307
11.56036 0.5001817
11.551251 0.55326593
11.542142 0.58620087
11.533033 0.60298454
11.523924 0.61262118
11.514815 0.62485893
11.505706 0.64589511
11.496597 0.67583216
11.487487 0.70893471
11.478378 0.73635471
11.469269 0.74986365
11.46016 0.74499566
11.451051 0.72262954
11.441942 0.68866229
11.432833 0.65182846
11.423724 0.6202693
11.414615 0.59818975
11.405506 0.58416879
11.396396 0.5718998
11.387287 0.55288393
11.378178 0.51990954
11.369069 0.47024329
11.35996 0.40766284
11.350851 0.34243078
11.341742 0.28860888
11.332633 0.25926788
11.323524 0.26162984
11.314414 0.29472794
11.305305 0.35100659
11.296196 0.42086779
11.287087 0.49706939
11.277978 0.57589436
11.268869 0.65463659
11.25976 0.72828681
11.250651 0.78915737
11.241542 0.83029555
11.232432 0.84954057
11.223323 0.85020029
11.214214 0.83769042
11.205105 0.81556839
11.195996 0.78484471
11.186887 0.74692822
11.177778 0.70696289
11.168669 0.67425856
11.15956 0.65951347
11.15045 0.6710766
11.141341 0.7123388
11.132232 0.78062836
11.123123 0.86718649
11.114014 0.95840623
11.104905 1.0388252
11.095796 1.0952453
11.086687 1.120035
11.077578 1.1120695
11.068468 1.075737
11.059359 1.0197796
11.05025 0.95686152
11.041141 0.90271383
11.032032 0.87303878
11.022923 0.87819365
11.013814 0.91836445
11.004705 0.98269565
10.995596 1.0536071
10.986486 1.1140564
10.977377 1.1536482
10.968268 1.1705788
10.959159 1.1693236
10.95005 1.1564345
10.940941 1.1372952
10.931832 1.1152888
10.922723 1.0928304
10.913614 1.0725127
10.904505 1.0569048
10.895395 1.0470156
10.886286 1.0409206
10.877177 1.0342854
10.868068 1.023107
10.858959 1.0069682
10.84985 0.99025716
10.840741 0.98004368
10.831632 0.9817065
10.822523 0.99505964
10.813413 1.0135346
10.804304 1.027284
10.795195 1.0289108
10.786086 1.0188071
10.776977 1.006642
10.767868 1.0071328
10.758759 1.031625
10.74965 1.0802311
10.740541 1.1396809
10.731431 1.1887338
10.722322 1.2081865
10.713213 1.1897811
10.704104 1.1395131
10.694995 1.0745987
10.685886 1.0166216
10.676777 0.98424811
10.667668 0.98780544
10.658559 1.0266993
10.649449 1.0900459
10.64034 1.1605413
10.631231 1.2206173
10.622122 1.2585592
10.613013 1.2717914
10.603904 1.265904
10.594795 1.2504885
10.585686 1.2345311
10.576577 1.2236439
10.567467 1.2194733
10.558358 1.2202382
10.549249 1.2217074
10.54014 1.2189931
10.531031 1.2094596
10.521922 1.1955585
10.512813 1.1853413
10.503704 1.1894283
10.494595 1.2157569
10.485485 1.2652129
10.476376 1.3307265
10.467267 1.4001801
10.458158 1.4613012
10.449049 1.505939
10.43994 1.5318404
10.430831 1.541579
10.421722 1.539808
10.412613 1.530762
10.403504 1.5174494
10.394394 1.502461
10.385285 1.4888695
10.376176 1.4796886
10.367067 1.4760047
10.357958 1.4756651
10.348849 1.4743164
10.33974 1.4684969
10.330631 1.4584306
10.321522 1.4482777
10.312412 1.4437326
10.303303 1.448876
10.294194 1.4642982
10.285085 1.4870327
10.275976 1.5115329
10.266867 1.5308746
10.257758 1.5381024
10.248649 1.5279897
10.23954 1.499055
10.23043 1.4550153
10.221321 1.4046073
10.212212 1.3591549
10.203103 1.3284056
10.193994 1.3165823
10.184885 1.3211857
10.175776 1.3356998
10.166667 1.3544729
10.157558 1.3760633
10.148448 1.4023731
10.139339 1.4343574
10.13023 1.4679542
10.121121 1.4936626
10.112012 1.5003209
10.102903 1.4807127
10.093794 1.4357978
10.084685 1.3755846
10.075576 1.3164239
10.066466 1.2757014
10.057357 1.2656045
10.048248 1.2882084
10.039139 1.3341908
10.03003 1.3862777
10.020921 1.4261693
10.011812 1.4416406
10.002703 1.4303657
9.993594 1.3990234
9.984484 1.3589833
9.975375 1.3214342
9.966266 1.2943305
9.957157 1.2816984
9.948048 1.2842304
9.938939 1.2998249
9.92983 1.3236809
9.920721 1.3486647
9.911612 1.3668612
9.902503 1.3722897
9.893393 1.3634705
9.884284 1.3440544
9.875175 1.3207266
9.866066 1.2994971
9.856957 1.2827792
9.847848 1.2691396
9.838739 1.255565
9.82963 1.2402149
9.820521 1.2235104
9.811411 1.2070931
9.802302 1.1920879
9.793193 1.1784652
9.784084 1.1658683
9.774975 1.1545468
9.765866 1.1448388
9.756757 1.1352745
9.747648 1.1212129
9.738539 1.0959551
9.729429 1.0542171
9.72032 0.99554509
9.711211 0.92500329
9.702102 0.85059069
9.692993 0.77942385
9.683884 0.71546895
9.674775 0.66003789
9.665666 0.61392432
9.656557 0.57893254
9.647447 0.55743293
9.638338 0.5505242
9.629229 0.55659542
9.62012 0.57150458
9.611011 0.58996382
9.601902 0.60678927
9.592793 0.61728147
9.583684 0.61726098
9.574575 0.60374063
9.565465 0.57641769
9.556356 0.53891363
9.547247 0.49817963
9.538138 0.46142931
9.529029 0.43196462
9.51992 0.40675977
9.510811 0.37800799
9.501702 0.33805814
9.492593 0.28449018
9.483483 0.22194525
9.474374 0.159889
9.465265 0.10840782
9.456156 0.074968256
9.447047 0.063510781
9.437938 0.075053829
9.428829 0.10807113
9.41972 0.15780656
9.410611 0.21542735
9.401502 0.26889301
9.392392 0.30658247
9.383283 0.32245054
9.374174 0.31955887
9.365065 0.30912096
9.355956 0.30493686
9.346847 0.31634237
9.337738 0.34396589
9.328629 0.38062613
9.31952 0.41607968
9.31041 0.44190585
9.301301 0.4535183
9.292192 0.44934546
9.283083 0.42971267
9.273974 0.39754437
9.264865 0.36027821
9.255756 0.3302715
9.246647 0.32169392
9.237538 0.34476741
9.228428 0.40061203
9.219319 0.47992316
9.21021 0.56642253
9.201101 0.64322229
9.191992 0.69871593
9.182883 0.72915431
9.173774 0.73717485
9.164665 0.7278457
9.155556 0.70491258
9.146446 0.6694195
9.137337 0.62124479
9.128228 0.56231777
9.119119 0.49919906
9.11001 0.4428809
9.100901 0.40524334
9.091792 0.3938911
9.082683 0.40852314
9.073574 0.44120686
9.064464 0.48030146
9.055355 0.51538956
9.046246 0.54035772
9.037137 0.55359024
9.028028 0.55623941
9.018919 0.5502153
9.00981 0.53704026
9.000701 0.51792737
8.991592 0.4946892
8.982482 0.47036335
8.973373 0.4483678
8.964264 0.43026014
8.955155 0.41401206
8.946046 0.39504686
8.936937 0.37012329
8.927828 0.34122348
8.918719 0.31589645
8.90961 0.3030721
8.900501 0.30711993
8.891391 0.32464248
8.882282 0.34665928
8.873173 0.36483459
8.864064 0.37728906
8.854955 0.38971642
8.845846 0.4109211
8.836737 0.44593534
8.827628 0.49151067
8.818519 0.53695016
8.809409 0.56961604
8.8003 0.58169995
8.791191 0.57446304
8.782082 0.55778295
8.772973 0.54530567
8.763864 0.54771753
8.754755 0.56770356
8.745646 0.59931576
8.736537 0.63192656
8.727427 0.65619833
8.718318 0.66844685
8.709209 0.67110751
8.7001 0.66967147
8.690991 0.66855958
8.681882 0.66864601
8.672773 0.66761737
8.663664 0.66231545
8.654555 0.65110859
8.645445 0.63477066
8.636336 0.61574149
8.627227 0.59679149
8.618118 0.58015912
8.609009 0.56738288
8.5999 0.55933893
8.590791 0.55613813
8.581682 0.55711402
8.572573 0.5612358
8.563463 0.56779148
8.554354 0.57685531
8.545245 0.58928937
8.536136 0.60637568
8.527027 0.6292049
8.517918 0.65793563
8.508809 0.6912913
8.4997 0.72678133
8.490591 0.76162102
8.481481 0.79356732
8.472372 0.82086111
8.463263 0.84142617
8.454154 0.85246646
8.445045 0.85147483
8.435936 0.83840596
8.426827 0.81755901
8.417718 0.79767975
8.408609 0.78983906
8.399499 0.80380273
8.39039 0.84423365
8.381281 0.9082572
8.372172 0.9857428
8.363063 1.0627378
8.353954 1.1268334
8.344845 1.171879
8.335736 1.1996068
8.326627 1.2174231
8.317518 1.2337207
8.308408 1.2533366
8.299299 1.2756067
8.29019 1.2958874
8.281081 1.3092247
8.271972 1.3135487
8.262863 1.3104495
8.253754 1.3036453
8.244645 1.2968007
8.235536 1.2921471
8.226426 1.2900942
8.217317 1.2892963
8.208208 1.2870246
8.199099 1.2802319
8.18999 1.2673126
8.180881 1.2495415
8.171772 1.2308865
8.162663 1.2160251
8.153554 1.20794
8.144444 1.2067779
8.135335 1.2104246
8.126226 1.2159002
8.117117 1.2206161
8.108008 1.2233948
8.098899 1.2254549
8.08979 1.2308278
8.080681 1.245131
8.071572 1.2725376
8.062462 1.3125394
8.053353 1.3587776
8.044244 1.4008884
8.035135 1.428236
8.026026 1.4334857
8.016917 1.4146904
8.007808 1.375723
7.998699 1.3253505
7.98959 1.2751601
7.98048 1.2367034
7.971371 1.2186793
7.962262 1.2250525
7.953153 1.2544222
7.944044 1.3003714
7.934935 1.3525624
7.925826 1.3986889
7.916717 1.4273369
7.907608 1.4312098
7.898498 1.4095669
7.889389 1.368624
7.88028 1.3192922
7.871171 1.2729599
7.862062 1.2374054
7.852953 1.215139
7.843844 1.2048551
7.834735 1.204358
7.825626 1.2124395
7.816517 1.2286092
7.807407 1.2517797
7.798298 1.279756
7.789189 1.3101073
7.78008 1.34133
7.770971 1.3729563
7.761862 1.4045307
7.752753 1.4346158
7.743644 1.4609025
7.734535 1.4812972
7.725425 1.4949064
7.716316 1.5020589
7.707207 1.5035395
7.698098 1.4999077
7.688989 1.4915054
7.67988 1.4789634
7.670771 1.4636008
7.661662 1.4473547
7.652553 1.4323234
7.643443 1.4201861
7.634334 1.4117248
7.625225 1.4066639
7.616116 1.4040435
7.607007 1.4031384
7.597898 1.4045071
7.588789 1.4103931
7.57968 1.4238259
7.570571 1.4465078
7.561461 1.476586
7.552352 1.5078821
7.543243 1.5315086
7.534134 1.5392888
7.525025 1.5270977
7.515916 1.4962055
7.506807 1.452076
7.497698 1.4018047
7.488589 1.352071
7.479479 1.3085193
7.47037 1.2758573
7.461261 1.2573307
7.452152 1.2532781
7.443043 1.2600281
7.433934 1.2706878
7.424825 1.277971
7.415716 1.2774823
7.406607 1.2694416
7.397497 1.2580071
7.388388 1.2490137
7.379279 1.2477196
7.37017 1.2575707
7.361061 1.2798155
7.351952 1.3132499
7.342843 1.3538935
7.333734 1.3952361
7.324625 1.4296909
7.315516 1.4509027
7.306406 1.4555871
7.297297 1.4437323
7.288188 1.4172766
7.279079 1.3786466
7.26997 1.3306041
7.260861 1.2775393
7.251752 1.2267715
7.242643 1.1880211
7.233534 1.1704708
7.224424 1.1788008
7.215315 1.2106139
7.206206 1.2569238
7.197097 1.3054846
7.187988 1.3451592
7.178879 1.3692582
7.16977 1.3766789
7.160661 1.3709185
7.151552 1.3578902
7.142442 1.3436397
7.133333 1.3326484
7.124224 1.3268673
7.115115 1.3254464
7.106006 1.3253503
7.096897 1.3230801
7.087788 1.3170509
7.078679 1.309216
7.06957 1.304409
7.06046 1.3072062
7.051351 1.3180725
7.042242 1.3314821
7.033133 1.3376026
7.024024 1.326728
7.014915 1.2938637
7.005806 1.2410887
6.996697 1.1770421
6.987588 1.1143884
6.978478 1.0663514
6.969369 1.0430105
6.96026 1.0481515
6.951151 1.0779933
6.942042 1.1228674
6.932933 1.1713188
6.923824 1.2143014
6.914715 1.2469832
6.905606 1.2676235
6.896496 1.2753833
6.887387 1.2695604
6.878278 1.2510165
6.869169 1.2242137
6.86006 1.1975729
6.850951 1.181311
6.841842 1.1838718
6.832733 1.2087574
6.823624 1.2528978
6.814515 1.3069443
6.805405 1.357685
6.796296 1.3924672
6.787187 1.404289
6.778078 1.3948869
6.768969 1.3734929
6.75986 1.3515577
6.750751 1.336681
6.741642 1.329526
6.732533 1.3250204
6.723423 1.3160479
6.714314 1.296867
6.705205 1.2649481
6.696096 1.2216317
6.686987 1.1721677
6.677878 1.1247794
6.668769 1.0882185
6.65966 1.0684886
6.650551 1.0666205
6.641441 1.0788826
6.632332 1.0988629
6.623223 1.1195657
6.614114 1.1344479
6.605005 1.1380744
6.595896 1.1274802
6.586787 1.1038865
6.577678 1.0730689
6.568569 1.0432791
6.559459 1.0216596
6.55035 1.0114147
6.541241 1.011396
6.532132 1.0179344
6.523023 1.0272928
6.513914 1.0370036
6.504805 1.0455215
6.495696 1.0511601
6.486587 1.0519226
6.477477 1.046913
6.468368 1.0381775
6.459259 1.0308266
6.45015 1.030322
6.441041 1.038258
6.431932 1.0497257
6.422823 1.0547225
6.413714 1.0433058
6.404605 1.011367
6.395495 0.96329015
6.386386 0.90987298
6.377277 0.86307183
6.368168 0.83098463
6.359059 0.81581921
6.34995 0.81524098
6.340841 0.82535651
6.331732 0.84307819
6.322623 0.86671669
6.313514 0.89519649
6.304404 0.92703609
6.295295 0.95981927
6.286186 0.98999976
6.277077 1.0125453
6.267968 1.0205137
6.258859 1.0055295
6.24975 0.96019872
6.240641 0.88225764
6.231532 0.77841135
6.222422 0.66496732
6.213313 0.56363944
6.204204 0.49380482
6.195095 0.46502354
6.185986 0.47380148
6.176877 0.50614647
6.167768 0.54418263
6.158659 0.57319831
6.14955 0.5859538
6.14044 0.58306156
6.131331 0.57031045
6.122222 0.55499729
6.113113 0.5433487
6.104004 0.53995138
6.094895 0.54832256
6.085786 0.57075255
6.076677 0.60653193
6.067568 0.6499278
6.058458 0.69039212
6.049349 0.71594716
6.04024 0.7178558
6.031131 0.69349955
6.022022 0.64609788
6.012913 0.58261971
6.003804 0.51208512
5.994695 0.44479677
5.985586 0.39109826
5.976476 0.3584881
5.967367 0.34820363
5.958258 0.35413677
5.949149 0.36589842
5.94004 0.37455487
5.930931 0.37698544
5.921822 0.3755524
5.912713 0.37349663
5.903604 0.37002359
5.894494 0.35926532
5.885385 0.33397935
5.876276 0.29093571
5.867167 0.23379764
5.858058 0.1716043
5.848949 0.1143767
5.83984 0.069014475
5.830731 0.037691119
5.821622 0.018818034
5.812513 0.0092207511
5.803403 0.0061400461
5.794294 0.0084291007
5.785185 0.016946931
5.776076 0.034245335
5.766967 0.063447327
5.757858 0.10623793
5.748749 0.16045235
5.73964 0.21858212
5.730531 0.26878282
5.721421 0.29892102
5.712312 0.3021531
5.703203 0.28098177
5.694094 0.2471471
5.684985 0.21700346
5.675876 0.20456482
5.666767 0.21550569
5.657658 0.24475729
5.648549 0.27868519
5.639439 0.30093341
5.63033 0.29937265
5.621221 0.27089705
5.612112 0.22181247
5.603003 0.1640063
5.593894 0.10941491
5.584785 0.065841012
5.575676 0.03573277
5.566567 0.017489027
5.557457 0.0077194197
5.548348 0.0030726962
5.539239 0.0011029792
5.53013 0.00035704864
5.521021 0.00010423152
5.511912 2.7438299e-05
5.502803 6.5154667e-06
5.493694 1.3923754e-06
5.484585 2.7103491e-07
5.475475 4.782969e-08
5.466366 5.31441e-09
5.457257 0
5.448148 0
5.439039 0
5.42993 0
5.420821 0
5.411712 0
5.402603 0
5.393493 0
5.384384 0
5.375275 0
5.366166 0
5.357057 0
5.347948 0
5.338839 0
5.32973 0
5.320621 0
5.311512 0
5.302402 0
5.293293 0
5.284184 0
5.275075 0
5.265966 0
5.256857 0
5.247748 0
5.238639 0
5.22953 1.594323e-08
5.22042 9.034497e-08
5.211311 5.0486895e-07
5.202202 2.5190303e-06
5.193093 1.1335637e-05
5.183984 4.6033419e-05
5.174875 0.00016849337
5.165766 0.00055603078
5.156657 0.0016541633
5.147548 0.0044363951
5.138438 0.010726382
5.129329 0.023380152
5.12022 0.045942309
5.111111 0.081386028
5.102002 0.12997495
5.092893 0.1871311
5.083784 0.24289657
5.074675 0.28426777
5.065566 0.30005676
5.056456 0.28596219
5.047347 0.2469221
5.038238 0.19537504
5.029129 0.14663483
5.02002 0.11404408
5.010911 0.10587615
5.001802 0.12414137
4.992693 0.16442807
4.983584 0.21645429
4.974474 0.26607793
4.965365 0.29945938
4.956256 0.30846699
4.947147 0.29464494
4.938038 0.26900627
4.928929 0.24704231
4.91982 0.24121003
4.910711 0.25475442
4.901602 0.28008333
4.892492 0.30252987
4.883383 0.307517
4.874274 0.28734176
4.865165 0.24409674
4.856056 0.18760645
4.846947 0.13018351
4.837838 0.081494681
4.828729 0.046024465
4.81962 0.023518735
4.810511 0.011121763
4.801401 0.0056204934
4.792292 0.0049257353
4.783183 0.0087305606
4.774074 0.018589588
4.764965 0.037470784
4.755856 0.068557393
4.746747 0.11319275
4.737638 0.16854063
4.728529 0.22637699
4.719419 0.2745496
4.71031 0.30140685
4.701201 0.30141325
4.692092 0.27883007
4.682983 0.24706506
4.673874 0.22373683
4.664765 0.22386007
4.655656 0.25427468
4.646547 0.31143186
4.637437 0.38292423
4.628328 0.45168585
4.619219 0.50106808
4.61011 0.51913505
4.601001 0.50128491
4.591892 0.45107263
4.582783 0.37937814
4.573674 0.30199385
4.564565 0.23586357
4.555455 0.19472069
4.546346 0.18530137
4.537237 0.20531759
4.528128 0.24408419
4.519019 0.28615391
4.50991 0.31723141
4.500801 0.33008779
4.491692 0.32729624
4.482583 0.31872544
4.473473 0.31479752
4.464364 0.31950817
4.455255 0.32766895
4.446146 0.32811841
4.437037 0.31064522
4.427928 0.27203165
4.418819 0.21760829
4.40971 0.15804549
4.400601 0.10412156
4.391491 0.062825722
4.382382 0.036470436
4.373273 0.024245375
4.364164 0.024464302
4.355055 0.035974368
4.345946 0.05816
4.336837 0.08992366
4.327728 0.12855688
4.318619 0.16938131
4.30951 0.20647938
4.3004 0.23409628
4.291291 0.24794072
4.282182 0.24590827
4.273073 0.228304
4.263964 0.19781471
4.254855 0.15917987
4.245746 0.11828853
4.236637 0.08072922
4.227528 0.050359041
4.218418 0.028603356
4.209309 0.014749672
4.2002 0.0068904142
4.191091 0.0029116749
4.181982 0.0011117586
4.172873 0.00038328588
4.163764 0.00011925005
4.154655 3.3470154e-05
4.145546 8.4711695e-06
4.136436 1.9344452e-06
4.127327 3.9858075e-07
4.118218 7.440174e-08
4.109109 1.062882e-08
4.1 0
