# Supplementary material for: Structural motifs of gold cluster anions with 17 to 69 atoms
Source: Nat Commun. 2026 Apr 10;17:5099. doi: 10.1038/s41467-026-71649-9 (PMC13246909; doi:10.1038/s41467-026-71649-9)
Supplement: Supplementary file 5 — Source Data [file 41467_2026_71649_MOESM5_ESM.zip › SupplementaryFigure6/51_th_green.dat]

13.2 0
13.190891 0
13.181782 0
13.172673 1.062882e-08
13.163564 5.845851e-08
13.154454 3.3480783e-07
13.145345 1.71124e-06
13.136236 7.9184709e-06
13.127127 3.2981228e-05
13.118018 0.00012386827
13.108909 0.00041933884
13.0998 0.0012797737
13.090691 0.0035209242
13.081582 0.0087324472
13.072472 0.01952409
13.063363 0.039351537
13.054254 0.071500396
13.045145 0.11711462
13.036036 0.17292975
13.026927 0.23018884
13.017818 0.27621974
13.008709 0.29880035
12.9996 0.29138247
12.99049 0.25615431
12.981381 0.20299991
12.972272 0.14502602
12.963163 0.093401096
12.954054 0.054226794
12.944945 0.028381266
12.935836 0.013390772
12.926727 0.0056955435
12.917618 0.0021838399
12.908509 0.00075485348
12.899399 0.00023521047
12.89029 6.607406e-05
12.881181 1.6729763e-05
12.872072 3.8210608e-06
12.862963 7.8653268e-07
12.853854 1.4348907e-07
12.844745 2.657205e-08
12.835636 5.31441e-09
12.826527 0
12.817417 0
12.808308 0
12.799199 0
12.79009 0
12.780981 0
12.771872 0
12.762763 0
12.753654 0
12.744545 0
12.735435 0
12.726326 0
12.717217 0
12.708108 0
12.698999 0
12.68989 0
12.680781 0
12.671672 0
12.662563 0
12.653453 0
12.644344 0
12.635235 0
12.626126 0
12.617017 0
12.607908 0
12.598799 0
12.58969 0
12.580581 0
12.571471 0
12.562362 0
12.553253 0
12.544144 0
12.535035 0
12.525926 0
12.516817 0
12.507708 0
12.498599 0
12.489489 0
12.48038 0
12.471271 0
12.462162 0
12.453053 0
12.443944 0
12.434835 0
12.425726 0
12.416617 0
12.407508 0
12.398398 0
12.389289 0
12.38018 0
12.371071 0
12.361962 0
12.352853 0
12.343744 1.062882e-08
12.334635 5.31441e-08
12.325526 3.188646e-07
12.316416 1.6474671e-06
12.307307 7.7430954e-06
12.298198 3.2827111e-05
12.289089 0.00012571237
12.27998 0.00043508012
12.270871 0.001361419
12.261762 0.003853399
12.252653 0.0098706025
12.243544 0.022894165
12.234434 0.048109961
12.225325 0.091649302
12.216216 0.158366
12.207107 0.2483581
12.197998 0.35367396
12.188889 0.45754036
12.17978 0.53790833
12.170671 0.57483
12.161562 0.55842586
12.152452 0.49314166
12.143343 0.39582088
12.134234 0.28874139
12.125125 0.19156
12.116016 0.1161677
12.106907 0.06611784
12.097798 0.03953794
12.088689 0.03302884
12.07958 0.044310817
12.07047 0.072530595
12.061361 0.11641811
12.052252 0.17156789
12.043143 0.22879315
12.034034 0.27525718
12.024925 0.29857804
12.015816 0.29197571
12.006707 0.25739154
11.997598 0.20454943
11.988488 0.14654069
11.979379 0.094639864
11.97027 0.055099271
11.961161 0.028918346
11.952052 0.01368223
11.942943 0.005835743
11.933834 0.0022438396
11.924725 0.00077775327
11.915616 0.00024302265
11.906507 6.8454915e-05
11.897397 1.7383435e-05
11.888288 3.9804931e-06
11.879179 8.2373355e-07
11.87007 1.5411789e-07
11.860961 2.657205e-08
11.851852 5.31441e-09
11.842743 0
11.833634 0
11.824525 0
11.815415 0
11.806306 0
11.797197 0
11.788088 0
11.778979 0
11.76987 0
11.760761 0
11.751652 0
11.742543 1.062882e-08
11.733433 5.31441e-08
11.724324 3.188646e-07
11.715215 1.6634103e-06
11.706106 7.8228115e-06
11.696997 3.3294779e-05
11.687888 0.00012802414
11.678779 0.00044509247
11.66967 0.0013998103
11.660561 0.0039849678
11.651451 0.010276491
11.642342 0.024028866
11.633233 0.051002005
11.624124 0.098406473
11.615015 0.1729085
11.605906 0.27729847
11.596797 0.40708265
11.587688 0.54913888
11.578579 0.68417902
11.569469 0.79281636
11.56036 0.86262114
11.551251 0.89244574
11.542142 0.89154471
11.533033 0.87397347
11.523924 0.85157226
11.514815 0.82969374
11.505706 0.80799238
11.496597 0.78502126
11.487487 0.76247955
11.478378 0.74514924
11.469269 0.73618525
11.46016 0.73180342
11.451051 0.72068593
11.441942 0.69003941
11.432833 0.63475402
11.423724 0.56315879
11.414615 0.49498579
11.405506 0.45254267
11.396396 0.45043551
11.387287 0.48949641
11.378178 0.55731307
11.369069 0.63379581
11.35996 0.69822777
11.350851 0.73489959
11.341742 0.73638985
11.332633 0.70487824
11.323524 0.65173149
11.314414 0.59486929
11.305305 0.55364204
11.296196 0.54252964
11.287087 0.56650404
11.277978 0.62056387
11.268869 0.69350902
11.25976 0.77332705
11.250651 0.85086998
11.241542 0.92033782
11.232432 0.97777569
11.223323 1.0200352
11.214214 1.045562
11.205105 1.0561274
11.195996 1.0572878
11.186887 1.0560811
11.177778 1.056646
11.168669 1.0564305
11.15956 1.0459946
11.15045 1.0136605
11.141341 0.95316412
11.132232 0.86982221
11.123123 0.78068056
11.114014 0.7074581
11.104905 0.66602954
11.095796 0.65907062
11.086687 0.67677816
11.077578 0.70515492
11.068468 0.73605388
11.059359 0.77189523
11.05025 0.82175521
11.041141 0.8918013
11.032032 0.97729586
11.022923 1.0623317
11.013814 1.1277006
11.004705 1.1612187
10.995596 1.1632529
10.986486 1.1442596
10.977377 1.1172832
10.968268 1.0915178
10.959159 1.0710421
10.95005 1.057958
10.940941 1.0557374
10.931832 1.0692026
10.922723 1.1011888
10.913614 1.1490666
10.904505 1.2042331
10.895395 1.2549137
10.886286 1.2900676
10.877177 1.3021115
10.868068 1.2879429
10.858959 1.2490761
10.84985 1.1914148
10.840741 1.1242611
10.831632 1.0581355
10.822523 1.001988
10.813413 0.96121912
10.804304 0.93760679
10.795195 0.93094882
10.786086 0.94102174
10.776977 0.96818081
10.767868 1.0117985
10.758759 1.0673743
10.74965 1.1246449
10.740541 1.1691522
10.731431 1.1877358
10.722322 1.1752333
10.713213 1.1378541
10.704104 1.0903505
10.694995 1.0484534
10.685886 1.0215751
10.676777 1.0104756
10.667668 1.0107072
10.658559 1.0184632
10.649449 1.0341756
10.64034 1.0615249
10.631231 1.1033357
10.622122 1.1580838
10.613013 1.2197831
10.603904 1.2809375
10.594795 1.3358397
10.585686 1.3817299
10.576577 1.4175922
10.567467 1.4423676
10.558358 1.4544792
10.549249 1.4531036
10.54014 1.4400468
10.531031 1.420548
10.521922 1.4020516
10.512813 1.3914036
10.503704 1.3921139
10.494595 1.4033987
10.485485 1.4215062
10.476376 1.4422397
10.467267 1.4628805
10.458158 1.4824209
10.449049 1.5004883
10.43994 1.5163552
10.430831 1.5290977
10.421722 1.5385461
10.412613 1.545578
10.403504 1.5509231
10.394394 1.5536273
10.385285 1.5514106
10.376176 1.5435936
10.367067 1.5342549
10.357958 1.5321094
10.348849 1.5459635
10.33974 1.5784855
10.330631 1.6227657
10.321522 1.6643061
10.312412 1.6875243
10.303303 1.6833052
10.294194 1.6537755
10.285085 1.6118468
10.275976 1.575387
10.266867 1.5584713
10.257758 1.5640459
10.248649 1.5821681
10.23954 1.5951947
10.23043 1.5872173
10.221321 1.5523943
10.212212 1.4975789
10.203103 1.4382778
10.193994 1.3909208
10.184885 1.3660437
10.175776 1.3655046
10.166667 1.3837316
10.157558 1.4107785
10.148448 1.4351388
10.139339 1.4460354
10.13023 1.4360754
10.121121 1.404384
10.112012 1.3585301
10.102903 1.3128876
10.093794 1.2828404
10.084685 1.2773882
10.075576 1.2946025
10.066466 1.3229648
10.057357 1.3475513
10.048248 1.3566179
10.039139 1.3445186
10.03003 1.3107507
10.020921 1.2584109
10.011812 1.1948482
10.002703 1.1334624
9.993594 1.0927925
9.984484 1.0906788
9.975375 1.1359501
9.966266 1.2230329
9.957157 1.3331263
9.948048 1.4409586
9.938939 1.5229638
9.92983 1.5632547
9.920721 1.5563806
9.911612 1.5075818
9.902503 1.4311131
9.893393 1.3465505
9.884284 1.2732584
9.875175 1.2242764
9.866066 1.2017846
9.856957 1.1963778
9.847848 1.1914275
9.838739 1.1716846
9.82963 1.1324158
9.820521 1.0836262
9.811411 1.0456055
9.802302 1.037259
9.793193 1.0640638
9.784084 1.1135238
9.774975 1.1612555
9.765866 1.1837499
9.756757 1.1697981
9.747648 1.124221
9.738539 1.0629717
9.729429 1.0036179
9.72032 0.95677088
9.711211 0.92229094
9.702102 0.89104686
9.692993 0.85054601
9.683884 0.7916415
9.674775 0.71352074
9.665666 0.62488708
9.656557 0.54063193
9.647447 0.47534099
9.638338 0.43689598
9.629229 0.42371957
9.62012 0.42703966
9.611011 0.43614547
9.601902 0.44271464
9.592793 0.44166956
9.583684 0.42943236
9.574575 0.40261845
9.565465 0.3591288
9.556356 0.300635
9.547247 0.23378447
9.538138 0.16864039
9.529029 0.1154004
9.51992 0.081685835
9.510811 0.071715587
9.501702 0.086801167
9.492593 0.12572114
9.483483 0.18429261
9.474374 0.25488776
9.465265 0.32721251
9.456156 0.3906955
9.447047 0.43723163
9.437938 0.46251894
9.428829 0.46555275
9.41972 0.44766779
9.410611 0.41273325
9.401502 0.36828713
9.392392 0.3255306
9.383283 0.29643747
9.374174 0.28875374
9.365065 0.30204959
9.355956 0.32792639
9.346847 0.35475499
9.337738 0.37395336
9.328629 0.38349625
9.31952 0.3863645
9.31041 0.38561696
9.301301 0.38048856
9.292192 0.3669861
9.283083 0.34257928
9.273974 0.31108646
9.264865 0.28362315
9.255756 0.27444069
9.246647 0.29401703
9.237538 0.34332411
9.228428 0.41222965
9.219319 0.48268617
9.21021 0.53521084
9.201101 0.55599211
9.191992 0.54187381
9.182883 0.50123725
9.173774 0.45022558
9.164665 0.40564996
9.155556 0.37773493
9.146446 0.36648318
9.137337 0.36387654
9.128228 0.36075067
9.119119 0.35408254
9.11001 0.35000851
9.100901 0.36070006
9.091792 0.39724071
9.082683 0.46289844
9.073574 0.55028328
9.064464 0.64305786
9.055355 0.72060924
9.046246 0.76373111
9.037137 0.76012381
9.028028 0.70880053
9.018919 0.62194228
9.00981 0.5225997
9.000701 0.438003
8.991592 0.3905391
8.982482 0.38996863
8.973373 0.43010548
8.964264 0.49133794
8.955155 0.54809749
8.946046 0.57850162
8.936937 0.57240532
8.927828 0.5344543
8.918719 0.48068257
8.90961 0.43021977
8.900501 0.39631453
8.891391 0.38142696
8.882282 0.3788297
8.873173 0.37909445
8.864064 0.37669345
8.854955 0.37214439
8.845846 0.3687524
8.836737 0.36732315
8.827628 0.36373876
8.818519 0.35176693
8.809409 0.32907563
8.8003 0.30177337
8.791191 0.28378723
8.782082 0.29086672
8.772973 0.3322764
8.763864 0.40451386
8.754755 0.49052418
8.745646 0.56550036
8.736537 0.60717005
8.727427 0.60568548
8.718318 0.5677141
8.709209 0.5122058
8.7001 0.46031924
8.690991 0.42573987
8.681882 0.41119011
8.672773 0.41240123
8.663664 0.42544643
8.654555 0.45116414
8.645445 0.49315478
8.636336 0.55144898
8.627227 0.61791866
8.618118 0.67835499
8.609009 0.72047334
8.5999 0.74158198
8.590791 0.74929469
8.581682 0.75428685
8.572573 0.76102139
8.563463 0.7643356
8.554354 0.75478041
8.545245 0.7280733
8.536136 0.69076567
8.527027 0.65787313
8.517918 0.64491444
8.508809 0.66040532
8.4997 0.70304619
8.490591 0.7636319
8.481481 0.82928341
8.472372 0.88792553
8.463263 0.93196833
8.454154 0.96031906
8.445045 0.97782738
8.435936 0.99222622
8.426827 1.0101265
8.417718 1.0341298
8.408609 1.0621425
8.399499 1.0886157
8.39039 1.1068845
8.381281 1.1119308
8.372172 1.1028606
8.363063 1.0839725
8.353954 1.0633783
8.344845 1.0494119
8.335736 1.0467477
8.326627 1.054546
8.317518 1.0674904
8.308408 1.0786895
8.299299 1.0828211
8.29019 1.0785501
8.281081 1.0697277
8.271972 1.0646255
8.262863 1.0725846
8.253754 1.0989266
8.244645 1.140857
8.235536 1.1873903
8.226426 1.22422
8.217317 1.2412163
8.208208 1.238174
8.199099 1.2251299
8.18999 1.2167824
8.180881 1.2242643
8.171772 1.2492542
8.162663 1.2838946
8.153554 1.3161932
8.144444 1.3371225
8.135335 1.3449147
8.126226 1.344405
8.117117 1.3426824
8.108008 1.3441983
8.098899 1.3480375
8.08979 1.3484213
8.080681 1.338011
8.071572 1.3124097
8.062462 1.2734438
8.053353 1.2291512
8.044244 1.1904149
8.035135 1.1665068
8.026026 1.1622338
8.016917 1.1775622
8.007808 1.2086795
7.998699 1.2493698
7.98959 1.2927237
7.98048 1.3335035
7.971371 1.3703287
7.962262 1.4058593
7.953153 1.4440275
7.944044 1.4857116
7.934935 1.5259012
7.925826 1.5546772
7.916717 1.5616961
7.907608 1.5414591
7.898498 1.4962956
7.889389 1.4356699
7.88028 1.3725659
7.871171 1.3188693
7.862062 1.2815936
7.852953 1.2611269
7.843844 1.2519794
7.834735 1.2458332
7.825626 1.2358601
7.816517 1.2204635
7.807407 1.2044485
7.798298 1.1966817
7.789189 1.2053104
7.78008 1.2332836
7.770971 1.2768566
7.761862 1.3278424
7.752753 1.3779954
7.743644 1.4228078
7.734535 1.4627239
7.725425 1.5015145
7.716316 1.543097
7.707207 1.5886975
7.698098 1.63581
7.688989 1.6792022
7.67988 1.7129327
7.670771 1.731843
7.661662 1.7317679
7.652553 1.7091495
7.643443 1.6615534
7.634334 1.5899132
7.625225 1.5016425
7.616116 1.4122791
7.607007 1.3431232
7.597898 1.3139488
7.588789 1.3331069
7.57968 1.3905019
7.570571 1.4590678
7.561461 1.5059282
7.552352 1.5078343
7.543243 1.4619937
7.534134 1.3862283
7.525025 1.3093033
7.515916 1.257773
7.506807 1.2462246
7.497698 1.2743511
7.488589 1.3302048
7.479479 1.3966684
7.47037 1.4578694
7.461261 1.5032654
7.452152 1.528691
7.443043 1.5350679
7.433934 1.5261324
7.424825 1.5063745
7.415716 1.4798646
7.406607 1.4501007
7.397497 1.4204324
7.388388 1.3941789
7.379279 1.3737444
7.37017 1.3590092
7.361061 1.3463083
7.351952 1.3294004
7.342843 1.3027317
7.333734 1.265681
7.324625 1.225355
7.315516 1.195637
7.306406 1.1918543
7.297297 1.2230285
7.288188 1.2856768
7.279079 1.3629214
7.26997 1.4299985
7.260861 1.4637639
7.251752 1.4517177
7.242643 1.3965334
7.233534 1.3144517
7.224424 1.2287578
7.215315 1.1615545
7.206206 1.1274087
7.197097 1.1310471
7.187988 1.1688587
7.178879 1.2319894
7.16977 1.3086773
7.160661 1.3852535
7.151552 1.4473063
7.142442 1.4827513
7.133333 1.486474
7.124224 1.4637086
7.115115 1.4290134
7.106006 1.4002897
7.096897 1.3907694
7.087788 1.4034913
7.078679 1.4312954
7.06957 1.4619397
7.06046 1.4849113
7.051351 1.4957687
7.042242 1.4958184
7.033133 1.4882378
7.024024 1.4740462
7.014915 1.4509213
7.005806 1.4152947
6.996697 1.3657659
6.987588 1.3054721
6.978478 1.2422644
6.969369 1.1867886
6.96026 1.1491848
6.951151 1.1355942
6.942042 1.1460943
6.932933 1.175215
6.923824 1.2146037
6.914715 1.2560124
6.905606 1.2929516
6.896496 1.3207897
6.887387 1.3362598
6.878278 1.3374001
6.869169 1.3242145
6.86006 1.2994767
6.850951 1.2686013
6.841842 1.2378638
6.832733 1.2116058
6.823624 1.1904764
6.814515 1.172503
6.805405 1.1563931
6.796296 1.143953
6.787187 1.1388119
6.778078 1.1421957
6.768969 1.1500238
6.75986 1.155109
6.750751 1.1534815
6.741642 1.149267
6.732533 1.1529253
6.723423 1.1731688
6.714314 1.208602
6.705205 1.245828
6.696096 1.2658395
6.686987 1.2543224
6.677878 1.2090878
6.668769 1.1405814
6.65966 1.0663996
6.650551 1.0039289
6.641441 0.96490542
6.632332 0.953232
6.623223 0.96532047
6.614114 0.99187546
6.605005 1.0207656
6.595896 1.0409429
6.586787 1.0465896
6.577678 1.0395786
6.568569 1.0283279
6.559459 1.0228281
6.55035 1.0281241
6.541241 1.0400982
6.532132 1.0466277
6.523023 1.0341257
6.513914 0.99584382
6.504805 0.93671328
6.495696 0.87149331
6.486587 0.81747197
6.477477 0.78657951
6.468368 0.78164342
6.459259 0.79789752
6.45015 0.82701497
6.441041 0.8601018
6.431932 0.88848563
6.422823 0.90395463
6.413714 0.90040839
6.404605 0.87657512
6.395495 0.83728744
6.386386 0.79139262
6.377277 0.74727805
6.368168 0.70924539
6.359059 0.67730854
6.34995 0.6501216
6.340841 0.62829575
6.331732 0.61526942
6.322623 0.61500811
6.313514 0.62841438
6.304404 0.6514782
6.295295 0.67699334
6.286186 0.69895918
6.277077 0.71664997
6.267968 0.73541927
6.258859 0.76350052
6.24975 0.80669422
6.240641 0.86410681
6.231532 0.92736681
6.222422 0.98362237
6.213313 1.0204339
6.204204 1.0297256
6.195095 1.0089393
6.185986 0.95984868
6.176877 0.88726761
6.167768 0.79934742
6.158659 0.70865465
6.14955 0.63127558
6.14044 0.58213898
6.131331 0.56813062
6.122222 0.58340386
6.113113 0.61082704
6.104004 0.62975087
6.094895 0.6259438
6.085786 0.5978531
6.076677 0.55562005
6.067568 0.5139826
6.058458 0.48400633
6.049349 0.46875147
6.04024 0.46452914
6.031131 0.46526207
6.022022 0.46605571
6.012913 0.46414818
6.003804 0.45835483
5.994695 0.44885735
5.985586 0.43747131
5.976476 0.42702497
5.967367 0.41934764
5.958258 0.41352872
5.949149 0.40660222
5.94004 0.39653532
5.930931 0.38467367
5.921822 0.37480896
5.912713 0.36915696
5.903604 0.36475278
5.894494 0.35381323
5.885385 0.32833286
5.876276 0.28563076
5.867167 0.23091407
5.858058 0.17544773
5.848949 0.13205708
5.83984 0.11079117
5.830731 0.116328
5.821622 0.14696369
5.812513 0.19458596
5.803403 0.2458472
5.794294 0.28527857
5.785185 0.30016074
5.776076 0.28521377
5.766967 0.2444449
5.757858 0.18889521
5.748749 0.13159525
5.73964 0.082646314
5.730531 0.046791446
5.721421 0.023882018
5.712312 0.010989435
5.703203 0.0045636752
5.694094 0.0017297873
5.684985 0.00067246418
5.675876 0.00051271302
5.666767 0.0010994133
5.657658 0.0029599563
5.648549 0.0074536673
5.639439 0.016977218
5.63033 0.034870528
5.621221 0.064569917
5.612112 0.10778821
5.603003 0.16221116
5.593894 0.22006885
5.584785 0.26915645
5.575676 0.29676959
5.566567 0.29498665
5.557457 0.26433442
5.548348 0.21353714
5.539239 0.15551115
5.53013 0.10209818
5.521021 0.060428636
5.511912 0.032243041
5.502803 0.015509489
5.493694 0.0067255453
5.484585 0.002629214
5.475475 0.00092659927
5.466366 0.00029439174
5.457257 8.4318429e-05
5.448148 2.1773138e-05
5.439039 5.0699471e-06
5.42993 1.062882e-06
5.420821 2.0194758e-07
5.411712 3.188646e-08
5.402603 5.31441e-09
5.393493 0
5.384384 0
5.375275 0
5.366166 0
5.357057 0
5.347948 0
5.338839 0
5.32973 0
5.320621 0
5.311512 0
5.302402 0
5.293293 0
5.284184 0
5.275075 0
5.265966 0
5.256857 0
5.247748 0
5.238639 0
5.22953 0
5.22042 0
5.211311 0
5.202202 1.062882e-08
5.193093 6.377292e-08
5.183984 3.720087e-07
5.174875 1.89193e-06
5.165766 8.6784315e-06
5.156657 3.5925412e-05
5.147548 0.00013405599
5.138438 0.00045098615
5.129329 0.0013678866
5.12022 0.0037409673
5.111111 0.0092264641
5.102002 0.020527068
5.092893 0.041216948
5.083784 0.074758592
5.074675 0.12267111
5.065566 0.18257953
5.056456 0.2475686
5.047347 0.30800763
5.038238 0.35543004
5.029129 0.38611856
5.02002 0.40166364
5.010911 0.40586536
5.001802 0.40045069
4.992693 0.38327727
4.983584 0.35061233
4.974474 0.3015276
4.965365 0.24074316
4.956256 0.17781867
4.947147 0.12367988
4.938038 0.087172384
4.928929 0.073481088
4.91982 0.084157572
4.910711 0.11728586
4.901602 0.1669299
4.892492 0.22261633
4.883383 0.27052785
4.874274 0.29722853
4.865165 0.29462915
4.856056 0.26335998
4.846947 0.21231598
4.837838 0.15459079
4.828729 0.10233276
4.81962 0.06340773
4.810511 0.041110506
4.801401 0.036048738
4.792292 0.048222999
4.783183 0.077646177
4.774074 0.12309441
4.764965 0.18003892
4.755856 0.23974375
4.746747 0.29120424
4.737638 0.32580756
4.728529 0.34225312
4.719419 0.34824886
4.71031 0.35706836
4.701201 0.38040374
4.692092 0.42157302
4.682983 0.47299265
4.673874 0.5191228
4.664765 0.54297918
4.655656 0.53283138
4.646547 0.48628404
4.637437 0.41057079
4.628328 0.31949754
4.619219 0.22859954
4.61011 0.150594
4.601001 0.092905081
4.591892 0.057889687
4.582783 0.044941473
4.573674 0.0527452
4.564565 0.080108077
4.555455 0.12489336
4.546346 0.18204319
4.537237 0.24266327
4.528128 0.29581496
4.519019 0.33280805
4.50991 0.3514859
4.500801 0.35722422
4.491692 0.35930905
4.482583 0.36485462
4.473473 0.37454866
4.464364 0.38321581
4.455255 0.38441314
4.446146 0.37526183
4.437037 0.35798921
4.427928 0.33765641
4.418819 0.31840972
4.40971 0.30106253
4.400601 0.28317352
4.391491 0.2609469
4.382382 0.23156305
4.373273 0.19480315
4.364164 0.15337148
4.355055 0.11187853
4.345946 0.075037556
4.336837 0.0460112
4.327728 0.025685638
4.318619 0.013015394
4.30951 0.0059736838
4.3004 0.0024797037
4.291291 0.00093000049
4.282182 0.00031490536
4.273073 9.6222707e-05
4.263964 2.652422e-05
4.254855 6.5951828e-06
4.245746 1.477406e-06
4.236637 2.9760696e-07
4.227528 5.31441e-08
4.218418 1.062882e-08
4.209309 0
4.2002 0
4.191091 0
4.181982 0
4.172873 0
4.163764 0
4.154655 0
4.145546 0
4.136436 0
4.127327 0
4.118218 0
4.109109 0
4.1 0
