# Supplementary material for: Structural motifs of gold cluster anions with 17 to 69 atoms
Source: Nat Commun. 2026 Apr 10;17:5099. doi: 10.1038/s41467-026-71649-9 (PMC13246909; doi:10.1038/s41467-026-71649-9)
Supplement: Supplementary file 5 — Source Data [file 41467_2026_71649_MOESM5_ESM.zip › SupplementaryFigure6/51_th_red.dat]

13.3 6.908733e-08
13.290891 7.1744535e-07
13.281782 5.9415104e-06
13.272673 4.1043188e-05
13.263564 0.00023572066
13.254454 0.001125895
13.245345 0.0044722514
13.236236 0.014773566
13.227127 0.040585852
13.218018 0.092724481
13.208909 0.17617509
13.1998 0.27837162
13.190691 0.36579334
13.181582 0.39973946
13.172472 0.36328596
13.163363 0.27456842
13.154254 0.17257701
13.145145 0.090208124
13.136036 0.039213783
13.126927 0.014176279
13.117818 0.004262024
13.108709 0.0010656136
13.0996 0.0002215737
13.09049 3.8311582e-05
13.081381 5.5110432e-06
13.072272 6.5898684e-07
13.063163 6.377292e-08
13.054054 5.31441e-09
13.044945 0
13.035836 0
13.026727 0
13.017618 0
13.008509 0
12.999399 0
12.99029 0
12.981181 0
12.972072 0
12.962963 0
12.953854 0
12.944745 0
12.935636 0
12.926527 0
12.917417 0
12.908308 0
12.899199 0
12.89009 0
12.880981 0
12.871872 0
12.862763 0
12.853654 0
12.844545 0
12.835435 0
12.826326 0
12.817217 0
12.808108 0
12.798999 0
12.78989 0
12.780781 0
12.771672 0
12.762563 0
12.753453 0
12.744344 0
12.735235 0
12.726126 0
12.717017 0
12.707908 0
12.698799 0
12.68969 0
12.680581 0
12.671471 0
12.662362 0
12.653253 0
12.644144 0
12.635035 0
12.625926 0
12.616817 0
12.607708 0
12.598599 0
12.589489 0
12.58038 0
12.571271 0
12.562162 0
12.553053 0
12.543944 0
12.534835 0
12.525726 0
12.516617 0
12.507508 0
12.498398 0
12.489289 1.062882e-08
12.48018 1.1691702e-07
12.471071 1.1160261e-06
12.461962 8.91758e-06
12.452853 5.9340702e-05
12.443744 0.00032835614
12.434635 0.0015109877
12.425526 0.0057823225
12.416416 0.018402085
12.407307 0.048702922
12.398198 0.10719299
12.389089 0.19620101
12.37998 0.29864791
12.370871 0.37804297
12.361762 0.39796627
12.352653 0.34839731
12.343544 0.25364526
12.334434 0.15356849
12.325325 0.07732162
12.316216 0.032376039
12.307107 0.011274223
12.297998 0.0032686385
12.288889 0.00081467248
12.27978 0.00032703816
12.270671 0.00086611597
12.261562 0.0034629386
12.252452 0.01184962
12.243343 0.033753891
12.234234 0.079963515
12.225125 0.15754138
12.216016 0.25812594
12.206907 0.35172477
12.197798 0.39857404
12.188689 0.37562448
12.17958 0.29442458
12.17047 0.19208593
12.161361 0.10500683
12.152252 0.050908647
12.143143 0.031065405
12.134034 0.043096703
12.124925 0.08866796
12.115816 0.16859729
12.106707 0.27001999
12.097598 0.3601647
12.088488 0.39958843
12.079379 0.36869671
12.07027 0.28291976
12.061161 0.18054864
12.052052 0.095821273
12.042943 0.042292803
12.033834 0.015524146
12.024725 0.0047389923
12.015616 0.0012030974
12.006507 0.00025401285
11.997397 4.4598529e-05
11.988288 6.5101523e-06
11.979179 7.9184709e-07
11.97007 7.971615e-08
11.960961 5.31441e-09
11.951852 0
11.942743 0
11.933634 0
11.924525 0
11.915415 0
11.906306 0
11.897197 5.31441e-09
11.888088 4.782969e-08
11.878979 5.1018336e-07
11.86987 4.3631306e-06
11.860761 3.0998954e-05
11.851652 0.00018313457
11.842543 0.00089993156
11.833433 0.0036793255
11.824324 0.012521388
11.815215 0.035502581
11.806106 0.084020524
11.796997 0.16656709
11.787888 0.27852399
11.778779 0.39780699
11.76967 0.495611
11.760561 0.55480691
11.751451 0.57562992
11.742342 0.56388583
11.733233 0.52265526
11.724124 0.46188438
11.715015 0.40798869
11.705906 0.39000818
11.696797 0.4124497
11.687688 0.44883482
11.678579 0.46810501
11.669469 0.46514919
11.66036 0.45971922
11.651251 0.4664951
11.642142 0.4754504
11.633033 0.46759584
11.623924 0.44380728
11.614815 0.42673847
11.605706 0.43150882
11.596597 0.44231321
11.587487 0.42549084
11.578378 0.36527281
11.569269 0.283312
11.56016 0.22432256
11.551051 0.22501193
11.541942 0.29209571
11.532833 0.40096291
11.523724 0.51257598
11.514615 0.59669101
11.505506 0.64459807
11.496396 0.66485003
11.487287 0.67293638
11.478178 0.68490758
11.469069 0.71067461
11.45996 0.74463679
11.450851 0.76500769
11.441742 0.74946955
11.432633 0.69555235
11.423524 0.62556745
11.414414 0.5682369
11.405305 0.53277039
11.396196 0.50388875
11.387087 0.4668262
11.377978 0.43477299
11.368869 0.44425689
11.35976 0.51969489
11.350651 0.64355137
11.341542 0.76307288
11.332432 0.82793553
11.323323 0.82404381
11.314214 0.77447942
11.305105 0.71330996
11.295996 0.66444835
11.286887 0.64378461
11.277778 0.66737218
11.268669 0.7436526
11.25956 0.86001792
11.25045 0.98930158
11.241341 1.1122616
11.232232 1.2242345
11.223123 1.3153159
11.214014 1.3551956
11.204905 1.3119883
11.195796 1.186923
11.186687 1.0213718
11.177578 0.86748475
11.168468 0.75839968
11.159359 0.70616335
11.15025 0.71415584
11.141141 0.77969993
11.132032 0.88804654
11.122923 1.0128699
11.113814 1.125495
11.104705 1.2044826
11.095596 1.2407087
11.086486 1.2371676
11.077377 1.2042314
11.068268 1.1538734
11.059159 1.0956798
11.05005 1.0333943
11.040941 0.96192568
11.031832 0.87014122
11.022723 0.75307062
11.013614 0.62561347
11.004505 0.52140832
10.995395 0.47073742
10.986286 0.47591611
10.977177 0.51198205
10.968068 0.5547969
10.958959 0.60476224
10.94985 0.67839201
10.940741 0.77993902
10.931632 0.88785772
10.922523 0.96875013
10.913413 1.0003059
10.904304 0.98277167
10.895195 0.93529726
10.886086 0.88363915
10.876977 0.84759825
10.867868 0.83587545
10.858759 0.84949117
10.84965 0.88666573
10.840541 0.94302032
10.831431 1.0088029
10.822322 1.0693044
10.813213 1.112191
10.804104 1.1373808
10.794995 1.1587762
10.785886 1.1934408
10.776777 1.2474919
10.767668 1.3109254
10.758559 1.3631569
10.749449 1.3827632
10.74034 1.3570811
10.731231 1.2908766
10.722122 1.2091964
10.713013 1.1466121
10.703904 1.1261774
10.694795 1.1452011
10.685686 1.1797486
10.676577 1.2018634
10.667467 1.1965259
10.658358 1.1707661
10.649249 1.1503252
10.64014 1.1619824
10.631031 1.2129705
10.621922 1.2886628
10.612813 1.3720869
10.603704 1.4608953
10.594595 1.5612698
10.585485 1.6688555
10.576376 1.7593842
10.567267 1.7973245
10.558158 1.7571342
10.549049 1.6454474
10.53994 1.5063712
10.530831 1.3978082
10.521722 1.3527141
10.512613 1.3592155
10.503504 1.3776146
10.494394 1.375798
10.485285 1.3510262
10.476176 1.3258037
10.467067 1.3280641
10.457958 1.3708072
10.448849 1.4417144
10.43974 1.5077147
10.430631 1.5318146
10.421522 1.4929693
10.412412 1.3997717
10.403303 1.2913472
10.394194 1.2205419
10.385085 1.2233875
10.375976 1.2949143
10.366867 1.3928665
10.357758 1.4673819
10.348649 1.4916976
10.33954 1.4713461
10.33043 1.4297213
10.321321 1.3865121
10.312212 1.3486833
10.303103 1.3172879
10.293994 1.2957303
10.284885 1.2896909
10.275776 1.3033564
10.266667 1.3349243
10.257558 1.3688807
10.248448 1.374481
10.239339 1.3262641
10.23023 1.2358402
10.221121 1.1557462
10.212012 1.1373412
10.202903 1.1808084
10.193794 1.2330561
10.184685 1.2387129
10.175576 1.1907537
10.166466 1.1308674
10.157357 1.1058862
10.148248 1.1280337
10.139139 1.1739328
10.13003 1.2139174
10.120921 1.2375747
10.111812 1.2536524
10.102703 1.2724708
10.093594 1.2941373
10.084484 1.3126658
10.075375 1.3242975
10.066266 1.3283381
10.057157 1.3261648
10.048048 1.3254855
10.038939 1.3409657
10.02983 1.3819941
10.020721 1.4382189
10.011612 1.4818959
10.002503 1.4888531
9.993393 1.4577879
9.984284 1.4072743
9.975175 1.3545554
9.966066 1.3012337
9.956957 1.2399654
9.947848 1.1693824
9.938739 1.1000834
9.92963 1.0520431
9.920521 1.0506202
9.911411 1.1181768
9.902302 1.2564591
9.893193 1.4310102
9.884084 1.5791345
9.874975 1.6454354
9.865866 1.6182521
9.856757 1.5335578
9.847648 1.4428992
9.838539 1.3768378
9.829429 1.3359357
9.82032 1.3093321
9.811211 1.2935497
9.802102 1.2893685
9.792993 1.2844128
9.783884 1.2496724
9.774775 1.1634704
9.765666 1.039666
9.756557 0.92400347
9.747447 0.85667071
9.738338 0.84013896
9.729229 0.84454839
9.72012 0.83876174
9.711011 0.81216869
9.701902 0.77224213
9.692793 0.73192725
9.683684 0.7037653
9.674575 0.69862343
9.665465 0.71849585
9.656356 0.74748988
9.647247 0.75616737
9.638138 0.7217433
9.629029 0.64791177
9.61992 0.56530273
9.610811 0.50785207
9.601702 0.4827373
9.592593 0.46318592
9.583483 0.41414107
9.574374 0.32517562
9.565265 0.21738748
9.556156 0.1220483
9.547047 0.057251384
9.537938 0.022597312
9.528829 0.0084945636
9.51972 0.0068223154
9.510611 0.016326808
9.501502 0.043309178
9.492392 0.098089096
9.483283 0.18611377
9.474174 0.29728738
9.465065 0.40494887
9.455956 0.48180633
9.446847 0.51979344
9.437738 0.52997136
9.428629 0.52110016
9.41952 0.48559314
9.41041 0.41297308
9.401301 0.31310409
9.392192 0.21947671
9.383083 0.1698922
9.373974 0.18455151
9.364865 0.25539239
9.355756 0.34874434
9.346647 0.42257468
9.337538 0.45351847
9.328428 0.4523591
9.319319 0.44815885
9.31021 0.45371672
9.301101 0.45031766
9.291992 0.40934128
9.282883 0.32520235
9.273774 0.22395761
9.264665 0.14410788
9.255556 0.11420289
9.246446 0.14377363
9.237337 0.22217522
9.228228 0.31821214
9.219119 0.38747024
9.21001 0.39422019
9.200901 0.33494006
9.191792 0.24102048
9.182683 0.15798268
9.173574 0.12207962
9.164464 0.15106869
9.155355 0.24494596
9.146246 0.38635507
9.137137 0.54245704
9.128028 0.67578124
9.118919 0.760546
9.10981 0.79100431
9.100701 0.77496978
9.091592 0.72042121
9.082482 0.6298089
9.073373 0.50863959
9.064264 0.37817693
9.055155 0.27500936
9.046046 0.23343248
9.036937 0.26417762
9.027828 0.3461526
9.018719 0.43887786
9.00961 0.50918401
9.000501 0.5511344
8.991391 0.58034248
8.982282 0.61055455
8.973173 0.63969915
8.964064 0.65622183
8.954955 0.65148082
8.945846 0.62621542
8.936737 0.59196897
8.927628 0.56597413
8.918519 0.55794187
8.909409 0.56185945
8.9003 0.56505703
8.891191 0.56136084
8.882082 0.54836364
8.872973 0.5172535
8.863864 0.45897811
8.854755 0.38378394
8.845646 0.32524085
8.836537 0.31635789
8.827427 0.36040848
8.818318 0.42731441
8.809209 0.48082604
8.8001 0.50981133
8.790991 0.53169196
8.781882 0.56668525
8.772773 0.61395479
8.763664 0.6536803
8.754555 0.66581889
8.745445 0.64499404
8.736336 0.60586608
8.727227 0.57934225
8.718118 0.59515563
8.709009 0.65732641
8.6999 0.73598297
8.690791 0.78845011
8.681682 0.7914474
8.672573 0.75412147
8.663463 0.70251913
8.654354 0.65553621
8.645245 0.61768378
8.636136 0.5889536
8.627027 0.57050392
8.617918 0.55875613
8.608809 0.54492811
8.5997 0.52736438
8.590591 0.51705002
8.581481 0.52405401
8.572372 0.54538446
8.563263 0.57493282
8.554154 0.6194797
8.545045 0.69167309
8.535936 0.78562193
8.526827 0.86981478
8.517718 0.91044445
8.508609 0.89858629
8.499499 0.85316908
8.49039 0.80421611
8.481281 0.77764494
8.472172 0.78805166
8.463063 0.83353209
8.453954 0.89521441
8.444845 0.9485144
8.435736 0.97883807
8.426627 0.9860472
8.417518 0.9757237
8.408408 0.95110685
8.399299 0.91587675
8.39019 0.88206133
8.381081 0.87095933
8.371972 0.90422553
8.362863 0.99206627
8.353754 1.1244678
8.344645 1.2690988
8.335536 1.3823205
8.326426 1.4325103
8.317317 1.4169082
8.308208 1.3548764
8.299099 1.268528
8.28999 1.1750059
8.280881 1.0920171
8.271772 1.0375977
8.262663 1.0186724
8.253554 1.0242867
8.244444 1.0342107
8.235335 1.0345306
8.226226 1.0264583
8.217117 1.022948
8.208008 1.0370757
8.198899 1.0718996
8.18979 1.1201969
8.180681 1.172626
8.171572 1.2247818
8.162462 1.2766399
8.153353 1.3258371
8.144244 1.3608519
8.135135 1.362354
8.126026 1.3174214
8.116917 1.2364866
8.107808 1.1530252
8.098699 1.1023309
8.08959 1.1002053
8.08048 1.1399799
8.071371 1.203548
8.062262 1.2722542
8.053153 1.3316752
8.044044 1.3719565
8.034935 1.386395
8.025826 1.3713504
8.016717 1.3295712
8.007608 1.2738407
7.998498 1.2248868
7.989389 1.202439
7.98028 1.215095
7.971171 1.2557946
7.962062 1.3060792
7.952953 1.347002
7.943844 1.3692893
7.934735 1.3752529
7.925626 1.3727069
7.916517 1.3682624
7.907407 1.3654163
7.898298 1.3666447
7.889189 1.375551
7.88008 1.3947413
7.870971 1.4187977
7.861862 1.4307421
7.852753 1.412694
7.843644 1.3656144
7.834535 1.3157132
7.825425 1.2946808
7.816316 1.3112092
7.807207 1.3435699
7.798098 1.3605026
7.788989 1.3480498
7.77988 1.3170993
7.770771 1.2896225
7.761662 1.2811024
7.752553 1.2932523
7.743443 1.3171992
7.734334 1.3410433
7.725225 1.3567298
7.716116 1.3635272
7.707007 1.3683637
7.697898 1.3827172
7.688789 1.4128346
7.67968 1.4478422
7.670571 1.4633985
7.661461 1.4469415
7.652352 1.417291
7.643243 1.4077827
7.634134 1.4268185
7.625025 1.4440787
7.615916 1.4218975
7.606807 1.356014
7.597698 1.2816437
7.588589 1.2437171
7.579479 1.2633727
7.57037 1.3252505
7.561261 1.3886577
7.552152 1.4143511
7.543043 1.3911798
7.533934 1.3427459
7.524825 1.3076224
7.515716 1.3105774
7.506607 1.3488433
7.497497 1.3998445
7.488388 1.4383023
7.479279 1.4497044
7.47017 1.4359581
7.461061 1.4125799
7.451952 1.3972469
7.442843 1.3964403
7.433734 1.4026148
7.424625 1.4047916
7.415516 1.3995087
7.406406 1.3897701
7.397297 1.3771578
7.388188 1.3606975
7.379079 1.3433316
7.36997 1.3337796
7.360861 1.3383468
7.351752 1.3523663
7.342643 1.3614657
7.333534 1.3505496
7.324424 1.3129463
7.315315 1.2561125
7.306206 1.2007431
7.297097 1.169859
7.287988 1.1737237
7.278879 1.2040209
7.26977 1.2420141
7.260661 1.2720876
7.251552 1.2909399
7.242442 1.3084826
7.233333 1.3393679
7.224224 1.388341
7.215115 1.4405465
7.206006 1.4677505
7.196897 1.44738
7.187788 1.3785306
7.178679 1.2836051
7.16957 1.1983057
7.16046 1.1574271
7.151351 1.1794682
7.142242 1.254734
7.133133 1.3475318
7.124024 1.4160456
7.114915 1.4363656
7.105806 1.4123931
7.096697 1.3662633
7.087588 1.3191418
7.078478 1.2782722
7.069369 1.2398663
7.06026 1.2020575
7.051151 1.1725054
7.042042 1.1630077
7.032933 1.1786519
7.023824 1.2135592
7.014715 1.2562638
7.005606 1.2974938
6.996496 1.3330922
6.987387 1.3622142
6.978278 1.3840462
6.969169 1.3945683
6.96006 1.386512
6.950951 1.3561189
6.941842 1.3110418
6.932733 1.2669147
6.923624 1.2321246
6.914515 1.1986043
6.905405 1.1529584
6.896296 1.0967415
6.887187 1.0508441
6.878078 1.0372943
6.868969 1.0581534
6.85986 1.0934286
6.850751 1.1204411
6.841642 1.1362902
6.832533 1.1587269
6.823423 1.2012677
6.814314 1.2515563
6.805205 1.2818297
6.796096 1.2788113
6.786987 1.2559814
6.777878 1.2377254
6.768769 1.2379673
6.75966 1.2532883
6.750551 1.2706323
6.741441 1.2802579
6.732332 1.2830816
6.723223 1.2840469
6.714114 1.2765902
6.705005 1.2385021
6.695896 1.1524842
6.686787 1.0346118
6.677678 0.93636553
6.668569 0.91006053
6.659459 0.96882251
6.65035 1.0788378
6.641241 1.1870855
6.632132 1.2561278
6.623023 1.2781572
6.613914 1.2640402
6.604805 1.2267531
6.595696 1.1790391
6.586587 1.1388032
6.577477 1.1209361
6.568368 1.1195143
6.559259 1.1089969
6.55015 1.0701425
6.541041 1.0100997
6.531932 0.9543543
6.522823 0.92390122
6.513714 0.92156219
6.504605 0.9349787
6.495495 0.94976512
6.486386 0.96134593
6.477277 0.97438856
6.468168 0.98988847
6.459059 0.99579509
6.44995 0.97519443
6.440841 0.92379229
6.431732 0.85649464
6.422623 0.79927601
6.413514 0.77930482
6.404404 0.81692107
6.395295 0.91176033
6.386186 1.0304674
6.377077 1.1178812
6.367968 1.1320285
6.358859 1.0717677
6.34975 0.97129691
6.340641 0.87078289
6.331532 0.79240349
6.322422 0.73756327
6.313313 0.69735186
6.304204 0.66363441
6.295095 0.63812006
6.285986 0.63608236
6.276877 0.67471849
6.267768 0.75009982
6.258659 0.82885572
6.24955 0.87048941
6.24044 0.85910414
6.231331 0.81079394
6.222222 0.7533111
6.213113 0.70500912
6.204004 0.67133373
6.194895 0.65049278
6.185786 0.63685542
6.176677 0.6239527
6.167568 0.60744606
6.158458 0.58202565
6.149349 0.53784628
6.14024 0.46996608
6.131131 0.39418431
6.122022 0.3447845
6.112913 0.34817565
6.103804 0.39843625
6.094695 0.4627731
6.085586 0.51311788
6.076476 0.5502993
6.067367 0.5945099
6.058258 0.65430469
6.049149 0.70997831
6.04004 0.72815452
6.030931 0.6913335
6.021822 0.61652498
6.012713 0.54895848
6.003604 0.53337388
5.994494 0.58190359
5.985385 0.66419485
5.976276 0.72906018
5.967167 0.7401712
5.958058 0.69829765
5.948949 0.6348975
5.93984 0.58349551
5.930731 0.55398906
5.921622 0.53423383
5.912513 0.51383953
5.903403 0.49736411
5.894294 0.48946311
5.885185 0.47589142
5.876076 0.43130038
5.866967 0.34676433
5.857858 0.24333365
5.848749 0.15811944
5.83964 0.1216415
5.830531 0.14574641
5.821421 0.22088028
5.812312 0.31597106
5.803203 0.38615068
5.794094 0.39454295
5.784985 0.33561317
5.775876 0.23749024
5.766767 0.13978142
5.757658 0.068428609
5.748549 0.027861735
5.739439 0.0094354001
5.73033 0.0026576248
5.721221 0.00062259907
5.712112 0.00012131204
5.703003 1.9658003e-05
5.693894 2.6518906e-06
5.684785 2.9760696e-07
5.675676 3.188646e-08
5.666567 7.440174e-08
5.657457 6.9618771e-07
5.648348 5.7714493e-06
5.639239 3.9905905e-05
5.63013 0.00022944965
5.621021 0.0010975213
5.611912 0.0043674353
5.602803 0.014458607
5.593694 0.03982105
5.584585 0.091240166
5.575475 0.17391903
5.566366 0.27580127
5.557257 0.36385964
5.548148 0.39935595
5.539039 0.36464911
5.52993 0.27699939
5.520821 0.17505356
5.511712 0.092034612
5.502603 0.040254934
5.493493 0.014647859
5.484384 0.0044342055
5.475275 0.001116717
5.466166 0.0002339669
5.457057 4.0782782e-05
5.447948 5.9149383e-06
5.438839 7.1213094e-07
5.42973 6.908733e-08
5.420621 5.31441e-09
5.411512 0
5.402402 0
5.393293 0
5.384184 0
5.375075 0
5.365966 0
5.356857 0
5.347748 0
5.338639 0
5.32953 0
5.32042 0
5.311311 0
5.302202 0
5.293093 0
5.283984 0
5.274875 0
5.265766 0
5.256657 1.594323e-08
5.247548 1.594323e-07
5.238438 1.5199213e-06
5.229329 1.1824562e-05
5.22022 7.6644421e-05
5.211111 0.0004130572
5.202002 0.00185128
5.192893 0.0069001768
5.183784 0.021388162
5.174675 0.055133108
5.165566 0.11818898
5.156456 0.21070123
5.147347 0.31237964
5.138238 0.38514472
5.129129 0.39490326
5.12002 0.33673098
5.110911 0.23878167
5.101802 0.14081356
5.092693 0.069057925
5.083584 0.028164906
5.074474 0.0095528911
5.065365 0.0026958461
5.056256 0.0006428204
5.047147 0.00019375276
5.038038 0.00040305017
5.028929 0.0017345331
5.01982 0.0065118422
5.010711 0.020360334
5.001602 0.05294304
4.992492 0.11448781
4.983383 0.20589377
4.974274 0.3079609
4.965165 0.38324215
4.956056 0.39744902
4.946947 0.34598905
4.937838 0.26079623
4.928729 0.19080709
4.91962 0.17389255
4.910511 0.21889346
4.901401 0.30201981
4.892292 0.37707657
4.883183 0.39958366
4.874074 0.35376531
4.864965 0.2607314
4.855856 0.15984326
4.846747 0.081497524
4.837638 0.034561707
4.828529 0.012228612
4.819419 0.0038237339
4.81031 0.0020606731
4.801201 0.0048688233
4.792092 0.015423911
4.782983 0.042005649
4.773874 0.095301789
4.764765 0.17982817
4.755656 0.28218951
4.746547 0.36825535
4.737437 0.39965563
4.728328 0.36072819
4.719219 0.27092768
4.71011 0.16998851
4.701001 0.091789288
4.691892 0.051513868
4.682783 0.051592021
4.673674 0.092022947
4.664565 0.17035108
4.655455 0.27133346
4.646346 0.36109134
4.637237 0.40018984
4.628128 0.37029688
4.619019 0.29010766
4.60991 0.20448644
4.600801 0.15776054
4.591692 0.17256609
4.582583 0.24187092
4.573473 0.33127074
4.564364 0.39316437
4.555255 0.39319574
4.546146 0.33361685
4.537037 0.25284172
4.527928 0.20041339
4.518819 0.20733249
4.50971 0.2695505
4.500601 0.34999517
4.491491 0.3986379
4.482382 0.38271608
4.473273 0.30685226
4.464164 0.20614117
4.455055 0.12031831
4.445946 0.074114246
4.436837 0.07627001
4.427728 0.12650802
4.418619 0.21519033
4.40951 0.31664964
4.4004 0.39217
4.391291 0.41127584
4.382182 0.375369
4.373073 0.31760004
4.363964 0.27580895
4.354855 0.26511888
4.345746 0.27523913
4.336637 0.28805319
4.327528 0.29193485
4.318418 0.28130272
4.309309 0.25185285
4.3002 0.20302419
4.291091 0.14303624
4.281982 0.086203429
4.272873 0.043862839
4.263764 0.018706899
4.254655 0.0066614482
4.245546 0.0019766789
4.236436 0.00048827736
4.227327 0.00010035732
4.218218 1.7154915e-05
4.209109 2.4393142e-06
4.2 2.8697814e-07
