# Supplementary material for: Structural motifs of gold cluster anions with 17 to 69 atoms
Source: Nat Commun. 2026 Apr 10;17:5099. doi: 10.1038/s41467-026-71649-9 (PMC13246909; doi:10.1038/s41467-026-71649-9)
Supplement: Supplementary file 5 — Source Data [file 41467_2026_71649_MOESM5_ESM.zip › SupplementaryFigure6/52_th_blue.dat]

13.27 4.2678241e-07
13.266732 9.1632694e-07
13.263464 1.9142446e-06
13.260197 3.91008e-06
13.256929 7.8076076e-06
13.253661 1.5222952e-05
13.250393 2.8992961e-05
13.247126 5.3953456e-05
13.243858 9.808464e-05
13.24059 0.00017423078
13.237322 0.00030240358
13.234055 0.0005128889
13.230787 0.00085009094
13.227519 0.001377048
13.224251 0.0021802838
13.220984 0.0033744242
13.217716 0.0051056953
13.214448 0.0075531574
13.21118 0.010926336
13.207913 0.015457896
13.204645 0.021390322
13.201377 0.028956104
13.198109 0.038351863
13.194842 0.04970806
13.191574 0.063057016
13.188306 0.078303247
13.185038 0.095200551
13.181771 0.11334049
13.178503 0.13215605
13.175235 0.15094273
13.171967 0.16889715
13.1687 0.18517096
13.165432 0.19893514
13.162164 0.20944833
13.158896 0.21612137
13.155629 0.21857061
13.152361 0.2166534
13.149093 0.21048147
13.145825 0.20041049
13.142558 0.18700699
13.13929 0.17099703
13.136022 0.15320255
13.132754 0.13447315
13.129486 0.11562085
13.126219 0.097364696
13.122951 0.080290023
13.119683 0.06482521
13.116415 0.051235978
13.113148 0.039635232
13.10988 0.030004784
13.106612 0.022224481
13.103344 0.01610411
13.100077 0.011414076
13.096809 0.0079119183
13.093541 0.0053629289
13.090273 0.0035542439
13.087006 0.0023028583
13.083738 0.0014585289
13.08047 0.00090291781
13.077202 0.00054629404
13.073935 0.00032301152
13.070667 0.00018662944
13.067399 0.00010536505
13.064131 5.8120861e-05
13.060864 3.1324574e-05
13.057596 1.6490747e-05
13.054328 8.4823004e-06
13.05106 4.2615479e-06
13.047793 2.0931167e-06
13.044525 1.0041939e-06
13.041257 4.7071589e-07
13.037989 2.1339121e-07
13.034722 9.7281285e-08
13.031454 4.0795377e-08
13.028186 1.8828636e-08
13.024918 6.2762119e-09
13.021651 3.138106e-09
13.018383 0
13.015115 0
13.011847 0
13.00858 0
13.005312 0
13.002044 0
12.998776 0
12.995509 0
12.992241 0
12.988973 0
12.985705 0
12.982437 0
12.97917 0
12.975902 0
12.972634 0
12.969366 0
12.966099 0
12.962831 0
12.959563 0
12.956295 0
12.953028 0
12.94976 0
12.946492 0
12.943224 0
12.939957 0
12.936689 0
12.933421 0
12.930153 0
12.926886 0
12.923618 0
12.92035 0
12.917082 0
12.913815 0
12.910547 0
12.907279 0
12.904011 0
12.900744 0
12.897476 0
12.894208 0
12.89094 0
12.887673 0
12.884405 0
12.881137 0
12.877869 0
12.874602 0
12.871334 0
12.868066 0
12.864798 0
12.861531 0
12.858263 0
12.854995 0
12.851727 0
12.848459 0
12.845192 0
12.841924 0
12.838656 0
12.835388 0
12.832121 0
12.828853 0
12.825585 0
12.822317 0
12.81905 0
12.815782 0
12.812514 0
12.809246 0
12.805979 0
12.802711 0
12.799443 0
12.796175 0
12.792908 0
12.78964 0
12.786372 0
12.783104 0
12.779837 0
12.776569 0
12.773301 0
12.770033 0
12.766766 0
12.763498 0
12.76023 0
12.756962 0
12.753695 0
12.750427 0
12.747159 0
12.743891 0
12.740624 0
12.737356 0
12.734088 0
12.73082 0
12.727553 0
12.724285 0
12.721017 0
12.717749 0
12.714481 0
12.711214 0
12.707946 0
12.704678 0
12.70141 0
12.698143 0
12.694875 0
12.691607 0
12.688339 0
12.685072 0
12.681804 0
12.678536 0
12.675268 0
12.672001 0
12.668733 0
12.665465 0
12.662197 0
12.65893 0
12.655662 0
12.652394 0
12.649126 0
12.645859 0
12.642591 0
12.639323 0
12.636055 0
12.632788 0
12.62952 0
12.626252 0
12.622984 0
12.619717 0
12.616449 0
12.613181 0
12.609913 0
12.606646 0
12.603378 0
12.60011 0
12.596842 0
12.593575 0
12.590307 0
12.587039 0
12.583771 0
12.580504 0
12.577236 0
12.573968 0
12.5707 0
12.567432 0
12.564165 0
12.560897 0
12.557629 0
12.554361 0
12.551094 0
12.547826 0
12.544558 0
12.54129 0
12.538023 0
12.534755 0
12.531487 0
12.528219 0
12.524952 0
12.521684 0
12.518416 0
12.515148 0
12.511881 0
12.508613 0
12.505345 0
12.502077 0
12.49881 0
12.495542 0
12.492274 0
12.489006 0
12.485739 0
12.482471 0
12.479203 0
12.475935 0
12.472668 0
12.4694 0
12.466132 0
12.462864 0
12.459597 0
12.456329 0
12.453061 0
12.449793 0
12.446526 0
12.443258 0
12.43999 0
12.436722 0
12.433454 0
12.430187 0
12.426919 0
12.423651 0
12.420383 0
12.417116 0
12.413848 0
12.41058 0
12.407312 0
12.404045 0
12.400777 0
12.397509 0
12.394241 0
12.390974 0
12.387706 0
12.384438 0
12.38117 0
12.377903 0
12.374635 0
12.371367 0
12.368099 3.138106e-09
12.364832 6.2762119e-09
12.361564 1.2552424e-08
12.358296 3.138106e-08
12.355028 7.2176437e-08
12.351761 1.6318151e-07
12.348493 3.6402029e-07
12.345225 7.908027e-07
12.341957 1.6820248e-06
12.33869 3.4895738e-06
12.335422 7.0764289e-06
12.332154 1.4021057e-05
12.328886 2.7163445e-05
12.325619 5.1430419e-05
12.322351 9.5188168e-05
12.319083 0.00017222553
12.315815 0.0003046536
12.312548 0.0005269131
12.30928 0.00089113423
12.306012 0.0014738711
12.302744 0.002384154
12.299476 0.0037724113
12.296209 0.0058393625
12.292941 0.0088436282
12.289673 0.013106086
12.286405 0.019008848
12.283138 0.0269864
12.27987 0.03750679
12.276602 0.051041541
12.273334 0.068024215
12.270067 0.088799458
12.266799 0.11356642
12.263531 0.14232252
12.260263 0.17481522
12.256996 0.21050991
12.253728 0.24858179
12.25046 0.28793735
12.247192 0.3272676
12.243925 0.36513129
12.240657 0.40006097
12.237389 0.43068124
12.234121 0.45582519
12.230854 0.47463413
12.227586 0.48662747
12.224318 0.49173282
12.22105 0.49027221
12.217783 0.48290635
12.214515 0.47054521
12.211247 0.45423769
12.207979 0.43505606
12.204712 0.41399086
12.201444 0.39186938
12.198176 0.3693067
12.194908 0.3466925
12.191641 0.32421125
12.188373 0.30188873
12.185105 0.27965441
12.181837 0.25740796
12.17857 0.23507902
12.175302 0.21267154
12.172034 0.19028749
12.168766 0.16812871
12.165498 0.14647934
12.162231 0.12567392
12.158963 0.10605813
12.155695 0.087949229
12.152427 0.071602499
12.14916 0.057187986
12.145892 0.044779743
12.142624 0.034357299
12.139356 0.025817405
12.136089 0.018992737
12.132821 0.013673964
12.129553 0.009631751
12.126285 0.0066360523
12.123018 0.0044710949
12.11975 0.0029453447
12.116482 0.001896734
12.113214 0.0011938893
12.109947 0.00073443918
12.106679 0.0004415064
12.103411 0.00025933935
12.100143 0.00014884037
12.096876 8.345479e-05
12.093608 4.571279e-05
12.09034 2.4461536e-05
12.087072 1.2787782e-05
12.083805 6.5272604e-06
12.080537 3.2542159e-06
12.077269 1.5847435e-06
12.074001 7.5314543e-07
12.070734 3.5146787e-07
12.067466 1.600434e-07
12.064198 6.9038331e-08
12.06093 3.138106e-08
12.057663 1.2552424e-08
12.054395 6.2762119e-09
12.051127 3.138106e-09
12.047859 0
12.044592 0
12.041324 0
12.038056 0
12.034788 0
12.031521 0
12.028253 0
12.024985 0
12.021717 0
12.018449 0
12.015182 0
12.011914 0
12.008646 0
12.005378 0
12.002111 0
11.998843 0
11.995575 0
11.992307 0
11.98904 0
11.985772 0
11.982504 0
11.979236 0
11.975969 0
11.972701 0
11.969433 0
11.966165 0
11.962898 0
11.95963 0
11.956362 0
11.953094 0
11.949827 0
11.946559 0
11.943291 0
11.940023 0
11.936756 0
11.933488 0
11.93022 0
11.926952 0
11.923685 0
11.920417 0
11.917149 0
11.913881 0
11.910614 0
11.907346 0
11.904078 0
11.90081 0
11.897543 0
11.894275 0
11.891007 0
11.887739 0
11.884471 0
11.881204 0
11.877936 0
11.874668 0
11.8714 0
11.868133 0
11.864865 0
11.861597 0
11.858329 0
11.855062 0
11.851794 0
11.848526 0
11.845258 0
11.841991 0
11.838723 0
11.835455 0
11.832187 0
11.82892 0
11.825652 0
11.822384 0
11.819116 0
11.815849 0
11.812581 0
11.809313 0
11.806045 0
11.802778 0
11.79951 0
11.796242 0
11.792974 0
11.789707 0
11.786439 0
11.783171 0
11.779903 0
11.776636 0
11.773368 0
11.7701 0
11.766832 0
11.763565 3.138106e-09
11.760297 3.138106e-09
11.757029 9.4143179e-09
11.753761 2.5104848e-08
11.750493 5.6485907e-08
11.747226 1.2866234e-07
11.743958 2.8242954e-07
11.74069 6.1820687e-07
11.737422 1.3117283e-06
11.734155 2.723876e-06
11.730887 5.5262046e-06
11.727619 1.095199e-05
11.724351 2.1210458e-05
11.721084 4.014579e-05
11.717816 7.4244449e-05
11.714548 0.00013418855
11.71128 0.00023703056
11.708013 0.00040922785
11.704745 0.00069062495
11.701477 0.0011393992
11.698209 0.0018378663
11.694942 0.0028987501
11.691674 0.0044712518
11.688406 0.0067458703
11.685138 0.0099567238
11.681871 0.014379859
11.678603 0.020326134
11.675335 0.028127663
11.672067 0.038117509
11.6688 0.050603333
11.665532 0.065837043
11.662264 0.083983573
11.658996 0.10509283
11.655729 0.12907909
11.652461 0.15571162
11.649193 0.1846187
11.645925 0.21530549
11.642658 0.2471834
11.63939 0.27960687
11.636122 0.31191181
11.632854 0.34344991
11.629587 0.373614
11.626319 0.40185181
11.623051 0.42766862
11.619783 0.45062176
11.616516 0.47031263
11.613248 0.48638259
11.60998 0.49851876
11.606712 0.50647378
11.603444 0.51010031
11.600177 0.50939746
11.596909 0.50456254
11.593641 0.49603867
11.590373 0.4845471
11.587106 0.47109338
11.583838 0.45693887
11.58057 0.44353292
11.577302 0.43240721
11.574035 0.42503974
11.570767 0.42270268
11.567499 0.42631269
11.564231 0.43630486
11.560964 0.45255033
11.557696 0.47433277
11.554428 0.50039168
11.55116 0.52903033
11.547893 0.55827671
11.544625 0.58607721
11.541357 0.61049794
11.538089 0.62990727
11.534822 0.64311672
11.531554 0.6494639
11.528286 0.64883044
11.525018 0.6415974
11.521751 0.62854905
11.518483 0.61074216
11.515215 0.58936137
11.511947 0.56558101
11.50868 0.5404516
11.505412 0.51482407
11.502144 0.48931901
11.498876 0.46434102
11.495609 0.44013173
11.492341 0.4168492
11.489073 0.39465722
11.485805 0.37380635
11.482538 0.35469003
11.47927 0.33786274
11.476002 0.32401386
11.472734 0.31389881
11.469466 0.30823655
11.466199 0.30758939
11.462931 0.31224457
11.459663 0.32211824
11.456395 0.3366991
11.453128 0.35504399
11.44986 0.37582987
11.446592 0.39745835
11.443324 0.41820163
11.440057 0.43637214
11.436789 0.4504949
11.433521 0.45946077
11.430253 0.46264053
11.426986 0.45994507
11.423718 0.45182348
11.42045 0.43919909
11.417182 0.42335214
11.413915 0.40576473
11.410647 0.38794945
11.407379 0.371285
11.404111 0.35688077
11.400844 0.34548759
11.397576 0.33746393
11.394308 0.33279771
11.39104 0.33117504
11.387773 0.33207961
11.384505 0.33490318
11.381237 0.33904746
11.377969 0.34400165
11.374702 0.34938696
11.371434 0.35496708
11.368166 0.36063099
11.364898 0.36635932
11.361631 0.37218695
11.358363 0.3781726
11.355095 0.38438172
11.351827 0.39088321
11.34856 0.39775556
11.345292 0.4050946
11.342024 0.41301501
11.338756 0.42164009
11.335488 0.43107847
11.332221 0.44139149
11.328953 0.45255905
11.325685 0.46445344
11.322417 0.47683006
11.31915 0.48934082
11.315882 0.50157094
11.312614 0.5130947
11.309346 0.52354102
11.306079 0.5326569
11.302811 0.54035667
11.299543 0.54674691
11.296275 0.5521209
11.293008 0.55692164
11.28974 0.56167739
11.286472 0.56691808
11.283204 0.57308334
11.279937 0.58043444
11.276669 0.58898139
11.273401 0.59843512
11.270133 0.60819207
11.266866 0.6173551
11.263598 0.62479144
11.26033 0.62922453
11.257062 0.62935231
11.253795 0.62398097
11.250527 0.61215975
11.247259 0.59330091
11.243991 0.56726921
11.240724 0.53442859
11.237456 0.4956389
11.234188 0.45220276
11.23092 0.4057699
11.227653 0.35821273
11.224385 0.3114903
11.221117 0.26751835
11.217849 0.22806001
11.214582 0.19464603
11.211314 0.16852644
11.208046 0.15064917
11.204778 0.14165641
11.201511 0.14188779
11.198243 0.15138106
11.194975 0.16986509
11.191707 0.19674594
11.188439 0.23109239
11.185172 0.27163165
11.181904 0.31676723
11.178636 0.36462902
11.175368 0.41316046
11.172101 0.46023998
11.168833 0.50382687
11.165565 0.54211459
11.162297 0.57367196
11.15903 0.59755247
11.155762 0.61335698
11.152494 0.62124165
11.149226 0.62187158
11.145959 0.61632831
11.142691 0.60598497
11.139423 0.59236539
11.136155 0.57700355
11.132888 0.5613169
11.12962 0.54650344
11.126352 0.53346859
11.123084 0.52278427
11.119817 0.51468006
11.116549 0.50906435
11.113281 0.50557178
11.110013 0.50363179
11.106746 0.50255134
11.103478 0.50160344
11.10021 0.50011216
11.096942 0.49752451
11.093675 0.49346071
11.090407 0.48773721
11.087139 0.48036026
11.083871 0.47149286
11.080604 0.46140222
11.077336 0.45039852
11.074068 0.43877781
11.0708 0.42678096
11.067533 0.41457733
11.064265 0.40227651
11.060997 0.38996484
11.057729 0.37775734
11.054461 0.36585144
11.051194 0.35456785
11.047926 0.3443666
11.044658 0.33583178
11.04139 0.32962615
11.038123 0.32642423
11.034855 0.32683777
11.031587 0.33134942
11.028319 0.3402679
11.025052 0.35371257
11.021784 0.37162738
11.018516 0.39381634
11.015248 0.41998763
11.011981 0.4497914
11.008713 0.48283876
11.005445 0.51869522
11.002177 0.5568492
10.99891 0.59666407
10.995642 0.63732693
10.992374 0.67780989
10.989106 0.71685747
10.985839 0.75300943
10.982571 0.784662
10.979303 0.81016338
10.976035 0.82793449
10.972768 0.8366015
10.9695 0.8351257
10.966232 0.82291632
10.962964 0.79991394
10.959697 0.76663509
10.956429 0.72417247
10.953161 0.67414913
10.949893 0.6186295
10.946626 0.55999405
10.943358 0.50078815
10.94009 0.44355805
10.936822 0.39068811
10.933555 0.34425283
10.930287 0.30589514
10.927019 0.27673943
10.923751 0.25734396
10.920483 0.24769348
10.917216 0.24722995
10.913948 0.25491628
10.91068 0.26932661
10.907412 0.28875536
10.904145 0.31133703
10.900877 0.33516893
10.897609 0.3584296
10.894341 0.37948712
10.891074 0.39699275
10.887806 0.40995656
10.884538 0.41780318
10.88127 0.42040557
10.878003 0.41809514
10.874735 0.41164556
10.871467 0.40222773
10.868199 0.39133369
10.864932 0.38066952
10.861664 0.37202051
10.858396 0.367097
10.855128 0.36737381
10.851861 0.37394066
10.848593 0.38738267
10.845325 0.40770882
10.842057 0.43434151
10.83879 0.46617245
10.835522 0.50168059
10.832254 0.53909749
10.828986 0.57659814
10.825719 0.61249042
10.822451 0.64537662
10.819183 0.67426589
10.815915 0.69862479
10.812648 0.71836432
10.80938 0.73377246
10.806112 0.74540963
10.802844 0.75398907
10.799577 0.76026386
10.796309 0.76493828
10.793041 0.76861347
10.789773 0.77176929
10.786506 0.77477579
10.783238 0.77792239
10.77997 0.78145037
10.776702 0.78557498
10.773434 0.79048793
10.770167 0.79633675
10.766899 0.80318447
10.763631 0.81095887
10.760363 0.81940435
10.757096 0.82805078
10.753828 0.83621093
10.75056 0.84301327
10.747292 0.84746998
10.744025 0.84857248
10.740757 0.84540099
10.737489 0.83723115
10.734221 0.823621
10.730954 0.80446539
10.727686 0.78001111
10.724418 0.75083393
10.72115 0.71778542
10.717883 0.68192194
10.714615 0.64442954
10.711347 0.60655653
10.708079 0.5695606
10.704812 0.53467226
10.701544 0.50307146
10.698276 0.47587146
10.695008 0.45410402
10.691741 0.43870201
10.688473 0.43047837
10.685205 0.43010338
10.681937 0.43808328
10.67867 0.45474249
10.675402 0.48020965
10.672134 0.51440476
10.668866 0.55702313
10.665599 0.60751214
10.662331 0.6650398
10.659063 0.7284588
10.655795 0.79627507
10.652528 0.86663382
10.64926 0.93733703
10.645992 1.0059034
10.642724 1.0696754
10.639456 1.1259705
10.636189 1.172262
10.632921 1.2063727
10.629653 1.2266576
10.626385 1.2321536
10.623118 1.2226799
10.61985 1.1988778
10.616582 1.1621855
10.613314 1.1147515
10.610047 1.0592927
10.606779 0.99890753
10.603511 0.93685789
10.600243 0.87633399
10.596976 0.82021971
10.593708 0.77087817
10.59044 0.72997807
10.587172 0.69838045
10.583905 0.67610106
10.580637 0.6623559
10.577369 0.65568735
10.574101 0.65415696
10.570834 0.65558132
10.567566 0.65778143
10.564298 0.65881425
10.56103 0.65715968
10.557763 0.65184384
10.554495 0.64249063
10.551227 0.62930384
10.547959 0.61299098
10.544692 0.59464548
10.541424 0.57560597
10.538156 0.55731021
10.534888 0.54115869
10.531621 0.52839903
10.528353 0.52003896
10.525085 0.51679209
10.521817 0.51905771
10.51855 0.52693252
10.515282 0.54024927
10.512014 0.55863363
10.508746 0.58156872
10.505478 0.60845555
10.502211 0.63865885
10.498943 0.67153142
10.495675 0.70641492
10.492407 0.74262133
10.48914 0.77940434
10.485872 0.81593312
10.482604 0.85128156
10.479336 0.88444276
10.476069 0.91437342
10.472801 0.94006584
10.469533 0.96063842
10.466265 0.97543089
10.462998 0.98408839
10.45973 0.9866199
10.456462 0.98342075
10.453194 0.97525516
10.449927 0.96320132
10.446659 0.94856727
10.443391 0.93278946
10.440123 0.91732682
10.436856 0.90356167
10.433588 0.89271564
10.43032 0.88578435
10.427052 0.88349079
10.423785 0.88625452
10.420517 0.89417256
10.417249 0.90700878
10.413981 0.92419066
10.410714 0.94481515
10.407446 0.96766832
10.404178 0.99126501
10.40091 1.0139144
10.397643 1.0338152
10.394375 1.0491795
10.391107 1.0583783
10.387839 1.0600965
10.384572 1.0534785
10.381304 1.0382443
10.378036 1.0147559
10.374768 0.98401819
10.371501 0.94760666
10.368233 0.90752459
10.364965 0.86600336
10.361697 0.82526999
10.358429 0.78731266
10.355162 0.75367705
10.351894 0.72532309
10.348626 0.70256256
10.345358 0.6850856
10.342091 0.67206952
10.338823 0.66235048
10.335555 0.65462849
10.332287 0.64767299
10.32902 0.64049789
10.325752 0.63248291
10.322484 0.6234291
10.319216 0.61354842
10.315949 0.6033975
10.312681 0.59377283
10.309413 0.58558686
10.306145 0.57974368
10.302878 0.57702911
10.29961 0.57802511
10.296342 0.58305446
10.293074 0.59215809
10.289807 0.60510511
10.286539 0.62143367
10.283271 0.64051815
10.280003 0.66165534
10.276736 0.68415856
10.273468 0.70744591
10.2702 0.73110736
10.266932 0.75493729
10.263665 0.77892356
10.260397 0.80319223
10.257129 0.8279155
10.253861 0.85319934
10.250594 0.87897294
10.247326 0.90490361
10.244058 0.93035794
10.24079 0.95442208
10.237523 0.97598357
10.234255 0.99386533
10.230987 1.0069922
10.227719 1.0145635
10.224451 1.0162026
10.221184 1.0120577
10.217916 1.0028354
10.214648 0.98975941
10.21138 0.97445787
10.208113 0.9587942
10.204845 0.94466445
10.201577 0.93378775
10.198309 0.92751717
10.195042 0.92669394
10.191774 0.93156176
10.188506 0.94174921
10.185238 0.95631987
10.181971 0.9738814
10.178703 0.99273866
10.175435 1.0110711
10.172167 1.0271135
10.1689 1.039319
10.165632 1.0464883
10.162364 1.0478515
10.159096 1.0431005
10.155829 1.0323702
10.152561 1.0161789
10.149293 0.99534004
10.146025 0.97085745
10.142758 0.94382098
10.13949 0.9153129
10.136222 0.88633501
10.132954 0.85776168
10.129687 0.83032052
10.126419 0.80459916
10.123151 0.78107331
10.119883 0.76014869
10.116616 0.74220739
10.113348 0.72764791
10.11008 0.71690802
10.106812 0.71046179
10.103545 0.70878586
10.100277 0.71229544
10.097009 0.72125754
10.093741 0.73569458
10.090473 0.75529644
10.087206 0.7793599
10.083938 0.80677238
10.08067 0.83605054
10.077402 0.86543559
10.074135 0.89303728
10.070867 0.91700949
10.067599 0.93573365
10.064331 0.94798387
10.061064 0.95304906
10.057796 0.95079362
10.054528 0.94164706
10.05126 0.92652403
10.047993 0.90668711
10.044725 0.8835738
10.041457 0.85861512
10.038189 0.83307436
10.034922 0.80793059
10.031654 0.78382345
10.028386 0.76106362
10.025118 0.73970084
10.021851 0.71962997
10.018583 0.70070847
10.015315 0.68285748
10.012047 0.66612338
10.00878 0.65068732
10.005512 0.63682334
10.002244 0.62481847
9.998976 0.61487815
9.995709 0.60704378
9.992441 0.6011467
9.989173 0.59681368
9.985905 0.59352656
9.982638 0.5907249
9.97937 0.5879299
9.976102 0.58486165
9.972834 0.58152268
9.969567 0.57822772
9.966299 0.57557124
9.963031 0.57433836
9.959763 0.57537699
9.956495 0.57945789
9.953228 0.58715146
9.94996 0.59874626
9.946692 0.61422412
9.943424 0.63329367
9.940157 0.65547072
9.936889 0.68018348
9.933621 0.70687572
9.930353 0.73508283
9.927086 0.76446347
9.923818 0.79478176
9.92055 0.82584789
9.917282 0.85743612
9.914015 0.88920505
9.910747 0.92064493
9.907479 0.95107004
9.904211 0.97966365
9.900944 1.0055699
9.897676 1.0280155
9.894408 1.0464364
9.89114 1.0605822
9.887873 1.0705734
9.884605 1.076898
9.881337 1.0803422
9.878069 1.0818653
9.874802 1.0824389
9.871534 1.0828786
9.868266 1.0836965
9.864998 1.0850026
9.861731 1.0864719
9.858463 1.0873836
9.855195 1.0867275
9.851927 1.083358
9.84866 1.0761732
9.845392 1.0642886
9.842124 1.0471806
9.838856 1.0247789
9.835589 0.99749644
9.832321 0.96619476
9.829053 0.93209241
9.825785 0.89662922
9.822518 0.86130493
9.81925 0.82751202
9.815982 0.79638236
9.812714 0.76866563
9.809446 0.74465458
9.806179 0.72416759
9.802911 0.7065934
9.799643 0.69099571
9.796375 0.67626725
9.793108 0.6613146
9.78984 0.6452488
9.786572 0.62755278
9.783304 0.6081981
9.780037 0.58768916
9.776769 0.56702415
9.773501 0.54757548
9.770233 0.53090661
9.766966 0.51855437
9.763698 0.5118121
9.76043 0.51154998
9.757162 0.51810167
9.753895 0.53123467
9.750627 0.55020579
9.747359 0.57388785
9.744091 0.60094083
9.740824 0.62999364
9.737556 0.65980305
9.734288 0.68936263
9.73102 0.71794686
9.727753 0.74508975
9.724485 0.77051055
9.721217 0.79400906
9.717949 0.81535673
9.714682 0.83420797
9.711414 0.85004906
9.708146 0.86219237
9.704878 0.86981391
9.701611 0.87202435
9.698343 0.86795957
9.695075 0.856876
9.691807 0.83823811
9.68854 0.81178909
9.685272 0.77759926
9.682004 0.73608964
9.678736 0.68802975
9.675468 0.63451005
9.672201 0.57689011
9.668933 0.51672561
9.665665 0.45567916
9.662397 0.39542237
9.65913 0.33753895
9.655862 0.28343904
9.652594 0.23429445
9.649326 0.19100141
9.646059 0.15417347
9.642791 0.12416224
9.639523 0.10109946
9.636255 0.084950276
9.632988 0.075566932
9.62972 0.072732312
9.626452 0.076185826
9.623184 0.085627919
9.619917 0.10070415
9.616649 0.12097393
9.613381 0.14587229
9.610113 0.17467468
9.606846 0.20647452
9.603578 0.24018139
9.60031 0.27454459
9.597042 0.30820241
9.593775 0.33975409
9.590507 0.36784785
9.587239 0.39127612
9.583971 0.40906838
9.580704 0.42057208
9.577436 0.42551302
9.574168 0.42402815
9.5709 0.41666562
9.567633 0.40434929
9.564365 0.3883075
9.561097 0.36996942
9.557829 0.3508364
9.554562 0.33233935
9.551294 0.31569724
9.548026 0.30179349
9.544758 0.29108674
9.54149 0.28356991
9.538223 0.27878517
9.534955 0.27589509
9.531687 0.27380155
9.528419 0.27129627
9.525152 0.26722186
9.521884 0.26062015
9.518616 0.25084718
9.515348 0.23763999
9.512081 0.22112853
9.508813 0.20179516
9.505545 0.18039227
9.502277 0.1578341
9.49901 0.13508101
9.495742 0.11303345
9.492474 0.092448809
9.489206 0.073888817
9.485939 0.05769903
9.482671 0.044016973
9.479403 0.03280179
9.476135 0.023876725
9.472868 0.016975917
9.4696 0.01178853
9.466332 0.0079954829
9.463064 0.0052964042
9.459797 0.0034266077
9.456529 0.0021651645
9.453261 0.0013361553
9.449993 0.00080531017
9.446726 0.00047402973
9.443458 0.00027250998
9.44019 0.00015300463
9.436922 8.3900401e-05
9.433655 4.4940815e-05
9.430387 2.3523242e-05
9.427119 1.2062879e-05
9.423851 6.1255828e-06
9.420584 3.2259729e-06
9.417316 2.0711499e-06
9.414048 2.1119453e-06
9.41078 3.376602e-06
9.407513 6.455084e-06
9.404245 1.2728158e-05
9.400977 2.4816142e-05
9.397709 4.7382262e-05
9.394441 8.8403583e-05
9.391174 0.00016110722
9.387906 0.00028674757
9.384638 0.00049845989
9.38137 0.00084627186
9.378103 0.0014033233
9.374835 0.0022729396
9.371567 0.0035960309
9.368299 0.0055576547
9.365032 0.0083912796
9.361764 0.012378786
9.358496 0.017844262
9.355228 0.025139838
9.351961 0.034622792
9.348693 0.046624532
9.345425 0.061414023
9.342157 0.079160317
9.33889 0.099900514
9.335622 0.12352032
9.332354 0.1497536
9.329086 0.17820499
9.325819 0.2083953
9.322551 0.23982444
9.319283 0.27204145
9.316015 0.30470747
9.312748 0.33763634
9.30948 0.37079994
9.306212 0.40429133
9.302944 0.43824699
9.299677 0.4727391
9.296409 0.50765654
9.293141 0.54259862
9.289873 0.57680521
9.286606 0.60914225
9.283338 0.63815247
9.28007 0.66216909
9.276802 0.67947919
9.273535 0.68851365
9.270267 0.68803571
9.266999 0.67730021
9.263731 0.65616026
9.260463 0.62510693
9.257196 0.5852378
9.253928 0.5381609
9.25066 0.48584901
9.247392 0.43046524
9.244125 0.37418238
9.240857 0.31901759
9.237589 0.26669923
9.234321 0.21857674
9.231054 0.17557762
9.227786 0.13820918
9.224518 0.10659776
9.22125 0.080554781
9.217983 0.059657986
9.214715 0.04333676
9.211447 0.030952441
9.208179 0.021867367
9.204912 0.015499297
9.201644 0.011360405
9.198376 0.0090819485
9.195108 0.0084265488
9.191841 0.0092903062
9.188573 0.011696399
9.185305 0.015781212
9.182037 0.021773262
9.17877 0.02996508
9.175502 0.040678474
9.172234 0.054224601
9.168966 0.070861728
9.165699 0.090754919
9.162431 0.11394298
9.159163 0.14031794
9.155895 0.16962106
9.152628 0.20145669
9.14936 0.23532171
9.146092 0.27064452
9.142824 0.30682505
9.139557 0.34326612
9.136289 0.37938869
9.133021 0.41462774
9.129753 0.44841155
9.126485 0.48013342
9.123218 0.50912882
9.11995 0.53467216
9.116682 0.55600368
9.113414 0.57239004
9.110147 0.58321277
9.106879 0.58806961
9.103611 0.58686785
9.100343 0.57988764
9.097076 0.56779781
9.093808 0.55161611
9.09054 0.532618
9.087272 0.51220919
9.084005 0.49178522
9.080737 0.47260345
9.077469 0.45568863
9.074201 0.44178423
9.070934 0.43135002
9.067666 0.42459544
9.064398 0.42153078
9.06113 0.42201649
9.057863 0.42579446
9.054595 0.43249325
9.051327 0.4416096
9.048059 0.45247736
9.044792 0.46424109
9.041524 0.47585199
9.038256 0.48609979
9.034988 0.49368608
9.031721 0.49733445
9.028453 0.49592425
9.025185 0.48862806
9.021917 0.4750314
9.01865 0.45521528
9.015382 0.42978851
9.012114 0.39986479
9.008846 0.36698771
9.005579 0.33301408
9.002311 0.29997006
8.999043 0.26989578
8.995775 0.24469309
8.992508 0.22598757
8.98924 0.21501251
8.985972 0.21251948
8.982704 0.2187181
8.979436 0.23324736
8.976169 0.25518109
8.972901 0.28307093
8.969633 0.31502921
8.966365 0.34885243
8.963098 0.38218131
8.95983 0.41268803
8.956562 0.4382748
8.953294 0.45726319
8.950027 0.46855086
8.946759 0.47171356
8.943491 0.46703563
8.940223 0.45546087
8.936956 0.43846679
8.933688 0.41787652
8.93042 0.39563252
8.927152 0.37356236
8.923885 0.35316834
8.920617 0.33546936
8.917349 0.32091516
8.914081 0.30938232
8.910814 0.30024863
8.907546 0.29253093
8.904278 0.28506278
8.90101 0.27668345
8.897743 0.26640986
8.894475 0.25356796
8.891207 0.23786816
8.887939 0.21941972
8.884672 0.19868941
8.881404 0.17641759
8.878136 0.15351064
8.874868 0.13092949
8.871601 0.10959207
8.868333 0.090302197
8.865065 0.073711084
8.861797 0.060310778
8.85853 0.050453514
8.855262 0.044387119
8.851994 0.042295188
8.848726 0.04433148
8.845458 0.050640303
8.842191 0.061358225
8.838923 0.076596494
8.835655 0.096407401
8.832387 0.120741
8.82912 0.14940065
8.825852 0.18200636
8.822584 0.21797374
8.819316 0.25651398
8.816049 0.2966566
8.812781 0.33729282
8.809513 0.37723393
8.806245 0.41527674
8.802978 0.45026736
8.79971 0.48115616
8.796442 0.50703879
8.793174 0.52718236
8.789907 0.54103849
8.786639 0.54824814
8.783371 0.54864348
8.780103 0.54225166
8.776836 0.52930267
8.773568 0.51024085
8.7703 0.48573596
8.767032 0.45668803
8.763765 0.42421886
8.760497 0.38964462
8.757229 0.35442599
8.753961 0.32009606
8.750694 0.28817041
8.747426 0.26004693
8.744158 0.23690599
8.74089 0.21962251
8.737623 0.20870131
8.734355 0.20424489
8.731087 0.20595981
8.727819 0.21320294
8.724552 0.22506419
8.721284 0.24047652
8.718016 0.25833991
8.714748 0.27764242
8.71148 0.29756076
8.708213 0.31752475
8.704945 0.33723517
8.701677 0.35663174
8.698409 0.37581713
8.695142 0.39495114
8.691874 0.41413567
8.688606 0.43331368
8.685338 0.45220303
8.682071 0.47028028
8.678803 0.48681887
8.675535 0.50097583
8.672267 0.51191046
8.669 0.51891182
8.665732 0.52150957
8.662464 0.51954605
8.659196 0.51319499
8.655929 0.50292363
8.652661 0.48940594
8.649393 0.47340504
8.646125 0.45564856
8.642858 0.43672136
8.63959 0.4169961
8.636322 0.39661333
8.633054 0.37551193
8.629787 0.35350086
8.626519 0.33035439
8.623251 0.30591005
8.619983 0.28014889
8.616716 0.25324295
8.613448 0.22556294
8.61018 0.19764733
8.606912 0.17014201
8.603645 0.14372392
8.600377 0.11902382
8.597109 0.096561419
8.593841 0.076701962
8.590574 0.059638417
8.587306 0.045398235
8.584038 0.033870092
8.58077 0.024843895
8.577503 0.018056932
8.574235 0.013240064
8.570967 0.010159546
8.567699 0.0086517393
8.564431 0.0086496305
8.561164 0.010200533
8.557896 0.013474647
8.554628 0.018763526
8.55136 0.026466902
8.548093 0.037065908
8.544825 0.051081053
8.541557 0.069014456
8.538289 0.091278204
8.535022 0.1181138
8.531754 0.1495113
8.528486 0.18513971
8.525218 0.22430233
8.521951 0.26593006
8.518683 0.30862297
8.515415 0.3507443
8.512147 0.39056288
8.50888 0.42643103
8.505612 0.45697629
8.502344 0.48127963
8.499076 0.49901115
8.495809 0.51049751
8.492541 0.51670447
8.489273 0.51912988
8.486005 0.51961728
8.482738 0.52011395
8.47947 0.52240734
8.476202 0.52787887
8.472934 0.53731209
8.469667 0.55078392
8.466399 0.56765453
8.463131 0.58665579
8.459863 0.60606285
8.456596 0.62392148
8.453328 0.63829721
8.45006 0.6475115
8.446792 0.65033557
8.443525 0.64612124
8.440257 0.63485963
8.436989 0.61716875
8.433721 0.59421994
8.430453 0.5676178
8.427186 0.5392512
8.423918 0.51113212
8.42065 0.4852376
8.417382 0.46336785
8.414115 0.44703052
8.410847 0.43735912
8.407579 0.43506972
8.404311 0.4404569
8.401044 0.45342533
8.397776 0.47354896
8.394508 0.50014645
8.39124 0.53235936
8.387973 0.56922014
8.384705 0.60970027
8.381437 0.65273357
8.378169 0.69721657
8.374902 0.74199303
8.371634 0.78583442
8.368366 0.82742941
8.365098 0.86539401
8.361831 0.89830968
8.358563 0.92479067
8.355295 0.94357545
8.352027 0.95363123
8.34876 0.95425742
8.345492 0.9451728
8.342224 0.92657372
8.338956 0.89915456
8.335689 0.86408741
8.332421 0.82296315
8.329153 0.77770024
8.325885 0.73043032
8.322618 0.68336997
8.31935 0.63868803
8.316082 0.59837644
8.312814 0.56413227
8.309547 0.53725795
8.306279 0.51858734
8.303011 0.5084446
8.299743 0.50664209
8.296475 0.51252047
8.293208 0.52502977
8.28994 0.54284461
8.286672 0.56450117
8.283404 0.58853935
8.280137 0.6136318
8.276869 0.63868326
8.273601 0.66288823
8.270333 0.68574194
8.267066 0.70700704
8.263798 0.72664554
8.26053 0.74472991
8.257262 0.76134908
8.253995 0.77652405
8.250727 0.79014468
8.247459 0.80193492
8.244191 0.81144937
8.240924 0.81810095
8.237656 0.82121659
8.234388 0.82011628
8.23112 0.81420945
8.227853 0.80310047
8.224585 0.78669333
8.221317 0.76528291
8.218049 0.739619
8.214782 0.71092934
8.211514 0.68089079
8.208246 0.65154313
8.204978 0.62514777
8.201711 0.6040022
8.198443 0.59022928
8.195175 0.58556579
8.191907 0.59117662
8.18864 0.60751876
8.185372 0.63427272
8.182104 0.67035016
8.178836 0.71397622
8.175569 0.76283551
8.172301 0.81426341
8.169033 0.86545981
8.165765 0.91370188
8.162497 0.95653489
8.15923 0.99192486
8.155962 1.0183635
8.152694 1.0349229
8.149426 1.0412621
8.146159 1.037596
8.142891 1.0246344
8.139623 1.0035047
8.136355 0.97566726
8.133088 0.94282956
8.12982 0.90686344
8.126552 0.86972398
8.123284 0.83336787
8.120017 0.79966752
8.116749 0.77031926
8.113481 0.74674705
8.110213 0.73000721
8.106946 0.72070438
8.103678 0.71893131
8.10041 0.72424577
8.097142 0.7356952
8.093875 0.75189392
8.090607 0.77115024
8.087339 0.79163163
8.084071 0.81154886
8.080804 0.82933449
8.077536 0.84379029
8.074268 0.85418116
8.071 0.86026118
8.067733 0.86222785
8.064465 0.86061287
8.061197 0.85612855
8.057929 0.84949721
8.054662 0.84129393
8.051394 0.83183118
8.048126 0.82110625
8.044858 0.80882135
8.041591 0.794473
8.038323 0.77749421
8.035055 0.75742322
8.031787 0.73406709
8.02852 0.70762886
8.025252 0.67877356
8.021984 0.64861879
8.018716 0.61864992
8.015448 0.59057263
8.012181 0.56612699
8.008913 0.54689306
8.005645 0.53411818
8.002377 0.52859085
7.99911 0.53057665
7.995842 0.53981976
7.992574 0.55560304
7.989306 0.57685079
7.986039 0.60225403
7.982771 0.63039811
7.979503 0.65987561
7.976235 0.68937396
7.972968 0.71773342
7.9697 0.74397765
7.966432 0.76732345
7.963164 0.78717862
7.959897 0.80313706
7.956629 0.81497811
7.953361 0.82267364
7.950093 0.82640203
7.946826 0.82656338
7.943558 0.82378705
7.94029 0.81892039
7.937022 0.81298871
7.933755 0.80712072
7.930487 0.8024402
7.927219 0.79993372
7.923951 0.80031246
7.920684 0.80389252
7.917416 0.81051948
7.914148 0.81955892
7.91088 0.82996447
7.907613 0.8404207
7.904345 0.84954243
7.901077 0.85609836
7.897809 0.85921876
7.894542 0.85854708
7.891274 0.85430341
7.888006 0.84724355
7.884738 0.83851744
7.88147 0.82945053
7.878203 0.82128776
7.874935 0.81494802
7.871667 0.81083614
7.868399 0.80874906
7.865132 0.80789575
7.861864 0.80702902
7.858596 0.80466716
7.855328 0.79936676
7.852061 0.78999906
7.848793 0.77598219
7.845525 0.75742937
7.842257 0.73518844
7.83899 0.7107669
7.835722 0.68615543
7.832454 0.66357949
7.829186 0.64521907
7.825919 0.63294001
7.822651 0.62807658
7.819383 0.6312942
7.816115 0.64254709
7.812848 0.66112891
7.80958 0.68580006
7.806312 0.71496441
7.803044 0.74686309
7.799777 0.77975419
7.796509 0.81205345
7.793241 0.84242195
7.789973 0.86979832
7.786706 0.89338421
7.783438 0.91259969
7.78017 0.92702896
7.776902 0.93637577
7.773635 0.94044319
7.770367 0.93914463
7.767099 0.93254453
7.763831 0.92091895
7.760564 0.90482064
7.757296 0.88512986
7.754028 0.86307294
7.75076 0.84019405
7.747492 0.81827272
7.744225 0.79918801
7.740957 0.78473974
7.737689 0.77644614
7.734421 0.77534372
7.731154 0.7818184
7.727886 0.7954954
7.724618 0.81520977
7.72135 0.83906906
7.718083 0.86460746
7.714815 0.88901723
7.711547 0.90943165
7.708279 0.92322593
7.705012 0.92829853
7.701744 0.92329815
7.698476 0.90776818
7.695208 0.88219168
7.691941 0.84793295
7.688673 0.80708554
7.685405 0.76224814
7.682137 0.71625905
7.67887 0.67192354
7.675602 0.6317683
7.672334 0.59785095
7.669066 0.57164331
7.665799 0.5539948
7.662531 0.54517019
7.659263 0.5449451
7.655995 0.55273579
7.652728 0.5677371
7.64946 0.58904503
7.646192 0.61574661
7.642924 0.64696853
7.639657 0.68188527
7.636389 0.71969571
7.633121 0.75958239
7.629853 0.80066962
7.626586 0.84199541
7.623318 0.88250783
7.62005 0.92109093
7.616782 0.95661876
7.613515 0.98803072
7.610247 1.0144169
7.606979 1.0351003
7.603711 1.0497013
7.600443 1.0581745
7.597176 1.0608082
7.593908 1.0581848
7.59064 1.0511053
7.587372 1.0404872
7.584105 1.0272504
7.580837 1.0122097
7.577569 0.99599071
7.574301 0.9789854
7.571034 0.96135572
7.567766 0.94308449
7.564498 0.92406366
7.56123 0.90420116
7.557963 0.88352285
7.554695 0.86224589
7.551427 0.840806
7.548159 0.81983108
7.544892 0.80006659
7.541624 0.78226996
7.538356 0.76709944
7.535088 0.75502488
7.531821 0.74628302
7.528553 0.74088883
7.525285 0.73870052
7.522017 0.73952201
7.51875 0.74321628
7.515482 0.74979975
7.512214 0.759491
7.508946 0.77269751
7.505679 0.78993756
7.502411 0.81170939
7.499143 0.83833131
7.495875 0.86978362
7.492608 0.90558357
7.48934 0.9447195
7.486072 0.98566006
7.482804 1.0264419
7.479537 1.0648269
7.476269 1.098508
7.473001 1.1253371
7.469733 1.1435436
7.466465 1.151915
7.463198 1.1499161
7.45993 1.1377334
7.456662 1.11624
7.453394 1.0868896
7.450127 1.0515569
7.446859 1.0123467
7.443591 0.97139942
7.440323 0.93071663
7.437056 0.89202715
7.433788 0.85670484
7.43052 0.82574117
7.427252 0.79976675
7.423985 0.77910847
7.420717 0.76386521
7.417449 0.7539834
7.414181 0.74931632
7.410914 0.74965574
7.407646 0.75473156
7.404378 0.76418248
7.40111 0.77750787
7.397843 0.79401566
7.394575 0.8127829
7.391307 0.83264423
7.388039 0.85221834
7.384772 0.86997549
7.381504 0.88434109
7.378236 0.89382369
7.374968 0.8971506
7.371701 0.89339358
7.368433 0.88206868
7.365165 0.86319891
7.361897 0.83733398
7.35863 0.80552664
7.355362 0.76926947
7.352094 0.73039807
7.348826 0.6909678
7.345559 0.6531117
7.342291 0.61888792
7.339023 0.59012644
7.335755 0.5682871
7.332487 0.55434313
7.32922 0.54870487
7.325952 0.55119697
7.322684 0.56109736
7.319416 0.57723855
7.316149 0.59816238
7.312881 0.62230961
7.309613 0.64821863
7.306345 0.674704
7.303078 0.70098748
7.29981 0.72676093
7.296542 0.75217138
7.293274 0.77773115
7.290007 0.80416848
7.286739 0.83224362
7.283471 0.86256081
7.280203 0.89540638
7.276936 0.93063856
7.273668 0.96764465
7.2704 1.0053703
7.267132 1.0424131
7.263865 1.0771623
7.260597 1.1079612
7.257329 1.1332651
7.254061 1.1517734
7.250794 1.1625199
7.247526 1.1649157
7.244258 1.1587495
7.24099 1.1441581
7.237723 1.1215797
7.234455 1.0917077
7.231187 1.0554521
7.227919 1.0139135
7.224652 0.96836336
7.221384 0.92022586
7.218116 0.87104861
7.214848 0.82245789
7.211581 0.77609565
7.208313 0.73354207
7.205045 0.69623174
7.201777 0.66537341
7.19851 0.64188219
7.195242 0.62632973
7.191974 0.61891438
7.188706 0.61944977
7.185438 0.62736943
7.182171 0.64174592
7.178903 0.66132598
7.175635 0.68458533
7.172367 0.70980862
7.1691 0.73519761
7.165832 0.75900617
7.162564 0.77969316
7.159296 0.79607673
7.156029 0.80746754
7.152761 0.81375669
7.149493 0.81543805
7.146225 0.81355313
7.142958 0.80955993
7.13969 0.80514079
7.136422 0.80197614
7.133154 0.80151796
7.129887 0.80479731
7.126619 0.8122938
7.123351 0.82388342
7.120083 0.83886716
7.116816 0.85606965
7.113548 0.87398689
7.11028 0.89095778
7.107012 0.90533473
7.103745 0.91563377
7.100477 0.92065242
7.097209 0.91955078
7.093941 0.91189782
7.090674 0.89768771
7.087406 0.87733156
7.084138 0.85162851
7.08087 0.82171762
7.077603 0.78901031
7.074335 0.75510295
7.071067 0.72167077
7.067799 0.69034746
7.064532 0.66259877
7.061264 0.6396023
7.057996 0.62214726
7.054728 0.61056815
7.05146 0.60472289
7.048193 0.60402062
7.044925 0.60749708
7.041657 0.61392848
7.038389 0.62196846
7.035122 0.63028972
7.031854 0.63771136
7.028586 0.64329631
7.025318 0.64640898
7.022051 0.6467301
7.018783 0.64423259
7.015515 0.63912785
7.012247 0.63179476
7.00898 0.62270429
7.005712 0.61235093
7.002444 0.60119885
6.999176 0.58964653
6.995909 0.57801038
6.992641 0.56652477
6.989373 0.55535441
6.986105 0.54461467
6.982838 0.53439605
6.97957 0.52478972
6.976302 0.51591216
6.973034 0.50792709
6.969767 0.5010626
6.966499 0.4956211
6.963231 0.49197862
6.959963 0.49057032
6.956696 0.49186024
6.953428 0.49629528
6.95016 0.50424743
6.946892 0.51595103
6.943625 0.53144545
6.940357 0.55053402
6.937089 0.57276898
6.933821 0.59746827
6.930554 0.62376449
6.927286 0.65068001
6.924018 0.67721707
6.92075 0.70244817
6.917482 0.7255922
6.914215 0.74606433
6.910947 0.7634933
6.907679 0.7777067
6.904411 0.78869119
6.901144 0.79654005
6.897876 0.8014024
6.894608 0.80344727
6.89134 0.80285127
6.888073 0.79981162
6.884805 0.79457884
6.881537 0.78749692
6.878269 0.77903521
6.875002 0.7697968
6.871734 0.7604929
6.868466 0.75188079
6.865198 0.74467257
6.861931 0.73943045
6.858663 0.73647001
6.855395 0.7357933
6.852127 0.73706913
6.84886 0.73966923
6.845592 0.74275759
6.842324 0.7454192
6.839056 0.74680651
6.835789 0.74627754
6.832521 0.74350126
6.829253 0.73851138
6.825985 0.73169939
6.822718 0.7237479
6.81945 0.71551558
6.816182 0.70789279
6.812914 0.70165108
6.809647 0.69731007
6.806379 0.69504205
6.803111 0.69462805
6.799843 0.695471
6.796576 0.69666338
6.793308 0.6970987
6.79004 0.69561125
6.786772 0.69112562
6.783505 0.68279758
6.780237 0.67013081
6.776969 0.65305777
6.773701 0.63197788
6.770433 0.60775077
6.767166 0.58164598
6.763898 0.55525369
6.76063 0.53036373
6.757362 0.50882183
6.754095 0.49237506
6.750827 0.48251937
6.747559 0.48036398
6.744291 0.48652675
6.741024 0.50107299
6.737756 0.52350579
6.734488 0.55281044
6.73122 0.58754877
6.727953 0.62599244
6.724685 0.66627921
6.721417 0.70657323
6.718149 0.74521033
6.714882 0.78081245
6.711614 0.81236057
6.708346 0.83922237
6.705078 0.8611377
6.701811 0.87817073
6.698543 0.89064127
6.695275 0.8990484
6.692007 0.90399787
6.68874 0.90614075
6.685472 0.90612571
6.682204 0.90456328
6.678936 0.90199713
6.675669 0.89887734
6.672401 0.89553223
6.669133 0.89213937
6.665865 0.88869984
6.662598 0.88502361
6.65933 0.88073395
6.656062 0.87529741
6.652794 0.86808105
6.649527 0.85843312
6.646259 0.84577749
6.642991 0.82970868
6.639723 0.8100732
6.636455 0.7870255
6.633188 0.76105146
6.62992 0.73295862
6.626652 0.70383736
6.623384 0.67500133
6.620117 0.64791539
6.616849 0.62411795
6.613581 0.60514097
6.610313 0.59242774
6.607046 0.58724668
6.603778 0.59060028
6.60051 0.60313183
6.597242 0.62503717
6.593975 0.65599338
6.590707 0.69511916
6.587439 0.74098042
6.584171 0.79165
6.580904 0.84482271
6.577636 0.89797701
6.574368 0.94856668
6.5711 0.99421943
6.567833 1.0329182
6.564565 1.0631437
6.561297 1.0839641
6.558029 1.0950649
6.554762 1.0967236
6.551494 1.0897382
6.548226 1.0753245
6.544958 1.0549956
6.541691 1.0304377
6.538423 1.0033883
6.535155 0.9755244
6.531887 0.94835954
6.52862 0.92315387
6.525352 0.90083828
6.522084 0.88195829
6.518816 0.86664446
6.515549 0.85461626
6.512281 0.84522439
6.509013 0.83753179
6.505745 0.8304271
6.502477 0.82275852
6.49921 0.81347098
6.495942 0.80172827
6.492674 0.78700357
6.489406 0.76912777
6.486139 0.74829175
6.482871 0.72500737
6.479603 0.70003776
6.476335 0.67431125
6.473068 0.64883319
6.4698 0.62460715
6.466532 0.60257171
6.463264 0.58355397
6.459997 0.56823646
6.456729 0.55713224
6.453461 0.55056346
6.450193 0.54864133
6.446926 0.55124901
6.443658 0.55803216
6.44039 0.56840346
6.437122 0.58156638
6.433855 0.59656065
6.430587 0.61232702
6.427319 0.62778442
6.424051 0.64190883
6.420784 0.65380242
6.417516 0.66274274
6.414248 0.66820605
6.41098 0.66986417
6.407713 0.66755968
6.404445 0.66126884
6.401177 0.65106326
6.397909 0.63708071
6.394642 0.61951238
6.391374 0.59860894
6.388106 0.57470184
6.384838 0.54823225
6.381571 0.51977619
6.378303 0.49005445
6.375035 0.45991795
6.371767 0.43030375
6.368499 0.40216319
6.365232 0.37637019
6.361964 0.35362281
6.358696 0.33435476
6.355428 0.31867301
6.352161 0.30633505
6.348893 0.29677303
6.345625 0.28916445
6.342357 0.28254163
6.33909 0.27592536
6.335822 0.26846453
6.332554 0.25956262
6.329286 0.24897432
6.326019 0.23686065
6.322751 0.22379699
6.319483 0.21073493
6.316215 0.19892418
6.312948 0.18980447
6.30968 0.18487899
6.306412 0.18558091
6.303144 0.19314353
6.299877 0.20848332
6.296609 0.23210337
6.293341 0.26402402
6.290073 0.3037464
6.286806 0.35025294
6.283538 0.40204732
6.28027 0.45723267
6.277002 0.51362357
6.273735 0.56888303
6.270467 0.62067232
6.267199 0.66679997
6.263931 0.70535583
6.260664 0.73481932
6.257396 0.75413418
6.254128 0.76274746
6.25086 0.76061468
6.247593 0.74817641
6.244325 0.72631279
6.241057 0.69628242
6.237789 0.6596499
6.234522 0.61820443
6.231254 0.57387019
6.227986 0.52860855
6.224718 0.48431346
6.22145 0.44270359
6.218183 0.40521792
6.214915 0.37292447
6.211647 0.34645335
6.208379 0.32596523
6.205112 0.31116341
6.201844 0.30135264
6.198576 0.29554127
6.195308 0.29257572
6.192041 0.29129059
6.188773 0.29065331
6.185505 0.28988204
6.182237 0.28851894
6.17897 0.2864479
6.175702 0.28385517
6.172434 0.28114139
6.169166 0.27880246
6.165899 0.27730194
6.162631 0.27695956
6.159363 0.27787641
6.156095 0.27991038
6.152828 0.28270519
6.14956 0.28576581
6.146292 0.28856418
6.143024 0.29065351
6.139757 0.29176876
6.136489 0.29189394
6.133221 0.29128474
6.129953 0.29044385
6.126686 0.29005562
6.123418 0.29089407
6.12015 0.29372181
6.116882 0.29919711
6.113615 0.30780235
6.110347 0.31980095
6.107079 0.33522232
6.103811 0.35386904
6.100544 0.37533662
6.097276 0.39903664
6.094008 0.42421665
6.09074 0.44997553
6.087472 0.47527809
6.084205 0.49897718
6.080937 0.51985237
6.077669 0.53667298
6.074401 0.54828767
6.071134 0.55373625
6.067866 0.55237187
6.064598 0.54397632
6.06133 0.52884832
6.058063 0.50784621
6.054795 0.48237109
6.051527 0.45428481
6.048259 0.42576598
6.044992 0.39911686
6.041724 0.37654104
6.038456 0.35991685
6.035188 0.35059288
6.031921 0.34923047
6.028653 0.35571348
6.025385 0.36913877
6.022117 0.38789223
6.01885 0.40980551
6.015582 0.4323787
6.012314 0.4530458
6.009046 0.46945283
6.005779 0.47971573
6.002511 0.48262618
5.999243 0.47777934
5.995975 0.46560733
5.992708 0.44731481
5.98944 0.42472611
5.986172 0.40006522
5.982904 0.37569801
5.979637 0.35387008
5.976369 0.33647189
5.973101 0.3248572
5.969833 0.31973174
5.966566 0.32111876
5.963298 0.3283976
5.96003 0.34040356
5.956762 0.35557125
5.953494 0.3721015
5.950227 0.38813224
5.946959 0.40189647
5.943691 0.41185515
5.940423 0.41679711
5.937156 0.41590303
5.933888 0.40877394
5.93062 0.39542705
5.927352 0.37626343
5.924085 0.3520126
5.920817 0.32365954
5.917549 0.29236005
5.914281 0.25935078
5.911014 0.22586057
5.907746 0.19302995
5.904478 0.16184494
5.90121 0.13309011
5.897943 0.10732393
5.894675 0.084876653
5.891407 0.065868894
5.888139 0.05024654
5.884872 0.037826328
5.881604 0.028345921
5.878336 0.021512532
5.875068 0.017045169
5.871801 0.014706919
5.868533 0.014325146
5.865265 0.015798838
5.861997 0.01909352
5.85873 0.02422507
5.855462 0.031234733
5.852194 0.040158163
5.848926 0.050992138
5.845659 0.06366274
5.842391 0.077999117
5.839123 0.093716381
5.835855 0.11041037
5.832588 0.12756573
5.82932 0.14457714
5.826052 0.16078173
5.822784 0.17549977
5.819517 0.18807937
5.816249 0.19794093
5.812981 0.20461742
5.809713 0.20778692
5.806445 0.20729509
5.803178 0.20316589
5.79991 0.19559994
5.796642 0.1849604
5.793374 0.17174765
5.790107 0.15656422
5.786839 0.14007282
5.783571 0.12295104
5.780303 0.10584666
5.777036 0.089337932
5.773768 0.073902389
5.7705 0.059896956
5.767232 0.047550593
5.763965 0.036969022
5.760697 0.02814979
5.757429 0.021004737
5.754161 0.015386516
5.750894 0.01111595
5.747626 0.0080074673
5.744358 0.0058907741
5.74109 0.0046276864
5.737823 0.0041237537
5.734555 0.0043347379
5.731287 0.0052681205
5.728019 0.0069797533
5.724752 0.0095656562
5.721484 0.013148893
5.718216 0.017861757
5.714948 0.023823932
5.711681 0.031118259
5.708413 0.039766575
5.705145 0.049709042
5.701877 0.060790796
5.69861 0.07275934
5.695342 0.085275142
5.692074 0.09793563
5.688806 0.11031045
5.685539 0.1219831
5.682271 0.1325923
5.679003 0.14186542
5.675735 0.14963771
5.672467 0.15585302
5.6692 0.16054588
5.665932 0.16380864
5.662664 0.16575086
5.659396 0.16646011
5.656129 0.16597324
5.652861 0.16426467
5.649593 0.16125447
5.646325 0.15683439
5.643058 0.15090576
5.63979 0.14342051
5.636522 0.13441612
5.633254 0.1240367
5.629987 0.11253582
5.626719 0.10026046
5.623451 0.087619759
5.620183 0.075044493
5.616916 0.062944839
5.613648 0.05167333
5.61038 0.041498238
5.607112 0.032589977
5.603845 0.025020655
5.600577 0.018774594
5.597309 0.013766356
5.594041 0.0098623578
5.590774 0.0069025088
5.587506 0.0047191026
5.584238 0.0031514335
5.58097 0.0020555598
5.577703 0.0013095065
5.574435 0.00081475586
5.571167 0.00049508329
5.567899 0.00029379889
5.564632 0.00017027049
5.561364 9.6371234e-05
5.558096 5.3266211e-05
5.554828 2.8751327e-05
5.551561 1.5157052e-05
5.548293 7.8013314e-06
5.545025 3.9226325e-06
5.541757 1.9267971e-06
5.538489 9.2260315e-07
5.535222 4.3305862e-07
5.531954 1.9770068e-07
5.528686 8.7866967e-08
5.525418 3.7657272e-08
5.522151 1.569053e-08
5.518883 6.2762119e-09
5.515615 3.138106e-09
5.512347 0
5.50908 0
5.505812 0
5.502544 0
5.499276 0
5.496009 0
5.492741 0
5.489473 0
5.486205 0
5.482938 0
5.47967 0
5.476402 0
5.473134 0
5.469867 0
5.466599 0
5.463331 0
5.460063 0
5.456796 0
5.453528 0
5.45026 0
5.446992 0
5.443725 0
5.440457 0
5.437189 0
5.433921 0
5.430654 0
5.427386 0
5.424118 0
5.42085 0
5.417583 0
5.414315 0
5.411047 0
5.407779 0
5.404512 0
5.401244 0
5.397976 0
5.394708 0
5.39144 0
5.388173 0
5.384905 0
5.381637 0
5.378369 0
5.375102 0
5.371834 0
5.368566 0
5.365298 0
5.362031 0
5.358763 0
5.355495 0
5.352227 0
5.34896 0
5.345692 0
5.342424 0
5.339156 0
5.335889 0
5.332621 0
5.329353 0
5.326085 0
5.322818 0
5.31955 0
5.316282 0
5.313014 0
5.309747 0
5.306479 0
5.303211 0
5.299943 0
5.296676 0
5.293408 0
5.29014 0
5.286872 0
5.283605 0
5.280337 0
5.277069 0
5.273801 0
5.270534 0
5.267266 0
5.263998 0
5.26073 0
5.257462 0
5.254195 0
5.250927 0
5.247659 0
5.244391 0
5.241124 0
5.237856 0
5.234588 0
5.23132 0
5.228053 0
5.224785 0
5.221517 0
5.218249 0
5.214982 0
5.211714 0
5.208446 0
5.205178 0
5.201911 0
5.198643 0
5.195375 0
5.192107 0
5.18884 0
5.185572 3.138106e-09
5.182304 6.2762119e-09
5.179036 1.8828636e-08
5.175769 4.3933483e-08
5.172501 9.7281285e-08
5.169233 2.1652931e-07
5.165965 4.7699211e-07
5.162698 1.0167463e-06
5.15943 2.1244977e-06
5.156162 4.3305862e-06
5.152894 8.6203771e-06
5.149627 1.6773176e-05
5.146359 3.187688e-05
5.143091 5.9197231e-05
5.139823 0.00010741423
5.136556 0.00019045165
5.133288 0.00033000322
5.13002 0.00055883705
5.126752 0.00092498184
5.123484 0.0014965973
5.120217 0.0023673024
5.116949 0.0036613224
5.113681 0.0055376242
5.110413 0.0081918844
5.107146 0.011855043
5.103878 0.016787106
5.10061 0.023265315
5.097342 0.03156628
5.094075 0.041942638
5.090807 0.054595901
5.087539 0.069648194
5.084271 0.087116385
5.081004 0.10689253
5.077736 0.12873407
5.074468 0.15226603
5.0712 0.17699605
5.067933 0.20234048
5.064665 0.22765832
5.061397 0.25228804
5.058129 0.27558219
5.054862 0.29693521
5.051594 0.31580193
5.048326 0.33170611
5.045058 0.34424164
5.041791 0.35306998
5.038523 0.3579189
5.035255 0.35858651
5.031987 0.35495275
5.02872 0.34699807
5.025452 0.33482575
5.022184 0.31868268
5.018916 0.2989721
5.015649 0.27625287
5.012381 0.25122175
5.009113 0.22467841
5.005845 0.1974762
5.002578 0.1704646
4.99931 0.14443089
4.996042 0.12004872
4.992774 0.097839893
4.989507 0.078153418
4.986239 0.06116284
4.982971 0.046880102
4.979703 0.035182097
4.976435 0.025844829
4.973168 0.018579941
4.9699 0.0130691
4.966632 0.0089929016
4.963364 0.0060525434
4.960097 0.0039838098
4.956829 0.0025640522
4.953561 0.0016135231
4.950293 0.00099265509
4.947026 0.00059697759
4.943758 0.00035092811
4.94049 0.00020162645
4.937222 0.00011321659
4.933955 6.2128222e-05
4.930687 3.3317271e-05
4.927419 1.7457283e-05
4.924151 8.9373258e-06
4.920884 4.471801e-06
4.917616 2.1841217e-06
4.914348 1.0449893e-06
4.91108 4.8640642e-07
4.907813 2.2280552e-07
4.904545 9.7281285e-08
4.901277 4.3933483e-08
4.898009 1.8828636e-08
4.894742 6.2762119e-09
4.891474 3.138106e-09
4.888206 0
4.884938 0
4.881671 0
4.878403 0
4.875135 0
4.871867 0
4.8686 0
4.865332 0
4.862064 0
4.858796 0
4.855529 3.138106e-09
4.852261 6.2762119e-09
4.848993 1.2552424e-08
4.845725 3.138106e-08
4.842457 7.5314543e-08
4.83919 1.7259583e-07
4.835922 3.7971082e-07
4.832654 8.1904566e-07
4.829386 1.7259583e-06
4.826119 3.5523359e-06
4.822851 7.1454673e-06
4.819583 1.4043024e-05
4.816315 2.6962606e-05
4.813048 5.0576854e-05
4.80978 9.2705926e-05
4.806512 0.00016604032
4.803244 0.00029061058
4.799977 0.00049706657
4.796709 0.00083089514
4.793441 0.0013574536
4.790173 0.0021675933
4.786906 0.0033832015
4.783638 0.0051617983
4.78037 0.0076988252
4.777102 0.011226009
4.773835 0.016004158
4.770567 0.022308836
4.767299 0.030408106
4.764031 0.040532558
4.760764 0.052839362
4.757496 0.067373776
4.754228 0.084033171
4.75096 0.10253982
4.747693 0.12242901
4.744425 0.14305813
4.741157 0.16364026
4.737889 0.18330246
4.734622 0.20116485
4.731354 0.21643252
4.728086 0.22848874
4.724818 0.23697621
4.721551 0.24185288
4.718283 0.24341178
4.715015 0.24225807
4.711747 0.23924336
4.708479 0.23536318
4.705212 0.23163007
4.701944 0.228939
4.698676 0.2279442
4.695408 0.22896543
4.692141 0.23193832
4.688873 0.23641685
4.685605 0.24162893
4.682337 0.24657728
4.67907 0.2501714
4.675802 0.25137135
4.672534 0.24932247
4.669266 0.24346199
4.665999 0.23358354
4.662731 0.21985225
4.659463 0.20277189
4.656195 0.18311191
4.652928 0.16180849
4.64966 0.13985577
4.646392 0.11820341
4.643124 0.097673278
4.639857 0.078903893
4.636589 0.06232526
4.633321 0.048162389
4.630053 0.036461779
4.626786 0.027133395
4.623518 0.020000106
4.62025 0.014847644
4.616982 0.01146963
4.613715 0.00970426
4.610447 0.0094606144
4.607179 0.010733895
4.603911 0.013609294
4.600644 0.018254582
4.597376 0.024901577
4.594108 0.033817115
4.59084 0.045264894
4.587573 0.059460885
4.584305 0.076526464
4.581037 0.096444945
4.577769 0.11902802
4.574502 0.14389838
4.571234 0.17049329
4.567966 0.19809094
4.564698 0.22585744
4.56143 0.25290861
4.558163 0.27837714
4.554895 0.30147474
4.551627 0.32153931
4.548359 0.33806086
4.545092 0.35068427
4.541824 0.3591927
4.538556 0.36347947
4.535288 0.3635185
4.532021 0.35934313
4.528753 0.35103937
4.525485 0.33875512
4.522217 0.32272147
4.51895 0.30327818
4.515682 0.28089356
4.512414 0.25617011
4.509146 0.22983062
4.505879 0.20268421
4.502611 0.17557693
4.499343 0.14933491
4.496075 0.12471025
4.492808 0.10233895
4.48954 0.082717894
4.486272 0.066203693
4.483004 0.053032601
4.479737 0.043356423
4.476469 0.037286972
4.473201 0.034940102
4.469933 0.036470317
4.466666 0.042088086
4.463398 0.052054095
4.46013 0.066647766
4.456862 0.086110867
4.453595 0.11057127
4.450327 0.13995594
4.447059 0.17390579
4.443791 0.21170764
4.440524 0.25225852
4.437256 0.29407563
4.433988 0.33536001
4.43072 0.37411462
4.427452 0.40830835
4.424185 0.43606894
4.420917 0.4558806
4.417649 0.46675857
4.414381 0.46837419
4.411114 0.46110945
4.407846 0.44603005
4.404578 0.42477758
4.40131 0.39939372
4.398043 0.37209941
4.394775 0.34505795
4.391507 0.32015293
4.388239 0.29880841
4.384972 0.28187201
4.381704 0.26957196
4.378436 0.2615487
4.375168 0.25695206
4.371901 0.25458736
4.368633 0.2530888
4.365365 0.25109694
4.362097 0.2474184
4.35883 0.24115017
4.355562 0.23175684
4.352294 0.21909618
4.349026 0.20339577
4.345759 0.18518914
4.342491 0.16522449
4.339223 0.14436094
4.335955 0.12346709
4.332688 0.10333397
4.32942 0.084610997
4.326152 0.06776865
4.322884 0.053087564
4.319617 0.040669951
4.316349 0.030467309
4.313081 0.022317331
4.309813 0.015983469
4.306546 0.011191788
4.303278 0.0076616229
4.30001 0.00512823
4.296742 0.0033573089
4.293474 0.0021523327
4.290207 0.0013562925
4.286939 0.00084969554
4.283671 0.00054654509
4.280403 0.00038974648
4.277136 0.00034700234
4.273868 0.00040782825
4.2706 0.00058205589
4.267332 0.00089974519
4.264065 0.0014122324
4.260797 0.0021936836
4.257529 0.0033423182
4.254261 0.0049801177
4.250994 0.0072498501
4.247726 0.010308104
4.244458 0.014313454
4.24119 0.019409377
4.237923 0.025702506
4.234655 0.033237974
4.231387 0.041974769
4.228119 0.051765044
4.224852 0.062341804
4.221584 0.073319012
4.218316 0.084207019
4.215048 0.094444013
4.211781 0.10344155
4.208513 0.11063947
4.205245 0.1155632
4.201977 0.11787549
4.19871 0.11741456
4.195442 0.11421281
4.192174 0.1084931
4.188906 0.10064307
4.185639 0.091171716
4.182371 0.080654909
4.179103 0.06967804
4.175835 0.058783509
4.172568 0.048429451
4.1693 0.038963508
4.166032 0.030612657
4.162764 0.023487587
4.159496 0.017598282
4.156229 0.012876462
4.152961 0.0092006254
4.149693 0.0064199623
4.146425 0.004374639
4.143158 0.0029110263
4.13989 0.0018916691
4.136622 0.0012004322
4.133354 0.0007439194
4.130087 0.0004502021
4.126819 0.00026606118
4.123551 0.00015355066
4.120283 8.6539548e-05
4.117016 4.7630172e-05
4.113748 2.5600668e-05
4.11048 1.343737e-05
4.107212 6.8881426e-06
4.103945 3.4456403e-06
4.100677 1.6851629e-06
4.097409 8.0335513e-07
4.094141 3.7343461e-07
4.090874 1.6945772e-07
4.087606 7.5314543e-08
4.084338 3.138106e-08
4.08107 1.2552424e-08
4.077803 6.2762119e-09
4.074535 3.138106e-09
4.071267 0
4.067999 0
4.064732 0
4.061464 0
4.058196 0
4.054928 0
4.051661 0
4.048393 0
4.045125 0
4.041857 0
4.03859 0
4.035322 0
4.032054 0
4.028786 0
4.025519 0
4.022251 0
4.018983 0
4.015715 0
4.012447 0
4.00918 0
4.005912 0
4.002644 0
3.999376 0
3.996109 0
3.992841 0
3.989573 0
3.986305 0
3.983038 0
3.97977 0
3.976502 0
3.973234 0
3.969967 0
3.966699 0
3.963431 0
3.960163 0
3.956896 0
3.953628 0
3.95036 0
3.947092 0
3.943825 0
3.940557 0
3.937289 0
3.934021 0
3.930754 0
3.927486 0
3.924218 0
3.92095 0
3.917683 0
3.914415 0
3.911147 0
3.907879 0
3.904612 0
3.901344 0
3.898076 0
3.894808 0
3.891541 0
3.888273 0
3.885005 0
3.881737 0
3.878469 0
3.875202 0
3.871934 0
3.868666 0
3.865398 0
3.862131 0
3.858863 0
3.855595 0
3.852327 0
3.84906 0
3.845792 0
3.842524 0
3.839256 0
3.835989 0
3.832721 0
3.829453 0
3.826185 0
3.822918 0
3.81965 0
3.816382 0
3.813114 0
3.809847 0
3.806579 0
3.803311 0
3.800043 0
3.796776 0
3.793508 0
3.79024 0
3.786972 0
3.783705 0
3.780437 0
3.777169 0
3.773901 0
3.770634 0
3.767366 0
3.764098 0
3.76083 0
3.757563 0
3.754295 0
3.751027 0
3.747759 0
3.744491 0
3.741224 0
3.737956 0
3.734688 0
3.73142 0
3.728153 0
3.724885 0
3.721617 0
3.718349 0
3.715082 0
3.711814 0
3.708546 0
3.705278 0
3.702011 0
3.698743 0
3.695475 0
3.692207 0
3.68894 0
3.685672 0
3.682404 0
3.679136 0
3.675869 0
3.672601 0
3.669333 0
3.666065 0
3.662798 0
3.65953 0
3.656262 0
3.652994 0
3.649727 0
3.646459 0
3.643191 0
3.639923 0
3.636656 0
3.633388 0
3.63012 0
3.626852 0
3.623585 0
3.620317 0
3.617049 0
3.613781 0
3.610514 0
3.607246 0
3.603978 0
3.60071 0
3.597442 0
3.594175 0
3.590907 0
3.587639 0
3.584371 0
3.581104 0
3.577836 0
3.574568 0
3.5713 0
3.568033 3.138106e-09
3.564765 6.2762119e-09
3.561497 1.8828636e-08
3.558229 4.3933483e-08
3.554962 1.0041939e-07
3.551694 2.1966742e-07
3.548426 4.8013021e-07
3.545158 1.0261606e-06
3.541891 2.1307739e-06
3.538623 4.32431e-06
3.535355 8.5764436e-06
3.532087 1.6603719e-05
3.52882 3.1390474e-05
3.525552 5.7954541e-05
3.522284 0.00010449579
3.519016 0.00018399029
3.515749 0.00031636188
3.512481 0.00053121858
3.509213 0.00087107545
3.505945 0.0013948818
3.502678 0.0021813131
3.49941 0.0033311842
3.496142 0.0049680171
3.492874 0.0072355937
3.489607 0.010291475
3.486339 0.014295548
3.483071 0.01939342
3.479803 0.025695295
3.476536 0.033252174
3.473268 0.042032416
3.47 0.0519027
