# Supplementary material for: Structural motifs of gold cluster anions with 17 to 69 atoms
Source: Nat Commun. 2026 Apr 10;17:5099. doi: 10.1038/s41467-026-71649-9 (PMC13246909; doi:10.1038/s41467-026-71649-9)
Supplement: Supplementary file 5 — Source Data [file 41467_2026_71649_MOESM5_ESM.zip › SupplementaryFigure6/52_th_green.dat]

13.27 0
13.266732 0
13.263464 0
13.260197 0
13.256929 0
13.253661 0
13.250393 0
13.247126 0
13.243858 0
13.24059 0
13.237322 0
13.234055 0
13.230787 0
13.227519 0
13.224251 0
13.220984 0
13.217716 0
13.214448 0
13.21118 0
13.207913 0
13.204645 0
13.201377 0
13.198109 0
13.194842 0
13.191574 0
13.188306 0
13.185038 0
13.181771 0
13.178503 0
13.175235 0
13.171967 0
13.1687 0
13.165432 0
13.162164 0
13.158896 0
13.155629 0
13.152361 0
13.149093 0
13.145825 0
13.142558 0
13.13929 0
13.136022 0
13.132754 0
13.129486 0
13.126219 0
13.122951 0
13.119683 0
13.116415 0
13.113148 0
13.10988 0
13.106612 0
13.103344 0
13.100077 0
13.096809 0
13.093541 0
13.090273 0
13.087006 0
13.083738 0
13.08047 0
13.077202 0
13.073935 0
13.070667 0
13.067399 0
13.064131 0
13.060864 0
13.057596 0
13.054328 0
13.05106 3.138106e-09
13.047793 9.4143179e-09
13.044525 1.8828636e-08
13.041257 4.3933483e-08
13.037989 1.035575e-07
13.034722 2.2908174e-07
13.031454 4.9895885e-07
13.028186 1.0638179e-06
13.024918 2.2123647e-06
13.021651 4.4969058e-06
13.018383 8.9341877e-06
13.015115 1.7338035e-05
13.011847 3.2862246e-05
13.00858 6.0854151e-05
13.005312 0.00011010045
13.002044 0.00019462847
12.998776 0.00033617588
12.995509 0.00056741349
12.992241 0.00093593069
12.988973 0.0015088013
12.985705 0.0023774197
12.982437 0.0036619155
12.97917 0.0055142547
12.975902 0.0081188262
12.972634 0.011689165
12.969366 0.016459526
12.966099 0.022670371
12.962831 0.030547444
12.959563 0.040275123
12.956295 0.05196588
12.953028 0.065628854
12.94976 0.081141573
12.946492 0.098229329
12.943224 0.11645662
12.939957 0.13523404
12.936689 0.15384259
12.933421 0.17147477
12.930153 0.18728995
12.926886 0.20047878
12.923618 0.21033014
12.92035 0.21629297
12.917082 0.21802592
12.913815 0.21542871
12.910547 0.20865144
12.907279 0.1980807
12.904011 0.18430411
12.900744 0.16805772
12.897476 0.15016254
12.894208 0.13145752
12.89094 0.11273644
12.887673 0.094695118
12.884405 0.077893457
12.881137 0.062734742
12.877869 0.049462017
12.874602 0.038169401
12.871334 0.028824602
12.868066 0.021298184
12.864798 0.015395118
12.861531 0.010884734
12.858263 0.0075263392
12.854995 0.0050888782
12.851727 0.0033641688
12.848459 0.0021742022
12.845192 0.0013735396
12.841924 0.00084812335
12.838656 0.00051181567
12.835388 0.00030183558
12.832121 0.00017393894
12.828853 9.7940287e-05
12.825585 5.3881279e-05
12.822317 2.896158e-05
12.81905 1.5207261e-05
12.815782 7.8013314e-06
12.812514 3.91008e-06
12.809246 1.9142446e-06
12.805979 9.1632694e-07
12.802711 4.2678241e-07
12.799443 1.9456257e-07
12.796175 8.7866967e-08
12.792908 3.7657272e-08
12.78964 1.569053e-08
12.786372 6.2762119e-09
12.783104 3.138106e-09
12.779837 0
12.776569 0
12.773301 0
12.770033 0
12.766766 0
12.763498 0
12.76023 0
12.756962 0
12.753695 0
12.750427 0
12.747159 0
12.743891 0
12.740624 0
12.737356 0
12.734088 0
12.73082 0
12.727553 0
12.724285 0
12.721017 0
12.717749 0
12.714481 0
12.711214 0
12.707946 0
12.704678 0
12.70141 0
12.698143 0
12.694875 0
12.691607 0
12.688339 0
12.685072 0
12.681804 0
12.678536 0
12.675268 0
12.672001 0
12.668733 0
12.665465 0
12.662197 0
12.65893 0
12.655662 0
12.652394 0
12.649126 0
12.645859 0
12.642591 0
12.639323 0
12.636055 0
12.632788 0
12.62952 0
12.626252 0
12.622984 0
12.619717 0
12.616449 0
12.613181 0
12.609913 0
12.606646 0
12.603378 0
12.60011 0
12.596842 0
12.593575 0
12.590307 0
12.587039 0
12.583771 0
12.580504 0
12.577236 0
12.573968 0
12.5707 0
12.567432 0
12.564165 0
12.560897 0
12.557629 0
12.554361 0
12.551094 0
12.547826 0
12.544558 0
12.54129 0
12.538023 0
12.534755 0
12.531487 0
12.528219 0
12.524952 0
12.521684 0
12.518416 0
12.515148 0
12.511881 0
12.508613 0
12.505345 0
12.502077 0
12.49881 0
12.495542 0
12.492274 0
12.489006 0
12.485739 0
12.482471 0
12.479203 0
12.475935 0
12.472668 0
12.4694 0
12.466132 0
12.462864 0
12.459597 0
12.456329 0
12.453061 0
12.449793 0
12.446526 0
12.443258 0
12.43999 0
12.436722 0
12.433454 0
12.430187 0
12.426919 0
12.423651 0
12.420383 0
12.417116 0
12.413848 0
12.41058 0
12.407312 0
12.404045 0
12.400777 0
12.397509 0
12.394241 0
12.390974 0
12.387706 0
12.384438 0
12.38117 0
12.377903 0
12.374635 0
12.371367 0
12.368099 0
12.364832 0
12.361564 0
12.358296 0
12.355028 0
12.351761 0
12.348493 0
12.345225 0
12.341957 0
12.33869 0
12.335422 0
12.332154 0
12.328886 0
12.325619 0
12.322351 0
12.319083 0
12.315815 0
12.312548 0
12.30928 0
12.306012 0
12.302744 0
12.299476 0
12.296209 0
12.292941 0
12.289673 0
12.286405 0
12.283138 0
12.27987 0
12.276602 0
12.273334 0
12.270067 3.138106e-09
12.266799 6.2762119e-09
12.263531 1.569053e-08
12.260263 3.7657272e-08
12.256996 8.7866967e-08
12.253728 1.9770068e-07
12.25046 4.3619673e-07
12.247192 9.3201747e-07
12.243925 1.9424876e-06
12.240657 3.9665659e-06
12.237389 7.9017508e-06
12.234121 1.5382995e-05
12.230854 2.9250286e-05
12.227586 5.4333167e-05
12.224318 9.8596151e-05
12.22105 0.00017480192
12.217783 0.00030279271
12.214515 0.00051249978
12.211247 0.00084767146
12.207979 0.00137021
12.204712 0.0021648287
12.201444 0.0033434165
12.198176 0.0050483809
12.194908 0.0074538615
12.191641 0.010763688
12.188373 0.01520503
12.185105 0.021016947
12.181837 0.028433738
12.17857 0.03766383
12.175302 0.048865984
12.172034 0.062125476
12.168766 0.077433722
12.165498 0.094674808
12.162231 0.11362204
12.158963 0.13394625
12.155695 0.15523606
12.152427 0.17702787
12.14916 0.19884201
12.145892 0.22021975
12.142624 0.24075569
12.139356 0.26012089
12.136089 0.27807369
12.132821 0.29445769
12.129553 0.30918898
12.126285 0.3222367
12.123018 0.33360244
12.11975 0.34330346
12.116482 0.35136348
12.113214 0.35781217
12.109947 0.36269154
12.106679 0.36606486
12.103411 0.36802262
12.100143 0.36868008
12.096876 0.36816335
12.093608 0.36658419
12.09034 0.36400792
12.087072 0.36042166
12.083805 0.3557122
12.080537 0.34966172
12.077269 0.34196637
12.074001 0.33227818
12.070734 0.32026477
12.067466 0.30567699
12.064198 0.28841199
12.06093 0.26855922
12.057663 0.24642001
12.054395 0.22249627
12.051127 0.19745003
12.047859 0.17204068
12.044592 0.14705049
12.041324 0.12321064
12.038056 0.10113851
12.034788 0.081293972
12.031521 0.063958723
12.028253 0.04923789
12.024985 0.037080218
12.021717 0.02731082
12.018449 0.019669827
12.015182 0.013850878
12.011914 0.0095348463
12.008646 0.0064160428
12.005378 0.0042199052
12.002111 0.0027126259
11.998843 0.0017041328
11.995575 0.0010462163
11.992307 0.00062766199
11.98904 0.00036795861
11.985772 0.00021077716
11.982504 0.00011797709
11.979236 6.4519459e-05
11.975969 3.4475232e-05
11.972701 1.7997038e-05
11.969433 9.1789599e-06
11.966165 4.5753585e-06
11.962898 2.2280552e-06
11.95963 1.0606798e-06
11.956362 4.9268264e-07
11.953094 2.2280552e-07
11.949827 1.0041939e-07
11.946559 4.3933483e-08
11.943291 1.8828636e-08
11.940023 6.2762119e-09
11.936756 3.138106e-09
11.933488 0
11.93022 0
11.926952 0
11.923685 0
11.920417 0
11.917149 0
11.913881 0
11.910614 0
11.907346 0
11.904078 0
11.90081 0
11.897543 0
11.894275 0
11.891007 0
11.887739 0
11.884471 0
11.881204 0
11.877936 0
11.874668 0
11.8714 0
11.868133 0
11.864865 0
11.861597 0
11.858329 0
11.855062 0
11.851794 0
11.848526 0
11.845258 0
11.841991 0
11.838723 0
11.835455 0
11.832187 0
11.82892 0
11.825652 0
11.822384 0
11.819116 0
11.815849 0
11.812581 0
11.809313 0
11.806045 0
11.802778 0
11.79951 0
11.796242 0
11.792974 0
11.789707 0
11.786439 0
11.783171 0
11.779903 0
11.776636 0
11.773368 0
11.7701 0
11.766832 0
11.763565 0
11.760297 0
11.757029 0
11.753761 0
11.750493 0
11.747226 0
11.743958 0
11.74069 0
11.737422 0
11.734155 0
11.730887 0
11.727619 0
11.724351 0
11.721084 0
11.717816 0
11.714548 0
11.71128 0
11.708013 0
11.704745 0
11.701477 0
11.698209 0
11.694942 0
11.691674 0
11.688406 0
11.685138 0
11.681871 0
11.678603 0
11.675335 0
11.672067 0
11.6688 0
11.665532 0
11.662264 0
11.658996 0
11.655729 0
11.652461 0
11.649193 0
11.645925 0
11.642658 3.138106e-09
11.63939 6.2762119e-09
11.636122 1.569053e-08
11.632854 3.7657272e-08
11.629587 8.4728861e-08
11.626319 1.9770068e-07
11.623051 4.3933483e-07
11.619783 9.5712232e-07
11.616516 2.042907e-06
11.613248 4.2521336e-06
11.60998 8.64862e-06
11.606712 1.718113e-05
11.603444 3.3345514e-05
11.600177 6.3226559e-05
11.596909 0.00011713294
11.593641 0.00021201985
11.590373 0.0003749817
11.587106 0.00064806281
11.583838 0.0010945463
11.58057 0.0018067394
11.577302 0.0029150368
11.574035 0.0045975826
11.570767 0.0070893391
11.567499 0.010688938
11.564231 0.015761071
11.560964 0.02273201
11.557696 0.03207594
11.554428 0.044290459
11.55116 0.05986079
11.547893 0.079214079
11.544625 0.10266718
11.541357 0.1303734
11.538089 0.16227518
11.534822 0.19807029
11.531554 0.23719837
11.528286 0.27885263
11.525018 0.32201827
11.521751 0.36553537
11.518483 0.40818034
11.515215 0.4487568
11.511947 0.48618585
11.50868 0.51958511
11.505412 0.54832863
11.502144 0.5720819
11.498876 0.59081037
11.495609 0.60476269
11.492341 0.61443289
11.489073 0.62050645
11.485805 0.62379663
11.482538 0.62517598
11.47927 0.62550803
11.476002 0.62558277
11.472734 0.6260592
11.469466 0.62741765
11.466199 0.62992467
11.462931 0.63361287
11.459663 0.63827802
11.456395 0.64349486
11.453128 0.64865216
11.44986 0.65300591
11.446592 0.65574793
11.443324 0.65608486
11.440057 0.65332063
11.436789 0.64693406
11.433521 0.63664195
11.430253 0.62243881
11.426986 0.60460608
11.423718 0.58368734
11.42045 0.56043089
11.417182 0.53570663
11.413915 0.51040923
11.410647 0.48536293
11.407379 0.46124418
11.404111 0.43853552
11.400844 0.41751851
11.397576 0.39830615
11.394308 0.38090656
11.39104 0.36530328
11.387773 0.35153364
11.384505 0.33974692
11.381237 0.33022844
11.377969 0.32338306
11.374702 0.31968089
11.371434 0.3195759
11.368166 0.32341431
11.364898 0.33135158
11.361631 0.34329453
11.358363 0.35887966
11.355095 0.37749097
11.351827 0.39831264
11.34856 0.42040559
11.345292 0.44279361
11.342024 0.46454453
11.338756 0.48483494
11.335488 0.50299191
11.332221 0.51851055
11.328953 0.53105106
11.325685 0.54042172
11.322417 0.54655463
11.31915 0.54948033
11.315882 0.54930419
11.312614 0.54618552
11.309346 0.54031809
11.306079 0.53191046
11.302811 0.52116549
11.299543 0.50826028
11.296275 0.49332976
11.293008 0.4764588
11.28974 0.45768722
11.286472 0.43703046
11.283204 0.4145157
11.279937 0.39022878
11.276669 0.36436449
11.273401 0.33727015
11.270133 0.30947264
11.266866 0.28168112
11.263598 0.2547613
11.26033 0.22968213
11.257062 0.20744035
11.253795 0.18897204
11.250527 0.17506262
11.247259 0.166267
11.243991 0.16285071
11.240724 0.16476022
11.237456 0.17162737
11.234188 0.18280912
11.23092 0.19745947
11.227653 0.21462647
11.224385 0.23336302
11.221117 0.2528378
11.217849 0.27243071
11.214582 0.29179837
11.211314 0.31089842
11.208046 0.32996702
11.204778 0.34945165
11.201511 0.36990905
11.198243 0.39188545
11.194975 0.41579989
11.191707 0.44185213
11.188439 0.46997217
11.185172 0.49982069
11.181904 0.53083917
11.178636 0.56233855
11.175368 0.59360672
11.172101 0.62401157
11.168833 0.65307748
11.165565 0.68051936
11.162297 0.70622868
11.15903 0.73021682
11.155762 0.75253134
11.152494 0.77316714
11.149226 0.7919952
11.145959 0.80872804
11.142691 0.82293179
11.139423 0.83408455
11.136155 0.84166987
11.132888 0.84528638
11.12962 0.84475105
11.126352 0.84017461
11.123084 0.83199315
11.119817 0.82094812
11.116549 0.80801642
11.113281 0.79430079
11.110013 0.78089709
11.106746 0.76875877
11.103478 0.75857883
11.10021 0.75070741
11.096942 0.74511779
11.093675 0.7414268
11.090407 0.73896794
11.087139 0.7369072
11.083871 0.7343847
11.080604 0.73066004
11.077336 0.72523765
11.074068 0.71795055
11.0708 0.7089873
11.067533 0.69885641
11.064265 0.68829374
11.060997 0.67812859
11.057729 0.66913216
11.054461 0.66187465
11.051194 0.65661562
11.047926 0.65324499
11.044658 0.65128294
11.04139 0.64993644
11.038123 0.64820124
11.034855 0.64499258
11.031587 0.63928545
11.028319 0.63024686
11.025052 0.61734583
11.021784 0.60043159
11.018516 0.57977489
11.015248 0.55607075
11.011981 0.53040374
11.008713 0.50417845
11.005445 0.4790194
11.002177 0.45664643
10.99891 0.4387336
10.995642 0.42676171
10.992374 0.42187663
10.989106 0.42476658
10.985839 0.43557123
10.982571 0.45383373
10.979303 0.47850369
10.976035 0.50799472
10.972768 0.5402951
10.9695 0.57312506
10.966232 0.60412868
10.962964 0.63108425
10.959697 0.65211321
10.956429 0.66586551
10.953161 0.67165983
10.949893 0.66955932
10.946626 0.66036969
10.943358 0.64555474
10.94009 0.62707546
10.936822 0.60716961
10.933555 0.58809916
10.930287 0.57189931
10.927019 0.56016449
10.923751 0.5539025
10.920483 0.55347782
10.917216 0.55865088
10.913948 0.56870345
10.91068 0.5826256
10.907412 0.59932833
10.904145 0.61784156
10.900877 0.63746065
10.897609 0.65781492
10.894341 0.67884815
10.891074 0.700719
10.887806 0.72364614
10.884538 0.74773466
10.88127 0.77282365
10.878003 0.79839033
10.874735 0.82353305
10.871467 0.84703819
10.868199 0.86751743
10.864932 0.88358651
10.861664 0.89404839
10.858396 0.89804362
10.855128 0.89513928
10.851861 0.88534243
10.848593 0.86904127
10.845325 0.84689253
10.842057 0.81968442
10.83879 0.78820747
10.835522 0.75316108
10.832254 0.71511365
10.828986 0.67452007
10.825719 0.63178734
10.822451 0.58736847
10.819183 0.54186021
10.815915 0.49608017
10.812648 0.45110494
10.80938 0.40825917
10.806112 0.36905524
10.802844 0.33509203
10.799577 0.30792697
10.796309 0.28893909
10.793041 0.2792007
10.789773 0.27937323
10.786506 0.28963906
10.783238 0.30967674
10.77997 0.33868232
10.776702 0.37543447
10.773434 0.41839687
10.770167 0.46584653
10.766899 0.51601363
10.763631 0.56721594
10.760363 0.61797089
10.757096 0.66707062
10.753828 0.71361018
10.75056 0.75696627
10.747292 0.7967321
10.744025 0.83262151
10.740757 0.86436197
10.737489 0.89159828
10.734221 0.91382766
10.730954 0.93038171
10.727686 0.94046243
10.724418 0.94322933
10.72115 0.93792556
10.717883 0.92402309
10.714615 0.90136322
10.711347 0.87026853
10.708079 0.83160641
10.704812 0.78679143
10.701544 0.73772294
10.698276 0.68666326
10.695008 0.63607055
10.691741 0.58840591
10.688473 0.54593762
10.685205 0.51056455
10.681937 0.48367784
10.67867 0.46607363
10.675402 0.45792267
10.672134 0.45879537
10.668866 0.46773432
10.665599 0.48336215
10.662331 0.50401074
10.659063 0.52785818
10.655795 0.55306211
10.652528 0.57788168
10.64926 0.60078268
10.645992 0.62052328
10.642724 0.63621819
10.639456 0.64737923
10.636189 0.65393002
10.632921 0.6561925
10.629653 0.65484436
10.626385 0.65084914
10.623118 0.64536443
10.61985 0.63963681
10.616582 0.63489541
10.613314 0.63225596
10.610047 0.63264591
10.606779 0.63675711
10.603511 0.64502714
10.600243 0.65764535
10.596976 0.67457503
10.593708 0.69558148
10.59044 0.72025625
10.587172 0.74803072
10.583905 0.77817718
10.580637 0.80980069
10.577369 0.84182957
10.574101 0.87301533
10.570834 0.90195326
10.567566 0.92713259
10.564298 0.94702069
10.56103 0.96017936
10.557763 0.96540461
10.554495 0.96187472
10.551227 0.94928725
10.547959 0.92796365
10.544692 0.89890168
10.541424 0.86376092
10.538156 0.82477468
10.534888 0.78459098
10.531621 0.74605576
10.528353 0.71195998
10.525085 0.68477858
10.521817 0.66643103
10.51855 0.65809156
10.515282 0.66007096
10.512014 0.67178327
10.508746 0.69180038
10.505478 0.71798805
10.502211 0.74770816
10.498943 0.77806627
10.495675 0.80618042
10.492407 0.82944613
10.48914 0.84577431
10.485872 0.8537811
10.482604 0.85291316
10.479336 0.84349627
10.476069 0.82670135
10.472801 0.80442839
10.469533 0.77911674
10.466265 0.75349786
10.462998 0.73031435
10.45973 0.71203451
10.456462 0.70059488
10.453194 0.69720176
10.449927 0.70221723
10.446659 0.71514554
10.443391 0.7347227
10.440123 0.75909837
10.436856 0.78608587
10.433588 0.81344629
10.43032 0.83916803
10.427052 0.86170401
10.423785 0.88013565
10.420517 0.89424432
10.417249 0.90448498
10.413981 0.911871
10.410714 0.91779126
10.407446 0.92378843
10.404178 0.9313302
10.40091 0.94160305
10.397643 0.95535163
10.394375 0.97277821
10.391107 0.99350722
10.387839 1.0166121
10.384572 1.0406955
10.381304 1.0640119
10.378036 1.084619
10.374768 1.1005489
10.371501 1.1099855
10.368233 1.111439
10.364965 1.1039056
10.361697 1.0869975
10.358429 1.0610283
10.355162 1.0270391
10.351894 0.98675452
10.348626 0.94246399
10.345358 0.89683643
10.342091 0.85268563
10.338823 0.81271481
10.335555 0.77927396
10.332287 0.75416319
10.32902 0.73850815
10.325752 0.73272098
10.322484 0.73654501
10.319216 0.74916669
10.315949 0.76936806
10.312681 0.79568901
10.309413 0.8265721
10.306145 0.86047181
10.302878 0.89592282
10.29961 0.93157364
10.296342 0.96620044
10.293074 0.99871857
10.289807 1.0282051
10.286539 1.0539385
10.283271 1.0754491
10.280003 1.0925697
10.276736 1.1054647
10.273468 1.1146245
10.2702 1.1208129
10.266932 1.1249684
10.263665 1.1280708
10.260397 1.1309921
10.257129 1.1343582
10.253861 1.1384428
10.250594 1.143113
10.247326 1.1478356
10.244058 1.1517409
10.24079 1.1537342
10.237523 1.1526378
10.234255 1.1473408
10.230987 1.1369377
10.227719 1.1208401
10.224451 1.0988479
10.221184 1.0711793
10.217916 1.0384578
10.214648 1.0016662
10.21138 0.96207562
10.208113 0.92116135
10.204845 0.88051518
10.201577 0.84176104
10.198309 0.80647692
10.195042 0.77612241
10.191774 0.75196839
10.188506 0.73502566
10.185238 0.72597074
10.181971 0.72507237
10.178703 0.73212677
10.175435 0.74641528
10.172167 0.7666998
10.1689 0.79126983
10.165632 0.81804885
10.162364 0.84475786
10.159096 0.86912243
10.155829 0.88909882
10.152561 0.90308821
10.149293 0.91010664
10.146025 0.90988377
10.142758 0.9028744
10.13949 0.89018086
10.136222 0.87339859
10.132954 0.85440904
10.129687 0.83515085
10.126419 0.81740108
10.123151 0.80259418
10.119883 0.7916978
10.116616 0.78515524
10.113348 0.78289361
10.11008 0.78438938
10.106812 0.78877702
10.103545 0.79498327
10.100277 0.80186952
10.097009 0.80836554
10.093741 0.8135808
10.090473 0.81688317
10.087206 0.81793873
10.083938 0.81671121
10.08067 0.81342376
10.077402 0.80849016
10.074135 0.80242563
10.070867 0.79575001
10.067599 0.78889696
10.064331 0.78214168
10.061064 0.77555797
10.057796 0.76901083
10.054528 0.76218649
10.05126 0.75465573
10.047993 0.74596151
10.044725 0.73571735
10.041457 0.72370067
10.038189 0.70992546
10.034922 0.69468115
10.031654 0.67853008
10.028386 0.66226232
10.025118 0.64681417
10.021851 0.63316256
10.018583 0.62221174
10.015315 0.6146894
10.012047 0.61106744
10.00878 0.61151779
10.005512 0.61590764
10.002244 0.62383206
9.998976 0.63467662
9.995709 0.64769924
9.992441 0.66211841
9.989173 0.67719597
9.985905 0.69230366
9.982638 0.70696655
9.97937 0.72087918
9.976102 0.73389514
9.972834 0.74599399
9.969567 0.75723329
9.966299 0.76769559
9.963031 0.77744079
9.959763 0.78647282
9.956495 0.7947263
9.953228 0.802074
9.94996 0.80835102
9.946692 0.81338765
9.943424 0.81704098
9.940157 0.81921639
9.936889 0.81987319
9.933621 0.81901382
9.930353 0.81666099
9.927086 0.81283086
9.923818 0.80751193
9.92055 0.80065774
9.917282 0.79219804
9.914015 0.78206809
9.910747 0.77025116
9.907479 0.75682559
9.904211 0.74200677
9.900944 0.72617486
9.897676 0.70988214
9.894408 0.69383718
9.89114 0.67886731
9.887873 0.66586359
9.884605 0.65571487
9.881337 0.64923808
9.878069 0.64711173
9.874802 0.64981863
9.871534 0.65760283
9.868266 0.67044434
9.864998 0.68805422
9.861731 0.70989129
9.858463 0.73519964
9.855195 0.76306421
9.851927 0.79247874
9.84866 0.82241807
9.845392 0.85190497
9.842124 0.88006221
9.838856 0.90614231
9.835589 0.92953245
9.832321 0.94973709
9.829053 0.9663466
9.825785 0.97900412
9.822518 0.98738348
9.81925 0.99118887
9.815982 0.99018085
9.812714 0.98422648
9.809446 0.97336332
9.806179 0.95786221
9.802911 0.93827172
9.799643 0.91542907
9.796375 0.89042836
9.793108 0.8645452
9.78984 0.8391255
9.786572 0.81545423
9.783304 0.79462411
9.780037 0.77742569
9.776769 0.7642762
9.773501 0.75519836
9.770233 0.74985093
9.766966 0.74760346
9.763698 0.74764045
9.76043 0.74907504
9.757162 0.75105285
9.753895 0.75282997
9.750627 0.75381665
9.747359 0.75358655
9.744091 0.75185891
9.740824 0.74846619
9.737556 0.7433205
9.734288 0.73638982
9.73102 0.72768906
9.727753 0.71728496
9.724485 0.70530843
9.721217 0.69196496
9.717949 0.67753459
9.714682 0.66235604
9.711414 0.64679511
9.708146 0.63120227
9.704878 0.61586835
9.701611 0.60098824
9.698343 0.58664109
9.695075 0.57279161
9.691807 0.55931223
9.68854 0.54602093
9.685272 0.53272604
9.682004 0.5192677
9.678736 0.50554639
9.675468 0.49153202
9.672201 0.47725135
9.668933 0.46275699
9.665665 0.44808545
9.662397 0.43321541
9.65913 0.41803779
9.655862 0.40234756
9.652594 0.38586286
9.649326 0.36827117
9.646059 0.34929594
9.642791 0.32877223
9.639523 0.306717
9.636255 0.28338023
9.632988 0.25926591
9.62972 0.2351176
9.626452 0.2118689
9.623184 0.19056527
9.619917 0.17226723
9.616649 0.15794717
9.613381 0.14839209
9.610113 0.14412284
9.606846 0.14533812
9.603578 0.1518889
9.60031 0.1632857
9.597042 0.17873879
9.593775 0.19722768
9.590507 0.2175933
9.587239 0.23864276
9.583971 0.2592538
9.580704 0.27846509
9.577436 0.29553931
9.574168 0.30998986
9.5709 0.32156795
9.567633 0.33021441
9.564365 0.3359875
9.561097 0.33898313
9.557829 0.33926559
9.554562 0.33682423
9.551294 0.33156547
9.548026 0.32334107
9.544758 0.31200498
9.54149 0.29748444
9.538223 0.2798478
9.534955 0.25935279
9.531687 0.23646351
9.528419 0.21183198
9.525152 0.18624761
9.521884 0.16056435
9.518616 0.13561916
9.515348 0.11215569
9.512081 0.090764873
9.508813 0.071849528
9.505545 0.055615042
9.502277 0.042083416
9.49901 0.031124808
9.495742 0.022499024
9.492474 0.015899622
9.489206 0.010994671
9.485939 0.0074603229
9.482671 0.0050055489
9.479403 0.0033882601
9.476135 0.0024243657
9.472868 0.0019918814
9.4696 0.0020322029
9.466332 0.0025501975
9.463064 0.0036139432
9.459797 0.0053539508
9.456529 0.00796081
9.453261 0.011679368
9.449993 0.016797139
9.446726 0.023624653
9.443458 0.032466311
9.44019 0.043581529
9.436922 0.057138207
9.433655 0.073162869
9.430387 0.091494144
9.427119 0.11174802
9.423851 0.1333037
9.420584 0.15531749
9.417316 0.17676933
9.414048 0.19654158
9.41078 0.21352443
9.407513 0.2267369
9.404245 0.23544861
9.400977 0.23928576
9.397709 0.23830607
9.394441 0.23303104
9.391174 0.22442967
9.387906 0.21385404
9.384638 0.2029331
9.38137 0.19343501
9.378103 0.18711137
9.374835 0.18553664
9.371567 0.18995594
9.368299 0.20115297
9.365032 0.21934888
9.361764 0.24414175
9.358496 0.27449544
9.355228 0.30878404
9.351961 0.34489468
9.348693 0.38038547
9.345425 0.41268821
9.342157 0.43933772
9.33889 0.45820309
9.335622 0.46769302
9.332354 0.46690828
9.329086 0.45572026
9.325819 0.43476485
9.322551 0.40535306
9.319283 0.36931256
9.316015 0.32878371
9.312748 0.28599982
9.30948 0.24308058
9.306212 0.2018637
9.302944 0.16379058
9.299677 0.1298524
9.296409 0.10059289
9.293141 0.076157237
9.289873 0.05637174
9.286606 0.04083841
9.283338 0.029030151
9.28007 0.020375942
9.276802 0.014329725
9.273535 0.010420536
9.270267 0.0082845684
9.266999 0.0076814589
9.263731 0.0084976363
9.260463 0.010739094
9.257196 0.014515077
9.253928 0.020013101
9.25066 0.027465447
9.247392 0.037107202
9.244125 0.049127234
9.240857 0.063614997
9.237589 0.080508297
9.234321 0.09954904
9.231054 0.120255
9.227786 0.14191556
9.224518 0.1636172
9.22125 0.18430105
9.217983 0.2028497
9.214715 0.2181954
9.211447 0.22943678
9.208179 0.23594887
9.204912 0.2374702
9.201644 0.23415373
9.198376 0.22657277
9.195108 0.21567943
9.191841 0.20271985
9.188573 0.18911599
9.185305 0.17632773
9.182037 0.16571071
9.17877 0.15838518
9.175502 0.15512866
9.172234 0.15630299
9.168966 0.16182228
9.165699 0.17116535
9.162431 0.18343217
9.159163 0.19744058
9.155895 0.2118551
9.152628 0.22533622
9.14936 0.23669482
9.146092 0.24503456
9.142824 0.24986466
9.139557 0.25116799
9.136289 0.24941411
9.133021 0.24551358
9.129753 0.24071753
9.126485 0.23647385
9.123218 0.23425713
9.11995 0.23539267
9.116682 0.24089575
9.113414 0.2513445
9.110147 0.2668007
9.106879 0.28678641
9.103611 0.31031827
9.100343 0.33599456
9.097076 0.36212547
9.093808 0.3868924
9.09054 0.40852032
9.087272 0.42544588
9.084005 0.43646538
9.080737 0.44084802
9.077469 0.43840399
9.074201 0.42950024
9.070934 0.41502242
9.067666 0.39628591
9.064398 0.37490451
9.06113 0.35262983
9.057863 0.33117821
9.054595 0.31206434
9.051327 0.2964609
9.048059 0.28510136
9.044792 0.27823851
9.041524 0.27566413
9.038256 0.27678716
9.034988 0.28075902
9.031721 0.2866271
9.028453 0.29349293
9.025185 0.30065022
9.021917 0.3076809
9.01865 0.31449465
9.015382 0.3213067
9.012114 0.32855985
9.008846 0.3368061
9.005579 0.34657024
9.002311 0.35822016
8.999043 0.3718667
8.995775 0.38730955
8.992508 0.40403707
8.98924 0.42127776
8.985972 0.43809273
8.982704 0.45349194
8.979436 0.46655392
8.976169 0.47652971
8.972901 0.48291503
8.969633 0.48548134
8.966365 0.48426349
8.963098 0.47950922
8.95983 0.47160182
8.956562 0.46097181
8.953294 0.44801439
8.950027 0.43302794
8.946759 0.41618454
8.943491 0.39753626
8.940223 0.3770545
8.936956 0.3546923
8.933688 0.33045572
8.93042 0.30446882
8.927152 0.27701884
8.923885 0.24857335
8.920617 0.21976727
8.917349 0.19136451
8.914081 0.1642035
8.910814 0.13913872
8.907546 0.11698924
8.904278 0.098502397
8.90101 0.084335735
8.897743 0.07505488
8.894475 0.071140991
8.891207 0.07299848
8.887939 0.080953861
8.884672 0.095238729
8.881404 0.1159542
8.878136 0.14301946
8.874868 0.17611235
8.871601 0.21461419
8.868333 0.25757278
8.865065 0.30369642
8.861797 0.35138817
8.85853 0.39882267
8.855262 0.44406029
8.851994 0.48518599
8.848726 0.52045467
8.845458 0.54842297
8.842191 0.56804922
8.838923 0.57874889
8.835655 0.58040113
8.832387 0.57331027
8.82912 0.55813375
8.825852 0.53579174
8.822584 0.50737451
8.819316 0.47406034
8.816049 0.43705134
8.812781 0.39752887
8.809513 0.35662503
8.806245 0.31540384
8.802978 0.2748459
8.79971 0.2358318
8.796442 0.19912316
8.793174 0.16534297
8.789907 0.13495943
8.786639 0.10827791
8.783371 0.085444701
8.780103 0.066464334
8.776836 0.051229401
8.773568 0.039559422
8.7703 0.031243664
8.767032 0.026081831
8.763765 0.023916717
8.760497 0.02465394
8.757229 0.028265325
8.753961 0.034774676
8.750694 0.044226956
8.747426 0.056644448
8.744158 0.071976066
8.74089 0.090047866
8.737623 0.11052427
8.734355 0.13288926
8.731087 0.15645492
8.727819 0.18040113
8.724552 0.20384482
8.721284 0.22593136
8.718016 0.24593528
8.714748 0.26335373
8.71148 0.27797569
8.708213 0.28991232
8.704945 0.29958044
8.701677 0.30763923
8.698409 0.31488878
8.695142 0.32214718
8.691874 0.33012639
8.688606 0.3393277
8.685338 0.34997347
8.682071 0.36198445
8.678803 0.37500371
8.675535 0.38845971
8.672267 0.40165528
8.669 0.41386628
8.665732 0.42443427
8.662464 0.43284046
8.659196 0.43875285
8.655929 0.44204348
8.652661 0.44277708
8.649393 0.44117589
8.646125 0.43756781
8.642858 0.43232661
8.63959 0.42581362
8.636322 0.41833022
8.633054 0.41008895
8.629787 0.40120869
8.626519 0.39173475
8.623251 0.38167989
8.619983 0.37107725
8.616716 0.36003216
8.613448 0.34875908
8.61018 0.33759176
8.606912 0.32696036
8.603645 0.31733695
8.600377 0.30915882
8.597109 0.30274564
8.593841 0.29822966
8.590574 0.29551668
8.587306 0.29428979
8.584038 0.29405909
8.58077 0.29425024
8.577503 0.2943158
8.574235 0.29384779
8.570967 0.29266864
8.567699 0.29088188
8.564431 0.28887192
8.561164 0.28725249
8.557896 0.28677383
8.554628 0.28820663
8.55136 0.29222453
8.548093 0.29930666
8.544825 0.30967577
8.541557 0.32327972
8.538289 0.33981405
8.535022 0.35877546
8.531754 0.37953046
8.528486 0.40138253
8.525218 0.42362401
8.521951 0.44556569
8.518683 0.46654446
8.515415 0.48591685
8.512147 0.5030506
8.50888 0.51732731
8.505612 0.52816602
8.502344 0.53507103
8.499076 0.53769973
8.495809 0.53593883
8.492541 0.52997267
8.489273 0.52032662
8.486005 0.50787152
8.482738 0.49378211
8.47947 0.47945105
8.476202 0.46636874
8.472934 0.4559859
8.469667 0.44957902
8.466399 0.44813767
8.463131 0.45228794
8.459863 0.46225852
8.456596 0.47788816
8.453328 0.49866599
8.45006 0.52379205
8.446792 0.55224508
8.443525 0.58284708
8.440257 0.61431951
8.436989 0.6453316
8.433721 0.67454553
8.430453 0.70066558
8.427186 0.72249666
8.423918 0.73901397
8.42065 0.7494398
8.417382 0.75331809
8.414115 0.75057372
8.410847 0.74154281
8.407579 0.72696353
8.404311 0.70792285
8.401044 0.68576243
8.397776 0.6619549
8.394508 0.63796744
8.39124 0.61513258
8.387973 0.59454459
8.384705 0.57699521
8.381437 0.56295524
8.378169 0.55259997
8.374902 0.54586941
8.371634 0.5425488
8.368366 0.54235305
8.365098 0.54499932
8.361831 0.55025615
8.358563 0.5579626
8.355295 0.5680175
8.352027 0.58034434
8.34876 0.59484204
8.345492 0.6113344
8.342224 0.62953052
8.338956 0.64900653
8.335689 0.66921412
8.332421 0.68951565
8.329153 0.70924024
8.325885 0.72775059
8.322618 0.74450847
8.31935 0.75912706
8.316082 0.77140186
8.312814 0.7813158
8.309547 0.78901979
8.306279 0.7947934
8.303011 0.79899291
8.299743 0.80199429
8.296475 0.80413777
8.293208 0.80567888
8.28994 0.80674952
8.286672 0.80733183
8.283404 0.80724723
8.280137 0.80616312
8.276869 0.80361891
8.273601 0.7990713
8.270333 0.79195635
8.267066 0.78176247
8.263798 0.76810615
8.26053 0.75080078
8.257262 0.72990966
8.253995 0.7057766
8.250727 0.67903088
8.247459 0.65056699
8.244191 0.62150213
8.240924 0.59311573
8.237656 0.56677528
8.234388 0.54385233
8.23112 0.52563238
8.227853 0.51322278
8.224585 0.50746477
8.221317 0.50885782
8.218049 0.51750579
8.214782 0.53309446
8.211514 0.55490732
8.208246 0.58188167
8.204978 0.61270068
8.201711 0.64591112
8.198443 0.68005154
8.195175 0.71377436
8.191907 0.74594667
8.18864 0.77571914
8.185372 0.80255841
8.182104 0.82624409
8.178836 0.8468362
8.175569 0.86462129
8.172301 0.88004562
8.169033 0.89364263
8.165765 0.90596056
8.162497 0.91749431
8.15923 0.92862577
8.155962 0.93957628
8.152694 0.95037551
8.149426 0.96084985
8.146159 0.9706322
8.142891 0.97919196
8.139623 0.98588161
8.136355 0.98999362
8.133088 0.99082082
8.12982 0.98771395
8.126552 0.98013263
8.123284 0.96768809
8.120017 0.95017881
8.116749 0.92762052
8.113481 0.9002715
8.110213 0.86865165
8.106946 0.83355158
8.103678 0.79602583
8.10041 0.75736471
8.097142 0.7190408
8.093875 0.68263048
8.090607 0.6497152
8.087339 0.62177188
8.084071 0.60006435
8.080804 0.58554841
8.077536 0.57880101
8.074268 0.57998062
8.071 0.58882133
8.067733 0.60465896
8.064465 0.62648444
8.061197 0.65301792
8.057929 0.68279605
8.054662 0.71426559
8.051394 0.7458761
8.048126 0.77616593
8.044858 0.80383591
8.041591 0.82780686
8.038323 0.84725872
8.035055 0.8616517
8.031787 0.87073183
8.02852 0.87452514
8.025252 0.87332479
8.021984 0.86767408
8.018716 0.85834606
8.015448 0.84631723
8.012181 0.83273135
8.008913 0.8188486
8.005645 0.80597739
8.002377 0.79538972
7.99911 0.78822511
7.995842 0.7853924
7.992574 0.78748095
7.989306 0.79469297
7.986039 0.8068066
7.982771 0.82317555
7.979503 0.84276639
7.976235 0.86422999
7.972968 0.88600018
7.9697 0.90641037
7.966432 0.92381773
7.963164 0.9367252
7.959897 0.94389182
7.956629 0.94442354
7.953361 0.93783795
7.950093 0.92409798
7.946826 0.90361213
7.943558 0.87720107
7.94029 0.84603402
7.937022 0.81154109
7.933755 0.77531088
7.930487 0.73898387
7.927219 0.70415202
7.923951 0.67227344
7.920684 0.64460726
7.917416 0.62217055
7.914148 0.60571506
7.91088 0.59571999
7.907613 0.59239555
7.904345 0.59569354
7.901077 0.60532285
7.897809 0.6207696
7.894542 0.64132338
7.891274 0.66611115
7.888006 0.69413957
7.884738 0.72434501
7.88147 0.75564837
7.878203 0.78701046
7.874935 0.81748308
7.871667 0.84625121
7.868399 0.87266278
7.865132 0.89624452
7.861864 0.91670396
7.858596 0.9339193
7.855328 0.94791982
7.852061 0.95886013
7.848793 0.96699127
7.845525 0.97263185
7.842257 0.9761414
7.83899 0.97789783
7.835722 0.97827971
7.832454 0.97765298
7.829186 0.97636007
7.825919 0.97470819
7.822651 0.97295317
7.819383 0.9712753
7.816115 0.96974661
7.812848 0.96829226
7.80958 0.96665327
7.806312 0.9643618
7.803044 0.9607415
7.799777 0.95494402
7.796509 0.94602713
7.793241 0.93307139
7.789973 0.91532284
7.786706 0.89234034
7.783438 0.8641217
7.78017 0.83118323
7.776902 0.79457382
7.773635 0.75581551
7.770367 0.71677653
7.767099 0.67949497
7.763831 0.64598073
7.760564 0.61802689
7.757296 0.59705843
7.754028 0.584038
7.75076 0.57943629
7.747492 0.58326184
7.744225 0.59513469
7.740957 0.6143819
7.737689 0.64013219
7.734421 0.67139129
7.731154 0.7070876
7.727886 0.7460875
7.724618 0.78718873
7.72135 0.82910643
7.718083 0.87046837
7.714815 0.90983389
7.711547 0.94574465
7.708279 0.97680707
7.705012 1.0017978
7.701744 1.0197762
7.698476 1.0301848
7.695208 1.0329175
7.691941 1.0283425
7.688673 1.0172707
7.685405 1.0008748
7.682137 0.98056771
7.67887 0.95786229
7.675602 0.93423168
7.672334 0.91099345
7.669066 0.8892325
7.665799 0.86977026
7.662531 0.85317762
7.659263 0.83981969
7.655995 0.82991475
7.652728 0.82358776
7.64946 0.82090258
7.646192 0.82186427
7.642924 0.82639317
7.639657 0.83428153
7.636389 0.84515061
7.633121 0.85842746
7.629853 0.87335715
7.626586 0.8890574
7.623318 0.90461167
7.62005 0.91918566
7.616782 0.93214444
7.613515 0.94314507
7.610247 0.95218268
7.606979 0.95957681
7.603711 0.96589708
7.600443 0.97183941
7.597176 0.97807477
7.593908 0.98509858
7.59064 0.99310887
7.587372 1.0019366
7.584105 1.0110413
7.580837 1.0195741
7.577569 1.0264954
7.574301 1.0307277
7.571034 1.0313154
7.567766 1.0275637
7.564498 1.0191335
7.56123 1.006079
7.557963 0.98882373
7.554695 0.96808682
7.551427 0.94477481
7.548159 0.91986361
7.544892 0.89429164
7.541624 0.86888075
7.538356 0.84429255
7.535088 0.82101849
7.531821 0.79939448
7.528553 0.77962698
7.525285 0.76181813
7.522017 0.74598165
7.51875 0.73204774
7.515482 0.71986118
7.512214 0.70918086
7.508946 0.69968967
7.505679 0.6910207
7.502411 0.68280085
7.499143 0.67470694
7.495875 0.66652478
7.492608 0.65819976
7.48934 0.64986793
7.486072 0.64186053
7.482804 0.63467952
7.479537 0.62894761
7.476269 0.62534023
7.473001 0.62451012
7.469733 0.62701555
7.466465 0.63326226
7.463198 0.64346656
7.45993 0.65764339
7.456662 0.67561899
7.453394 0.69706394
7.450127 0.72153836
7.446859 0.74853909
7.443591 0.77753766
7.440323 0.80799985
7.437056 0.83938171
7.433788 0.87110325
7.43052 0.9025074
7.427252 0.93281821
7.423985 0.96111469
7.420717 0.98633624
7.417449 1.0073297
7.414181 1.0229396
7.410914 1.032132
7.407646 1.0341344
7.404378 1.0285652
7.40111 1.0155291
7.397843 0.99565542
7.394575 0.970069
7.391307 0.94029351
7.388039 0.90810041
7.384772 0.87532675
7.381504 0.84369013
7.378236 0.8146301
7.374968 0.78919886
7.371701 0.76801498
7.368433 0.75128144
7.365165 0.73885715
7.361897 0.73036218
7.35863 0.7252917
7.355362 0.72311502
7.352094 0.72334182
7.348826 0.725548
7.345559 0.72936446
7.342291 0.73444192
7.339023 0.74041034
7.335755 0.74685156
7.332487 0.75329876
7.32922 0.75926698
7.325952 0.76430901
7.322684 0.76808251
7.319416 0.77040995
7.316149 0.77131417
7.312881 0.77101834
7.309613 0.76990831
7.306345 0.76846504
7.303078 0.7671824
7.29981 0.76648912
7.296542 0.76669255
7.293274 0.76795621
7.290007 0.77031473
7.286739 0.77372086
7.283471 0.77811174
7.280203 0.78347702
7.276936 0.78991093
7.273668 0.79763395
7.2704 0.80697586
7.267132 0.81832042
7.263865 0.83202003
7.260597 0.84829511
7.257329 0.86713696
7.254061 0.88823288
7.250794 0.9109289
7.247526 0.93423966
7.244258 0.9569072
7.24099 0.97750258
7.237723 0.9945582
7.234455 1.006714
7.231187 1.0128597
7.227919 1.0122554
7.224652 1.0046178
7.221384 0.99016098
7.218116 0.96958885
7.214848 0.94403983
7.211581 0.91498955
7.208313 0.88412156
7.205045 0.85317877
7.201777 0.82381012
7.19851 0.7974276
7.195242 0.77508754
7.191974 0.75740813
7.188706 0.74453165
7.185438 0.73613579
7.182171 0.73149357
7.178903 0.7295765
7.175635 0.7291909
7.172367 0.72913322
7.1691 0.72834724
7.165832 0.72606451
7.162564 0.7219101
7.159296 0.71595818
7.156029 0.70872737
7.152761 0.70111304
7.149493 0.69426226
7.146225 0.68940638
7.142958 0.68767343
7.13969 0.68990799
7.136422 0.69652629
7.133154 0.70743048
7.129887 0.72199777
7.126619 0.73914776
7.123351 0.75747914
7.120083 0.77545464
7.116816 0.79160553
7.113548 0.80472338
7.11028 0.81400961
7.107012 0.81916096
7.103745 0.82037976
7.100477 0.81831092
7.097209 0.81391871
7.093941 0.80832547
7.090674 0.80263926
7.087406 0.79779725
7.084138 0.79444798
7.08087 0.79288804
7.077603 0.79305931
7.074335 0.79460321
7.071067 0.79695951
7.067799 0.79949066
7.064532 0.80160901
7.061264 0.80288483
7.057996 0.80311626
7.054728 0.80234988
7.05146 0.80084914
7.048193 0.79901771
7.044925 0.79729324
7.041657 0.79603325
7.038389 0.79541651
7.035122 0.79538138
7.031854 0.79561582
7.028586 0.79560407
7.025318 0.79472405
7.022051 0.79237874
7.018783 0.78813723
7.015515 0.78185749
7.012247 0.77376504
7.00898 0.7644683
7.005712 0.75490308
7.002444 0.74621117
6.999176 0.73957134
6.995909 0.73601007
6.992641 0.73622469
6.989373 0.74044998
6.986105 0.74839242
6.982838 0.75924501
6.97957 0.77178164
6.976302 0.78451686
6.973034 0.79590616
6.969767 0.80455592
6.966499 0.80941143
6.963231 0.80989592
6.959963 0.80598236
6.956696 0.7981905
6.953428 0.78751326
6.95016 0.77528617
6.946892 0.76302069
6.943625 0.75222523
6.940357 0.74423769
6.937089 0.74008931
6.933821 0.74041425
6.930554 0.7454119
6.927286 0.75486191
6.924018 0.76818511
6.92075 0.78453837
6.917482 0.80292824
6.914215 0.82232685
6.910947 0.84177548
6.907679 0.86046378
6.904411 0.87777794
6.901144 0.89331586
6.897876 0.90687205
6.894608 0.91839829
6.89134 0.92794802
6.888073 0.93561269
6.884805 0.94145799
6.881537 0.94546703
6.878269 0.94749736
6.875002 0.94725776
6.871734 0.94431028
6.868466 0.93810116
6.865198 0.92802115
6.861931 0.91349119
6.858663 0.8940646
6.855395 0.86953203
6.852127 0.84001273
6.84886 0.80601579
6.845592 0.7684582
6.842324 0.72863274
6.839056 0.68812676
6.835789 0.64870063
6.832521 0.61214104
6.829253 0.5801079
6.825985 0.55399333
6.822718 0.53480806
6.81945 0.52310529
6.816182 0.5189456
6.812914 0.52190142
6.809647 0.53109581
6.806379 0.5452691
6.803111 0.56286753
6.799843 0.58214942
6.796576 0.6013051
6.793308 0.61858675
6.79004 0.63244164
6.786772 0.64163908
6.783505 0.64537814
6.780237 0.64336153
6.776969 0.63582284
6.773701 0.62349943
6.770433 0.60755136
6.767166 0.58943568
6.763898 0.57075374
6.76063 0.55309335
6.757362 0.53788796
6.754095 0.52631026
6.750827 0.51920975
6.747559 0.51709494
6.744291 0.52015288
6.741024 0.52829446
6.737756 0.54121234
6.734488 0.55844092
6.73122 0.57941168
6.727953 0.60350106
6.724685 0.63007094
6.721417 0.65850236
6.718149 0.68822244
6.714882 0.71872269
6.711614 0.74956585
6.708346 0.78037899
6.705078 0.81083209
6.701811 0.84060509
6.698543 0.8693492
6.695275 0.89665099
6.692007 0.92200803
6.68874 0.94482337
6.685472 0.96442303
6.682204 0.98009607
6.678936 0.99115311
6.675669 0.99699585
6.672401 0.9971884
6.669133 0.99152131
6.665865 0.98005979
6.662598 0.96317005
6.65933 0.94151952
6.656062 0.91604955
6.652794 0.8879218
6.649527 0.85844186
6.646259 0.82896642
6.642991 0.80080226
6.639723 0.77510711
6.636455 0.75280255
6.633188 0.73450914
6.62992 0.7205113
6.626652 0.71075652
6.623384 0.70488901
6.620117 0.70231362
6.616849 0.7022812
6.613581 0.70398411
6.610313 0.7066485
6.607046 0.70961111
6.603778 0.71237051
6.60051 0.71460666
6.597242 0.71616802
6.593975 0.71703012
6.590707 0.71723455
6.587439 0.71682008
6.584171 0.71575961
6.580904 0.7139153
6.577636 0.71102184
6.574368 0.70670268
6.5711 0.70051817
6.567833 0.69203827
6.564565 0.68092712
6.561297 0.66702354
6.558029 0.65040116
6.554762 0.63139509
6.551494 0.61058758
6.548226 0.58875317
6.544958 0.56677137
6.541691 0.54552129
6.538423 0.52577585
6.535155 0.50811288
6.531887 0.49285645
6.52862 0.4800558
6.525352 0.46950234
6.522084 0.46077893
6.518816 0.45333176
6.515549 0.44655354
6.512281 0.43986725
6.509013 0.43280153
6.505745 0.42505138
6.502477 0.41651939
6.49921 0.40733443
6.495942 0.39784555
6.492674 0.3885902
6.489406 0.38023793
6.486139 0.37351363
6.482871 0.36910792
6.479603 0.3675854
6.476335 0.36930369
6.473068 0.37435554
6.4698 0.3825441
6.466532 0.39339597
6.463264 0.40621118
6.459997 0.42014286
6.456729 0.43429479
6.453461 0.44782253
6.450193 0.46002396
6.446926 0.47040734
6.443658 0.47872895
6.44039 0.4849969
6.437122 0.48944261
6.433855 0.4924652
6.430587 0.49455716
6.427319 0.49622175
6.424051 0.49789331
6.420784 0.49987091
6.417516 0.50227453
6.414248 0.50502955
6.41098 0.5078818
6.407713 0.51044071
6.404445 0.51224433
6.401177 0.51283622
6.397909 0.51184243
6.394642 0.50903664
6.391374 0.50438329
6.388106 0.49805201
6.384838 0.49040114
6.381571 0.48193299
6.378303 0.47322804
6.375035 0.46486808
6.371767 0.45735999
6.368499 0.45107073
6.365232 0.44618235
6.361964 0.4426718
6.358696 0.44031695
6.355428 0.43872654
6.352161 0.43738949
6.348893 0.43573781
6.345625 0.43321648
6.342357 0.4293544
6.33909 0.42383002
6.335822 0.41652583
6.332554 0.40756552
6.329286 0.39732856
6.326019 0.38643793
6.322751 0.37571958
6.319483 0.36613563
6.316215 0.3586975
6.312948 0.35436889
6.30968 0.35397065
6.306412 0.35809972
6.303144 0.36707243
6.299877 0.3808977
6.296609 0.39928153
6.293341 0.4216584
6.290073 0.44724234
6.286806 0.47508863
6.283538 0.50415728
6.28027 0.53337199
6.277002 0.56167077
6.273735 0.58804752
6.270467 0.61158571
6.267199 0.63148652
6.263931 0.64709344
6.260664 0.65791442
6.257396 0.6636414
6.254128 0.66416544
6.25086 0.65958513
6.247593 0.65020491
6.244325 0.63652078
6.241057 0.61919135
6.237789 0.59899399
6.234522 0.57676816
6.231254 0.55335064
6.227986 0.52950993
6.224718 0.505889
6.22145 0.48296592
6.218183 0.46104024
6.214915 0.44024928
6.211647 0.42061303
6.208379 0.40210015
6.205112 0.38470245
6.201844 0.3685022
6.198576 0.35371662
6.195308 0.34070833
6.192041 0.32995686
6.188773 0.32199489
6.185505 0.31732059
6.182237 0.31630287
6.17897 0.31909817
6.175702 0.32559506
6.172434 0.33539733
6.169166 0.34784859
6.165899 0.36209371
6.162631 0.37716616
6.159363 0.39208711
6.156095 0.40596186
6.152828 0.41806129
6.14956 0.42788026
6.146292 0.43516885
6.143024 0.43993609
6.139757 0.44242841
6.136489 0.44308658
6.133221 0.44248538
6.129953 0.44126157
6.126686 0.44003596
6.123418 0.43933673
6.12015 0.4395318
6.116882 0.44077791
6.113615 0.44299308
6.110347 0.44585683
6.107079 0.44883903
6.103811 0.45125508
6.100544 0.45234176
6.097276 0.4513457
6.094008 0.44761544
6.09074 0.44068748
6.087472 0.43035736
6.084205 0.416728
6.080937 0.40022873
6.077669 0.38160101
6.074401 0.36184923
6.071134 0.34215929
6.067866 0.32379147
6.064598 0.30795875
6.06133 0.29570515
6.058063 0.28780008
6.054795 0.28466415
6.051527 0.28633771
6.048259 0.29249734
6.044992 0.30251792
6.041724 0.31557003
6.038456 0.33073626
6.035188 0.3471272
6.031921 0.36397781
6.028653 0.38070937
6.025385 0.39694917
6.022117 0.4125083
6.01885 0.42732601
6.015582 0.44139527
6.012314 0.45468666
6.009046 0.46708731
6.005779 0.47836721
6.002511 0.48817895
5.999243 0.49608976
5.995975 0.50163788
5.992708 0.50440106
5.98944 0.50406288
5.986172 0.50046403
5.982904 0.4936293
5.979637 0.4837666
5.976369 0.4712404
5.973101 0.45652662
5.969833 0.44015977
5.966566 0.42268321
5.963298 0.40461193
5.96003 0.38641295
5.956762 0.36850355
5.953494 0.35126244
5.950227 0.33504572
5.946959 0.3201978
5.943691 0.30704916
5.940423 0.29589631
5.937156 0.2869645
5.933888 0.2803593
5.93062 0.27601736
5.927352 0.27366906
5.924085 0.27282466
5.920817 0.27279212
5.917549 0.27272899
5.914281 0.27172372
5.911014 0.26889578
5.907746 0.26349958
5.904478 0.25501593
5.90121 0.24321653
5.897943 0.22819198
5.894675 0.21034
5.891407 0.19031756
5.888139 0.1689663
5.884872 0.14722437
5.881604 0.12603829
5.878336 0.10628728
5.875068 0.088727872
5.871801 0.073962597
5.868533 0.062430924
5.865265 0.05441756
5.861997 0.050070524
5.85873 0.049421347
5.855462 0.052401072
5.852194 0.058848173
5.848926 0.068507721
5.845659 0.081023935
5.842391 0.095930594
5.839123 0.11264487
5.835855 0.13046996
5.832588 0.14861061
5.82932 0.16620354
5.826052 0.18236175
5.822784 0.19622957
5.819517 0.20704264
5.816249 0.21418622
5.812981 0.21724443
5.809713 0.21603444
5.806445 0.21062094
5.803178 0.20130865
5.79991 0.18861383
5.796642 0.17321765
5.793374 0.15590703
5.790107 0.13750951
5.786839 0.11882959
5.783571 0.10059278
5.780303 0.083402845
5.777036 0.067715139
5.773768 0.053826927
5.7705 0.041883293
5.767232 0.03189553
5.763965 0.023767895
5.760697 0.017328235
5.757429 0.012358508
5.754161 0.0086219806
5.750894 0.0058851161
5.747626 0.0039333491
5.744358 0.0025808568
5.74109 0.0016753375
5.737823 0.00109904
5.734555 0.00076749285
5.731287 0.00062725717
5.728019 0.00065373337
5.724752 0.00084967357
5.721484 0.0012446419
5.718216 0.0018953124
5.714948 0.002885978
5.711681 0.0043284617
5.708413 0.0063602284
5.705145 0.0091395767
5.701877 0.012836821
5.69861 0.017620951
5.695342 0.023641969
5.692074 0.031010057
5.688806 0.039773949
5.685539 0.04990159
5.682271 0.061266834
5.679003 0.073645501
5.675735 0.086723165
5.672467 0.10011513
5.6692 0.1133967
5.665932 0.12613967
5.662664 0.137949
5.659396 0.14849356
5.656129 0.15752527
5.652861 0.16488358
5.649593 0.1704855
5.646325 0.17430446
5.643058 0.17634423
5.63979 0.17661512
5.636522 0.17511897
5.633254 0.17184703
5.629987 0.16679125
5.626719 0.15996611
5.623451 0.15143468
5.620183 0.14133201
5.616916 0.12987912
5.613648 0.11738305
5.61038 0.10422204
5.607112 0.090817879
5.603845 0.077600346
5.600577 0.064970018
5.597309 0.053265542
5.594041 0.042740175
5.590774 0.033550228
5.587506 0.025755547
5.584238 0.019330262
5.58097 0.014180652
5.577703 0.010166352
5.574435 0.0071216459
5.571167 0.0048740466
5.567899 0.0032587599
5.564632 0.0021283105
5.561364 0.0013577266
5.558096 0.0008459863
5.554828 0.00051483766
5.551561 0.00030599985
5.548293 0.00017762621
5.545025 0.00010069868
5.541757 5.5751591e-05
5.538489 3.0144646e-05
5.535222 1.5916473e-05
5.531954 8.2061471e-06
5.528686 4.1328856e-06
5.525418 2.0334927e-06
5.522151 9.7595095e-07
5.518883 4.5816347e-07
5.515615 2.102531e-07
5.512347 9.4143179e-08
5.50908 4.0795377e-08
5.505812 1.8828636e-08
5.502544 6.2762119e-09
5.499276 3.138106e-09
5.496009 0
5.492741 0
5.489473 0
5.486205 0
5.482938 0
5.47967 0
5.476402 0
5.473134 0
5.469867 0
5.466599 0
5.463331 0
5.460063 0
5.456796 0
5.453528 0
5.45026 0
5.446992 0
5.443725 0
5.440457 0
5.437189 0
5.433921 0
5.430654 0
5.427386 0
5.424118 0
5.42085 0
5.417583 0
5.414315 0
5.411047 0
5.407779 0
5.404512 0
5.401244 0
5.397976 0
5.394708 0
5.39144 0
5.388173 0
5.384905 0
5.381637 0
5.378369 0
5.375102 0
5.371834 0
5.368566 0
5.365298 0
5.362031 0
5.358763 0
5.355495 0
5.352227 0
5.34896 0
5.345692 0
5.342424 0
5.339156 0
5.335889 0
5.332621 0
5.329353 0
5.326085 0
5.322818 0
5.31955 0
5.316282 0
5.313014 0
5.309747 0
5.306479 0
5.303211 3.138106e-09
5.299943 6.2762119e-09
5.296676 1.2552424e-08
5.293408 2.8242954e-08
5.29014 6.5900225e-08
5.286872 1.4749098e-07
5.283605 3.2636302e-07
5.280337 7.0293574e-07
5.277069 1.4780479e-06
5.273801 3.0408247e-06
5.270534 6.1036161e-06
5.267266 1.1965598e-05
5.263998 2.2905035e-05
5.26073 4.282887e-05
5.257462 7.8211015e-05
5.254195 0.00013949822
5.250927 0.00024302748
5.247659 0.00041355529
5.244391 0.00068743035
5.241124 0.0011162588
5.237856 0.0017708081
5.234588 0.002744622
5.23132 0.004156619
5.228053 0.0061516825
5.224785 0.0088982124
5.221517 0.012581602
5.218249 0.017393043
5.214982 0.023513533
5.211714 0.031093885
5.208446 0.040232495
5.205178 0.050953423
5.201911 0.063188004
5.198643 0.076763165
5.195375 0.091399062
5.192107 0.10671738
5.18884 0.12226004
5.185572 0.13751621
5.182304 0.15195436
5.179036 0.16505519
5.175769 0.17634165
5.172501 0.18540332
5.169233 0.19191373
5.165965 0.19564122
5.162698 0.19645453
5.15943 0.19432517
5.156162 0.18932784
5.152894 0.18163926
5.149627 0.17153456
5.146359 0.15937954
5.143091 0.14561707
5.139823 0.13074652
5.136556 0.11529666
5.133288 0.099793841
5.13002 0.084729005
5.126752 0.070527391
5.123484 0.057524884
5.120217 0.045953843
5.116949 0.035939642
5.113681 0.02750746
5.110413 0.02059736
5.107146 0.01508464
5.103878 0.010802296
5.10061 0.0075624965
5.097342 0.0051749501
5.094075 0.0034607848
5.090807 0.0022616016
5.087539 0.0014440591
5.084271 0.00090083097
5.081004 0.00054898967
5.077736 0.00032684629
5.074468 0.00019012215
5.0712 0.00010812972
5.067933 6.0301844e-05
5.064665 3.3361204e-05
5.061397 1.9104789e-05
5.058129 1.2875649e-05
5.054862 1.2561838e-05
5.051594 1.8153943e-05
5.048326 3.1798428e-05
5.045058 5.8378185e-05
5.041791 0.00010670502
5.038523 0.00019146526
5.035255 0.00033604408
5.031987 0.00057639161
5.02872 0.00096594981
5.025452 0.0015815772
5.022184 0.0025300226
5.018916 0.0039542018
5.015649 0.006038083
5.012381 0.0090084478
5.009113 0.013131586
5.005845 0.018702817
5.002578 0.026027131
4.99931 0.035390244
4.996042 0.047020714
4.992774 0.061045946
4.989507 0.07744699
4.986239 0.096019038
4.982971 0.11634569
4.979703 0.13779496
4.976435 0.15954311
4.973168 0.18062904
4.9699 0.20003722
4.966632 0.21680149
4.963364 0.2301175
4.960097 0.23944792
4.956829 0.24460379
4.953561 0.24578707
4.950293 0.24358458
4.947026 0.23891016
4.943758 0.23289987
4.94049 0.22677263
4.937222 0.22167459
4.933955 0.21852873
4.930687 0.217911
4.927419 0.21997106
4.924151 0.22440955
4.920884 0.23051549
4.917616 0.23725892
4.914348 0.24342563
4.91108 0.24777475
4.907813 0.24919667
4.904545 0.24684939
4.901277 0.24025482
4.898009 0.22934375
4.894742 0.21444612
4.891474 0.1962321
4.888206 0.17561616
4.884938 0.15364118
4.881671 0.13136055
4.878403 0.10973454
4.875135 0.089552654
4.871867 0.071388117
4.8686 0.055584684
4.865332 0.042271244
4.862064 0.031396487
4.858796 0.022774726
4.855529 0.016134459
4.852261 0.011162977
4.848993 0.0075426981
4.845725 0.004977284
4.842457 0.0032075648
4.83919 0.0020187153
4.835922 0.0012407726
4.832654 0.00074478552
4.829386 0.00043663606
4.826119 0.00025006625
4.822851 0.00014003798
4.819583 7.6962049e-05
4.816315 4.2110244e-05
4.813048 2.4166554e-05
4.80978 1.6851629e-05
4.806512 1.7447869e-05
4.803244 2.6118456e-05
4.799977 4.5913628e-05
4.796709 8.3498723e-05
4.793441 0.00015062281
4.790173 0.00026647541
4.786906 0.00046104111
4.783638 0.00077952749
4.78037 0.0012878253
4.777102 0.0020787598
4.773835 0.0032784923
4.770567 0.005052087
4.767299 0.0076067563
4.764031 0.011190913
4.760764 0.01608697
4.757496 0.022595963
4.754228 0.031012756
4.75096 0.041591794
4.747693 0.054505151
4.744425 0.069796686
4.741157 0.087338224
4.737889 0.10679515
4.734622 0.12760933
4.731354 0.14900632
4.728086 0.17003125
4.724818 0.18961366
4.721551 0.20665715
4.718283 0.22014443
4.715015 0.22924518
4.711747 0.23341237
4.708479 0.23245316
4.705212 0.22656426
4.701944 0.21632658
4.698676 0.20265968
4.695408 0.18674277
4.692141 0.16991257
4.688873 0.15355057
4.685605 0.13897203
4.682337 0.12732677
4.67907 0.11951868
4.675802 0.11614788
4.672534 0.11747664
4.669266 0.12341907
4.665999 0.13355401
4.662731 0.14716066
4.659463 0.16327639
4.656195 0.18077538
4.652928 0.1984646
4.64966 0.21519086
4.646392 0.22994932
4.643124 0.24198133
4.639857 0.25084842
4.636589 0.2564704
4.633321 0.25911947
4.630053 0.25936816
4.626786 0.25799598
4.623518 0.25586668
4.62025 0.25379367
4.616982 0.25241356
4.613715 0.25208747
4.610447 0.2528453
4.607179 0.25438161
4.603911 0.2561033
4.600644 0.25722089
4.597376 0.25686857
4.594108 0.25423387
4.59084 0.24867728
4.587573 0.23982489
4.584305 0.22762238
4.581037 0.21234587
4.577769 0.19457241
4.574502 0.17511899
4.571234 0.15496277
4.567966 0.13515651
4.564698 0.11675149
4.56143 0.10073657
4.558163 0.087996793
4.554895 0.079290392
4.551627 0.07523835
4.548359 0.076319016
4.545092 0.082859855
4.541824 0.09502075
4.538556 0.11276697
4.535288 0.13583453
4.532021 0.16369497
4.528753 0.19552954
4.525485 0.23022364
4.522217 0.26639054
4.51895 0.3024294
4.515682 0.33661677
4.512414 0.36722438
4.509146 0.39265065
4.505879 0.41154996
4.502611 0.42294304
4.499343 0.42629455
4.496075 0.42154862
4.492808 0.40912
4.48954 0.38984429
4.486272 0.36489667
4.483004 0.33569151
4.479737 0.30377574
4.476469 0.27072781
4.473201 0.23807068
4.469933 0.2072032
4.466666 0.17935056
4.463398 0.15553131
4.46013 0.13653634
4.456862 0.12291493
4.453595 0.11496358
4.450327 0.11271566
4.447059 0.11593203
4.443791 0.12409609
4.440524 0.13641842
4.437256 0.15185739
4.433988 0.16916129
4.43072 0.1869348
4.427452 0.20372886
4.424185 0.21814755
4.420917 0.22896158
4.417649 0.23521417
4.414381 0.23630488
4.411114 0.2320386
4.407846 0.2226318
4.404578 0.20867464
4.40131 0.19105439
4.398043 0.17085142
4.394775 0.149223
4.391507 0.12729089
4.388239 0.10604652
4.384972 0.086283711
4.381704 0.068563344
4.378436 0.053208909
4.375168 0.040327834
4.371901 0.029850599
4.368633 0.021578853
4.365365 0.015234582
4.362097 0.010504113
4.35883 0.007073181
4.355562 0.0046515392
4.352294 0.00298748
4.349026 0.0018738698
4.345759 0.0011478878
4.342491 0.00068673056
4.339223 0.00040123509
4.335955 0.0002289468
4.332688 0.00012758597
4.32942 6.9436871e-05
4.326152 3.6907264e-05
4.322884 1.9158137e-05
4.319617 9.7124379e-06
4.316349 4.8075783e-06
4.313081 2.3253365e-06
4.309813 1.0983371e-06
4.306546 5.0523506e-07
4.303278 2.2908174e-07
4.30001 1.0041939e-07
4.296742 4.3933483e-08
4.293474 1.8828636e-08
4.290207 9.4143179e-09
4.286939 6.2762119e-09
4.283671 1.2552424e-08
4.280403 2.5104848e-08
4.277136 5.6485907e-08
4.273868 1.2866234e-07
4.2706 2.8870575e-07
4.267332 6.2134498e-07
4.264065 1.3148664e-06
4.260797 2.7113236e-06
4.257529 5.4603044e-06
4.254261 1.0741737e-05
4.250994 2.0629909e-05
4.247726 3.8692846e-05
4.244458 7.0870985e-05
4.24119 0.00012676693
4.237923 0.00022142162
4.234655 0.00037769302
4.231387 0.00062914317
4.228119 0.0010234242
4.224852 0.0016257586
4.221584 0.0025220299
4.218316 0.0038206691
4.215048 0.0056522655
4.211781 0.0081658287
4.208513 0.011520533
4.205245 0.015872276
4.201977 0.02135504
4.19871 0.02805795
4.195442 0.036000289
4.192174 0.045107678
4.188906 0.055193689
4.185639 0.065951219
4.182371 0.076957451
4.179103 0.087694628
4.175835 0.0975865
4.172568 0.10604763
4.1693 0.11253993
4.166032 0.11662905
4.162764 0.11803242
4.159496 0.11665151
4.156229 0.11258326
4.152961 0.10610889
4.149693 0.097661673
4.146425 0.087779075
4.143158 0.077046392
4.13989 0.06604015
4.136622 0.055278756
4.133354 0.045185898
4.130087 0.036069657
4.126819 0.028117429
4.123551 0.021404428
4.120283 0.015912049
4.117016 0.011551622
4.113748 0.0081894429
4.11048 0.0056697008
4.107212 0.0038331902
4.103945 0.0025307852
4.100677 0.0016317147
4.097409 0.001027372
4.094141 0.00063169445
4.090874 0.00037929659
4.087606 0.00022240698
4.084338 0.00012735375
4.08107 7.1213039e-05
4.077803 3.8887409e-05
4.074535 2.0736604e-05
4.071267 1.0798223e-05
4.067999 5.4916854e-06
4.064732 2.7270141e-06
4.061464 1.3242807e-06
4.058196 6.2762119e-07
4.054928 2.8870575e-07
4.051661 1.3180045e-07
4.048393 5.6485907e-08
4.045125 2.5104848e-08
4.041857 9.4143179e-09
4.03859 3.138106e-09
4.035322 3.138106e-09
4.032054 0
4.028786 0
4.025519 0
4.022251 0
4.018983 0
4.015715 0
4.012447 0
4.00918 0
4.005912 0
4.002644 0
3.999376 0
3.996109 0
3.992841 0
3.989573 0
3.986305 0
3.983038 0
3.97977 0
3.976502 0
3.973234 0
3.969967 0
3.966699 0
3.963431 0
3.960163 0
3.956896 0
3.953628 0
3.95036 0
3.947092 0
3.943825 0
3.940557 0
3.937289 0
3.934021 0
3.930754 0
3.927486 0
3.924218 0
3.92095 0
3.917683 0
3.914415 0
3.911147 0
3.907879 0
3.904612 0
3.901344 0
3.898076 0
3.894808 0
3.891541 0
3.888273 0
3.885005 0
3.881737 0
3.878469 0
3.875202 0
3.871934 0
3.868666 0
3.865398 0
3.862131 0
3.858863 0
3.855595 0
3.852327 0
3.84906 0
3.845792 0
3.842524 0
3.839256 0
3.835989 0
3.832721 0
3.829453 0
3.826185 0
3.822918 0
3.81965 0
3.816382 0
3.813114 0
3.809847 0
3.806579 0
3.803311 0
3.800043 0
3.796776 0
3.793508 0
3.79024 0
3.786972 0
3.783705 0
3.780437 0
3.777169 0
3.773901 0
3.770634 0
3.767366 0
3.764098 0
3.76083 0
3.757563 0
3.754295 0
3.751027 0
3.747759 0
3.744491 0
3.741224 0
3.737956 0
3.734688 0
3.73142 0
3.728153 0
3.724885 0
3.721617 0
3.718349 0
3.715082 0
3.711814 0
3.708546 0
3.705278 0
3.702011 0
3.698743 0
3.695475 0
3.692207 0
3.68894 0
3.685672 0
3.682404 0
3.679136 0
3.675869 0
3.672601 0
3.669333 0
3.666065 0
3.662798 0
3.65953 0
3.656262 0
3.652994 0
3.649727 0
3.646459 0
3.643191 0
3.639923 0
3.636656 0
3.633388 0
3.63012 0
3.626852 0
3.623585 0
3.620317 0
3.617049 0
3.613781 0
3.610514 0
3.607246 0
3.603978 0
3.60071 0
3.597442 0
3.594175 0
3.590907 0
3.587639 0
3.584371 0
3.581104 0
3.577836 0
3.574568 0
3.5713 0
3.568033 0
3.564765 0
3.561497 0
3.558229 0
3.554962 0
3.551694 0
3.548426 0
3.545158 0
3.541891 0
3.538623 0
3.535355 0
3.532087 0
3.52882 0
3.525552 3.138106e-09
3.522284 6.2762119e-09
3.519016 1.2552424e-08
3.515749 2.8242954e-08
3.512481 6.2762119e-08
3.509213 1.4435287e-07
3.505945 3.169487e-07
3.502678 6.841071e-07
3.49941 1.4372525e-06
3.496142 2.9560958e-06
3.492874 5.9404346e-06
3.489607 1.1645511e-05
3.486339 2.2305657e-05
3.483071 4.1714843e-05
3.479803 7.618066e-05
3.476536 0.00013586744
3.473268 0.00023663829
3.47 0.00040247778
