# Supplementary material for: Structural motifs of gold cluster anions with 17 to 69 atoms
Source: Nat Commun. 2026 Apr 10;17:5099. doi: 10.1038/s41467-026-71649-9 (PMC13246909; doi:10.1038/s41467-026-71649-9)
Supplement: Supplementary file 5 — Source Data [file 41467_2026_71649_MOESM5_ESM.zip › SupplementaryFigure6/52_th_red.dat]

13.27 1.2050327e-06
13.266732 2.5010705e-06
13.263464 5.0743173e-06
13.260197 1.0060768e-05
13.256929 1.9481362e-05
13.253661 3.6863331e-05
13.250393 6.8147109e-05
13.247126 0.00012309848
13.243858 0.00021728246
13.24059 0.00037478713
13.237322 0.00063176663
13.234055 0.0010408156
13.230787 0.0016759714
13.227519 0.0026379609
13.224251 0.0040589706
13.220984 0.006105841
13.217716 0.0089804371
13.214448 0.012915556
13.21118 0.018165005
13.207913 0.024986714
13.204645 0.033618598
13.201377 0.044247959
13.198109 0.056976625
13.194842 0.07178546
13.191574 0.088503058
13.188306 0.10678407
13.185038 0.12610246
13.181771 0.14576366
13.178503 0.16493779
13.175235 0.18271275
13.171967 0.19816335
13.1687 0.21042948
13.165432 0.2187943
13.162164 0.22275275
13.158896 0.22206143
13.155629 0.21676306
13.152361 0.20718213
13.149093 0.19389247
13.145825 0.17766102
13.142558 0.15937543
13.13929 0.13996491
13.136022 0.12032385
13.132754 0.10124685
13.129486 0.083381148
13.126219 0.067199756
13.122951 0.05299515
13.119683 0.040890949
13.116415 0.030866991
13.113148 0.02279244
13.10988 0.016461547
13.106612 0.011627555
13.103344 0.0080315617
13.100077 0.0054245394
13.096809 0.0035820852
13.093541 0.0023124922
13.090273 0.0014593479
13.087006 0.00090019708
13.083738 0.00054272601
13.08047 0.00031978555
13.077202 0.00018414092
13.073935 0.00010361398
13.070667 5.6969176e-05
13.067399 3.0605947e-05
13.064131 1.6063964e-05
13.060864 8.2375281e-06
13.057596 4.1266093e-06
13.054328 2.0209402e-06
13.05106 9.6653664e-07
13.047793 4.5188726e-07
13.044525 2.0711499e-07
13.041257 9.1005073e-08
13.037989 4.0795377e-08
13.034722 1.569053e-08
13.031454 6.2762119e-09
13.028186 3.138106e-09
13.024918 0
13.021651 0
13.018383 0
13.015115 0
13.011847 0
13.00858 0
13.005312 0
13.002044 0
12.998776 0
12.995509 0
12.992241 0
12.988973 0
12.985705 0
12.982437 0
12.97917 0
12.975902 0
12.972634 0
12.969366 0
12.966099 0
12.962831 0
12.959563 0
12.956295 0
12.953028 0
12.94976 0
12.946492 0
12.943224 0
12.939957 0
12.936689 0
12.933421 0
12.930153 0
12.926886 0
12.923618 0
12.92035 0
12.917082 0
12.913815 0
12.910547 0
12.907279 0
12.904011 0
12.900744 0
12.897476 0
12.894208 0
12.89094 0
12.887673 0
12.884405 0
12.881137 0
12.877869 0
12.874602 0
12.871334 0
12.868066 0
12.864798 0
12.861531 0
12.858263 0
12.854995 0
12.851727 0
12.848459 0
12.845192 0
12.841924 0
12.838656 0
12.835388 0
12.832121 0
12.828853 0
12.825585 0
12.822317 0
12.81905 0
12.815782 0
12.812514 0
12.809246 0
12.805979 0
12.802711 0
12.799443 0
12.796175 0
12.792908 0
12.78964 0
12.786372 0
12.783104 0
12.779837 0
12.776569 0
12.773301 0
12.770033 0
12.766766 0
12.763498 0
12.76023 0
12.756962 0
12.753695 0
12.750427 0
12.747159 0
12.743891 0
12.740624 0
12.737356 0
12.734088 0
12.73082 0
12.727553 0
12.724285 0
12.721017 0
12.717749 0
12.714481 0
12.711214 0
12.707946 0
12.704678 0
12.70141 0
12.698143 0
12.694875 0
12.691607 0
12.688339 0
12.685072 0
12.681804 0
12.678536 0
12.675268 0
12.672001 0
12.668733 0
12.665465 0
12.662197 0
12.65893 0
12.655662 0
12.652394 0
12.649126 0
12.645859 0
12.642591 0
12.639323 0
12.636055 0
12.632788 0
12.62952 0
12.626252 0
12.622984 0
12.619717 0
12.616449 0
12.613181 0
12.609913 0
12.606646 0
12.603378 0
12.60011 0
12.596842 0
12.593575 0
12.590307 0
12.587039 0
12.583771 0
12.580504 0
12.577236 0
12.573968 0
12.5707 0
12.567432 0
12.564165 0
12.560897 0
12.557629 0
12.554361 0
12.551094 0
12.547826 0
12.544558 0
12.54129 0
12.538023 0
12.534755 0
12.531487 0
12.528219 0
12.524952 0
12.521684 0
12.518416 0
12.515148 0
12.511881 0
12.508613 0
12.505345 0
12.502077 0
12.49881 0
12.495542 0
12.492274 0
12.489006 0
12.485739 0
12.482471 0
12.479203 0
12.475935 0
12.472668 0
12.4694 0
12.466132 0
12.462864 0
12.459597 0
12.456329 0
12.453061 0
12.449793 0
12.446526 0
12.443258 0
12.43999 0
12.436722 0
12.433454 0
12.430187 0
12.426919 0
12.423651 0
12.420383 0
12.417116 0
12.413848 0
12.41058 0
12.407312 0
12.404045 0
12.400777 0
12.397509 0
12.394241 0
12.390974 0
12.387706 0
12.384438 0
12.38117 0
12.377903 3.138106e-09
12.374635 6.2762119e-09
12.371367 1.2552424e-08
12.368099 3.138106e-08
12.364832 6.9038331e-08
12.361564 1.600434e-07
12.358296 3.4832976e-07
12.355028 7.5314543e-07
12.351761 1.5816054e-06
12.348493 3.2510778e-06
12.345225 6.5178461e-06
12.341957 1.2775229e-05
12.33869 2.4448984e-05
12.335422 4.571279e-05
12.332154 8.3492447e-05
12.328886 0.00014898158
12.325619 0.00025972848
12.322351 0.00044241645
12.319083 0.00073637539
12.315815 0.0011977272
12.312548 0.0019039234
12.30928 0.0029581293
12.306012 0.0044927227
12.302744 0.0066708758
12.299476 0.0096849419
12.296209 0.013750524
12.292941 0.019095117
12.289673 0.02594093
12.286405 0.034482139
12.283138 0.044857963
12.27987 0.057123912
12.276602 0.071224634
12.273334 0.086972196
12.270067 0.10403378
12.266799 0.12193202
12.263531 0.14006002
12.260263 0.15771122
12.256996 0.1741225
12.253728 0.18852686
12.25046 0.20021084
12.247192 0.20857075
12.243925 0.21316195
12.240657 0.21373602
12.237389 0.21026167
12.234121 0.20292747
12.230854 0.19212583
12.227586 0.17842015
12.224318 0.16249843
12.22105 0.14511843
12.217783 0.12705002
12.214515 0.10902057
12.211247 0.091668745
12.207979 0.075510643
12.204712 0.06092055
12.201444 0.048126621
12.198176 0.037219976
12.194908 0.028174229
12.191641 0.020871712
12.188373 0.01513243
12.185105 0.010742292
12.181837 0.0074779998
12.17857 0.0051270689
12.175302 0.003502553
12.172034 0.0024529225
12.168766 0.0018680768
12.165498 0.0016828407
12.162231 0.0018789974
12.158963 0.0024867764
12.155695 0.0035859639
12.152427 0.0053063489
12.14916 0.0078264206
12.145892 0.011368878
12.142624 0.016191246
12.139356 0.022569974
12.136089 0.030777134
12.132821 0.041049856
12.129553 0.053554213
12.126285 0.068346988
12.123018 0.085340446
12.11975 0.10427625
12.116482 0.12471496
12.113214 0.14604631
12.109947 0.16752333
12.106679 0.18831954
12.103411 0.20760453
12.100143 0.22462917
12.096876 0.23880872
12.093608 0.24979076
12.09034 0.2574964
12.087072 0.26212621
12.083805 0.26412787
12.080537 0.26412886
12.077269 0.26284324
12.074001 0.2609667
12.070734 0.25907564
12.067466 0.25754608
12.064198 0.25650451
12.06093 0.25581748
12.057663 0.25512067
12.054395 0.2538813
12.051127 0.25148364
12.047859 0.24732362
12.044592 0.24089855
12.041324 0.23187946
12.038056 0.22015712
12.034788 0.20585722
12.031521 0.1893253
12.028253 0.17108572
12.024985 0.15178269
12.021717 0.13211254
12.018449 0.11275676
12.015182 0.094324015
12.011914 0.077306945
12.008646 0.062056949
12.005378 0.048777021
12.002111 0.03753053
11.998843 0.028261914
11.995575 0.020824672
11.992307 0.015011867
11.98904 0.01058518
11.985772 0.0072996487
11.982504 0.0049224895
11.979236 0.0032455641
11.975969 0.0020920278
11.972701 0.0013181614
11.969433 0.00081180605
11.966165 0.0004886282
11.962898 0.00028741599
11.95963 0.00016520245
11.956362 9.2784379e-05
11.953094 5.0915769e-05
11.949827 2.7298384e-05
11.946559 1.4297211e-05
11.943291 7.314925e-06
11.940023 3.6558934e-06
11.936756 1.7855823e-06
11.933488 8.5042672e-07
11.93022 3.9540135e-07
11.926952 1.8201015e-07
11.923685 8.1590755e-08
11.920417 3.4519166e-08
11.917149 1.569053e-08
11.913881 6.2762119e-09
11.910614 3.138106e-09
11.907346 0
11.904078 0
11.90081 0
11.897543 0
11.894275 0
11.891007 0
11.887739 0
11.884471 0
11.881204 0
11.877936 0
11.874668 0
11.8714 0
11.868133 0
11.864865 0
11.861597 0
11.858329 0
11.855062 0
11.851794 0
11.848526 0
11.845258 0
11.841991 0
11.838723 0
11.835455 0
11.832187 0
11.82892 0
11.825652 0
11.822384 0
11.819116 0
11.815849 0
11.812581 0
11.809313 0
11.806045 3.138106e-09
11.802778 6.2762119e-09
11.79951 1.2552424e-08
11.796242 3.138106e-08
11.792974 7.2176437e-08
11.789707 1.600434e-07
11.786439 3.5460597e-07
11.783171 7.6883596e-07
11.779903 1.6224008e-06
11.776636 3.345221e-06
11.773368 6.7469278e-06
11.7701 1.3293017e-05
11.766832 2.5584978e-05
11.763565 4.8122855e-05
11.760297 8.8438102e-05
11.757029 0.00015881954
11.753761 0.00027872343
11.750493 0.00047802768
11.747226 0.00080126201
11.743958 0.001312698
11.74069 0.0021021011
11.737422 0.0032905771
11.734155 0.0050356684
11.730887 0.0075343978
11.727619 0.011022795
11.724351 0.015770235
11.721084 0.022067186
11.717816 0.03020555
11.714548 0.040451796
11.71128 0.053014525
11.708013 0.068009638
11.704745 0.085427742
11.701477 0.10510931
11.698209 0.12673312
11.694942 0.14982234
11.691674 0.17377036
11.688406 0.1978849
11.685138 0.22144603
11.681871 0.24376966
11.678603 0.26426699
11.675335 0.28249014
11.672067 0.29815626
11.6688 0.31114674
11.665532 0.32148324
11.662264 0.32928727
11.658996 0.33473379
11.655729 0.33801049
11.652461 0.33929284
11.649193 0.33874073
11.645925 0.33651631
11.642658 0.33281703
11.63939 0.32791269
11.636122 0.32217365
11.632854 0.31607879
11.629587 0.31019647
11.626319 0.30513818
11.623051 0.30149194
11.619783 0.29974797
11.616516 0.30023195
11.613248 0.30306033
11.60998 0.30812773
11.606712 0.31512952
11.603444 0.32361536
11.600177 0.33306257
11.596909 0.34295463
11.593641 0.35284953
11.590373 0.36242574
11.587106 0.37149928
11.583838 0.38001184
11.58057 0.387996
11.577302 0.39552771
11.574035 0.40267768
11.570767 0.40947194
11.567499 0.41586857
11.564231 0.4217535
11.560964 0.42695392
11.557696 0.43126485
11.554428 0.43448258
11.55116 0.43643816
11.547893 0.43702505
11.544625 0.4362162
11.541357 0.43406808
11.538089 0.43071091
11.534822 0.42632713
11.531554 0.42112195
11.528286 0.41529177
11.525018 0.40899711
11.521751 0.40234636
11.518483 0.3953943
11.515215 0.38815637
11.511947 0.38063517
11.50868 0.37285207
11.505412 0.36487452
11.502144 0.35682953
11.498876 0.34889683
11.495609 0.34128003
11.492341 0.33416038
11.489073 0.32764294
11.485805 0.32170894
11.482538 0.31618783
11.47927 0.31075964
11.476002 0.30499212
11.472734 0.29840958
11.469466 0.29058334
11.466199 0.28122817
11.462931 0.27028731
11.459663 0.25799011
11.456395 0.24487056
11.453128 0.23174217
11.44986 0.21963129
11.446592 0.20967796
11.443324 0.20301769
11.440057 0.20065995
11.436789 0.20337877
11.433521 0.2116284
11.430253 0.22549306
11.426986 0.24467475
11.423718 0.26851851
11.42045 0.29606981
11.417182 0.32615552
11.413915 0.35747769
11.410647 0.38870894
11.407379 0.41857898
11.404111 0.4459441
11.400844 0.46983467
11.397576 0.48947936
11.394308 0.50430802
11.39104 0.51393844
11.387773 0.51815372
11.384505 0.51687726
11.381237 0.51015184
11.377969 0.49812697
11.374702 0.48105591
11.371434 0.4593012
11.368166 0.4333447
11.364898 0.40379698
11.361631 0.37140033
11.358363 0.33702104
11.355095 0.3016284
11.351827 0.26626081
11.34856 0.23198174
11.345292 0.19983043
11.342024 0.17077254
11.338756 0.14565577
11.335488 0.12517355
11.332221 0.10983782
11.328953 0.099960135
11.325685 0.095639017
11.322417 0.09675166
11.31915 0.10294955
11.315882 0.11365934
11.312614 0.12809273
11.309346 0.14527034
11.306079 0.16406444
11.302811 0.18326352
11.299543 0.20165798
11.296275 0.21814147
11.293008 0.23181796
11.28974 0.24210061
11.286472 0.24878757
11.283204 0.25210085
11.279937 0.25267864
11.276669 0.2515178
11.273401 0.24987045
11.270133 0.24910594
11.266866 0.25055464
11.263598 0.25535353
11.26033 0.26431307
11.257062 0.27782208
11.253795 0.29580232
11.250527 0.31771702
11.247259 0.34263113
11.243991 0.36931395
11.240724 0.39637035
11.237456 0.42238342
11.234188 0.44605114
11.23092 0.46630154
11.227653 0.48237427
11.224385 0.49386216
11.221117 0.5007117
11.217849 0.50318743
11.214582 0.50180977
11.211314 0.49727846
11.208046 0.49039476
11.204778 0.4819934
11.201511 0.47289182
11.198243 0.46385883
11.194975 0.45560039
11.191707 0.4487556
11.188439 0.44389488
11.185172 0.4415129
11.181904 0.44201185
11.178636 0.44567553
11.175368 0.4526389
11.172101 0.46286125
11.168833 0.47611168
11.165565 0.49197366
11.162297 0.5098713
11.15903 0.52911445
11.155762 0.5489551
11.152494 0.56864419
11.149226 0.58747802
11.145959 0.60482543
11.142691 0.62013259
11.139423 0.63290756
11.136155 0.64269268
11.132888 0.64903647
11.12962 0.65147773
11.126352 0.64955184
11.123084 0.64282499
11.119817 0.63095477
11.116549 0.61376917
11.113281 0.59135046
11.110013 0.56410733
11.106746 0.53281923
11.103478 0.49864004
11.10021 0.46305469
11.096942 0.42778949
11.093675 0.39468469
11.090407 0.3655439
11.087139 0.34197864
11.083871 0.32526709
11.080604 0.31624422
11.077336 0.31523553
11.074068 0.32204081
11.0708 0.33596732
11.067533 0.35590599
11.064265 0.38043897
11.060997 0.40796458
11.057729 0.43682502
11.054461 0.46542404
11.051194 0.49232531
11.047926 0.51632618
11.044658 0.53650653
11.04139 0.55225487
11.038123 0.56327662
11.034855 0.56958881
11.031587 0.57150454
11.028319 0.56960786
11.025052 0.56471781
11.021784 0.55783873
11.018516 0.5500947
11.015248 0.54264804
11.011981 0.53660556
11.008713 0.53292075
11.005445 0.5323034
11.002177 0.53515023
10.99891 0.54150868
10.995642 0.55108238
10.992374 0.56328003
10.989106 0.57730228
10.985839 0.59225383
10.982571 0.60726356
10.979303 0.62159372
10.976035 0.63472182
10.972768 0.64638404
10.9695 0.65657669
10.966232 0.66551985
10.962964 0.67359337
10.959697 0.68125925
10.956429 0.68898434
10.953161 0.69717498
10.949893 0.70613065
10.946626 0.7160186
10.943358 0.72686717
10.94009 0.73857286
10.936822 0.75091558
10.933555 0.76357751
10.930287 0.77616322
10.927019 0.78822087
10.923751 0.79926557
10.920483 0.80880684
10.917216 0.81638061
10.913948 0.8215852
10.91068 0.82411821
10.907412 0.8238103
10.904145 0.8206509
10.900877 0.81480147
10.897609 0.80659325
10.894341 0.79650835
10.891074 0.78514527
10.887806 0.7731714
10.884538 0.76126707
10.88127 0.75006608
10.878003 0.74009851
10.874735 0.73174186
10.871467 0.72518589
10.868199 0.72041653
10.864932 0.71722192
10.861664 0.71522223
10.858396 0.71392081
10.855128 0.71277136
10.851861 0.71125202
10.848593 0.70893497
10.845325 0.70554013
10.842057 0.7009631
10.83879 0.69527233
10.835522 0.68867597
10.832254 0.68146531
10.828986 0.67394631
10.825719 0.66637363
10.822451 0.65890033
10.819183 0.65155316
10.815915 0.64423724
10.812648 0.6367678
10.80938 0.62892073
10.806112 0.62049099
10.802844 0.6113467
10.799577 0.60146964
10.796309 0.59097603
10.793041 0.58011638
10.789773 0.5692568
10.786506 0.55884638
10.783238 0.54937625
10.77997 0.54133507
10.776702 0.53516454
10.773434 0.53121773
10.770167 0.5297226
10.766899 0.53075377
10.763631 0.53421624
10.760363 0.53984551
10.757096 0.54722752
10.753828 0.55583987
10.75056 0.56511203
10.747292 0.57449814
10.744025 0.583552
10.740757 0.59199197
10.737489 0.59974332
10.734221 0.60694906
10.730954 0.61394503
10.727686 0.62120188
10.724418 0.62924262
10.72115 0.63854904
10.717883 0.64947273
10.714615 0.66216511
10.711347 0.67653751
10.708079 0.69225663
10.704812 0.70877448
10.701544 0.72538609
10.698276 0.7413042
10.695008 0.7557383
10.691741 0.76796559
10.688473 0.77738467
10.685205 0.78354635
10.681937 0.7861613
10.67867 0.78508836
10.675402 0.78031114
10.672134 0.77191163
10.668866 0.76004952
10.665599 0.74495312
10.662331 0.72692396
10.659063 0.70635245
10.655795 0.68373811
10.652528 0.65970511
10.64926 0.63500371
10.645992 0.61049035
10.642724 0.58708375
10.639456 0.56569955
10.636189 0.54717206
10.632921 0.5321751
10.629653 0.52115558
10.626385 0.51429201
10.623118 0.51148563
10.61985 0.51238612
10.616582 0.51644762
10.613314 0.5230055
10.610047 0.53136134
10.606779 0.5408632
10.603511 0.5509702
10.600243 0.56129391
10.596976 0.57161404
10.593708 0.58186963
10.59044 0.59213052
10.587172 0.60255586
10.583905 0.61334695
10.580637 0.62470129
10.577369 0.63677342
10.574101 0.64964663
10.570834 0.66331762
10.567566 0.67769453
10.564298 0.69260678
10.56103 0.70782369
10.557763 0.72307768
10.554495 0.73808712
10.551227 0.75257454
10.547959 0.76627706
10.544692 0.77894845
10.541424 0.79035488
10.538156 0.80026879
10.534888 0.80846687
10.531621 0.81473717
10.528353 0.81889844
10.525085 0.82083036
10.521817 0.82050925
10.51855 0.81804035
10.515282 0.8136763
10.512014 0.80781338
10.508746 0.80096121
10.505478 0.79368788
10.502211 0.78654888
10.498943 0.7800127
10.495675 0.77439809
10.492407 0.76983614
10.48914 0.76626537
10.485872 0.76346168
10.482604 0.76109742
10.479336 0.75881843
10.476069 0.75632432
10.472801 0.75343704
10.469533 0.75014527
10.466265 0.74661709
10.462998 0.74317887
10.45973 0.74026456
10.456462 0.73834395
10.453194 0.73784203
10.449927 0.73906232
10.446659 0.74212624
10.443391 0.746938
10.440123 0.75318045
10.436856 0.76034281
10.433588 0.76777711
10.43032 0.77477597
10.427052 0.78066187
10.423785 0.78487678
10.420517 0.7870606
10.417249 0.78710854
10.413981 0.78519955
10.410714 0.78179157
10.407446 0.77758273
10.404178 0.77344212
10.40091 0.77031734
10.397643 0.76912975
10.394375 0.77067027
10.391107 0.77550936
10.387839 0.78393342
10.384572 0.79591617
10.381304 0.81112854
10.378036 0.828984
10.374768 0.84871067
10.371501 0.86943678
10.368233 0.89027466
10.364965 0.91038992
10.361697 0.92904701
10.358429 0.9456289
10.355162 0.95963508
10.351894 0.9706673
10.348626 0.97841428
10.345358 0.98264559
10.342091 0.98322048
10.338823 0.98011129
10.335555 0.97343567
10.332287 0.96348751
10.32902 0.95075529
10.325752 0.93591888
10.322484 0.91981997
10.319216 0.90340713
10.315949 0.88766209
10.312681 0.87351755
10.309413 0.86177856
10.306145 0.85305812
10.302878 0.8477349
10.29961 0.84593637
10.296342 0.84754643
10.293074 0.85223329
10.289807 0.85949124
10.286539 0.86869036
10.283271 0.87912901
10.280003 0.8900864
10.276736 0.90087399
10.273468 0.91088565
10.2702 0.91964584
10.266932 0.92685364
10.263665 0.93241806
10.260397 0.9364781
10.257129 0.93940065
10.253861 0.94175022
10.250594 0.94422837
10.247326 0.94758578
10.244058 0.95251566
10.24079 0.95954254
10.237523 0.96892349
10.234255 0.98057853
10.230987 0.99406413
10.227719 1.0085964
10.224451 1.0231236
10.221184 1.0364375
10.217916 1.0473091
10.214648 1.054628
10.21138 1.0575252
10.208113 1.0554652
10.204845 1.0482946
10.201577 1.0362471
10.198309 1.0199073
10.195042 1.0001418
10.191774 0.97801261
10.188506 0.95468044
10.185238 0.93131214
10.181971 0.90899715
10.178703 0.88867856
10.175435 0.87110051
10.172167 0.85677267
10.1689 0.84595141
10.165632 0.83863767
10.162364 0.83459118
10.159096 0.83336058
10.155829 0.83432875
10.152561 0.83677126
10.149293 0.83992468
10.146025 0.84306006
10.142758 0.84555487
10.13949 0.84695602
10.136222 0.8470259
10.132954 0.84576438
10.129687 0.84340176
10.126419 0.8403617
10.123151 0.83719751
10.119883 0.83451024
10.116616 0.83286087
10.113348 0.83269058
10.11008 0.83426218
10.106812 0.83763174
10.103545 0.84265332
10.100277 0.84901315
10.097009 0.85628328
10.093741 0.86398202
10.090473 0.87162807
10.087206 0.87877887
10.083938 0.88504909
10.08067 0.89011114
10.077402 0.89368444
10.074135 0.89552241
10.070867 0.89540596
10.067599 0.89314872
10.064331 0.8886156
10.061064 0.88175146
10.057796 0.87261359
10.054528 0.86140003
10.05126 0.84846594
10.047993 0.83432197
10.044725 0.81961102
10.041457 0.80506335
10.038189 0.79143324
10.034922 0.77942358
10.031654 0.76960813
10.028386 0.76236239
10.025118 0.75781506
10.021851 0.75582967
10.018583 0.75602239
10.015315 0.75781607
10.012047 0.76052367
10.00878 0.76344843
10.005512 0.76598431
10.002244 0.76769934
9.998976 0.76838814
9.995709 0.76808586
9.992441 0.76704339
9.989173 0.76567153
9.985905 0.76446642
9.982638 0.76393131
9.97937 0.76450761
9.976102 0.76652466
9.972834 0.77017201
9.969567 0.77549316
9.966299 0.78239593
9.963031 0.79067328
9.959763 0.8000285
9.956495 0.81010043
9.953228 0.82048639
9.94996 0.83076194
9.946692 0.84049811
9.943424 0.84927681
9.940157 0.85670531
9.936889 0.86243035
9.933621 0.86615263
9.930353 0.86764185
9.927086 0.86675259
9.923818 0.86344013
9.92055 0.85777484
9.917282 0.84995233
9.914015 0.84029603
9.910747 0.82924879
9.907479 0.81735134
9.904211 0.80520728
9.900944 0.7934371
9.897676 0.78262589
9.894408 0.77327142
9.89114 0.7657395
9.887873 0.76023269
9.884605 0.75677634
9.881337 0.75522349
9.878069 0.7552774
9.874802 0.7565288
9.871534 0.75850335
9.868266 0.76071451
9.864998 0.76271653
9.861731 0.76415256
9.858463 0.76479272
9.855195 0.76455714
9.851927 0.76352011
9.84866 0.76189263
9.845392 0.75998383
9.842124 0.75814493
9.838856 0.75670336
9.835589 0.75589773
9.832321 0.75582565
9.829053 0.75641513
9.825785 0.75742686
9.822518 0.75848854
9.81925 0.75915623
9.815982 0.75899151
9.812714 0.75764028
9.809446 0.75489812
9.806179 0.75075083
9.802911 0.74538366
9.799643 0.73915986
9.796375 0.73257471
9.793108 0.72619563
9.78984 0.72059962
9.786572 0.71631793
9.783304 0.71379426
9.780037 0.7133579
9.776769 0.71520988
9.773501 0.71941716
9.770233 0.72591016
9.766966 0.73448016
9.763698 0.7447763
9.76043 0.75630513
9.757162 0.76843806
9.753895 0.7804329
9.750627 0.79147401
9.747359 0.80073215
9.744091 0.8074401
9.740824 0.81097482
9.737556 0.81093339
9.734288 0.80718835
9.73102 0.79991022
9.727753 0.78955008
9.724485 0.7767826
9.721217 0.76241786
9.717949 0.74729676
9.714682 0.7321887
9.711414 0.71770908
9.708146 0.70426977
9.704878 0.69206818
9.701611 0.68111169
9.698343 0.67126704
9.695075 0.66231972
9.691807 0.65402773
9.68854 0.64615784
9.685272 0.63849818
9.682004 0.63084875
9.678736 0.62299747
9.675468 0.61469379
9.672201 0.6056324
9.668933 0.59545699
9.665665 0.58378873
9.662397 0.57027751
9.65913 0.55466745
9.655862 0.5368636
9.652594 0.51698456
9.649326 0.49538708
9.646059 0.47265303
9.642791 0.44953613
9.639523 0.42687352
9.636255 0.40547515
9.632988 0.38600939
9.62972 0.36890572
9.626452 0.35429347
9.623184 0.34199012
9.619917 0.33154361
9.616649 0.3223231
9.613381 0.31364288
9.610113 0.30489695
9.606846 0.29567944
9.603578 0.28586758
9.60031 0.27565079
9.597042 0.26549954
9.593775 0.25607836
9.590507 0.24811836
9.587239 0.24227159
9.583971 0.23897336
9.580704 0.23833705
9.577436 0.24010042
9.574168 0.24363332
9.5709 0.24800651
9.567633 0.25211099
9.564365 0.25480906
9.561097 0.25509382
9.557829 0.25223281
9.554562 0.24587503
9.551294 0.23610666
9.548026 0.22344958
9.544758 0.20880479
9.54149 0.19335071
9.538223 0.17841094
9.534955 0.16530875
9.531687 0.15522487
9.528419 0.14907318
9.525152 0.14740531
9.521884 0.15035176
9.518616 0.15760334
9.515348 0.16843416
9.512081 0.18176398
9.508813 0.19625517
9.505545 0.21043594
9.502277 0.2228386
9.49901 0.23213875
9.495742 0.23728026
9.492474 0.23757111
9.489206 0.23273868
9.485939 0.22293793
9.482671 0.20871252
9.479403 0.19091569
9.476135 0.17060336
9.472868 0.14891513
9.4696 0.12695961
9.466332 0.10571805
9.463064 0.08597612
9.459797 0.06828801
9.456529 0.052971797
9.453261 0.040130698
9.449993 0.029692162
9.446726 0.021455974
9.443458 0.015143379
9.44019 0.010441125
9.436922 0.0070366283
9.433655 0.0046429407
9.430387 0.0030139562
9.427119 0.0019516289
9.423851 0.0013076299
9.420584 0.00098182549
9.417316 0.00091982593
9.414048 0.0011111092
9.41078 0.0015887383
9.407513 0.002430871
9.404245 0.0037635807
9.400977 0.0057638502
9.397709 0.0086610187
9.394441 0.012734475
9.391174 0.018305394
9.387906 0.025720503
9.384638 0.035326826
9.38137 0.04743775
9.378103 0.06229263
9.374835 0.08001418
9.371567 0.10056962
9.368299 0.1237424
9.365032 0.14912094
9.361764 0.17610889
9.358496 0.20395791
9.355228 0.23182022
9.351961 0.25881356
9.348693 0.28408869
9.345425 0.30688866
9.342157 0.32659056
9.33889 0.34272493
9.335622 0.35497298
9.332354 0.36314768
9.329086 0.36716843
9.325819 0.36704025
9.322551 0.36284666
9.319283 0.35476046
9.316015 0.34307048
9.312748 0.32821656
9.30948 0.3108206
9.306212 0.29170084
9.302944 0.27185864
9.299677 0.25243221
9.296409 0.23461871
9.293141 0.21957284
9.289873 0.20829533
9.286606 0.20152809
9.283338 0.19967219
9.28007 0.2027424
9.276802 0.21036617
9.273535 0.22182856
9.270267 0.23615712
9.266999 0.25223444
9.263731 0.26892143
9.260463 0.28517257
9.257196 0.30012597
9.253928 0.3131558
9.25066 0.32388187
9.247392 0.33213991
9.244125 0.33792355
9.240857 0.34131516
9.237589 0.34242361
9.234321 0.34134496
9.231054 0.33815514
9.227786 0.33293497
9.224518 0.32581878
9.22125 0.31705103
9.217983 0.30703228
9.214715 0.29633766
9.211447 0.28569702
9.208179 0.27593508
9.204912 0.2678796
9.201644 0.26225376
9.198376 0.25957369
9.195108 0.26007212
9.191841 0.26366432
9.188573 0.26996445
9.185305 0.27835
9.182037 0.28806238
9.17877 0.29832454
9.175502 0.30845323
9.172234 0.31794543
9.168966 0.32652427
9.165699 0.33413901
9.162431 0.34092322
9.159163 0.34712371
9.155895 0.35301782
9.152628 0.35883707
9.14936 0.36471187
9.146092 0.37064523
9.142824 0.37651602
9.139557 0.38210576
9.136289 0.38713905
9.133021 0.39132724
9.129753 0.39440703
9.126485 0.39616979
9.123218 0.39648089
9.11995 0.39529097
9.116682 0.39264138
9.113414 0.3886644
9.110147 0.38357696
9.106879 0.37766487
9.103611 0.37125481
9.100343 0.36467408
9.097076 0.35820178
9.093808 0.35201983
9.09054 0.34617523
9.087272 0.34056517
9.084005 0.33495344
9.080737 0.32902033
9.077469 0.32244026
9.074201 0.31497393
9.070934 0.30655657
9.067666 0.29736287
9.064398 0.2878325
9.06113 0.2786473
9.057863 0.2706608
9.054595 0.26479005
9.051327 0.2618874
9.048059 0.26261394
9.044792 0.26733524
9.041524 0.2760561
9.038256 0.28840311
9.034988 0.30365523
9.031721 0.3208148
9.028453 0.33870547
9.025185 0.35608145
9.021917 0.37173334
9.01865 0.38457954
9.015382 0.39373727
9.012114 0.39857233
9.008846 0.3987299
9.005579 0.39415018
9.002311 0.38507172
8.999043 0.37202254
8.995775 0.35579686
8.992508 0.33741339
8.98924 0.31805155
8.985972 0.29896453
8.982704 0.28137276
8.979436 0.26634651
8.976169 0.25469105
8.972901 0.24685046
8.969633 0.24284619
8.966365 0.24226272
8.963098 0.24428677
8.95983 0.24779834
8.956562 0.25150368
8.953294 0.25409321
8.950027 0.25440335
8.946759 0.25156016
8.943491 0.24508576
8.940223 0.23495444
8.936956 0.22159316
8.933688 0.20582957
8.93042 0.18879724
8.927152 0.17181305
8.923885 0.15624275
8.920617 0.14337043
8.917349 0.1342843
8.914081 0.12978751
8.910814 0.13033911
8.907546 0.13602733
8.904278 0.14657532
8.90101 0.16137813
8.897743 0.1795684
8.894475 0.20010628
8.891207 0.22188626
8.887939 0.24385104
8.884672 0.26509911
8.881404 0.28497201
8.878136 0.30310784
8.874868 0.31945143
8.871601 0.33421777
8.868333 0.34781312
8.865065 0.36072542
8.861797 0.37340183
8.85853 0.38613363
8.855262 0.39896747
8.851994 0.41165762
8.848726 0.42366646
8.845458 0.43421266
8.842191 0.44235902
8.838923 0.44712671
8.835655 0.44761985
8.832387 0.44314419
8.82912 0.43330585
8.825852 0.41807948
8.822584 0.39783948
8.819316 0.37335184
8.816049 0.34572844
8.812781 0.31634848
8.809513 0.28675464
8.806245 0.25853326
8.802978 0.23318908
8.79971 0.21202524
8.796442 0.19603907
8.793174 0.185843
8.789907 0.18161836
8.786639 0.18310728
8.783371 0.18964531
8.780103 0.2002333
8.776836 0.21364324
8.773568 0.22854807
8.7703 0.24366142
8.767032 0.25787063
8.763765 0.27034535
8.760497 0.28060641
8.757229 0.2885448
8.753961 0.294388
8.750694 0.29861986
8.747426 0.30186862
8.744158 0.30478292
8.74089 0.30791834
8.737623 0.31165361
8.734355 0.31614925
8.731087 0.32135212
8.727819 0.32703921
8.724552 0.33288653
8.721284 0.33854467
8.718016 0.34370358
8.714748 0.34813371
8.71148 0.35169884
8.708213 0.35434404
8.704945 0.35606874
8.701677 0.35689789
8.698409 0.35686271
8.695142 0.35599774
8.691874 0.35435388
8.688606 0.35202069
8.685338 0.34914711
8.682071 0.34594957
8.678803 0.34270009
8.675535 0.33969356
8.672267 0.33720026
8.669 0.3354156
8.665732 0.33442099
8.662464 0.33416757
8.659196 0.334489
8.655929 0.33514108
8.652661 0.33585877
8.649393 0.33641568
8.646125 0.33667041
8.642858 0.33658763
8.63959 0.33622886
8.636322 0.33571687
8.633054 0.3351848
8.629787 0.33472632
8.626519 0.33436209
8.623251 0.33403396
8.619983 0.33362956
8.616716 0.33303157
8.613448 0.33217784
8.61018 0.33111538
8.606912 0.33003145
8.603645 0.32925116
8.600377 0.32919865
8.597109 0.33032884
8.593841 0.3330435
8.590574 0.33760957
8.587306 0.34409682
8.584038 0.35234734
8.58077 0.361982
8.577503 0.37244107
8.574235 0.3830502
8.570967 0.39309874
8.567699 0.40191778
8.564431 0.40894692
8.561164 0.41378325
8.557896 0.41620935
8.554628 0.4162007
8.55136 0.41391391
8.548093 0.40965827
8.544825 0.40385305
8.541557 0.39697358
8.538289 0.38949109
8.535022 0.38181296
8.531754 0.3742323
8.528486 0.36689643
8.525218 0.35980218
8.521951 0.35282183
8.518683 0.34575733
8.515415 0.3384139
8.512147 0.33067801
8.50888 0.3225827
8.505612 0.31434406
8.502344 0.30635824
8.499076 0.29915702
8.495809 0.29332904
8.492541 0.2894222
8.489273 0.28784771
8.486005 0.28880603
8.482738 0.29225082
8.47947 0.2978984
8.476202 0.30528024
8.472934 0.31382677
8.469667 0.32296405
8.466399 0.33220311
8.463131 0.34120421
8.459863 0.34980493
8.456596 0.35800997
8.453328 0.3659491
8.45006 0.373816
8.446792 0.38180399
8.443525 0.39005285
8.440257 0.39861689
8.436989 0.40745756
8.433721 0.41645819
8.430453 0.42545339
8.427186 0.43426388
8.423918 0.44272843
8.42065 0.45072682
8.417382 0.45819189
8.414115 0.46511134
8.410847 0.47152234
8.407579 0.47750245
8.404311 0.48315972
8.401044 0.48862351
8.397776 0.49403622
8.394508 0.49954505
8.39124 0.50529238
8.387973 0.51140376
8.384705 0.51797297
8.381437 0.52504482
8.378169 0.53259754
8.374902 0.5405279
8.371634 0.54864293
8.368366 0.55666229
8.365098 0.56423502
8.361831 0.57097176
8.358563 0.57649134
8.355295 0.58047682
8.352027 0.58273308
8.34876 0.58323596
8.345492 0.58216294
8.342224 0.57989755
8.338956 0.57700364
8.335689 0.57417136
8.332421 0.57214195
8.329153 0.57162274
8.325885 0.57320572
8.322618 0.57730197
8.31935 0.5841011
8.316082 0.59355939
8.312814 0.60541497
8.309547 0.61922363
8.306279 0.63440637
8.303011 0.65029979
8.299743 0.66620265
8.296475 0.6814156
8.293208 0.69527516
8.28994 0.70718529
8.286672 0.71665106
8.283404 0.72331708
8.280137 0.72700971
8.276869 0.7277782
8.273601 0.72592589
8.270333 0.7220212
8.267066 0.71687912
8.263798 0.71150792
8.26053 0.70702203
8.257262 0.70452892
8.253995 0.70500375
8.250727 0.70916956
8.247459 0.717401
8.244191 0.7296665
8.240924 0.7455184
8.237656 0.7641328
8.234388 0.7843939
8.23112 0.80501103
8.227853 0.82465316
8.224585 0.84208358
8.221317 0.85627901
8.218049 0.86651981
8.214782 0.87244286
8.211514 0.87405304
8.208246 0.87169506
8.204978 0.86599162
8.201711 0.85775824
8.198443 0.84790715
8.195175 0.83735345
8.191907 0.8269356
8.18864 0.81735858
8.185372 0.80916393
8.182104 0.8027253
8.178836 0.7982639
8.175569 0.79587496
8.172301 0.79555567
8.169033 0.79722674
8.165765 0.80074328
8.162497 0.80589508
8.15923 0.8124008
8.155962 0.81990293
8.152694 0.82797114
8.149426 0.83611934
8.146159 0.84383834
8.142891 0.85064102
8.139623 0.85611299
8.136355 0.85995899
8.133088 0.86203496
8.12982 0.86235789
8.126552 0.86108976
8.123284 0.85849698
8.120017 0.85489219
8.116749 0.85056894
8.113481 0.84574204
8.110213 0.84050543
8.106946 0.83481654
8.103678 0.82851128
8.10041 0.82134773
8.097142 0.81307101
8.093875 0.80348758
8.090607 0.79253475
8.087339 0.78033181
8.084071 0.76720239
8.080804 0.75366299
8.077536 0.74037872
8.074268 0.72809404
8.071 0.71755042
8.067733 0.70940526
8.064465 0.70416557
8.061197 0.70214586
8.057929 0.70345427
8.054662 0.70800495
8.051394 0.71554896
8.048126 0.7257137
8.044858 0.73804022
8.041591 0.75201107
8.038323 0.76706544
8.035055 0.78260422
8.031787 0.79799129
8.02852 0.81255985
8.025252 0.82563137
8.021984 0.83655164
8.018716 0.84474257
8.015448 0.84976317
8.012181 0.85136832
8.008913 0.84955235
8.005645 0.84456567
8.002377 0.83689765
7.99911 0.82722538
7.995842 0.81633574
7.992574 0.8050341
7.989306 0.79405643
7.986039 0.78400066
7.982771 0.77528912
7.979503 0.76816601
7.976235 0.76272597
7.972968 0.7589621
7.9697 0.7568178
7.966432 0.75622635
7.963164 0.7571263
7.959897 0.75944812
7.956629 0.76307588
7.953361 0.76779604
7.950093 0.77324995
7.946826 0.77890765
7.943558 0.78407688
7.94029 0.78795384
7.937022 0.7897127
7.933755 0.78862168
7.930487 0.78416641
7.927219 0.7761579
7.923951 0.76480377
7.920684 0.75072725
7.917416 0.73492724
7.914148 0.71868314
7.91088 0.70341761
7.907613 0.69053762
7.904345 0.68127694
7.901077 0.6765623
7.897809 0.67692044
7.894542 0.68243601
7.891274 0.69276196
7.888006 0.70717682
7.884738 0.7246771
7.88147 0.7440902
7.878203 0.76419235
7.874935 0.78381751
7.871667 0.80194627
7.868399 0.81776797
7.865132 0.83071327
7.861864 0.84045895
7.858596 0.84690959
7.855328 0.8501635
7.852061 0.85047042
7.848793 0.84818847
7.845525 0.8437454
7.842257 0.8376069
7.83899 0.8302522
7.835722 0.82215498
7.832454 0.81376709
7.829186 0.80550264
7.825919 0.79772157
7.822651 0.79071361
7.819383 0.7846849
7.816115 0.77975082
7.812848 0.77593783
7.80958 0.77319593
7.806312 0.77142107
7.803044 0.77048423
7.799777 0.77026189
7.796509 0.77066172
7.793241 0.77163759
7.789973 0.77319043
7.786706 0.77535434
7.783438 0.77817104
7.78017 0.78165918
7.776902 0.7857863
7.773635 0.79045169
7.770367 0.79548574
7.767099 0.80066779
7.763831 0.80575996
7.760564 0.81055013
7.757296 0.8148947
7.754028 0.81875105
7.75076 0.82219122
7.747492 0.82539217
7.744225 0.82860265
7.740957 0.83209144
7.737689 0.83608593
7.734421 0.84071234
7.731154 0.84594919
7.727886 0.85160409
7.724618 0.85732042
7.72135 0.86261581
7.718083 0.8669487
7.714815 0.86980427
7.711547 0.87078667
7.708279 0.86970212
7.705012 0.86661733
7.701744 0.86188104
7.698476 0.85610125
7.695208 0.8500782
7.691941 0.84470096
7.688673 0.84082191
7.685405 0.83912811
7.682137 0.84003015
7.67887 0.84358643
7.675602 0.84947611
7.672334 0.85702651
7.669066 0.86529272
7.665799 0.8731794
7.662531 0.87958869
7.659263 0.88357422
7.655995 0.88447976
7.652728 0.88204264
7.64946 0.87644611
7.646192 0.86831097
7.642924 0.85862524
7.639657 0.84861924
7.636389 0.83960207
7.633121 0.83278231
7.629853 0.82909898
7.626586 0.82908864
7.623318 0.83280907
7.62005 0.83983179
7.616782 0.84930403
7.613515 0.86007006
7.610247 0.87083193
7.606979 0.88032431
7.603711 0.88747682
7.600443 0.89154081
7.597176 0.89216504
7.593908 0.88941326
7.59064 0.88372675
7.587372 0.87584206
7.584105 0.86667995
7.580837 0.85722336
7.577569 0.84840177
7.574301 0.84099616
7.571034 0.83557437
7.567766 0.83246141
7.564498 0.83174415
7.56123 0.83330537
7.557963 0.83687873
7.554695 0.84211413
7.551427 0.84864257
7.548159 0.85613038
7.544892 0.86431538
7.541624 0.8730207
7.538356 0.88214574
7.535088 0.89163778
7.531821 0.90145066
7.528553 0.91149908
7.525285 0.92161772
7.522017 0.93153351
7.51875 0.94085756
7.515482 0.94909978
7.512214 0.95570573
7.508946 0.96011131
7.505679 0.96180755
7.502411 0.96040545
7.499143 0.95569008
7.495875 0.94765411
7.492608 0.93650414
7.48934 0.92263756
7.486072 0.90659327
7.482804 0.88898469
7.479537 0.87042762
7.476269 0.85147689
7.473001 0.83258409
7.469733 0.81408439
7.466465 0.79621356
7.463198 0.77914904
7.45993 0.76306271
7.456662 0.74816991
7.453394 0.73475995
7.450127 0.7231979
7.446859 0.71389556
7.443591 0.70725758
7.440323 0.70361596
7.437056 0.70316963
7.433788 0.70594476
7.43052 0.71178556
7.427252 0.72037759
7.423985 0.73129593
7.420717 0.74406487
7.417449 0.7582125
7.414181 0.77330663
7.410914 0.78896428
7.407646 0.80483612
7.404378 0.82057471
7.40111 0.83580089
7.397843 0.85008292
7.394575 0.86293963
7.391307 0.87387122
7.388039 0.88241351
7.384772 0.88820423
7.381504 0.89104583
7.378236 0.89094977
7.374968 0.88815051
7.371701 0.88308441
7.368433 0.87633585
7.365165 0.86855956
7.361897 0.86039278
7.35863 0.85237252
7.355362 0.84487197
7.352094 0.83806643
7.348826 0.83193389
7.345559 0.82628903
7.342291 0.82084386
7.339023 0.81528329
7.335755 0.80934151
7.332487 0.80286502
7.32922 0.7958507
7.325952 0.78845229
7.322684 0.78095488
7.319416 0.77372337
7.316149 0.76713588
7.312881 0.76151557
7.309613 0.75707437
7.306345 0.75387853
7.303078 0.75184139
7.29981 0.75074288
7.296542 0.75027047
7.293274 0.7500731
7.290007 0.74981859
7.286739 0.74924602
7.283471 0.74820682
7.280203 0.7466909
7.276936 0.74483646
7.273668 0.74292357
7.2704 0.74135216
7.267132 0.74060528
7.263865 0.74119888
7.260597 0.74362033
7.257329 0.74825975
7.254061 0.75534084
7.250794 0.76486003
7.247526 0.77654436
7.244258 0.7898382
7.24099 0.80392607
7.237723 0.8177941
7.234455 0.83032623
7.231187 0.84042453
7.227919 0.8471377
7.224652 0.84977879
7.221384 0.84801368
7.218116 0.84190589
7.214848 0.83191014
7.211581 0.81881539
7.208313 0.80364625
7.205045 0.78753819
7.201777 0.77160554
7.19851 0.75682155
7.195242 0.74392683
7.191974 0.73337721
7.188706 0.7253355
7.185438 0.71970486
7.182171 0.71619571
7.178903 0.71441352
7.175635 0.71395286
7.172367 0.71448264
7.1691 0.71580947
7.165832 0.71791002
7.162564 0.72092814
7.159296 0.72513832
7.156029 0.73088263
7.152761 0.73849231
7.149493 0.74820762
7.146225 0.76010911
7.142958 0.77407137
7.13969 0.78974552
7.136422 0.80657207
7.133154 0.8238206
7.129887 0.84064942
7.126619 0.85617626
7.123351 0.86955113
7.120083 0.88002377
7.116816 0.88700015
7.113548 0.89008483
7.11028 0.88910753
7.107012 0.88413385
7.103745 0.87546031
7.100477 0.86359507
7.097209 0.84922532
7.093941 0.83317371
7.090674 0.81634629
7.087406 0.79967535
7.084138 0.78406094
7.08087 0.77031454
7.077603 0.75910847
7.074335 0.75093339
7.071067 0.74606635
7.067799 0.74455063
7.064532 0.74618907
7.061264 0.75055226
7.057996 0.75700295
7.054728 0.76473786
7.05146 0.77284662
7.048193 0.78038609
7.044925 0.78646552
7.041657 0.79033547
7.038389 0.79147075
7.035122 0.78963685
7.031854 0.78492912
7.028586 0.77777698
7.025318 0.76890938
7.022051 0.75928348
7.018783 0.74998435
7.015515 0.74210884
7.012247 0.73664929
7.00898 0.7343934
7.005712 0.73585363
7.002444 0.74123379
6.999176 0.75043434
6.995909 0.76309036
6.992641 0.77863168
6.989373 0.79635152
6.986105 0.81547109
6.982838 0.83519061
6.97957 0.85472271
6.976302 0.87330924
6.973034 0.89022727
6.969767 0.90479188
6.966499 0.91636332
6.963231 0.92436308
6.959963 0.92830005
6.956696 0.92780362
6.953428 0.92265755
6.95016 0.91282728
6.946892 0.89847419
6.943625 0.8799522
6.940357 0.85778599
6.937089 0.83263322
6.933821 0.80523583
6.930554 0.77636724
6.927286 0.74678216
6.924018 0.7171747
6.92075 0.68814862
6.917482 0.6602016
6.914215 0.63372316
6.910947 0.60900505
6.907679 0.58626142
6.904411 0.56565616
6.901144 0.54733367
6.897876 0.53144912
6.894608 0.51819314
6.89134 0.5078055
6.888073 0.50057237
6.884805 0.49680349
6.881537 0.49678834
6.878269 0.50073527
6.875002 0.50870215
6.871734 0.5205317
6.868466 0.53580628
6.865198 0.5538362
6.861931 0.57369011
6.858663 0.59426894
6.855395 0.61441527
6.852127 0.63304233
6.84886 0.64926145
6.845592 0.66248627
6.842324 0.67249608
6.839056 0.67944847
6.835789 0.68384125
6.832521 0.6864329
6.829253 0.68813735
6.825985 0.68991187
6.822718 0.69265554
6.81945 0.69713078
6.816182 0.70391455
6.812914 0.71337868
6.809647 0.72569406
6.806379 0.74085026
6.803111 0.75868194
6.799843 0.77889491
6.796576 0.80108775
6.793308 0.82476794
6.79004 0.84936441
6.786772 0.87423979
6.783505 0.8987062
6.780237 0.92204761
6.776969 0.94354976
6.773701 0.96253673
6.770433 0.97841087
6.767166 0.99069122
6.763898 0.99904477
6.76063 1.0033053
6.757362 1.003476
6.754095 0.99971523
6.750827 0.9923057
6.747559 0.98161313
6.744291 0.96804031
6.741024 0.9519847
6.737756 0.93380724
6.734488 0.9138179
6.73122 0.89228066
6.727953 0.86943643
6.724685 0.84553905
6.721417 0.82089618
6.718149 0.79590586
6.714882 0.77107972
6.711614 0.74704629
6.708346 0.72453127
6.705078 0.70431565
6.701811 0.68717646
6.698543 0.67381735
6.695275 0.66479739
6.692007 0.6604663
6.68874 0.66091285
6.685472 0.66593148
6.682204 0.67501044
6.678936 0.6873434
6.675669 0.70186524
6.672401 0.71731189
6.669133 0.73230236
6.665865 0.74543895
6.662598 0.75541904
6.65933 0.76114871
6.656062 0.76184642
6.652794 0.75712393
6.649527 0.747033
6.646259 0.73206991
6.642991 0.71313507
6.639723 0.69145154
6.636455 0.66845228
6.633188 0.64565031
6.62992 0.62450846
6.626652 0.60632362
6.623384 0.59213761
6.620117 0.58268092
6.616849 0.57834988
6.613581 0.57921306
6.610313 0.58503956
6.607046 0.5953413
6.603778 0.60942253
6.60051 0.62643232
6.597242 0.64541831
6.593975 0.66538164
6.590707 0.68533324
6.587439 0.70435067
6.584171 0.72163268
6.580904 0.73654703
6.577636 0.74866573
6.574368 0.75778254
6.5711 0.7639092
6.567833 0.7672498
6.564565 0.76815641
6.561297 0.76707188
6.558029 0.76446824
6.554762 0.76078923
6.551494 0.75640486
6.548226 0.75158288
6.544958 0.74647914
6.541691 0.74114478
6.538423 0.7355457
6.535155 0.72958778
6.531887 0.72314152
6.52862 0.71606102
6.525352 0.70819504
6.522084 0.69939121
6.518816 0.68949687
6.515549 0.67836201
6.512281 0.66584961
6.509013 0.65185669
6.505745 0.63634633
6.502477 0.61938652
6.49921 0.60118841
6.495942 0.58213414
6.492674 0.56278436
6.489406 0.5438584
6.486139 0.52618426
6.482871 0.51062217
6.479603 0.49797092
6.476335 0.488871
6.473068 0.48372021
6.4698 0.48261617
6.466532 0.48533613
6.463264 0.49135774
6.459997 0.49991775
6.456729 0.51009925
6.453461 0.52093375
6.450193 0.53150326
6.446926 0.54102877
6.443658 0.54893511
6.44039 0.55488719
6.437122 0.55879728
6.433855 0.56080706
6.430587 0.56125034
6.427319 0.56060327
6.424051 0.55942791
6.420784 0.5583139
6.417516 0.55782158
6.414248 0.55842897
6.41098 0.56048517
6.407713 0.56417322
6.404445 0.56948589
6.401177 0.57621807
6.397909 0.58397875
6.394642 0.5922231
6.391374 0.60030294
6.388106 0.60753057
6.384838 0.61324888
6.381571 0.61689956
6.378303 0.61808156
6.375035 0.61659386
6.371767 0.61245904
6.368499 0.60592647
6.365232 0.59745592
6.361964 0.58768349
6.358696 0.57737185
6.355428 0.56734741
6.352161 0.55842737
6.348893 0.55134127
6.345625 0.54665358
6.342357 0.54469589
6.33909 0.54551849
6.335822 0.54887073
6.332554 0.55421629
6.329286 0.56078512
6.326019 0.56765719
6.322751 0.5738676
6.319483 0.57851785
6.316215 0.58087684
6.312948 0.5804568
6.30968 0.57705425
6.306412 0.57075284
6.303144 0.56189155
6.299877 0.55100778
6.296609 0.5387673
6.293341 0.52589372
6.290073 0.51310709
6.286806 0.50107739
6.283538 0.49039442
6.28027 0.48155178
6.277002 0.47494079
6.273735 0.47085009
6.270467 0.46946703
6.267199 0.47087891
6.263931 0.47507317
6.260664 0.48193652
6.257396 0.49125377
6.254128 0.50270712
6.25086 0.51587758
6.247593 0.5302503
6.244325 0.54522676
6.241057 0.56014652
6.237789 0.57432064
6.234522 0.58707668
6.231254 0.59781221
6.227986 0.60605039
6.224718 0.61148851
6.22145 0.61402954
6.218183 0.61378809
6.214915 0.61106616
6.211647 0.60629983
6.208379 0.59998388
6.205112 0.59258685
6.201844 0.58447164
6.198576 0.5758368
6.195308 0.56669028
6.192041 0.55686169
6.188773 0.54605243
6.185505 0.53391572
6.182237 0.52015353
6.17897 0.50461381
6.175702 0.48737121
6.172434 0.4687766
6.169166 0.44946516
6.165899 0.43031923
6.162631 0.41238885
6.159363 0.39677959
6.156095 0.38452259
6.152828 0.37644492
6.14956 0.3730591
6.146292 0.37448776
6.143024 0.38043491
6.139757 0.39020838
6.136489 0.40279025
6.133221 0.41694578
6.129953 0.43135537
6.126686 0.44475187
6.123418 0.45604504
6.12015 0.4644176
6.116882 0.46938196
6.113615 0.47079245
6.110347 0.46881447
6.107079 0.46385805
6.103811 0.45648824
6.100544 0.4473278
6.097276 0.43696855
6.094008 0.42590517
6.09074 0.41450117
6.087472 0.40298952
6.084205 0.39150348
6.080937 0.38012645
6.077669 0.36894538
6.074401 0.35809175
6.071134 0.34775723
6.067866 0.33817787
6.064598 0.32958902
6.06133 0.32216149
6.058063 0.31593543
6.054795 0.31077041
6.051527 0.30632754
6.048259 0.30209316
6.044992 0.29744402
6.041724 0.29174491
6.038456 0.28446157
6.035188 0.27526812
6.031921 0.26412812
6.028653 0.25133338
6.025385 0.23749181
6.022117 0.22346493
6.01885 0.21026395
6.015582 0.19891991
6.012314 0.19034694
6.009046 0.1852183
6.005779 0.18387193
6.002511 0.18625825
5.999243 0.1919366
5.995975 0.20012064
5.992708 0.20976716
5.98944 0.21969761
5.986172 0.22873804
5.982904 0.23586099
5.979637 0.24031254
5.976369 0.24170969
5.973101 0.24009611
5.969833 0.23594944
5.966566 0.23013881
5.963298 0.22383679
5.96003 0.21839515
5.956762 0.21519792
5.953494 0.21550706
5.950227 0.22031718
5.946959 0.23023424
5.943691 0.24539091
5.940423 0.26540737
5.937156 0.28940203
5.933888 0.31605172
5.93062 0.34369589
5.927352 0.37047475
5.924085 0.39448792
5.920817 0.41395738
5.917549 0.42737831
5.914281 0.43364249
5.911014 0.43212227
5.907746 0.42270765
5.904478 0.40579455
5.90121 0.38222803
5.897943 0.35320887
5.894675 0.32017583
5.891407 0.2846774
5.888139 0.248247
5.884872 0.21229368
5.881604 0.17801743
5.878336 0.14635413
5.875068 0.11795151
5.871801 0.093173413
5.868533 0.072127401
5.865265 0.054708512
5.861997 0.040651853
5.85873 0.029586948
5.855462 0.021088157
5.852194 0.014717133
5.848926 0.010055213
5.845659 0.0067252435
5.842391 0.0044037355
5.839123 0.0028250768
5.835855 0.0017799211
5.832588 0.0011099575
5.82932 0.00070094618
5.826052 0.00047560506
5.822784 0.00038743056
5.819517 0.00041614109
5.816249 0.00056506619
5.812981 0.00086051573
5.809713 0.001352872
5.806445 0.0021188837
5.803178 0.0032643739
5.79991 0.0049263745
5.796642 0.0072734141
5.793374 0.010502626
5.790107 0.014832368
5.786839 0.020489475
5.783571 0.027690703
5.780303 0.036618935
5.777036 0.04739574
5.773768 0.060052895
5.7705 0.074506355
5.767232 0.090536642
5.763965 0.10777939
5.760697 0.12572904
5.757429 0.14375722
5.754161 0.16114562
5.750894 0.17713116
5.747626 0.19095956
5.744358 0.20194223
5.74109 0.20951067
5.737823 0.21326281
5.734555 0.2129964
5.731287 0.20872604
5.728019 0.20068204
5.724752 0.18929125
5.721484 0.17514191
5.718216 0.15893638
5.714948 0.14143654
5.711681 0.12340787
5.708413 0.10556795
5.705145 0.088544318
5.701877 0.072845751
5.69861 0.058848606
5.695342 0.046798304
5.692074 0.036823825
5.688806 0.028961665
5.685539 0.023184644
5.682271 0.01943071
5.679003 0.017627215
5.675735 0.017707067
5.672467 0.019614596
5.6692 0.023300528
5.665932 0.028707403
5.662664 0.035748321
5.659396 0.044283464
5.656129 0.054099651
5.652861 0.064898328
5.649593 0.076296541
5.646325 0.087843588
5.643058 0.099053323
5.63979 0.10944896
5.636522 0.11861415
5.633254 0.12624196
5.629987 0.13217263
5.626719 0.13641191
5.623451 0.13912493
5.620183 0.14060462
5.616916 0.14121855
5.613648 0.14134272
5.61038 0.1412936
5.607112 0.1412707
5.603845 0.14132016
5.600577 0.1413264
5.597309 0.14103311
5.594041 0.14008992
5.590774 0.13811579
5.587506 0.1347677
5.584238 0.12980228
5.58097 0.12312018
5.577703 0.11478648
5.574435 0.10502521
5.571167 0.094190884
5.567899 0.082723486
5.564632 0.071095692
5.561364 0.059761123
5.558096 0.049111223
5.554828 0.0394457
5.551561 0.030958476
5.548293 0.0237383
5.545025 0.017781061
5.541757 0.013009646
5.538489 0.0092970437
5.535222 0.006488963
5.531954 0.0044232514
5.528686 0.0029446417
5.525418 0.0019144329
5.522151 0.0012155108
5.518883 0.00075367263
5.515615 0.0004563622
5.512347 0.00026986142
5.50908 0.0001558352
5.505812 8.7879519e-05
5.502544 4.839587e-05
5.499276 2.6027451e-05
5.496009 1.366959e-05
5.492741 7.0105287e-06
5.489473 3.5115406e-06
5.486205 1.716544e-06
5.482938 8.1904566e-07
5.47967 3.8284893e-07
5.476402 1.7573393e-07
5.473134 7.8452649e-08
5.469867 3.4519166e-08
5.466599 1.569053e-08
5.463331 6.2762119e-09
5.460063 3.138106e-09
5.456796 0
5.453528 0
5.45026 0
5.446992 0
5.443725 0
5.440457 0
5.437189 0
5.433921 0
5.430654 0
5.427386 0
5.424118 0
5.42085 0
5.417583 0
5.414315 0
5.411047 0
5.407779 0
5.404512 0
5.401244 0
5.397976 0
5.394708 0
5.39144 0
5.388173 0
5.384905 0
5.381637 0
5.378369 0
5.375102 0
5.371834 0
5.368566 0
5.365298 0
5.362031 0
5.358763 0
5.355495 0
5.352227 0
5.34896 0
5.345692 0
5.342424 0
5.339156 0
5.335889 0
5.332621 0
5.329353 0
5.326085 0
5.322818 0
5.31955 0
5.316282 0
5.313014 0
5.309747 0
5.306479 0
5.303211 0
5.299943 0
5.296676 0
5.293408 0
5.29014 0
5.286872 0
5.283605 0
5.280337 0
5.277069 0
5.273801 0
5.270534 0
5.267266 0
5.263998 0
5.26073 0
5.257462 0
5.254195 0
5.250927 0
5.247659 0
5.244391 0
5.241124 0
5.237856 0
5.234588 0
5.23132 3.138106e-09
5.228053 6.2762119e-09
5.224785 1.2552424e-08
5.221517 3.138106e-08
5.218249 7.5314543e-08
5.214982 1.6945772e-07
5.211714 3.7343461e-07
5.208446 8.0021702e-07
5.205178 1.6788867e-06
5.201911 3.436226e-06
5.198643 6.8661758e-06
5.195375 1.3405989e-05
5.192107 2.5556735e-05
5.18884 4.7589377e-05
5.185572 8.6548962e-05
5.182304 0.00015373267
5.179036 0.00026672018
5.175769 0.00045200023
5.172501 0.00074823116
5.169233 0.0012099627
5.165965 0.0019115082
5.162698 0.0029504221
5.15943 0.0044497715
5.156162 0.0065582398
5.152894 0.0094469636
5.149627 0.013302205
5.146359 0.018313233
5.143091 0.024655559
5.139823 0.032470437
5.136556 0.041842598
5.133288 0.052778919
5.13002 0.065191333
5.126752 0.078887032
5.123484 0.093568444
5.120217 0.10884394
5.116949 0.12424863
5.113681 0.13927275
5.110413 0.15339409
5.107146 0.16611014
5.103878 0.17696635
5.10061 0.18557787
5.097342 0.19164416
5.094075 0.19495706
5.090807 0.19540442
5.087539 0.1929712
5.084271 0.18773955
5.081004 0.17988819
5.077736 0.16968975
5.074468 0.15750437
5.0712 0.14376733
5.067933 0.12896967
5.064665 0.11363198
5.061397 0.098273513
5.058129 0.0833801
5.054862 0.069375125
5.051594 0.056597677
5.048326 0.04529095
5.045058 0.035602286
5.041791 0.027594577
5.038523 0.021266941
5.035255 0.01658156
5.031987 0.013492889
5.02872 0.011975248
5.025452 0.012045206
5.022184 0.013775504
5.018916 0.017297978
5.015649 0.02279367
5.012381 0.030469424
5.009113 0.040521597
5.005845 0.053089366
5.002578 0.068202202
4.99931 0.085728141
4.996042 0.10533111
4.992774 0.12644609
4.989507 0.14828007
4.986239 0.16984375
4.982971 0.19001516
4.979703 0.20763037
4.976435 0.22159193
4.973168 0.23098081
4.9699 0.23515598
4.966632 0.23382666
4.963364 0.22708568
4.960097 0.2153987
4.956829 0.19955103
4.953561 0.18056033
4.950293 0.15956884
4.947026 0.13773083
4.943758 0.11611048
4.94049 0.095602395
4.937222 0.076881723
4.933955 0.060385748
4.930687 0.046323688
4.927419 0.03470808
4.924151 0.025399271
4.920884 0.01815469
4.917616 0.012675773
4.914348 0.0086476943
4.91108 0.0057693702
4.907813 0.0037733402
4.904545 0.0024366765
4.901277 0.0015850354
4.898009 0.0010922837
4.894742 0.0008780295
4.891474 0.00090490737
4.888206 0.0011769372
4.884938 0.0017395526
4.881671 0.0026812417
4.878403 0.0041360299
4.875135 0.0062854536
4.871867 0.0093580265
4.8686 0.01362399
4.865332 0.019382923
4.862064 0.026942453
4.858796 0.036587093
4.855529 0.048538083
4.852261 0.062907046
4.848993 0.079648613
4.845725 0.098519086
4.842457 0.11904932
4.83919 0.1405397
4.835922 0.16208318
4.832654 0.18261862
4.829386 0.20101198
4.826119 0.21615785
4.822851 0.22708894
4.819583 0.23307913
4.816315 0.23372496
4.813048 0.2289934
4.80978 0.21922897
4.806512 0.20511932
4.803244 0.18762559
4.799977 0.16788884
4.796709 0.14712715
4.793441 0.1265379
4.790173 0.10721762
4.786906 0.090106555
4.783638 0.07596023
4.78037 0.06534436
4.777102 0.058645919
4.773835 0.056091036
4.770567 0.057760813
4.767299 0.063598497
4.764031 0.073405382
4.760764 0.086827159
4.757496 0.10333651
4.754228 0.12222052
4.75096 0.14258237
4.747693 0.1633651
4.744425 0.1834022
4.741157 0.20149419
4.737889 0.21650533
4.734622 0.22746937
4.731354 0.23369033
4.728086 0.23482369
4.724818 0.23092527
4.721551 0.22246003
4.718283 0.2102684
4.715015 0.1954943
4.711747 0.17948382
4.708479 0.16366657
4.705212 0.14943285
4.701944 0.13801822
4.698676 0.13040476
4.695408 0.12724529
4.692141 0.12881409
4.688873 0.13498605
4.685605 0.14524479
4.682337 0.15872003
4.67907 0.17425304
4.675802 0.19048762
4.672534 0.20598155
4.669266 0.21932985
4.665999 0.22928878
4.662731 0.23488717
4.659463 0.23551172
4.656195 0.23095573
4.652928 0.22142462
4.64966 0.20749842
4.646392 0.19005738
4.643124 0.17018229
4.639857 0.14904453
4.636589 0.12780123
4.633321 0.10750863
4.630053 0.089062582
4.626786 0.073169259
4.623518 0.060343932
4.62025 0.050930914
4.616982 0.045135102
4.613715 0.043054902
4.610447 0.04470745
4.607179 0.050040012
4.603911 0.058925182
4.600644 0.071141725
4.597376 0.086346542
4.594108 0.10404603
4.59084 0.12357631
4.587573 0.14410109
4.584305 0.16463376
4.581037 0.18408604
4.577769 0.20134084
4.574502 0.21534214
4.571234 0.22519051
4.567966 0.23023098
4.564698 0.23012002
4.56143 0.22486105
4.558163 0.21480285
4.554895 0.20060064
4.551627 0.18314582
4.548359 0.16347486
4.545092 0.14267041
4.541824 0.12176838
4.538556 0.10168214
4.535288 0.083151988
4.532021 0.066722864
4.528753 0.052749239
4.525485 0.041422057
4.522217 0.032810319
4.51895 0.0269088
4.515682 0.023683524
4.512414 0.023107845
4.509146 0.025183865
4.505879 0.029946032
4.502611 0.037446315
4.499343 0.047722724
4.496075 0.060755558
4.492808 0.076417851
4.48954 0.094428445
4.486272 0.11431678
4.483004 0.13540826
4.479737 0.15683709
4.476469 0.17759
4.473201 0.19657955
4.469933 0.21274081
4.466666 0.2251402
4.463398 0.23308221
4.46013 0.2361987
4.456862 0.2345069
4.453595 0.22842666
4.450327 0.2187526
4.447059 0.20658403
4.443791 0.19322054
4.440524 0.1800362
4.437256 0.16834692
4.433988 0.1592858
4.43072 0.15369925
4.427452 0.15207322
4.424185 0.15449544
4.420917 0.16065545
4.417649 0.16988103
4.414381 0.18120664
4.411114 0.19346714
4.407846 0.20540825
4.404578 0.21580367
4.40131 0.2235681
4.398043 0.22785576
4.394775 0.22813485
4.391507 0.22423121
4.388239 0.21633742
4.384972 0.20498745
4.381704 0.19100107
4.378436 0.17540505
4.375168 0.1593404
4.371901 0.14396559
4.368633 0.13036476
4.365365 0.11946827
4.362097 0.11199052
4.35883 0.10838763
4.355562 0.10883532
4.352294 0.1132262
4.349026 0.12118465
4.345759 0.13209729
4.342491 0.14515674
4.339223 0.15941633
4.335955 0.17385288
4.332688 0.18743431
4.32942 0.19918775
4.326152 0.20826382
4.322884 0.21399209
4.319617 0.2159232
4.316349 0.21385413
4.313081 0.207834
4.309813 0.19815013
4.306546 0.18529561
4.303278 0.16992171
4.30001 0.15278011
4.296742 0.1346609
4.293474 0.11633264
4.290207 0.098490482
4.286939 0.08171685
4.283671 0.066457823
4.280403 0.053015881
4.277136 0.041557997
4.273868 0.03213606
4.2706 0.024715638
4.267332 0.019208391
4.264065 0.015503561
4.260797 0.01349448
4.257529 0.013096983
4.254261 0.014257715
4.250994 0.016951471
4.247726 0.021168178
4.244458 0.026891186
4.24119 0.034070056
4.237923 0.042591912
4.234655 0.052256324
4.231387 0.062758783
4.228119 0.07368725
4.224852 0.084534738
4.221584 0.094728683
4.218316 0.10367493
4.215048 0.11081148
4.211781 0.11566493
4.208513 0.11790129
4.205245 0.11736334
4.201977 0.11408853
4.19871 0.10830452
4.195442 0.10040282
4.192174 0.090894954
4.188906 0.080357825
4.185639 0.069376289
4.182371 0.058490915
4.179103 0.048157089
4.175835 0.038719213
4.172568 0.030400957
4.1693 0.023310008
4.166032 0.017453882
4.162764 0.012762511
4.159496 0.0091132794
4.156229 0.0063548842
4.152961 0.0043274795
4.149693 0.002877775
4.146425 0.0018688457
4.143158 0.001185181
4.13989 0.00073398729
4.136622 0.00044390392
4.133354 0.00026216992
4.130087 0.0001512065
4.126819 8.5165058e-05
4.123551 4.6842508e-05
4.120283 2.5158195e-05
4.117016 1.3195736e-05
4.113748 6.7594802e-06
4.11048 3.3828782e-06
4.107212 1.6506437e-06
4.103945 7.876646e-07
4.100677 3.671584e-07
4.097409 1.6631962e-07
4.094141 7.5314543e-08
4.090874 3.138106e-08
4.087606 1.2552424e-08
4.084338 6.2762119e-09
4.08107 3.138106e-09
4.077803 0
4.074535 0
4.071267 0
4.067999 0
4.064732 0
4.061464 0
4.058196 0
4.054928 0
4.051661 0
4.048393 0
4.045125 0
4.041857 0
4.03859 0
4.035322 0
4.032054 0
4.028786 0
4.025519 0
4.022251 0
4.018983 0
4.015715 0
4.012447 0
4.00918 0
4.005912 0
4.002644 0
3.999376 0
3.996109 0
3.992841 0
3.989573 0
3.986305 0
3.983038 0
3.97977 0
3.976502 0
3.973234 0
3.969967 0
3.966699 0
3.963431 0
3.960163 0
3.956896 0
3.953628 0
3.95036 0
3.947092 0
3.943825 0
3.940557 0
3.937289 0
3.934021 0
3.930754 0
3.927486 0
3.924218 0
3.92095 0
3.917683 0
3.914415 0
3.911147 0
3.907879 0
3.904612 0
3.901344 0
3.898076 0
3.894808 0
3.891541 0
3.888273 0
3.885005 0
3.881737 0
3.878469 0
3.875202 0
3.871934 0
3.868666 0
3.865398 0
3.862131 0
3.858863 0
3.855595 0
3.852327 0
3.84906 0
3.845792 0
3.842524 0
3.839256 0
3.835989 0
3.832721 0
3.829453 0
3.826185 0
3.822918 0
3.81965 0
3.816382 0
3.813114 0
3.809847 0
3.806579 0
3.803311 0
3.800043 0
3.796776 0
3.793508 0
3.79024 0
3.786972 0
3.783705 0
3.780437 0
3.777169 0
3.773901 0
3.770634 0
3.767366 0
3.764098 0
3.76083 0
3.757563 0
3.754295 0
3.751027 0
3.747759 0
3.744491 0
3.741224 0
3.737956 0
3.734688 0
3.73142 0
3.728153 0
3.724885 0
3.721617 0
3.718349 0
3.715082 0
3.711814 0
3.708546 0
3.705278 0
3.702011 0
3.698743 0
3.695475 0
3.692207 0
3.68894 0
3.685672 0
3.682404 0
3.679136 0
3.675869 0
3.672601 0
3.669333 0
3.666065 0
3.662798 0
3.65953 0
3.656262 0
3.652994 0
3.649727 0
3.646459 0
3.643191 0
3.639923 0
3.636656 0
3.633388 0
3.63012 0
3.626852 0
3.623585 0
3.620317 0
3.617049 0
3.613781 0
3.610514 0
3.607246 0
3.603978 0
3.60071 0
3.597442 0
3.594175 0
3.590907 0
3.587639 0
3.584371 0
3.581104 0
3.577836 0
3.574568 0
3.5713 0
3.568033 0
3.564765 3.138106e-09
3.561497 6.2762119e-09
3.558229 1.569053e-08
3.554962 4.0795377e-08
3.551694 9.1005073e-08
3.548426 2.0711499e-07
3.545158 4.4874915e-07
3.541891 9.6026042e-07
3.538623 1.9989735e-06
3.535355 4.0669853e-06
3.532087 8.0806228e-06
3.52882 1.5677977e-05
3.525552 2.9702173e-05
3.522284 5.495765e-05
3.519016 9.9292811e-05
3.515749 0.00017519732
3.512481 0.00030187324
3.509213 0.00050794325
3.505945 0.00083464204
3.502678 0.0013393091
3.49941 0.0020987276
3.496142 0.0032116286
3.492874 0.0047994193
3.489607 0.007004014
3.486339 0.0099815839
3.483071 0.013891413
3.479803 0.018879388
3.476536 0.025056697
3.473268 0.032475374
3.47 0.041103514
