# Supplementary material for: Structural motifs of gold cluster anions with 17 to 69 atoms
Source: Nat Commun. 2026 Apr 10;17:5099. doi: 10.1038/s41467-026-71649-9 (PMC13246909; doi:10.1038/s41467-026-71649-9)
Supplement: Supplementary file 5 — Source Data [file 41467_2026_71649_MOESM5_ESM.zip › SupplementaryFigure6/55_th_blue.dat]

13.21 0.01217973
13.206799 0.017941618
13.203598 0.025834277
13.200397 0.036361512
13.197196 0.050026306
13.193995 0.067276886
13.190794 0.088439074
13.187593 0.11364057
13.184391 0.14273601
13.18119 0.17524458
13.177989 0.21031319
13.174788 0.24671715
13.171587 0.2829066
13.168386 0.31710107
13.165185 0.34742674
13.161984 0.37208287
13.158783 0.38951754
13.155582 0.39858894
13.152381 0.39868912
13.14918 0.3898113
13.145979 0.37255068
13.142778 0.34803843
13.139577 0.31781906
13.136375 0.28368971
13.133174 0.24752446
13.129973 0.21110745
13.126772 0.17599483
13.123571 0.14341915
13.12037 0.11424187
13.117169 0.088951718
13.113968 0.067700875
13.110767 0.05036689
13.107566 0.036627466
13.104365 0.026036315
13.101164 0.018091022
13.097963 0.01228733
13.094762 0.0081576087
13.091561 0.0052939389
13.088359 0.0033581969
13.085158 0.0020823028
13.081957 0.001262098
13.078756 0.0007477428
13.075555 0.00043303407
13.072354 0.00024513248
13.069153 0.000135645
13.065952 7.336543e-05
13.062751 3.8789879e-05
13.05955 2.0045955e-05
13.056349 1.0129265e-05
13.053148 5.0008598e-06
13.049947 2.4127421e-06
13.046746 1.1372837e-06
13.043545 5.2612659e-07
13.040343 2.3914845e-07
13.037142 1.062882e-07
13.033941 4.251528e-08
13.03074 2.125764e-08
13.027539 5.31441e-09
13.024338 5.31441e-09
13.021137 0
13.017936 0
13.014735 0
13.011534 0
13.008333 0
13.005132 0
13.001931 0
12.99873 0
12.995529 0
12.992327 0
12.989126 0
12.985925 0
12.982724 0
12.979523 0
12.976322 0
12.973121 0
12.96992 0
12.966719 0
12.963518 0
12.960317 0
12.957116 0
12.953915 0
12.950714 0
12.947513 0
12.944311 0
12.94111 0
12.937909 0
12.934708 0
12.931507 0
12.928306 0
12.925105 0
12.921904 0
12.918703 0
12.915502 0
12.912301 0
12.9091 0
12.905899 0
12.902698 0
12.899496 0
12.896295 0
12.893094 0
12.889893 0
12.886692 0
12.883491 0
12.88029 0
12.877089 0
12.873888 0
12.870687 0
12.867486 0
12.864285 0
12.861084 0
12.857883 0
12.854682 0
12.85148 0
12.848279 0
12.845078 0
12.841877 0
12.838676 0
12.835475 0
12.832274 0
12.829073 0
12.825872 0
12.822671 0
12.81947 0
12.816269 0
12.813068 0
12.809867 0
12.806666 0
12.803464 0
12.800263 0
12.797062 0
12.793861 0
12.79066 0
12.787459 0
12.784258 0
12.781057 0
12.777856 0
12.774655 0
12.771454 0
12.768253 0
12.765052 0
12.761851 0
12.75865 0
12.755448 0
12.752247 0
12.749046 0
12.745845 0
12.742644 0
12.739443 0
12.736242 0
12.733041 0
12.72984 0
12.726639 0
12.723438 0
12.720237 0
12.717036 0
12.713835 0
12.710634 0
12.707432 0
12.704231 0
12.70103 0
12.697829 0
12.694628 0
12.691427 0
12.688226 0
12.685025 0
12.681824 0
12.678623 0
12.675422 0
12.672221 0
12.66902 0
12.665819 0
12.662618 0
12.659416 0
12.656215 0
12.653014 0
12.649813 0
12.646612 0
12.643411 0
12.64021 0
12.637009 0
12.633808 0
12.630607 0
12.627406 0
12.624205 0
12.621004 0
12.617803 0
12.614602 0
12.6114 0
12.608199 0
12.604998 0
12.601797 0
12.598596 0
12.595395 0
12.592194 0
12.588993 0
12.585792 0
12.582591 0
12.57939 0
12.576189 0
12.572988 0
12.569787 0
12.566586 0
12.563384 0
12.560183 0
12.556982 0
12.553781 0
12.55058 0
12.547379 0
12.544178 0
12.540977 0
12.537776 0
12.534575 0
12.531374 0
12.528173 0
12.524972 0
12.521771 0
12.51857 0
12.515368 0
12.512167 0
12.508966 0
12.505765 0
12.502564 0
12.499363 0
12.496162 0
12.492961 0
12.48976 0
12.486559 0
12.483358 0
12.480157 0
12.476956 0
12.473755 0
12.470554 0
12.467352 0
12.464151 0
12.46095 0
12.457749 0
12.454548 0
12.451347 0
12.448146 0
12.444945 0
12.441744 5.31441e-09
12.438543 5.31441e-09
12.435342 1.594323e-08
12.432141 4.251528e-08
12.42894 9.565938e-08
12.425739 2.1789081e-07
12.422538 4.8892572e-07
12.419336 1.062882e-06
12.416135 2.2586243e-06
12.412934 4.6873096e-06
12.409733 9.5181083e-06
12.406532 1.8887413e-05
12.403331 3.6626914e-05
12.40013 6.944871e-05
12.396929 0.00012871501
12.393728 0.00023320694
12.390527 0.00041306252
12.387326 0.00071525581
12.384125 0.0012108405
12.380924 0.0020040428
12.377723 0.0032429433
12.374522 0.0051310522
12.37132 0.0079384371
12.368119 0.012010375
12.364918 0.017770925
12.361717 0.025718269
12.358516 0.03640889
12.355315 0.050428272
12.352114 0.068347336
12.348913 0.090666104
12.345712 0.11774884
12.342511 0.14975762
12.33931 0.18659343
12.336109 0.2278546
12.332908 0.27282123
12.329707 0.32047137
12.326506 0.36952956
12.323304 0.41854317
12.320103 0.46597676
12.316902 0.51031135
12.313701 0.55013494
12.3105 0.58421321
12.307299 0.61153419
12.304098 0.63132706
12.300897 0.6430611
12.297696 0.64643428
12.294495 0.64136188
12.291294 0.62797245
12.288093 0.6066136
12.284892 0.57786399
12.281691 0.54254346
12.278489 0.5017108
12.275288 0.45664011
12.272087 0.40877072
12.268886 0.359632
12.265685 0.31075012
12.262484 0.26354876
12.259283 0.21925741
12.256082 0.17884005
12.252881 0.14295285
12.24968 0.11193464
12.246479 0.085828184
12.243278 0.064425955
12.240077 0.04733131
12.236876 0.034025228
12.233675 0.023929927
12.230473 0.016462841
12.227272 0.011077399
12.224071 0.0072894573
12.22087 0.0046907268
12.217669 0.0029514905
12.214468 0.0018158276
12.211267 0.0010922388
12.208066 0.00064232085
12.204865 0.00036928772
12.201664 0.00020756491
12.198463 0.00011404724
12.195262 6.1259204e-05
12.192061 3.2168124e-05
12.18886 1.6511872e-05
12.185659 8.2851652e-06
12.182457 4.0655237e-06
12.179256 1.9503885e-06
12.176055 9.1407852e-07
12.172854 4.1983839e-07
12.169653 1.8600435e-07
12.166452 7.971615e-08
12.163251 3.720087e-08
12.16005 1.594323e-08
12.156849 5.31441e-09
12.153648 5.31441e-09
12.150447 5.31441e-09
12.147246 1.062882e-08
12.144045 2.657205e-08
12.140844 6.908733e-08
12.137643 1.5411789e-07
12.134441 3.4543665e-07
12.13124 7.5996063e-07
12.128039 1.6262095e-06
12.124838 3.4118512e-06
12.121637 6.9884492e-06
12.118436 1.400347e-05
12.115235 2.742767e-05
12.112034 5.2506371e-05
12.108833 9.8247498e-05
12.105632 0.00017969615
12.102431 0.00032128266
12.09923 0.00056148336
12.096029 0.00095918723
12.092828 0.0016016994
12.089627 0.0026143921
12.086425 0.004171307
12.083224 0.0065055659
12.080023 0.0099176775
12.076822 0.014779055
12.073621 0.021527585
12.07042 0.0306518
12.067219 0.042660746
12.064018 0.058038055
12.060817 0.077180778
12.057616 0.10032689
12.054415 0.12747864
12.051214 0.15833226
12.048013 0.19222651
12.044812 0.228123
12.041611 0.26462859
12.038409 0.30006569
12.035208 0.33258895
12.032007 0.36033894
12.028806 0.38161591
12.025605 0.39505144
12.022404 0.39975391
12.019203 0.3954064
12.016002 0.38230199
12.012801 0.36131113
12.0096 0.33378591
12.006399 0.30141619
12.003198 0.26605844
11.999997 0.22956168
11.996796 0.19361262
11.993595 0.15961725
11.990393 0.1286287
11.987192 0.10132296
11.983991 0.07801708
11.98079 0.058719649
11.977589 0.043200536
11.974388 0.031067525
11.971187 0.021839169
11.967986 0.015006432
11.964785 0.01007931
11.961584 0.0066175299
11.958383 0.0042469098
11.955182 0.0026641669
11.951981 0.0016336656
11.94878 0.00097920661
11.945579 0.00057372245
11.942377 0.00032857403
11.939176 0.00018394236
11.935975 0.00010065493
11.932774 5.3840288e-05
11.929573 2.815043e-05
11.926372 1.4386108e-05
11.923171 7.1903967e-06
11.91997 3.5075106e-06
11.916769 1.6740392e-06
11.913568 7.8121827e-07
11.910367 3.5606547e-07
11.907166 1.594323e-07
11.903965 6.908733e-08
11.900764 3.188646e-08
11.897563 1.062882e-08
11.894361 5.31441e-09
11.89116 0
11.887959 0
11.884758 0
11.881557 0
11.878356 0
11.875155 0
11.871954 0
11.868753 5.31441e-09
11.865552 5.31441e-09
11.862351 2.125764e-08
11.85915 4.251528e-08
11.855949 1.0097379e-07
11.852748 2.3383404e-07
11.849547 5.2081218e-07
11.846345 1.1319693e-06
11.843144 2.3967989e-06
11.839943 4.9689734e-06
11.836742 1.0060178e-05
11.833541 1.9923723e-05
11.83034 3.8556045e-05
11.827139 7.2940277e-05
11.823938 0.00013488504
11.820737 0.0002438145
11.817536 0.0004307967
11.814335 0.00074402803
11.811134 0.0012560927
11.807933 0.0020728325
11.804732 0.0033436248
11.801531 0.0052720754
11.798329 0.0081256266
11.795128 0.012241743
11.791927 0.018027701
11.788726 0.025950673
11.785525 0.0365147
11.782324 0.050222455
11.779123 0.067521035
11.775922 0.088734247
11.772721 0.1139868
11.76952 0.14312946
11.766319 0.17567697
11.763118 0.21077171
11.759917 0.24718493
11.756716 0.28336409
11.753515 0.31752836
11.750313 0.34780689
11.747112 0.37240651
11.743911 0.38978898
11.74071 0.39883431
11.737509 0.39896722
11.734308 0.39022864
11.731107 0.37328197
11.727906 0.34935452
11.724705 0.32012401
11.721504 0.28756817
11.718303 0.25379934
11.715102 0.22090597
11.711901 0.19081802
11.7087 0.16520694
11.705498 0.145422
11.702297 0.13245832
11.699096 0.12694677
11.695895 0.12915499
11.692694 0.13899077
11.689493 0.15600387
11.686292 0.17938828
11.683091 0.20799232
11.67989 0.2403474
11.676689 0.27472639
11.673488 0.30923874
11.670287 0.3419632
11.667086 0.37111035
11.663885 0.39519838
11.660684 0.41321966
11.657482 0.42477242
11.654281 0.43013416
11.65108 0.43025996
11.647879 0.42669929
11.644678 0.42143722
11.641477 0.41667753
11.638276 0.41459458
11.635075 0.41708554
11.631874 0.42555437
11.628673 0.44075397
11.625472 0.4627039
11.622271 0.49069007
11.61907 0.52334196
11.615869 0.55877345
11.612668 0.59476713
11.609466 0.62897969
11.606265 0.6591469
11.603064 0.68327029
11.599863 0.69977312
11.596662 0.70761775
11.593461 0.70638092
11.59026 0.6962857
11.587059 0.67818993
11.583858 0.65353142
11.580657 0.62423097
11.577456 0.59255613
11.574255 0.56095195
11.571054 0.53184974
11.567853 0.50746954
11.564652 0.48963563
11.56145 0.47962577
11.558249 0.47807263
11.555048 0.48493035
11.551847 0.49951098
11.548646 0.5205855
11.545445 0.54653594
11.542244 0.57553754
11.539043 0.6057478
11.535842 0.63547978
11.532641 0.663342
11.52944 0.68833379
11.526239 0.70989238
11.523038 0.72789425
11.519837 0.7426167
11.516636 0.75466789
11.513434 0.76489286
11.510233 0.77426278
11.507032 0.78375412
11.503831 0.79422596
11.50063 0.80630498
11.497429 0.82029068
11.494228 0.83609372
11.491027 0.8532193
11.487826 0.87080252
11.484625 0.88769529
11.481424 0.9025953
11.478223 0.91419897
11.475022 0.92135437
11.471821 0.92318899
11.46862 0.91919106
11.465418 0.9092319
11.462217 0.89352864
11.459016 0.87255867
11.455815 0.84694716
11.452614 0.81735406
11.449413 0.78438617
11.446212 0.74855339
11.443011 0.71027745
11.43981 0.66994887
11.436609 0.62801642
11.433408 0.58508591
11.430207 0.54200218
11.427006 0.49989211
11.423805 0.46015354
11.420604 0.42438652
11.417402 0.3942737
11.414201 0.37142673
11.411 0.35722121
11.407799 0.35264451
11.404598 0.35817891
11.401397 0.37373633
11.398196 0.39865333
11.394995 0.43174612
11.391794 0.47141725
11.388593 0.51579869
11.385392 0.56291213
11.382191 0.61082601
11.37899 0.65779089
11.375789 0.70233932
11.372588 0.74334266
11.369386 0.78002449
11.366185 0.81193636
11.362984 0.83890627
11.359783 0.86097249
11.356582 0.87831457
11.353381 0.89119139
11.35018 0.89989212
11.346979 0.90470226
11.343778 0.90588399
11.340577 0.90366821
11.337376 0.8982555
11.334175 0.88982415
11.330974 0.87854461
11.327773 0.86460078
11.324572 0.84821864
11.32137 0.82970116
11.318169 0.8094663
11.314968 0.78808176
11.311767 0.76628803
11.308566 0.74500058
11.305365 0.72528382
11.302164 0.70829371
11.298963 0.69519215
11.295762 0.68704298
11.292561 0.68470453
11.28936 0.68873659
11.286159 0.69933796
11.282958 0.71632593
11.279757 0.73916079
11.276556 0.76700968
11.273354 0.79883654
11.270153 0.83349978
11.266952 0.86983918
11.263751 0.90673674
11.26055 0.94314337
11.257349 0.9780716
11.254148 1.0105631
11.250947 1.0396454
11.247746 1.0642968
11.244545 1.0834353
11.241344 1.0959455
11.238143 1.1007483
11.234942 1.0969095
11.231741 1.083775
11.22854 1.0611127
11.225338 1.0292356
11.222137 0.98908193
11.218936 0.94223193
11.215735 0.89085003
11.212534 0.8375517
11.209333 0.78520765
11.206132 0.73670886
11.202931 0.69472293
11.19973 0.66147469
11.196529 0.63857988
11.193328 0.62695194
11.190127 0.62678882
11.186926 0.63763344
11.183725 0.65848974
11.180524 0.68796853
11.177322 0.72443629
11.174121 0.76614425
11.17092 0.81132417
11.167719 0.85824837
11.164518 0.90526186
11.161317 0.95080089
11.158116 0.99341342
11.154915 1.0317931
11.151714 1.0648297
11.148513 1.0916704
11.145312 1.1117772
11.142111 1.1249634
11.13891 1.1313946
11.135709 1.1315442
11.132508 1.1261089
11.129306 1.1158943
11.126105 1.1016952
11.122904 1.0841921
11.119703 1.063888
11.116502 1.0410974
11.113301 1.0159889
11.1101 0.98867209
11.106899 0.95930609
11.103698 0.92820582
11.100497 0.8959191
11.097296 0.86325587
11.094095 0.83126009
11.090894 0.8011275
11.087693 0.77408331
11.084491 0.75124273
11.08129 0.73348
11.078089 0.72132961
11.074888 0.71493658
11.071687 0.7140623
11.068486 0.71814183
11.065285 0.72637944
11.062084 0.73786354
11.058883 0.75168116
11.055682 0.76701496
11.052481 0.78321192
11.04928 0.79981978
11.046079 0.81659352
11.042878 0.83347841
11.039677 0.85057814
11.036475 0.86811514
11.033274 0.88638896
11.030073 0.90573505
11.026872 0.92648494
11.023671 0.94892728
11.02047 0.97326938
11.017269 0.99960018
11.014068 1.0278567
11.010867 1.0577975
11.007666 1.0889885
11.004465 1.1208037
11.001264 1.1524477
10.998063 1.1829979
10.994862 1.2114686
10.991661 1.2368903
10.988459 1.2583982
10.985258 1.2753189
10.982057 1.2872449
10.978856 1.2940857
10.975655 1.2960872
10.972454 1.2938148
10.969253 1.2880994
10.966052 1.2799529
10.962851 1.2704618
10.95965 1.2606721
10.956449 1.2514799
10.953248 1.2435415
10.950047 1.237215
10.946846 1.2325394
10.943645 1.2292565
10.940443 1.2268701
10.937242 1.2247373
10.934041 1.22218
10.93084 1.2186021
10.927639 1.2135962
10.924438 1.2070279
10.921237 1.1990828
10.918036 1.1902703
10.914835 1.1813824
10.911634 1.1734117
10.908433 1.1674395
10.905232 1.1645096
10.902031 1.1655056
10.89883 1.1710488
10.895629 1.1814313
10.892427 1.1965912
10.889226 1.2161332
10.886025 1.2393862
10.882824 1.2654875
10.879623 1.2934792
10.876422 1.3223983
10.873221 1.3513508
10.87002 1.379558
10.866819 1.4063742
10.863618 1.4312781
10.860417 1.4538462
10.857216 1.473719
10.854015 1.4905713
10.850814 1.5040953
10.847613 1.5140029
10.844411 1.5200468
10.84121 1.5220562
10.838009 1.5199799
10.834808 1.5139255
10.831607 1.5041875
10.828406 1.4912546
10.825205 1.4757937
10.822004 1.4586095
10.818803 1.4405836
10.815602 1.4225994
10.812401 1.4054613
10.8092 1.3898168
10.805999 1.3760929
10.802798 1.3644532
10.799597 1.3547843
10.796395 1.3467147
10.793194 1.3396675
10.789993 1.332941
10.786792 1.3258102
10.783591 1.3176334
10.78039 1.3079517
10.777189 1.2965627
10.773988 1.2835584
10.770787 1.269318
10.767586 1.2544579
10.764385 1.2397439
10.761184 1.2259815
10.757983 1.2139003
10.754782 1.2040529
10.751581 1.1967435
10.748379 1.1919998
10.745178 1.1895915
10.741977 1.1890937
10.738776 1.1899844
10.735575 1.1917593
10.732374 1.1940444
10.729173 1.196685
10.725972 1.1997933
10.722771 1.2037443
10.71957 1.2091165
10.716369 1.216585
10.713168 1.2267861
10.709967 1.2401749
10.706766 1.2569026
10.703565 1.2767373
10.700363 1.2990433
10.697162 1.3228248
10.693961 1.3468262
10.69076 1.3696742
10.687559 1.3900361
10.684358 1.4067716
10.681157 1.4190525
10.677956 1.4264379
10.674755 1.4288954
10.671554 1.4267727
10.668353 1.4207276
10.665152 1.4116314
10.661951 1.4004612
10.65875 1.3881957
10.655549 1.3757238
10.652347 1.3637756
10.649146 1.3528753
10.645945 1.3433195
10.642744 1.3351756
10.639543 1.3283008
10.636342 1.3223755
10.633141 1.3169515
10.62994 1.3115096
10.626739 1.3055226
10.623538 1.2985219
10.620337 1.2901581
10.617136 1.2802531
10.613935 1.2688346
10.610734 1.2561508
10.607533 1.2426598
10.604331 1.2289957
10.60113 1.2159123
10.597929 1.2042116
10.594728 1.194663
10.591527 1.1879235
10.588326 1.1844684
10.585125 1.1845398
10.581924 1.1881206
10.578723 1.1949378
10.575522 1.2044946
10.572321 1.2161294
10.56912 1.2290936
10.565919 1.2426382
10.562718 1.2560981
10.559517 1.2689624
10.556315 1.2809203
10.553114 1.2918777
10.549913 1.3019422
10.546712 1.3113798
10.543511 1.3205525
10.54031 1.3298449
10.537109 1.3395932
10.533908 1.3500255
10.530707 1.3612225
10.527506 1.3731016
10.524305 1.3854257
10.521104 1.3978322
10.517903 1.409877
10.514702 1.4210838
10.511501 1.4309906
10.508299 1.4391859
10.505098 1.4453283
10.501897 1.4491503
10.498696 1.4504465
10.495495 1.4490559
10.492294 1.4448456
10.489093 1.4377068
10.485892 1.4275703
10.482691 1.4144424
10.47949 1.3984582
10.476289 1.3799387
10.473088 1.3594367
10.469887 1.3377546
10.466686 1.3159193
10.463484 1.2951104
10.460283 1.2765454
10.457082 1.2613383
10.453881 1.2503563
10.45068 1.2440998
10.447479 1.2426318
10.444278 1.2455718
10.441077 1.2521575
10.437876 1.2613668
10.434675 1.2720772
10.431474 1.283238
10.428273 1.2940254
10.425072 1.3039571
10.421871 1.3129505
10.41867 1.3213178
10.415468 1.3297043
10.412267 1.3389807
10.409066 1.3501083
10.405865 1.3639955
10.402664 1.3813649
10.399463 1.402645
10.396262 1.4278979
10.393061 1.4567881
10.38986 1.4885955
10.386659 1.5222683
10.383458 1.5565116
10.380257 1.589901
10.377056 1.6210107
10.373855 1.6485409
10.370654 1.6714315
10.367452 1.6889456
10.364251 1.7007156
10.36105 1.7067436
10.357849 1.7073582
10.354648 1.7031365
10.351447 1.6948035
10.348246 1.6831281
10.345045 1.6688325
10.341844 1.65253
10.338643 1.6347
10.335442 1.6157015
10.332241 1.5958183
10.32904 1.575323
10.325839 1.5545444
10.322638 1.5339215
10.319436 1.5140316
10.316235 1.4955834
10.313034 1.4793738
10.309833 1.4662142
10.306632 1.4568359
10.303431 1.451789
10.30023 1.4513529
10.297029 1.4554711
10.293828 1.4637247
10.290627 1.4753506
10.287426 1.4893056
10.284225 1.5043706
10.281024 1.519283
10.277823 1.5328801
10.274622 1.5442371
10.27142 1.5527786
10.268219 1.5583511
10.265018 1.5612453
10.261817 1.562164
10.258616 1.5621392
10.255415 1.5624069
10.252214 1.5642532
10.249013 1.5688493
10.245812 1.5770944
10.242611 1.5894843
10.23941 1.6060246
10.236209 1.626199
10.233008 1.6490016
10.229807 1.6730338
10.226606 1.6966568
10.223404 1.7181847
10.220203 1.736095
10.217002 1.7492285
10.213801 1.7569483
10.2106 1.7592345
10.207399 1.7566931
10.204198 1.7504762
10.200997 1.7421189
10.197796 1.7333153
10.194595 1.7256664
10.191394 1.7204378
10.188193 1.7183651
10.184992 1.7195378
10.181791 1.7233788
10.17859 1.7287216
10.175388 1.7339727
10.172187 1.7373312
10.168986 1.7370345
10.165785 1.7315935
10.162584 1.719988
10.159383 1.7018001
10.156182 1.6772748
10.152981 1.6473064
10.14978 1.613358
10.146579 1.5773284
10.143378 1.541382
10.140177 1.5077586
10.136976 1.4785823
10.133775 1.4556831
10.130574 1.4404466
10.127372 1.4337046
10.124171 1.435675
10.12097 1.4459569
10.117769 1.4635808
10.114568 1.4871084
10.111367 1.5147712
10.108166 1.5446326
10.104965 1.5747554
10.101764 1.6033569
10.098563 1.6289357
10.095362 1.6503595
10.092161 1.6669053
10.08896 1.6782531
10.085759 1.6844369
10.082558 1.6857618
10.079356 1.6827031
10.076155 1.6757998
10.072954 1.6655624
10.069753 1.6524071
10.066552 1.6366278
10.063351 1.6184107
10.06015 1.5978859
10.056949 1.5752056
10.053748 1.5506314
10.050547 1.5246088
10.047346 1.4978109
10.044145 1.4711359
10.040944 1.4456555
10.037743 1.4225177
10.034542 1.4028205
10.03134 1.3874779
10.028139 1.3771015
10.024938 1.3719199
10.021737 1.3717484
10.018536 1.3760142
10.015335 1.3838319
10.012134 1.3941157
10.008933 1.4057108
10.005732 1.4175246
10.002531 1.4286421
9.99933 1.4384117
9.996129 1.4464952
9.992928 1.4528798
9.989727 1.4578517
9.986526 1.4619378
9.983324 1.4658191
9.980123 1.4702259
9.976922 1.4758237
9.973721 1.4831014
9.97052 1.4922765
9.967319 1.5032292
9.964118 1.5154786
9.960917 1.5282067
9.957716 1.5403344
9.954515 1.55064
9.951314 1.557911
9.948113 1.5611055
9.944912 1.5595032
9.941711 1.5528216
9.93851 1.5412795
9.935308 1.5255954
9.932107 1.5069188
9.928906 1.4867041
9.925705 1.4665433
9.922504 1.4479813
9.919303 1.4323428
9.916102 1.4205943
9.912901 1.4132606
9.9097 1.4104078
9.906499 1.4116904
9.903298 1.4164527
9.900097 1.4238644
9.896896 1.433067
9.893695 1.4433065
9.890493 1.4540312
9.887292 1.4649432
9.884091 1.4759981
9.88089 1.4873598
9.877689 1.4993215
9.874488 1.5122086
9.871287 1.5262828
9.868086 1.5416588
9.864885 1.5582449
9.861684 1.5757119
9.858483 1.5934892
9.855282 1.6107846
9.852081 1.6266232
9.84888 1.6399013
9.845679 1.649452
9.842477 1.6541204
9.839276 1.652849
9.836075 1.6447674
9.832874 1.6292845
9.829673 1.6061711
9.826472 1.5756241
9.823271 1.5382983
9.82007 1.495295
9.816869 1.4481027
9.813668 1.3984914
9.810467 1.3483697
9.807266 1.2996222
9.804065 1.2539499
9.800864 1.2127345
9.797663 1.176946
9.794461 1.147104
9.79126 1.1232936
9.788059 1.1052288
9.784858 1.0923458
9.781657 1.0839098
9.778456 1.079113
9.775255 1.0771513
9.772054 1.0772716
9.768853 1.0787869
9.765652 1.0810675
9.762451 1.0835174
9.75925 1.085547
9.756049 1.0865537
9.752848 1.0859148
9.749647 1.0829975
9.746445 1.0771811
9.743244 1.0678891
9.740043 1.0546239
9.736842 1.0370011
9.733641 1.0147799
9.73044 0.98789117
9.727239 0.95646337
9.724038 0.92084872
9.720837 0.88164763
9.717636 0.83972785
9.714435 0.79623056
9.711234 0.75255396
9.708033 0.71030547
9.704832 0.67121719
9.701631 0.6370253
9.698429 0.60932177
9.695228 0.58939411
9.692027 0.57807356
9.688826 0.57561395
9.685625 0.58162045
9.682424 0.59504105
9.679223 0.61422445
9.676022 0.63703881
9.672821 0.66103735
9.66962 0.68365156
9.666419 0.70239083
9.663218 0.71502854
9.660017 0.71975873
9.656816 0.71531202
9.653615 0.70102496
9.650413 0.67686112
9.647212 0.64338595
9.644011 0.60169973
9.64081 0.55333563
9.637609 0.50013153
9.634408 0.44408624
9.631207 0.38721231
9.628006 0.33139802
9.624805 0.27829043
9.621604 0.22920913
9.618403 0.18509643
9.615202 0.14650557
9.612001 0.11362354
9.6088 0.086321632
9.605599 0.064224119
9.602397 0.046784771
9.599196 0.033361836
9.595995 0.023283929
9.592794 0.015902208
9.589593 0.01062688
9.586392 0.0069485645
9.583191 0.0044466519
9.57999 0.0027879448
9.576789 0.001718829
9.573588 0.001054262
9.570387 0.00066602843
9.567186 0.00047222784
9.563985 0.00042918644
9.560784 0.00052655706
9.557583 0.00078594809
9.554381 0.0012630174
9.55118 0.002052744
9.547979 0.0032972779
9.544778 0.0051950218
9.541577 0.0080093473
9.538376 0.012074308
9.535175 0.017794425
9.531974 0.02563488
9.528773 0.036099023
9.525572 0.049690589
9.522371 0.066860204
9.51917 0.087938223
9.515969 0.11305946
9.512768 0.14208879
9.509567 0.17455947
9.506365 0.20963723
9.503164 0.24612259
9.499963 0.28249995
9.496762 0.31703628
9.493561 0.34792438
9.49036 0.37345743
9.487159 0.39221493
9.483958 0.40323555
9.480757 0.40615222
9.477556 0.40126896
9.474355 0.38956575
9.471154 0.37262837
9.467953 0.35250982
9.464752 0.33153939
9.461551 0.31210188
9.458349 0.29641223
9.455148 0.28631086
9.451947 0.28310126
9.448746 0.28744617
9.445545 0.29933202
9.442344 0.31810376
9.439143 0.34256501
9.435942 0.37113131
9.432741 0.40201779
9.42954 0.43343842
9.426339 0.46379162
9.423138 0.49180848
9.419937 0.51664507
9.416736 0.53790878
9.413535 0.55561958
9.410333 0.5701178
9.407132 0.5819391
9.403931 0.59168159
9.40073 0.5998894
9.397529 0.60697063
9.394328 0.61315808
9.391127 0.61851009
9.387926 0.62293979
9.384725 0.62625632
9.381524 0.62820188
9.378323 0.62847375
9.375122 0.62672891
9.371921 0.62257715
9.36872 0.6155748
9.365519 0.60523256
9.362317 0.59104773
9.359116 0.57256388
9.355915 0.54945229
9.352714 0.52160162
9.349513 0.48919805
9.346312 0.45277827
9.343111 0.41324261
9.33991 0.37182312
9.336709 0.3300105
9.333508 0.28945065
9.330307 0.25182615
9.327106 0.21873795
9.323905 0.19159993
9.320704 0.1715534
9.317503 0.15940363
9.314301 0.15557615
9.3111 0.16008921
9.307899 0.17253946
9.304698 0.19210135
9.301497 0.21754389
9.298296 0.2472715
9.295095 0.27939607
9.291894 0.31184447
9.288693 0.34250113
9.285492 0.36937727
9.282291 0.39079162
9.27909 0.40554133
9.275889 0.41303939
9.272688 0.41339671
9.269486 0.40743281
9.266285 0.39660856
9.263084 0.38288539
9.259883 0.36852597
9.256682 0.35586
9.253481 0.34704368
9.25028 0.34384192
9.247079 0.34745888
9.243878 0.35843523
9.240677 0.37662112
9.237476 0.40122331
9.234275 0.43091543
9.231074 0.46399229
9.227873 0.49854484
9.224672 0.53263171
9.22147 0.56442644
9.218269 0.59232651
9.215068 0.6150188
9.211867 0.6315054
9.208666 0.64110078
9.205465 0.64341525
9.202264 0.63833932
9.199063 0.62603905
9.195862 0.60696548
9.192661 0.58187304
9.18946 0.55183551
9.186259 0.51824474
9.183058 0.48277824
9.179857 0.44732656
9.176656 0.41387902
9.173454 0.38437545
9.170253 0.36053954
9.167052 0.3437146
9.163851 0.33472542
9.16065 0.33378749
9.157449 0.34047967
9.154248 0.35378851
9.151047 0.37222206
9.147846 0.393981
9.144645 0.41716562
9.141444 0.43999088
9.138243 0.46097905
9.135042 0.47910193
9.131841 0.49385205
9.12864 0.50523336
9.125438 0.51367608
9.122237 0.51989344
9.119036 0.52470871
9.115835 0.52888562
9.112634 0.53299377
9.109433 0.53733192
9.106232 0.54191897
9.103031 0.54654717
9.09983 0.55087835
9.096629 0.55455541
9.093428 0.55729922
9.090227 0.55896684
9.087026 0.55955818
9.083825 0.5591728
9.080624 0.55793246
9.077422 0.55589429
9.074221 0.55298267
9.07102 0.54896334
9.067819 0.54347231
9.064618 0.53609817
9.061417 0.52650164
9.058216 0.51454573
9.055015 0.50040497
9.051814 0.48462518
9.048613 0.46811443
9.045412 0.45206015
9.042211 0.43778263
9.03901 0.42654926
9.035809 0.41938243
9.032608 0.41689711
9.029406 0.41919915
9.026205 0.42586497
9.023004 0.43600881
9.019803 0.4484274
9.016602 0.46179798
9.013401 0.4748953
9.0102 0.48678979
9.006999 0.49699214
9.003798 0.50551913
9.000597 0.51286975
8.997396 0.51991662
8.994195 0.52773273
8.990994 0.5373839
8.987793 0.54972245
8.984592 0.56521547
8.98139 0.58383314
8.978189 0.60501103
8.974988 0.62768697
8.971787 0.65040184
8.968586 0.67144547
8.965385 0.68902562
8.962184 0.70143881
8.958983 0.70722639
8.955782 0.70530427
8.952581 0.69506094
8.94938 0.67642157
8.946179 0.64987861
8.942978 0.61648955
8.939777 0.57784216
8.936576 0.53598727
8.933374 0.4933395
8.930173 0.45254783
8.926972 0.41633969
8.923771 0.38734534
8.92057 0.3679114
8.917369 0.35991521
8.914168 0.36459354
8.910967 0.38240094
8.907766 0.41291387
8.904565 0.45479609
8.901364 0.50583885
8.898163 0.56308359
8.894962 0.62302725
8.891761 0.68189899
8.88856 0.73598568
8.885358 0.78197213
8.882157 0.81725517
8.878956 0.84018916
8.875755 0.85022667
8.872554 0.84793146
8.869353 0.83485967
8.866152 0.81332568
8.862951 0.78608835
8.85975 0.75600582
8.856549 0.72571156
8.853348 0.69735849
8.850147 0.67246385
8.846946 0.6518677
8.843745 0.63579635
8.840544 0.62400435
8.837342 0.61595673
8.834141 0.61101073
8.83094 0.6085625
8.827739 0.60813636
8.824538 0.60941076
8.821337 0.61218944
8.818136 0.6163376
8.814935 0.62170716
8.811734 0.62807274
8.808533 0.63509346
8.805332 0.64230516
8.802131 0.64913965
8.79893 0.65496115
8.795729 0.65910928
8.792528 0.66094048
8.789326 0.65986471
8.786125 0.65537969
8.782924 0.64710749
8.779723 0.63483782
8.776522 0.6185787
8.773321 0.5986089
8.77012 0.5755208
8.766919 0.55023912
8.763718 0.52400137
8.760517 0.49829116
8.757316 0.47472402
8.754115 0.45489591
8.750914 0.44021385
8.747713 0.43173415
8.744512 0.4300349
8.74131 0.43514475
8.738109 0.44654099
8.734908 0.46321773
8.731707 0.48381259
8.728506 0.5067702
8.725305 0.53051511
8.722104 0.55360691
8.718903 0.57485548
8.715702 0.59338472
8.712501 0.60864386
8.7093 0.62037662
8.706099 0.62856485
8.702898 0.63336562
8.699697 0.63505705
8.696495 0.63400122
8.693294 0.63062363
8.690093 0.62540161
8.686892 0.61885032
8.683691 0.61149631
8.68049 0.60383437
8.677289 0.59627125
8.674088 0.58906807
8.670887 0.58229784
8.667686 0.57583425
8.664485 0.56938236
8.661284 0.56255164
8.658083 0.55496054
8.654882 0.54635148
8.651681 0.53669022
8.648479 0.52622418
8.645278 0.51548231
8.642077 0.50521146
8.638876 0.49625923
8.635675 0.48942591
8.632474 0.48531729
8.629273 0.48423122
8.626072 0.48610476
8.622871 0.49053667
8.61967 0.49688374
8.616469 0.504413
8.613268 0.51247913
8.610067 0.52068924
8.606866 0.52901854
8.603665 0.53784885
8.600463 0.5479167
8.597262 0.56017563
8.594061 0.57559442
8.59086 0.59492647
8.587659 0.61849264
8.584458 0.64601862
8.581257 0.67655991
8.578056 0.70853274
8.574855 0.73985178
8.571654 0.76815742
8.568453 0.79110065
8.565252 0.80664366
8.562051 0.81333139
8.55885 0.81049358
8.555649 0.79834705
8.552447 0.77798344
8.549246 0.75124413
8.546045 0.72050151
8.542844 0.68837863
8.539643 0.65744829
8.536442 0.62995402
8.533241 0.60759107
8.53004 0.59137419
8.526839 0.58160453
8.523638 0.57793143
8.520437 0.57949012
8.517236 0.58508575
8.514035 0.59338978
8.510834 0.6031169
8.507633 0.61315921
8.504431 0.62266592
8.50123 0.63107023
8.498029 0.63807509
8.494828 0.6436159
8.491627 0.64781849
8.488426 0.65096587
8.485225 0.65347939
8.482024 0.6559113
8.478823 0.65893941
8.475622 0.66335235
8.472421 0.67001543
8.46922 0.67981344
8.466019 0.6935731
8.462818 0.71197494
8.459617 0.73546781
8.456415 0.76419951
8.453214 0.79797392
8.450013 0.83623994
8.446812 0.87811196
8.443611 0.92241737
8.44041 0.96776437
8.437209 1.0126232
8.434008 1.0554151
8.430807 1.0946047
8.427606 1.1287931
8.424405 1.1568065
8.421204 1.1777774
8.418003 1.1912101
8.414802 1.1970243
8.411601 1.1955686
8.408399 1.1876006
8.405198 1.1742311
8.401997 1.156836
8.398796 1.1369448
8.395595 1.1161147
8.392394 1.0958078
8.389193 1.0772825
8.385992 1.0615133
8.382791 1.0491493
8.37959 1.0405133
8.376389 1.0356425
8.373188 1.0343602
8.369987 1.0363681
8.366786 1.0413393
8.363585 1.0489966
8.360383 1.0591604
8.357182 1.0717568
8.353981 1.0867856
8.35078 1.1042563
8.347579 1.1241077
8.344378 1.1461314
8.341177 1.1699193
8.337976 1.1948504
8.334775 1.2201215
8.331574 1.2448192
8.328373 1.2680159
8.325172 1.2888701
8.321971 1.3067085
8.31877 1.3210712
8.315569 1.3317132
8.312367 1.3385647
8.309166 1.3416631
8.305965 1.3410786
8.302764 1.336853
8.299563 1.3289712
8.296362 1.3173734
8.293161 1.3020052
8.28996 1.2828976
8.286759 1.2602552
8.283558 1.234535
8.280357 1.2064966
8.277156 1.1772101
8.273955 1.1480187
8.270754 1.120457
8.267553 1.0961373
8.264351 1.0766165
8.26115 1.0632635
8.257949 1.0571417
8.254748 1.0589206
8.251547 1.0688257
8.248346 1.0866286
8.245145 1.1116757
8.241944 1.1429465
8.238743 1.1791334
8.235542 1.2187318
8.232341 1.2601312
8.22914 1.3017015
8.225939 1.3418721
8.222738 1.3792025
8.219537 1.412446
8.216335 1.4406066
8.213134 1.4629883
8.209933 1.4792334
8.206732 1.4893434
8.203531 1.4936775
8.20033 1.4929223
8.197129 1.4880313
8.193928 1.4801366
8.190727 1.4704416
8.187526 1.4601062
8.184325 1.4501424
8.181124 1.4413325
8.177923 1.4341862
8.174722 1.4289399
8.171521 1.4255981
8.168319 1.4240069
8.165118 1.4239446
8.161917 1.4252085
8.158716 1.4276813
8.155515 1.4313621
8.152314 1.4363564
8.149113 1.442829
8.145912 1.4509317
8.142711 1.460723
8.13951 1.4721023
8.136309 1.4847747
8.133108 1.4982584
8.129907 1.511938
8.126706 1.5251538
8.123505 1.5373118
8.120303 1.5479913
8.117102 1.5570264
8.113901 1.564541
8.1107 1.5709271
8.107499 1.5767627
8.104298 1.5826825
8.101097 1.5892206
8.097896 1.5966546
8.094695 1.6048784
8.091494 1.613331
8.088293 1.6209973
8.085092 1.6264862
8.081891 1.6281775
8.07869 1.6244175
8.075488 1.6137359
8.072287 1.5950515
8.069086 1.5678394
8.065885 1.5322365
8.062684 1.489074
8.059483 1.4398351
8.056282 1.386548
8.053081 1.3316284
8.04988 1.2776932
8.046679 1.2273624
8.043478 1.1830692
8.040277 1.1468916
8.037076 1.1204131
8.033875 1.1046222
8.030674 1.0998511
8.027472 1.1057568
8.024271 1.1213454
8.02107 1.1450391
8.017869 1.1747834
8.014668 1.2081923
8.011467 1.2427237
8.008266 1.2758739
8.005065 1.3053802
8.001864 1.3294109
7.998663 1.346728
7.995462 1.356801
7.992261 1.3598602
7.98906 1.3568769
7.985859 1.3494712
7.982658 1.3397519
7.979456 1.330106
7.976255 1.3229576
7.973054 1.3205244
7.969853 1.3245978
7.966652 1.3363709
7.963451 1.356334
7.96025 1.3842438
7.957049 1.4191692
7.953848 1.4596006
7.950647 1.5036081
7.947446 1.5490247
7.944245 1.593633
7.941044 1.6353351
7.937843 1.6722911
7.934642 1.7030176
7.93144 1.7264454
7.928239 1.7419387
7.925038 1.7492827
7.921837 1.7486474
7.918636 1.7405347
7.915435 1.7257134
7.912234 1.7051476
7.909033 1.6799218
7.905832 1.6511669
7.902631 1.6199906
7.89943 1.5874195
7.896229 1.554356
7.893028 1.5215563
7.889827 1.4896304
7.886626 1.4590645
7.883424 1.4302601
7.880223 1.4035846
7.877022 1.379422
7.873821 1.3582157
7.87062 1.3404921
7.867419 1.3268612
7.864218 1.3179888
7.861017 1.3145424
7.857816 1.3171161
7.854615 1.3261442
7.851414 1.3418119
7.848213 1.3639788
7.845012 1.3921239
7.841811 1.4253221
7.83861 1.4622595
7.835408 1.5012871
7.832207 1.5405118
7.829006 1.577919
7.825805 1.6115148
7.822604 1.6394786
7.819403 1.6603107
7.816202 1.6729631
7.813001 1.6769397
7.8098 1.6723551
7.806599 1.6599447
7.803398 1.6410199
7.800197 1.6173709
7.796996 1.5911215
7.793795 1.5645493
7.790594 1.5398877
7.787392 1.5191306
7.784191 1.5038605
7.78099 1.4951192
7.777789 1.4933347
7.774588 1.4983097
7.771387 1.5092717
7.768186 1.5249745
7.764985 1.5438364
7.761784 1.5641004
7.758583 1.5839957
7.755382 1.6018881
7.752181 1.6164054
7.74898 1.6265306
7.745779 1.6316582
7.742578 1.631613
7.739376 1.6266327
7.736175 1.6173188
7.732974 1.6045615
7.729773 1.5894465
7.726572 1.5731529
7.723371 1.5568527
7.72017 1.5416198
7.716969 1.5283568
7.713768 1.5177445
7.710567 1.510216
7.707366 1.5059522
7.704165 1.5048969
7.700964 1.506783
7.697763 1.5111683
7.694562 1.5174723
7.69136 1.5250144
7.688159 1.533051
7.684958 1.5408105
7.681757 1.547528
7.678556 1.5524795
7.675355 1.5550156
7.672154 1.554597
7.668953 1.5508308
7.665752 1.5435096
7.662551 1.5326515
7.65935 1.5185404
7.656149 1.5017598
7.652948 1.4832143
7.649747 1.4641277
7.646546 1.4460095
7.643344 1.4305813
7.640143 1.4196618
7.636942 1.4150129
7.633741 1.4181615
7.63054 1.4302143
7.627339 1.4516919
7.624138 1.4824055
7.620937 1.521401
7.617736 1.566984
7.614535 1.6168308
7.611334 1.6681777
7.608133 1.7180658
7.604932 1.7636126
7.601731 1.8022728
7.59853 1.8320537
7.595328 1.8516562
7.592127 1.8605265
7.588926 1.8588168
7.585725 1.84727
7.582524 1.8270554
7.579323 1.7995882
7.576122 1.7663652
7.572921 1.7288424
7.56972 1.6883678
7.566519 1.6461692
7.563318 1.6033852
7.560117 1.5611172
7.556916 1.5204806
7.553715 1.4826329
7.550514 1.4487659
7.547312 1.4200579
7.544111 1.3975918
7.54091 1.3822536
7.537709 1.3746289
7.534508 1.3749163
7.531307 1.3828753
7.528106 1.397817
7.524905 1.4186418
7.521704 1.4439189
7.518503 1.4719982
7.515302 1.5011366
7.512101 1.5296248
7.5089 1.5558975
7.505699 1.578616
7.502497 1.5967186
7.499296 1.6094397
7.496095 1.6163034
7.492894 1.617105
7.489693 1.6118868
7.486492 1.6009198
7.483291 1.5846911
7.48009 1.5638961
7.476889 1.5394266
7.473688 1.5123471
7.470487 1.4838515
7.467286 1.4551968
7.464085 1.4276197
7.460884 1.4022436
7.457683 1.3799894
7.454481 1.3615048
7.45128 1.3471191
7.448079 1.3368313
7.444878 1.3303256
7.441677 1.3270114
7.438476 1.3260776
7.435275 1.3265547
7.432074 1.3273807
7.428873 1.3274702
7.425672 1.3257892
7.422471 1.3214354
7.41927 1.3137234
7.416069 1.3022672
7.412868 1.2870494
7.409667 1.2684642
7.406465 1.2473215
7.403264 1.224805
7.400063 1.2023855
7.396862 1.1816978
7.393661 1.1643969
7.39046 1.1520131
7.387259 1.1458245
7.384058 1.1467613
7.380857 1.1553506
7.377656 1.1717004
7.374455 1.1955187
7.371254 1.2261561
7.368053 1.2626628
7.364852 1.303849
7.361651 1.3483447
7.358449 1.3946545
7.355248 1.4412106
7.352047 1.486425
7.348846 1.5287466
7.345645 1.5667233
7.342444 1.5990712
7.339243 1.6247452
7.336042 1.6430077
7.332841 1.6534837
7.32964 1.6561965
7.326439 1.6515729
7.323238 1.640416
7.320037 1.623841
7.316836 1.6031828
7.313635 1.5798801
7.310433 1.5553517
7.307232 1.5308773
7.304031 1.5074973
7.30083 1.4859407
7.297629 1.4665896
7.294428 1.4494799
7.291227 1.4343363
7.288026 1.4206354
7.284825 1.4076887
7.281624 1.3947367
7.278423 1.3810468
7.275222 1.3660065
7.272021 1.3492064
7.26882 1.3305067
7.265619 1.310082
7.262417 1.288438
7.259216 1.266397
7.256015 1.24505
7.252814 1.2256744
7.249613 1.2096252
7.246412 1.1982051
7.243211 1.1925307
7.24001 1.1934056
7.236809 1.2012198
7.233608 1.2158863
7.230407 1.2368257
7.227206 1.2630016
7.224005 1.2930043
7.220804 1.3251731
7.217603 1.3577437
7.214401 1.3890019
7.2112 1.4174264
7.207999 1.4418037
7.204798 1.4613044
7.201597 1.4755122
7.198396 1.4844097
7.195195 1.4883243
7.191994 1.4878487
7.188793 1.4837482
7.185592 1.47687
7.182391 1.4680658
7.17919 1.4581357
7.175989 1.4477963
7.172788 1.437672
7.169587 1.4283033
7.166385 1.4201661
7.163184 1.4136932
7.159983 1.40929
7.156782 1.4073385
7.153581 1.4081867
7.15038 1.412121
7.147179 1.4193254
7.143978 1.4298335
7.140777 1.4434823
7.137576 1.4598793
7.134375 1.4783954
7.131174 1.4981907
7.127973 1.5182796
7.124772 1.5376304
7.121571 1.5552888
7.118369 1.5705058
7.115168 1.5828465
7.111967 1.5922567
7.108766 1.5990687
7.105565 1.6039386
7.102364 1.6077211
7.099163 1.6113008
7.095962 1.6154097
7.092761 1.6204656
7.08956 1.6264633
7.086359 1.6329412
7.083158 1.63903
7.079957 1.6435763
7.076756 1.645317
7.073555 1.6430735
7.070353 1.6359309
7.067152 1.6233735
7.063951 1.6053587
7.06075 1.5823207
7.057549 1.5551139
7.054348 1.5249079
7.051147 1.4930569
7.047946 1.4609633
7.044745 1.429951
7.041544 1.4011626
7.038343 1.3754851
7.035142 1.3535079
7.031941 1.3355108
7.02874 1.321483
7.025539 1.3111675
7.022337 1.3041278
7.019136 1.2998305
7.015935 1.2977328
7.012734 1.2973658
7.009533 1.2983983
7.006332 1.3006735
7.003131 1.3042104
6.99993 1.3091712
6.996729 1.3158025
6.993528 1.3243628
6.990327 1.3350518
6.987126 1.3479568
6.983925 1.3630235
6.980724 1.380055
6.977523 1.3987317
6.974321 1.4186414
6.97112 1.4393074
6.967919 1.4602049
6.964718 1.4807605
6.961517 1.5003407
6.958316 1.5182372
6.955115 1.5336639
6.951914 1.545777
6.948713 1.5537256
6.945512 1.5567327
6.942311 1.5541958
6.93911 1.5457924
6.935909 1.5315703
6.932708 1.5120039
6.929507 1.4880032
6.926305 1.4608696
6.923104 1.4322005
6.919903 1.4037554
6.916702 1.3772973
6.913501 1.3544303
6.9103 1.3364519
6.907099 1.3242337
6.903898 1.3181437
6.900697 1.3180138
6.897496 1.3231533
6.894295 1.3324062
6.891094 1.3442427
6.887893 1.3568794
6.884692 1.3684171
6.88149 1.3769889
6.878289 1.3809075
6.875088 1.3788066
6.871887 1.3697633
6.868686 1.3533965
6.865485 1.3299284
6.862284 1.3002014
6.859083 1.2656433
6.855882 1.2281748
6.852681 1.1900639
6.84948 1.1537341
6.846279 1.1215451
6.843078 1.0955686
6.839877 1.0773874
6.836676 1.0679451
6.833474 1.0674665
6.830273 1.0754637
6.827072 1.090824
6.823871 1.1119682
6.82067 1.1370539
6.817469 1.1641927
6.814268 1.1916511
6.811067 1.2180067
6.807866 1.2422449
6.804665 1.2637901
6.801464 1.282477
6.798263 1.2984774
6.795062 1.3121997
6.791861 1.3241813
6.78866 1.3349867
6.785458 1.3451238
6.782257 1.3549794
6.779056 1.3647771
6.775855 1.374554
6.772654 1.3841552
6.769453 1.3932448
6.766252 1.4013344
6.763051 1.4078287
6.75985 1.4120876
6.756649 1.4135024
6.753448 1.4115776
6.750247 1.406011
6.747046 1.3967586
6.743845 1.3840742
6.740644 1.3685145
6.737442 1.350904
6.734241 1.33226
6.73104 1.3136847
6.727839 1.2962339
6.724638 1.2807793
6.721437 1.2678811
6.718236 1.2576901
6.715035 1.2498954
6.711834 1.2437295
6.708633 1.2380394
6.705432 1.2314205
6.702231 1.222404
6.69903 1.2096787
6.695829 1.1923193
6.692628 1.1699902
6.689426 1.1430906
6.686225 1.1128148
6.683024 1.0811073
6.679823 1.0505112
6.676622 1.0239197
6.673421 1.0042616
6.67022 0.99415742
6.667019 0.9955958
6.663818 1.009671
6.660617 1.036419
6.657416 1.0747733
6.654215 1.1226431
6.651014 1.1771023
6.647813 1.2346602
6.644612 1.2915802
6.64141 1.3442057
6.638209 1.3892596
6.635008 1.4240871
6.631807 1.4468254
6.628606 1.4564916
6.625405 1.4529899
6.622204 1.4370492
6.619003 1.4101042
6.615802 1.3741374
6.612601 1.3315012
6.6094 1.2847353
6.606199 1.2363943
6.602998 1.1888957
6.599797 1.1443945
6.596596 1.104687
6.593394 1.0711427
6.590193 1.0446636
6.586992 1.0256676
6.583791 1.0140952
6.58059 1.0094405
6.577389 1.0108054
6.574188 1.0169808
6.570987 1.0265492
6.567786 1.0380052
6.564585 1.0498838
6.561384 1.0608834
6.558183 1.0699685
6.554982 1.0764419
6.551781 1.0799745
6.54858 1.0805936
6.545378 1.0786327
6.542177 1.0746525
6.538976 1.069348
6.535775 1.0634548
6.532574 1.0576677
6.529373 1.052579
6.526172 1.0486395
6.522971 1.0461419
6.51977 1.0452205
6.516569 1.0458614
6.513368 1.0479184
6.510167 1.0511307
6.506966 1.0551398
6.503765 1.0595108
6.500564 1.0637565
6.497362 1.0673718
6.494161 1.0698755
6.49096 1.0708619
6.487759 1.0700543
6.484558 1.067353
6.481357 1.0628684
6.478156 1.0569287
6.474955 1.0500552
6.471754 1.0429047
6.468553 1.0361836
6.465352 1.0305446
6.462151 1.0264847
6.45895 1.024261
6.455749 1.0238433
6.452548 1.0249134
6.449346 1.026915
6.446145 1.0291466
6.442944 1.0308836
6.439743 1.0315075
6.436542 1.0306207
6.433341 1.0281256
6.43014 1.024256
6.426939 1.019554
6.423738 1.0147971
6.420537 1.0108854
6.417336 1.0087063
6.414135 1.0089942
6.410934 1.0122034
6.407733 1.0184096
6.404532 1.0272532
6.40133 1.037933
6.398129 1.0492546
6.394928 1.0597325
6.391727 1.0677409
6.388526 1.0716998
6.385325 1.0702755
6.382124 1.0625728
6.378923 1.048289
6.375722 1.0278046
6.372521 1.0021913
6.36932 0.97312907
6.366119 0.94273841
6.362918 0.9133492
6.359717 0.88723802
6.356516 0.86637314
6.353314 0.85220465
6.350113 0.84553012
6.346912 0.84645231
6.343711 0.85442957
6.34051 0.86840418
6.337309 0.88698173
6.334108 0.90862823
6.330907 0.9318521
6.327706 0.95534396
6.324505 0.97805787
6.321304 0.99923031
6.318103 1.0183449
6.314902 1.0350611
6.311701 1.0491292
6.308499 1.0603164
6.305298 1.068361
6.302097 1.0729677
6.298896 1.0738425
6.295695 1.0707608
6.292494 1.0636485
6.289293 1.0526579
6.286092 1.0382163
6.282891 1.0210339
6.27969 1.002063
6.276489 0.9824137
6.273288 0.96323883
6.270087 0.94560623
6.266886 0.9303806
6.263685 0.91813305
6.260483 0.90909078
6.257282 0.90313107
6.254081 0.89981529
6.25088 0.8984524
6.247679 0.89817786
6.244478 0.89803393
6.241277 0.89704074
6.238076 0.89425209
6.234875 0.88879605
6.231674 0.87990441
6.228473 0.86693813
6.225272 0.84941571
6.222071 0.82704923
6.21887 0.79978829
6.215669 0.7678671
6.212467 0.73184521
6.209266 0.69262937
6.206065 0.65146368
6.202864 0.60987826
6.199663 0.5695925
6.196462 0.53237721
6.193261 0.49988882
6.19006 0.47349611
6.186859 0.45412478
6.183658 0.44214574
6.180457 0.43732777
6.177256 0.43886721
6.174055 0.44549448
6.170854 0.45564449
6.167653 0.46766655
6.164451 0.48004131
6.16125 0.49157014
6.158049 0.50150687
6.154848 0.50961126
6.151647 0.51611798
6.148446 0.52162993
6.145245 0.52695839
6.142044 0.53294106
6.138843 0.54027174
6.135642 0.54937042
6.132441 0.56031281
6.12924 0.57282458
6.126039 0.58633244
6.122838 0.60005413
6.119637 0.61310453
6.116435 0.62459646
6.113234 0.63372094
6.110033 0.63980116
6.106832 0.64232292
6.103631 0.64095091
6.10043 0.63554114
6.097229 0.62615717
6.094028 0.61309093
6.090827 0.59688139
6.087626 0.57831895
6.084425 0.55842162
6.081224 0.5383728
6.078023 0.51941847
6.074822 0.50273198
6.071621 0.48926563
6.068419 0.47961462
6.065218 0.47392112
6.062017 0.47184179
6.058816 0.47259098
6.055615 0.4750585
6.052414 0.47798539
6.049213 0.48016886
6.046012 0.48066063
6.042811 0.4789219
6.03961 0.47490615
6.036409 0.46905268
6.033208 0.4621911
6.030007 0.45537309
6.026806 0.44966165
6.023605 0.44591642
6.020403 0.44461456
6.017202 0.44574048
6.014001 0.44876557
6.0108 0.45272257
6.007599 0.45636277
6.004398 0.45836915
6.001197 0.45758917
5.997996 0.45324728
5.994795 0.44510137
5.991594 0.43351652
5.988393 0.41944408
5.985192 0.40430902
5.981991 0.38982385
5.97879 0.37775801
5.975589 0.36969878
5.972387 0.36683935
5.969186 0.36982556
5.965985 0.37868253
5.962784 0.39282961
5.959583 0.41117851
5.956382 0.43229611
5.953181 0.45460362
5.94998 0.47657857
5.946779 0.49692644
5.943578 0.51469499
5.940377 0.52931544
5.937176 0.54056922
5.933975 0.54849273
5.930774 0.55324533
5.927573 0.55497159
5.924371 0.55368943
5.92117 0.54922893
5.917969 0.54123453
5.914768 0.52922914
5.911567 0.51272477
5.908366 0.49135466
5.905165 0.46499782
5.901964 0.43386959
5.898763 0.39856007
5.895562 0.36001372
5.892361 0.31945577
5.88916 0.27828102
5.885959 0.23792643
5.882758 0.19975007
5.879557 0.16493527
5.876355 0.13443167
5.873154 0.10893688
5.869953 0.088914001
5.866752 0.074634256
5.863551 0.066230234
5.86035 0.063744972
5.857149 0.067164151
5.853948 0.076423007
5.850747 0.091385335
5.847546 0.11179794
5.844345 0.13722963
5.841144 0.1670082
5.837943 0.20017102
5.834742 0.23544442
5.831541 0.27126424
5.828339 0.30584323
5.825138 0.3372839
5.821937 0.36372655
5.818736 0.383515
5.815535 0.39535741
5.812334 0.39845887
5.809133 0.39260524
5.805932 0.37818474
5.802731 0.35614378
5.79953 0.32788323
5.796329 0.29511073
5.793128 0.25967038
5.789927 0.22337329
5.786726 0.18785004
5.783525 0.15444094
5.780323 0.12413221
5.777122 0.097538779
5.773921 0.074927404
5.77072 0.056269675
5.767519 0.041312199
5.764318 0.029651873
5.761117 0.02080634
5.757916 0.014272783
5.754715 0.009571736
5.751514 0.0062754041
5.748313 0.0040221793
5.745112 0.0025202845
5.741911 0.001543852
5.73871 0.00092454791
5.735509 0.00054127797
5.732307 0.00030979822
5.729106 0.00017334011
5.725905 9.4819703e-05
5.722704 5.0704786e-05
5.719503 2.6508277e-05
5.716302 1.3546431e-05
5.713101 6.7705583e-06
5.7099 3.305563e-06
5.706699 1.5783798e-06
5.703498 7.3870299e-07
5.700297 3.3480783e-07
5.697096 1.4880348e-07
5.693895 6.377292e-08
5.690694 2.657205e-08
5.687492 1.062882e-08
5.684291 5.31441e-09
5.68109 0
5.677889 0
5.674688 0
5.671487 0
5.668286 0
5.665085 0
5.661884 0
5.658683 0
5.655482 0
5.652281 0
5.64908 0
5.645879 0
5.642678 0
5.639476 0
5.636275 0
5.633074 0
5.629873 0
5.626672 0
5.623471 0
5.62027 0
5.617069 0
5.613868 0
5.610667 0
5.607466 0
5.604265 0
5.601064 0
5.597863 0
5.594662 0
5.59146 0
5.588259 0
5.585058 0
5.581857 0
5.578656 0
5.575455 0
5.572254 0
5.569053 0
5.565852 0
5.562651 0
5.55945 0
5.556249 0
5.553048 0
5.549847 0
5.546646 0
5.543444 0
5.540243 0
5.537042 0
5.533841 0
5.53064 0
5.527439 0
5.524238 0
5.521037 0
5.517836 0
5.514635 0
5.511434 0
5.508233 0
5.505032 0
5.501831 0
5.49863 0
5.495428 0
5.492227 0
5.489026 0
5.485825 0
5.482624 0
5.479423 0
5.476222 5.31441e-09
5.473021 5.31441e-09
5.46982 2.125764e-08
5.466619 4.782969e-08
5.463418 1.062882e-07
5.460217 2.3914845e-07
5.457016 5.31441e-07
5.453815 1.1585414e-06
5.450614 2.449943e-06
5.447412 5.0752616e-06
5.444211 1.0278069e-05
5.44101 2.0332933e-05
5.437809 3.932132e-05
5.434608 7.4343281e-05
5.431407 0.0001373775
5.428206 0.00024815637
5.425005 0.00043816248
5.421804 0.00075622991
5.418603 0.0012758145
5.415402 0.0021039218
5.412201 0.0033914386
5.409 0.0053437774
5.405799 0.0082304587
5.402598 0.012391116
5.399396 0.018235075
5.396195 0.026231046
5.392994 0.036883695
5.389793 0.050694885
5.386592 0.068109027
5.383391 0.089444996
5.38019 0.11482019
5.376989 0.14407588
5.373788 0.17671571
5.370587 0.21187019
5.367386 0.24829924
5.364185 0.28444071
5.360984 0.31850698
5.357783 0.34862377
5.354582 0.37299744
5.35138 0.39009066
5.348179 0.3987825
5.344978 0.39849002
5.341777 0.389233
5.338576 0.37163164
5.335375 0.3468379
5.332174 0.31641076
5.328973 0.28215436
5.325772 0.24594224
5.322571 0.20955128
5.31937 0.17452529
5.316169 0.14208141
5.312968 0.11306468
5.309767 0.087948341
5.306566 0.066871248
5.303364 0.04970075
5.300163 0.036107717
5.296962 0.025642251
5.293761 0.017801169
5.29056 0.012081732
5.287359 0.0080196838
5.284158 0.0052121661
5.280957 0.0033280058
5.277756 0.0021088057
5.274555 0.001364411
5.271354 0.00096596842
5.268153 0.00083913471
5.264952 0.00095927758
5.261751 0.0013497379
5.25855 0.0020834772
5.255348 0.0032878076
5.252147 0.0051511354
5.248946 0.0079299447
5.245745 0.011953431
5.242544 0.017622594
5.239343 0.02540026
5.236142 0.035788518
5.232941 0.049291147
5.22974 0.066360267
5.226539 0.08732918
5.223338 0.11233681
5.220137 0.14125248
5.216936 0.1736126
5.213735 0.20858237
5.210534 0.24495432
5.207332 0.28119253
5.204131 0.31552488
5.20093 0.34607849
5.197729 0.37104515
5.194528 0.38885714
5.191327 0.39834976
5.188126 0.3988873
5.184925 0.39043344
5.181724 0.37355536
5.178523 0.34936075
5.175322 0.31937757
5.172121 0.28539469
5.16892 0.2492864
5.165719 0.21284457
5.162518 0.17763889
5.159316 0.14491911
5.156115 0.11556518
5.152914 0.090083719
5.149713 0.068642827
5.146512 0.051133382
5.143311 0.037244092
5.14011 0.026538511
5.136909 0.018524965
5.133708 0.012713918
5.130507 0.0086606442
5.127306 0.0059938095
5.124105 0.004432574
5.120904 0.0037954188
5.117703 0.0040039509
5.114502 0.0050841207
5.1113 0.007165807
5.108099 0.010480612
5.104898 0.01535585
5.101697 0.022202085
5.098496 0.031490691
5.095295 0.0437185
5.092094 0.059357804
5.088893 0.078792277
5.085692 0.1022427
5.082491 0.12968972
5.07929 0.16080421
5.076089 0.19489789
5.072888 0.23090683
5.069687 0.26741827
5.066485 0.30274592
5.063284 0.33505205
5.060083 0.36250667
5.056882 0.38346656
5.053681 0.39665196
5.05048 0.40129709
5.047279 0.39725331
5.044078 0.3850299
5.040877 0.3657668
5.037676 0.34114321
5.034475 0.31323469
5.031274 0.28433715
5.028073 0.25677849
5.024872 0.23273687
5.021671 0.21408061
5.018469 0.20223949
5.015268 0.19811198
5.012067 0.20200966
5.008866 0.21363845
5.005665 0.23211636
5.002464 0.25602802
4.999263 0.28351644
4.996062 0.31241093
4.992861 0.34038661
4.98966 0.36514614
4.986459 0.38460901
4.983258 0.39708932
4.980057 0.40144183
4.976856 0.39715786
4.973655 0.38439857
4.970453 0.36396159
4.967252 0.33718675
4.964051 0.30581556
4.96085 0.27182519
4.957649 0.23725988
4.954448 0.20408044
4.951247 0.17404703
4.948046 0.14864211
4.944845 0.12903214
4.941644 0.11605958
4.938443 0.11025285
4.935242 0.11184074
4.932041 0.12076098
4.92884 0.13665767
4.925639 0.15886905
4.922437 0.18641325
4.919236 0.21798393
4.916035 0.25196919
4.912834 0.28650464
4.909633 0.3195663
4.906432 0.34910082
4.903231 0.37318219
4.90003 0.390177
4.896829 0.3988957
4.893628 0.39870751
4.890427 0.38960091
4.887226 0.37217956
4.884025 0.34759387
4.880824 0.31741861
4.877623 0.2834951
4.874421 0.24776139
4.87122 0.21209373
4.868019 0.17817913
4.864818 0.14743135
4.861617 0.12095449
4.858416 0.099549528
4.855215 0.083752822
4.852014 0.073891046
4.848813 0.070136458
4.845612 0.07254801
4.842411 0.081088378
4.83921 0.095612927
4.836009 0.11583315
4.832808 0.14126341
4.829607 0.17116445
4.826405 0.20450001
4.823204 0.23992199
4.820003 0.27579688
4.816802 0.31027913
4.813601 0.34142972
4.8104 0.36736878
4.807199 0.3864441
4.803998 0.39739217
4.800797 0.39946793
4.797596 0.39252311
4.794395 0.37702003
4.791194 0.35397867
4.787993 0.32486431
4.784792 0.29143299
4.781591 0.2555567
4.778389 0.21905268
4.775188 0.18353761
4.771987 0.15032219
4.768786 0.12035337
4.765585 0.09420397
4.762384 0.072102689
4.759183 0.053993359
4.755982 0.039610859
4.752781 0.028561691
4.74958 0.020399777
4.746379 0.014691384
4.743178 0.011066042
4.739977 0.0092532062
4.736776 0.0091055932
4.733575 0.01061082
4.730373 0.013892346
4.727172 0.019199821
4.723971 0.026887949
4.72077 0.037382384
4.717569 0.051131368
4.714368 0.06854323
4.711167 0.089912191
4.707966 0.11533805
4.704765 0.14464863
4.701564 0.17733661
4.698363 0.21252337
4.695162 0.24896152
4.691961 0.28508404
4.68876 0.3191017
4.685559 0.34914296
4.682357 0.37342247
4.679156 0.39041802
4.675955 0.39903244
4.672754 0.39871761
4.669553 0.38954263
4.666352 0.37219673
4.663151 0.3479274
4.65995 0.31842447
4.656749 0.28566841
4.653548 0.25176499
4.650347 0.2187879
4.647146 0.18864669
4.643945 0.16298968
4.640744 0.14314381
4.637543 0.13008577
4.634341 0.12443457
4.63114 0.12645412
4.627939 0.13605675
4.624738 0.15280348
4.621537 0.17590282
4.618336 0.2042155
4.615135 0.23627632
4.611934 0.27034429
4.608733 0.3044896
4.605532 0.33671908
4.602331 0.36513364
4.59913 0.38810301
4.595929 0.40443576
4.592728 0.4135199
4.589527 0.41541003
4.586325 0.41084324
4.583124 0.40117486
4.579923 0.38823703
4.576722 0.37413435
4.573521 0.36100062
4.57032 0.35074693
4.567119 0.34483292
4.563918 0.3440907
4.560717 0.34862391
4.557516 0.35779503
4.554315 0.37030239
4.551114 0.38433691
4.547913 0.39779835
4.544712 0.4085429
4.541511 0.4146304
4.538309 0.41453976
4.535108 0.4073261
4.531907 0.39270217
4.528706 0.37103762
4.525505 0.34328177
4.522304 0.31082568
4.519103 0.27532708
4.515902 0.23852444
4.512701 0.20206532
4.5095 0.16736887
4.506299 0.1355346
4.503098 0.10730132
4.499897 0.083052143
4.496696 0.062856041
4.493494 0.046533474
4.490293 0.033733016
4.487092 0.024007991
4.483891 0.016884975
4.48069 0.011919642
4.477489 0.0087385003
4.474288 0.0070675541
4.471087 0.0067498534
4.467886 0.00775433
4.464685 0.010177414
4.461484 0.014237772
4.458283 0.020263144
4.455082 0.028667293
4.451881 0.039914663
4.44868 0.054471124
4.445478 0.072740822
4.442277 0.094992018
4.439076 0.12127808
4.435875 0.15136315
4.432674 0.18466456
4.429473 0.22022455
4.426272 0.25672255
4.423071 0.29253471
4.41987 0.3258408
4.416669 0.35477098
4.413468 0.37757676
4.410267 0.39280504
4.407066 0.39945118
4.403865 0.39706871
4.400664 0.38581928
4.397462 0.36645487
4.394261 0.34023545
4.39106 0.30879465
4.387859 0.27397382
4.384658 0.23764816
4.381457 0.20156847
4.378256 0.16723674
4.375055 0.13582755
4.371854 0.10815827
4.368653 0.084704213
4.365452 0.065648455
4.362251 0.050953139
4.35905 0.040438355
4.355849 0.033855773
4.352648 0.030947483
4.349446 0.031483952
4.346245 0.035278866
4.343044 0.042182252
4.339843 0.052056134
4.336642 0.064739383
4.333441 0.080009633
4.33024 0.097550715
4.327039 0.11693303
4.323838 0.13761246
4.320637 0.15895015
4.317436 0.18025156
4.314235 0.20081941
4.311034 0.22001161
4.307833 0.23729378
4.304632 0.25227619
4.30143 0.26472776
4.298229 0.27456432
4.295028 0.28181379
4.291827 0.28656623
4.288626 0.28892024
4.285425 0.28893811
4.282224 0.28662033
4.279023 0.28190532
4.275822 0.27469463
4.272621 0.26489735
4.26942 0.25248368
4.266219 0.23753471
4.263018 0.2202772
4.259817 0.20109505
4.256616 0.18051464
4.253414 0.15916653
4.250213 0.13773061
4.247012 0.11687454
4.243811 0.097195574
4.24061 0.079174505
4.237409 0.063147116
4.234208 0.049295038
4.231007 0.037654412
4.227806 0.028138233
4.224605 0.020566985
4.221404 0.014702044
4.218203 0.010277102
4.215002 0.007024449
4.211801 0.0046943193
4.2086 0.0030671108
4.205398 0.0019591307
4.202197 0.0012233772
4.198996 0.00074681278
4.195795 0.00044566111
4.192594 0.00025997562
4.189393 0.00014825078
4.186192 8.2639076e-05
4.182991 4.5028996e-05
4.17979 2.3983932e-05
4.176589 1.2488864e-05
4.173388 6.3560344e-06
4.170187 3.1620739e-06
4.166986 1.5358645e-06
4.163785 7.3338858e-07
4.160584 3.4012224e-07
4.157382 1.5411789e-07
4.154181 6.908733e-08
4.15098 3.188646e-08
4.147779 1.062882e-08
4.144578 5.31441e-09
4.141377 0
4.138176 0
4.134975 0
4.131774 0
4.128573 0
4.125372 0
4.122171 0
4.11897 0
4.115769 0
4.112568 0
4.109366 0
4.106165 0
4.102964 0
4.099763 0
4.096562 0
4.093361 0
4.09016 0
4.086959 0
4.083758 0
4.080557 0
4.077356 0
4.074155 0
4.070954 0
4.067753 0
4.064552 0
4.06135 0
4.058149 0
4.054948 0
4.051747 0
4.048546 0
4.045345 0
4.042144 0
4.038943 0
4.035742 0
4.032541 0
4.02934 0
4.026139 0
4.022938 0
4.019737 0
4.016536 0
4.013334 0
4.010133 0
4.006932 0
4.003731 0
4.00053 0
3.997329 0
3.994128 0
3.990927 0
3.987726 0
3.984525 0
3.981324 0
3.978123 0
3.974922 0
3.971721 0
3.96852 0
3.965318 0
3.962117 0
3.958916 0
3.955715 0
3.952514 0
3.949313 0
3.946112 0
3.942911 0
3.93971 0
3.936509 0
3.933308 0
3.930107 0
3.926906 0
3.923705 0
3.920504 0
3.917302 0
3.914101 0
3.9109 0
3.907699 0
3.904498 0
3.901297 0
3.898096 0
3.894895 0
3.891694 0
3.888493 0
3.885292 0
3.882091 0
3.87889 0
3.875689 0
3.872487 0
3.869286 0
3.866085 0
3.862884 0
3.859683 0
3.856482 0
3.853281 0
3.85008 0
3.846879 0
3.843678 0
3.840477 0
3.837276 0
3.834075 0
3.830874 0
3.827673 0
3.824471 0
3.82127 0
3.818069 0
3.814868 0
3.811667 0
3.808466 0
3.805265 0
3.802064 0
3.798863 0
3.795662 0
3.792461 0
3.78926 0
3.786059 0
3.782858 0
3.779657 0
3.776455 0
3.773254 0
3.770053 0
3.766852 0
3.763651 0
3.76045 0
3.757249 0
3.754048 0
3.750847 0
3.747646 0
3.744445 0
3.741244 0
3.738043 0
3.734842 0
3.731641 0
3.728439 0
3.725238 0
3.722037 0
3.718836 0
3.715635 0
3.712434 0
3.709233 0
3.706032 0
3.702831 0
3.69963 0
3.696429 0
3.693228 0
3.690027 0
3.686826 0
3.683625 0
3.680423 0
3.677222 0
3.674021 0
3.67082 0
3.667619 0
3.664418 0
3.661217 0
3.658016 0
3.654815 0
3.651614 0
3.648413 0
3.645212 0
3.642011 0
3.63881 0
3.635609 0
3.632407 0
3.629206 0
3.626005 0
3.622804 0
3.619603 0
3.616402 0
3.613201 0
3.61 0
