# Supplementary material for: Structural motifs of gold cluster anions with 17 to 69 atoms
Source: Nat Commun. 2026 Apr 10;17:5099. doi: 10.1038/s41467-026-71649-9 (PMC13246909; doi:10.1038/s41467-026-71649-9)
Supplement: Supplementary file 5 — Source Data [file 41467_2026_71649_MOESM5_ESM.zip › SupplementaryFigure6/55_th_green.dat]

13.21 0.0044362941
13.206799 0.0068956436
13.203598 0.010477375
13.200397 0.015561565
13.197196 0.022593162
13.193995 0.03206445
13.190794 0.044482951
13.187593 0.060323485
13.184391 0.079965433
13.18119 0.10361944
13.177989 0.13125118
13.174788 0.16251307
13.171587 0.19669642
13.168386 0.23271678
13.165185 0.26914235
13.161984 0.30427024
13.158783 0.33624823
13.155582 0.36323161
13.152381 0.38355741
13.14918 0.39591342
13.145979 0.39947828
13.142778 0.39401181
13.139577 0.37988173
13.136375 0.3580228
13.133174 0.32983449
13.129973 0.29703289
13.126772 0.26147859
13.123571 0.22500429
13.12037 0.18926424
13.117169 0.15562144
13.113968 0.12508158
13.110767 0.098274394
13.107566 0.075476271
13.104365 0.05666352
13.101164 0.041583377
13.097963 0.029830389
13.094762 0.020918049
13.091561 0.014338592
13.088359 0.0096075977
13.085158 0.0062928301
13.081957 0.0040290296
13.078756 0.0025216078
13.075555 0.0015426882
13.072354 0.00092257095
13.069153 0.00053932227
13.065952 0.00030818795
13.062751 0.00017214968
13.05955 9.4001284e-05
13.056349 5.0173345e-05
13.053148 2.6178784e-05
13.049947 1.3349798e-05
13.046746 6.6536413e-06
13.043545 3.2417901e-06
13.040343 1.5464933e-06
13.037142 7.1744535e-07
13.033941 3.2949342e-07
13.03074 1.4348907e-07
13.027539 6.377292e-08
13.024338 2.657205e-08
13.021137 1.062882e-08
13.017936 5.31441e-09
13.014735 0
13.011534 0
13.008333 0
13.005132 0
13.001931 0
12.99873 0
12.995529 0
12.992327 0
12.989126 0
12.985925 0
12.982724 0
12.979523 0
12.976322 0
12.973121 0
12.96992 0
12.966719 0
12.963518 0
12.960317 0
12.957116 0
12.953915 0
12.950714 0
12.947513 0
12.944311 0
12.94111 0
12.937909 0
12.934708 0
12.931507 0
12.928306 0
12.925105 0
12.921904 0
12.918703 0
12.915502 0
12.912301 0
12.9091 0
12.905899 0
12.902698 0
12.899496 0
12.896295 0
12.893094 0
12.889893 0
12.886692 0
12.883491 0
12.88029 0
12.877089 0
12.873888 0
12.870687 0
12.867486 0
12.864285 0
12.861084 0
12.857883 0
12.854682 0
12.85148 0
12.848279 0
12.845078 0
12.841877 0
12.838676 0
12.835475 0
12.832274 0
12.829073 0
12.825872 0
12.822671 0
12.81947 0
12.816269 0
12.813068 0
12.809867 0
12.806666 0
12.803464 0
12.800263 0
12.797062 0
12.793861 0
12.79066 0
12.787459 0
12.784258 0
12.781057 0
12.777856 0
12.774655 0
12.771454 0
12.768253 0
12.765052 0
12.761851 0
12.75865 0
12.755448 0
12.752247 0
12.749046 0
12.745845 0
12.742644 0
12.739443 0
12.736242 0
12.733041 0
12.72984 0
12.726639 0
12.723438 0
12.720237 0
12.717036 0
12.713835 0
12.710634 0
12.707432 0
12.704231 0
12.70103 0
12.697829 0
12.694628 0
12.691427 0
12.688226 0
12.685025 0
12.681824 0
12.678623 0
12.675422 0
12.672221 0
12.66902 0
12.665819 0
12.662618 0
12.659416 0
12.656215 0
12.653014 0
12.649813 0
12.646612 0
12.643411 0
12.64021 0
12.637009 0
12.633808 0
12.630607 0
12.627406 0
12.624205 0
12.621004 0
12.617803 0
12.614602 0
12.6114 0
12.608199 0
12.604998 0
12.601797 0
12.598596 0
12.595395 0
12.592194 0
12.588993 0
12.585792 0
12.582591 0
12.57939 0
12.576189 0
12.572988 0
12.569787 0
12.566586 0
12.563384 0
12.560183 0
12.556982 0
12.553781 0
12.55058 0
12.547379 0
12.544178 0
12.540977 0
12.537776 0
12.534575 0
12.531374 0
12.528173 0
12.524972 0
12.521771 0
12.51857 0
12.515368 0
12.512167 0
12.508966 0
12.505765 0
12.502564 0
12.499363 0
12.496162 0
12.492961 0
12.48976 0
12.486559 0
12.483358 0
12.480157 0
12.476956 0
12.473755 0
12.470554 0
12.467352 0
12.464151 0
12.46095 0
12.457749 5.31441e-09
12.454548 1.594323e-08
12.451347 3.720087e-08
12.448146 7.971615e-08
12.444945 1.8600435e-07
12.441744 4.1983839e-07
12.438543 9.1407852e-07
12.435342 1.9450741e-06
12.432141 4.0602092e-06
12.42894 8.2798508e-06
12.425739 1.6495929e-05
12.422538 3.2130923e-05
12.419336 6.1174174e-05
12.416135 0.00011385061
12.412934 0.00020710787
12.409733 0.00036827267
12.406532 0.00064011006
12.403331 0.0010875462
12.40013 0.0018061501
12.396929 0.0029320503
12.393728 0.0046526331
12.390527 0.0072166871
12.387326 0.010941775
12.384125 0.016216183
12.380924 0.023492036
12.377723 0.03326623
12.374522 0.046046599
12.37132 0.062302077
12.368119 0.082398359
12.364918 0.10652354
12.361717 0.13461195
12.358516 0.1662772
12.355315 0.20076722
12.352114 0.23695393
12.348913 0.273367
12.345712 0.30827572
12.342511 0.33981587
12.33931 0.36615015
12.336109 0.38564366
12.332908 0.39703155
12.329707 0.39955498
12.326506 0.39304524
12.323304 0.37794328
12.320103 0.35525174
12.316902 0.32642728
12.313701 0.29322996
12.3105 0.25755226
12.307299 0.22125197
12.304098 0.18601079
12.300897 0.15323412
12.297696 0.12399994
12.294495 0.099055931
12.291294 0.078857288
12.288093 0.063631961
12.284892 0.053458182
12.281691 0.048338779
12.278489 0.048258967
12.275288 0.053218082
12.272087 0.063230122
12.268886 0.078292999
12.265685 0.098331508
12.262484 0.1231234
12.259283 0.15222184
12.256082 0.18488951
12.252881 0.22005983
12.24968 0.25633828
12.246479 0.2920519
12.243278 0.32534789
12.240077 0.3543337
12.236876 0.37724349
12.233675 0.39260911
12.230473 0.39941168
12.227272 0.39719085
12.224071 0.3860948
12.22087 0.36686313
12.217669 0.34074472
12.214468 0.30936342
12.211267 0.27455124
12.208066 0.23817296
12.204865 0.20196498
12.201664 0.16740724
12.198463 0.13563974
12.195262 0.10742719
12.192061 0.083167955
12.18886 0.062937915
12.185659 0.046556814
12.182457 0.033664231
12.179256 0.023794064
12.176055 0.016439298
12.172854 0.011102297
12.169653 0.0073292251
12.166452 0.0047295751
12.163251 0.0029834407
12.16005 0.0018398594
12.156849 0.0011096222
12.153648 0.0006552827
12.150447 0.00038061804
12.147246 0.00022087219
12.144045 0.00013466715
12.140844 9.7928633e-05
12.137643 9.9857764e-05
12.134441 0.00014104444
12.13124 0.00023353112
12.128039 0.00040297577
12.124838 0.00069287152
12.121637 0.0011708389
12.118436 0.0019369377
12.115235 0.0031334931
12.112034 0.0049557298
12.108833 0.0076615245
12.105632 0.011578192
12.102431 0.017103376
12.09923 0.024696632
12.096029 0.034858459
12.092828 0.048094241
12.089627 0.064862316
12.086425 0.0855079
12.083224 0.11018805
12.080023 0.13879608
12.076822 0.17089697
12.073621 0.20568658
12.07042 0.24198699
12.067219 0.27828675
12.064018 0.31282935
12.060817 0.34374541
12.057616 0.36921623
12.054415 0.38764939
12.051214 0.39784315
12.048013 0.39911598
12.044812 0.39138196
12.041611 0.37516037
12.038409 0.35151798
12.035208 0.32195309
12.032007 0.28823857
12.028806 0.25224703
12.025605 0.21578163
12.022404 0.18043357
12.019203 0.14748052
12.016002 0.11783286
12.012801 0.092026444
12.0096 0.070254364
12.006399 0.052426208
12.003198 0.038241772
11.999997 0.027267292
11.996796 0.019004676
11.993595 0.01294772
11.990393 0.0086226515
11.987192 0.0056130958
11.983991 0.0035717299
11.98079 0.00222162
11.977589 0.0013507476
11.974388 0.00080277352
11.971187 0.00046636605
11.967986 0.00026483831
11.964785 0.00014700721
11.961584 7.976398e-05
11.958383 4.2308018e-05
11.955182 2.193257e-05
11.951981 1.1117746e-05
11.94878 5.5057288e-06
11.945579 2.6678338e-06
11.942377 1.2595152e-06
11.939176 5.845851e-07
11.935975 2.657205e-07
11.932774 1.1691702e-07
11.929573 4.782969e-08
11.926372 2.125764e-08
11.923171 1.062882e-08
11.91997 5.31441e-09
11.916769 0
11.913568 0
11.910367 0
11.907166 0
11.903965 0
11.900764 0
11.897563 0
11.894361 0
11.89116 0
11.887959 0
11.884758 0
11.881557 0
11.878356 0
11.875155 0
11.871954 0
11.868753 0
11.865552 0
11.862351 0
11.85915 0
11.855949 0
11.852748 0
11.849547 0
11.846345 0
11.843144 0
11.839943 0
11.836742 0
11.833541 0
11.83034 0
11.827139 0
11.823938 0
11.820737 0
11.817536 0
11.814335 0
11.811134 0
11.807933 0
11.804732 0
11.801531 0
11.798329 0
11.795128 0
11.791927 0
11.788726 0
11.785525 0
11.782324 0
11.779123 5.31441e-09
11.775922 1.594323e-08
11.772721 3.188646e-08
11.76952 7.440174e-08
11.766319 1.7537553e-07
11.763118 3.8795193e-07
11.759917 8.503056e-07
11.756716 1.8175282e-06
11.753515 3.7998031e-06
11.750313 7.7590386e-06
11.747112 1.5507448e-05
11.743911 3.0281508e-05
11.74071 5.7815466e-05
11.737509 0.00010791441
11.734308 0.00019692015
11.731107 0.00035130376
11.727906 0.00061274616
11.724705 0.0010449406
11.721504 0.0017423771
11.718303 0.002840871
11.715102 0.0045294982
11.711901 0.0070626596
11.7087 0.010770731
11.705498 0.016066647
11.702297 0.023445577
11.699096 0.033474443
11.695895 0.046768556
11.692694 0.063953652
11.689493 0.085613689
11.686292 0.11222703
11.683091 0.14409664
11.67989 0.18128225
11.676689 0.22354401
11.673488 0.27030728
11.670287 0.3206564
11.667086 0.37336215
11.663885 0.42694268
11.660684 0.47975335
11.657482 0.53009633
11.654281 0.57633883
11.65108 0.61702772
11.647879 0.65099016
11.644678 0.67741218
11.641477 0.69589054
11.638276 0.70645533
11.635075 0.70956297
11.631874 0.70605973
11.628673 0.69711663
11.625472 0.684138
11.622271 0.66864811
11.61907 0.65216423
11.615869 0.63606869
11.612668 0.62149571
11.609466 0.60925038
11.606265 0.59977416
11.603064 0.59316515
11.599863 0.58925189
11.596662 0.58770894
11.593461 0.58819292
11.59026 0.59047304
11.587059 0.59452991
11.583858 0.60060285
11.580657 0.60917643
11.577456 0.62090986
11.574255 0.63652447
11.571054 0.65667271
11.567853 0.68181452
11.564652 0.71212375
11.56145 0.74743941
11.558249 0.78726629
11.555048 0.83081969
11.551847 0.8771013
11.548646 0.9249897
11.545445 0.9733295
11.542244 1.0210063
11.539043 1.0670001
11.535842 1.110415
11.532641 1.1504876
11.52944 1.1865789
11.526239 1.2181566
11.523038 1.2447732
11.519837 1.2660477
11.516636 1.2816542
11.513434 1.2913226
11.510233 1.2948527
11.507032 1.292142
11.503831 1.2832229
11.50063 1.2683044
11.497429 1.2478083
11.494228 1.2223914
11.491027 1.1929462
11.487826 1.1605744
11.484625 1.1265335
11.481424 1.0921622
11.478223 1.0587917
11.475022 1.0276537
11.471821 0.99979572
11.46862 0.97601009
11.465418 0.95678129
11.462217 0.94225201
11.459016 0.93220721
11.455815 0.92607457
11.452614 0.92294145
11.449413 0.92158996
11.446212 0.92055332
11.443011 0.91819616
11.43981 0.91281984
11.436609 0.90278911
11.433408 0.88667228
11.430207 0.86338222
11.427006 0.83230225
11.423805 0.79338098
11.420604 0.74718195
11.417402 0.69487902
11.414201 0.63819496
11.411 0.57928748
11.407799 0.52059332
11.404598 0.46464538
11.401397 0.41388028
11.398196 0.37045373
11.394995 0.3360793
11.391794 0.31190356
11.388593 0.29842702
11.385392 0.29547697
11.382191 0.30223498
11.37899 0.31731796
11.375789 0.33890773
11.372588 0.36491905
11.369386 0.39319094
11.366185 0.42168171
11.362984 0.44864479
11.359783 0.47276315
11.356582 0.49322387
11.353381 0.50972245
11.35018 0.52239794
11.346979 0.53171179
11.343778 0.53829413
11.340577 0.54278769
11.337376 0.54571981
11.334175 0.54742706
11.330974 0.54804531
11.327773 0.54756313
11.324572 0.54592244
11.32137 0.54313897
11.318169 0.53941109
11.314968 0.53518818
11.311767 0.5311794
11.308566 0.52829751
11.305365 0.52754756
11.302164 0.52988255
11.298963 0.53605552
11.295762 0.54649752
11.292561 0.56124486
11.28936 0.57992791
11.286159 0.60182035
11.282958 0.62593631
11.279757 0.65115415
11.276556 0.6763432
11.273354 0.70047185
11.270153 0.72268213
11.266952 0.7423248
11.263751 0.75895724
11.26055 0.77231368
11.257349 0.78226051
11.254148 0.78875027
11.250947 0.79178564
11.247746 0.7914006
11.244545 0.78766143
11.241344 0.78068551
11.238143 0.77067157
11.234942 0.75793266
11.231741 0.74292121
11.22854 0.72623663
11.225338 0.70860827
11.222137 0.69085118
11.218936 0.67379846
11.215735 0.65821993
11.212534 0.64474157
11.209333 0.63378249
11.206132 0.62552363
11.202931 0.61991687
11.19973 0.6167341
11.196529 0.6156467
11.193328 0.61631763
11.190127 0.61848515
11.186926 0.6220181
11.183725 0.62692963
11.180524 0.63334574
11.177322 0.64143619
11.174121 0.65132431
11.17092 0.66299714
11.167719 0.67623736
11.164518 0.69059383
11.161317 0.70539916
11.158116 0.71983395
11.154915 0.73302856
11.151714 0.74418772
11.148513 0.75271994
11.145312 0.75835356
11.142111 0.76122279
11.13891 0.76191049
11.135709 0.76143834
11.132508 0.7612003
11.129306 0.76284111
11.126105 0.76808933
11.122904 0.77856162
11.119703 0.79556223
11.116502 0.81990578
11.113301 0.8517918
11.1101 0.89075414
11.106899 0.9356976
11.103698 0.98502014
11.100497 1.0368034
11.097296 1.0890408
11.094095 1.1398665
11.090894 1.1877451
11.087693 1.2315953
11.084491 1.270828
11.08129 1.3053034
11.078089 1.3352224
11.074888 1.3609829
11.071687 1.3830347
11.068486 1.401764
11.065285 1.4174291
11.062084 1.4301557
11.058883 1.4399831
11.055682 1.4469455
11.052481 1.4511612
11.04928 1.4529047
11.046079 1.4526413
11.042878 1.4510137
11.039677 1.4487803
11.036475 1.4467169
11.033274 1.445501
11.030073 1.4456013
11.026872 1.4471934
11.023671 1.4501195
11.02047 1.4538978
11.017269 1.4577832
11.014068 1.4608661
11.010867 1.462196
11.007666 1.460908
11.004465 1.4563344
11.001264 1.4480844
10.998063 1.4360837
10.994862 1.4205711
10.991661 1.4020553
10.988459 1.381243
10.985258 1.3589493
10.982057 1.3360053
10.978856 1.3131736
10.975655 1.2910813
10.972454 1.2701754
10.969253 1.2507033
10.966052 1.2327168
10.962851 1.2160975
10.95965 1.2006003
10.956449 1.1859109
10.953248 1.1717121
10.950047 1.1577543
10.946846 1.1439231
10.943645 1.1302963
10.940443 1.1171803
10.937242 1.1051197
10.934041 1.0948714
10.93084 1.0873429
10.927639 1.0834959
10.924438 1.0842263
10.921237 1.0902324
10.918036 1.101893
10.914835 1.1191708
10.911634 1.1415592
10.908433 1.1680817
10.905232 1.1973481
10.902031 1.2276591
10.89883 1.2571503
10.895629 1.2839555
10.892427 1.3063727
10.889226 1.3230155
10.886025 1.3329348
10.882824 1.3357037
10.879623 1.3314584
10.876422 1.3208938
10.873221 1.3052138
10.87002 1.2860376
10.866819 1.2652658
10.863618 1.2449135
10.860417 1.2269196
10.857216 1.2129502
10.854015 1.2042141
10.850814 1.201315
10.847613 1.2041626
10.844411 1.2119599
10.84121 1.2232777
10.838009 1.2362121
10.834808 1.2486115
10.831607 1.2583443
10.828406 1.263573
10.825205 1.2629947
10.822004 1.2560125
10.818803 1.2428113
10.815602 1.2243228
10.812401 1.2020859
10.8092 1.1780189
10.805999 1.15414
10.802798 1.1322771
10.799597 1.1138135
10.796395 1.0995079
10.793194 1.0894186
10.789993 1.0829403
10.786792 1.0789477
10.783591 1.0760167
10.78039 1.072688
10.777189 1.0677241
10.773988 1.0603221
10.770787 1.0502473
10.767586 1.0378739
10.764385 1.0241326
10.761184 1.010381
10.757983 0.9982238
10.754782 0.98931124
10.751581 0.98514516
10.748379 0.98691232
10.745178 0.99535858
10.741977 1.0107091
10.738776 1.032634
10.735575 1.0602579
10.732374 1.0922101
10.729173 1.1267126
10.725972 1.1617051
10.722771 1.1950011
10.71957 1.2244667
10.716369 1.2482093
10.713168 1.2647569
10.709967 1.273209
10.706766 1.2733373
10.703565 1.2656226
10.700363 1.2512198
10.697162 1.2318523
10.693961 1.2096469
10.69076 1.1869292
10.687559 1.1660008
10.684358 1.1489252
10.681157 1.1373409
10.677956 1.1323222
10.674755 1.1342941
10.671554 1.1430084
10.668353 1.157577
10.665152 1.1765577
10.661951 1.1980834
10.65875 1.2200242
10.655549 1.2401706
10.652347 1.2564257
10.649146 1.2669921
10.645945 1.2705383
10.642744 1.2663328
10.639543 1.2543303
10.636342 1.2352013
10.633141 1.2102983
10.62994 1.1815591
10.626739 1.151351
10.623538 1.1222705
10.620337 1.0969144
10.617136 1.0776451
10.613935 1.0663742
10.610734 1.0643887
10.607533 1.0722382
10.604331 1.0896995
10.60113 1.1158207
10.597929 1.1490428
10.594728 1.1873831
10.591527 1.2286585
10.588326 1.2707217
10.585125 1.3116813
10.581924 1.3500786
10.578723 1.3850003
10.575522 1.4161149
10.572321 1.4436284
10.56912 1.4681677
10.565919 1.4906069
10.562718 1.5118617
10.559517 1.5326786
10.556315 1.5534506
10.553114 1.5740869
10.549913 1.5939578
10.546712 1.6119278
10.543511 1.6264766
10.54031 1.6358943
10.537109 1.6385255
10.533908 1.6330263
10.530707 1.6185954
10.527506 1.5951411
10.524305 1.5633566
10.521104 1.5246897
10.517903 1.4812101
10.514702 1.4353958
10.511501 1.3898713
10.508299 1.3471391
10.505098 1.3093437
10.501897 1.2780983
10.498696 1.2543921
10.495495 1.2385796
10.492294 1.2304391
10.489093 1.2292789
10.485892 1.2340657
10.482691 1.2435523
10.47949 1.2563886
10.476289 1.27121
10.473088 1.2867029
10.469887 1.3016563
10.466686 1.3150053
10.463484 1.3258756
10.460283 1.3336279
10.457082 1.3379011
10.453881 1.3386443
10.45068 1.3361309
10.447479 1.3309449
10.444278 1.3239392
10.441077 1.3161645
10.437876 1.3087795
10.434675 1.3029517
10.431474 1.2997626
10.428273 1.3001277
10.425072 1.3047398
10.421871 1.3140354
10.41867 1.3281839
10.415468 1.34709
10.412267 1.3704024
10.409066 1.3975206
10.405865 1.4275977
10.402664 1.4595416
10.399463 1.4920233
10.396262 1.5235036
10.393061 1.5522923
10.38986 1.5766478
10.386659 1.5949175
10.383458 1.6057093
10.380257 1.6080728
10.377056 1.6016621
10.373855 1.5868476
10.370654 1.5647503
10.367452 1.537182
10.364251 1.5064918
10.36105 1.475335
10.357849 1.4463979
10.354648 1.422119
10.351447 1.4044496
10.348246 1.3946886
10.345045 1.3934124
10.341844 1.400502
10.338643 1.4152541
10.335442 1.4365478
10.332241 1.4630324
10.32904 1.4933027
10.325839 1.5260366
10.322638 1.5600789
10.319436 1.5944702
10.316235 1.62843
10.313034 1.6613102
10.309833 1.6925392
10.306632 1.7215727
10.303431 1.7478636
10.30023 1.7708581
10.297029 1.7900136
10.293828 1.8048362
10.290627 1.8149257
10.287426 1.8200212
10.284225 1.8200392
10.281024 1.8150985
10.277823 1.8055311
10.274622 1.7918777
10.27142 1.7748681
10.268219 1.7553886
10.265018 1.734436
10.261817 1.7130594
10.258616 1.6922925
10.255415 1.67308
10.252214 1.6562043
10.249013 1.6422218
10.245812 1.6314197
10.242611 1.6238009
10.23941 1.6191043
10.236209 1.6168611
10.233008 1.61648
10.229807 1.6173498
10.226606 1.6189423
10.223404 1.6208966
10.220203 1.6230703
10.217002 1.6255471
10.213801 1.6286002
10.2106 1.6326182
10.207399 1.638008
10.204198 1.6450937
10.200997 1.6540275
10.197796 1.6647306
10.194595 1.6768682
10.191394 1.6898638
10.188193 1.7029437
10.184992 1.7152049
10.181791 1.7256912
10.17859 1.7334692
10.175388 1.7376951
10.172187 1.7376674
10.168986 1.7328663
10.165785 1.722981
10.162584 1.7079272
10.159383 1.687857
10.156182 1.6631596
10.152981 1.6344517
10.14978 1.6025518
10.146579 1.5684399
10.143378 1.5331989
10.140177 1.4979452
10.136976 1.4637563
10.133775 1.4316044
10.130574 1.402308
10.127372 1.3765056
10.124171 1.3546546
10.12097 1.3370484
10.117769 1.3238426
10.114568 1.3150792
10.111367 1.3106989
10.108166 1.3105382
10.104965 1.3143148
10.101764 1.3216086
10.098563 1.3318527
10.095362 1.3443436
10.092161 1.3582787
10.08896 1.372819
10.085759 1.3871691
10.082558 1.4006587
10.079356 1.4128097
10.076155 1.4233743
10.072954 1.4323345
10.069753 1.4398637
10.066552 1.4462578
10.063351 1.4518501
10.06015 1.4569276
10.056949 1.4616655
10.053748 1.4660931
10.050547 1.4700983
10.047346 1.473469
10.044145 1.4759645
10.040944 1.4774028
10.037743 1.4777456
10.034542 1.477165
10.03134 1.4760721
10.028139 1.4751009
10.024938 1.4750416
10.021737 1.4767308
10.018536 1.4809142
10.015335 1.4881047
10.012134 1.49846
10.008933 1.5117071
10.005732 1.5271285
10.002531 1.5436194
9.99933 1.5598103
9.996129 1.5742362
9.992928 1.5855268
9.989727 1.5925869
9.986526 1.5947376
9.983324 1.5917983
9.980123 1.5840986
9.976922 1.572424
9.973721 1.5579075
9.97052 1.5418915
9.967319 1.5257809
9.964118 1.5109127
9.960917 1.498456
9.957716 1.4893498
9.954515 1.4842779
9.951314 1.4836716
9.948113 1.4877291
9.944912 1.4964367
9.941711 1.5095853
9.93851 1.5267757
9.935308 1.5474143
9.932107 1.570707
9.928906 1.5956574
9.925705 1.6210804
9.922504 1.6456351
9.919303 1.6678801
9.916102 1.6863483
9.912901 1.6996344
9.9097 1.7064866
9.906499 1.7058954
9.903298 1.6971697
9.900097 1.6799986
9.896896 1.6544929
9.893695 1.6212065
9.890493 1.5811365
9.887292 1.5357004
9.884091 1.4866892
9.88089 1.4361944
9.877689 1.3865088
9.874488 1.3400024
9.871287 1.2989794
9.868086 1.2655222
9.864885 1.241336
9.861684 1.2276077
9.858483 1.2248929
9.855282 1.2330457
9.852081 1.2512036
9.84888 1.277832
9.845679 1.3108309
9.842477 1.347698
9.839276 1.3857328
9.836075 1.4222659
9.832874 1.4548857
9.829673 1.4816403
9.826472 1.5011882
9.823271 1.5128789
9.82007 1.5167547
9.816869 1.5134729
9.813668 1.5041602
9.810467 1.4902231
9.807266 1.4731406
9.804065 1.4542711
9.800864 1.4347009
9.797663 1.4151524
9.794461 1.3959621
9.79126 1.3771248
9.788059 1.3583879
9.784858 1.3393782
9.781657 1.3197316
9.778456 1.2992048
9.775255 1.277749
9.772054 1.2555346
9.768853 1.2329237
9.765652 1.2103991
9.762451 1.1884618
9.75925 1.1675168
9.756049 1.147768
9.752848 1.1291411
9.749647 1.1112522
9.746445 1.0934284
9.743244 1.0747833
9.740043 1.054338
9.736842 1.0311705
9.733641 1.0045699
9.73044 0.97417035
9.727239 0.94003734
9.724038 0.90269078
9.720837 0.86305409
9.717636 0.82233489
9.714435 0.7818541
9.711234 0.74285125
9.708033 0.70629975
9.704832 0.67276528
9.701631 0.6423343
9.698429 0.61462699
9.695228 0.58889418
9.692027 0.56418208
9.688826 0.53953608
9.685625 0.51420775
9.682424 0.48782838
9.679223 0.4605187
9.676022 0.43291564
9.672821 0.40611142
9.66962 0.38151491
9.666419 0.36065724
9.663218 0.34497238
9.660017 0.33558591
9.656816 0.33314372
9.653615 0.33770556
9.650413 0.34871872
9.647212 0.36507535
9.644011 0.38524485
9.64081 0.40746172
9.637609 0.42994088
9.634408 0.45108766
9.631207 0.46967051
9.628006 0.48492916
9.624805 0.49660227
9.621604 0.50487116
9.618403 0.51023193
9.615202 0.51332045
9.612001 0.51472414
9.6088 0.51481641
9.605599 0.51364528
9.602397 0.51089695
9.599196 0.50593998
9.595995 0.49794003
9.592794 0.48602163
9.589593 0.46944493
9.586392 0.44776374
9.583191 0.42093644
9.57999 0.38937153
9.576789 0.35390288
9.573588 0.31570292
9.570387 0.2761521
9.567186 0.2366888
9.563985 0.19866445
9.560784 0.16322431
9.557583 0.13122752
9.554381 0.10321151
9.55118 0.07939787
9.547979 0.059731311
9.544778 0.043939834
9.541577 0.031603898
9.538376 0.022223922
9.535175 0.015278392
9.531974 0.010268269
9.528773 0.0067464203
9.525572 0.0043332796
9.522371 0.0027213978
9.51917 0.0016719984
9.515969 0.0010068787
9.512768 0.00059820062
9.509567 0.00035823375
9.506365 0.00023036904
9.503164 0.00018219923
9.499963 0.00020107602
9.496762 0.00029229255
9.493561 0.00048002408
9.49036 0.00081102148
9.487159 0.0013610948
9.483958 0.0022442328
9.480757 0.0036239121
9.477556 0.0057258569
9.474355 0.0088506556
9.471154 0.013384246
9.467953 0.019803315
9.464752 0.028672331
9.461551 0.040628803
9.458349 0.056353924
9.455148 0.076527058
9.451947 0.10176458
9.448746 0.13254639
9.445545 0.169136
9.442344 0.21150308
9.439143 0.25925846
9.435942 0.3116121
9.432741 0.36736297
9.42954 0.42492647
9.426339 0.48240113
9.423138 0.53767113
9.419937 0.58853711
9.416736 0.63286453
9.413535 0.66873663
9.410333 0.69459936
9.407132 0.70938619
9.403931 0.71261316
9.40073 0.70443623
9.397529 0.68566581
9.394328 0.6577355
9.391127 0.62262458
9.387926 0.58273688
9.384725 0.54074201
9.381524 0.4993889
9.378323 0.46130526
9.375122 0.42880025
9.371921 0.40368907
9.36872 0.38715823
9.365519 0.37968778
9.362317 0.38104085
9.359116 0.39032393
9.355915 0.40611196
9.352714 0.42662329
9.349513 0.44992176
9.346312 0.47411872
9.343111 0.49754686
9.33991 0.51888247
9.336709 0.53720134
9.333508 0.55196569
9.330307 0.56295245
9.327106 0.57014418
9.323905 0.57361108
9.320704 0.57341308
9.317503 0.56954552
9.314301 0.56194107
9.3111 0.55052649
9.307899 0.53531959
9.304698 0.51654111
9.301497 0.49471194
9.298296 0.47070789
9.295095 0.44575231
9.291894 0.4213393
9.288693 0.39909365
9.285492 0.38058694
9.282291 0.36713756
9.27909 0.35962723
9.275889 0.35836436
9.272688 0.36301867
9.269486 0.37264056
9.266285 0.38576622
9.263084 0.40059667
9.259883 0.41522687
9.256682 0.42789378
9.253481 0.43720747
9.25028 0.44233199
9.247079 0.443089
9.243878 0.4399684
9.240677 0.43404452
9.237476 0.42681089
9.234275 0.41995944
9.231074 0.41513908
9.227873 0.41373157
9.224672 0.41667992
9.22147 0.42439511
9.218269 0.43675386
9.215068 0.45318381
9.211867 0.47281742
9.208666 0.49468338
9.205465 0.51789764
9.202264 0.54181636
9.199063 0.56612027
9.195862 0.59081315
9.192661 0.61613428
9.18946 0.64240171
9.186259 0.66981799
9.183058 0.69827813
9.179857 0.72722101
9.176656 0.755558
9.173454 0.78169908
9.170253 0.80367916
9.167052 0.81936897
9.163851 0.82673987
9.16065 0.82414203
9.157449 0.81055352
9.154248 0.78576256
9.151047 0.75045637
9.147846 0.70620452
9.144645 0.65534067
9.141444 0.60075954
9.138243 0.54565663
9.135042 0.49324268
9.131841 0.44646557
9.12864 0.40776817
9.125438 0.37890482
9.122237 0.36083049
9.119036 0.3536693
9.115835 0.35676082
9.112634 0.36877566
9.109433 0.38788571
9.106232 0.41196895
9.103031 0.43882507
9.09983 0.46637673
9.096629 0.49283259
9.093428 0.51679325
9.090227 0.53728977
9.087026 0.55375513
9.083825 0.56594059
9.080624 0.57379857
9.077422 0.57735956
9.074221 0.57663089
9.07102 0.57153949
9.067819 0.56193083
9.064618 0.54762275
9.061417 0.52850119
9.058216 0.50463486
9.055015 0.47638248
9.051814 0.44446769
9.048613 0.41000352
9.045412 0.3744584
9.042211 0.3395664
9.03901 0.30719307
9.035809 0.27917456
9.032608 0.25714988
9.029406 0.24240514
9.026205 0.23574588
9.023004 0.23740966
9.019803 0.24702697
9.016602 0.26363568
9.013401 0.28575012
9.0102 0.31148305
9.006999 0.33871369
9.003798 0.36529024
9.000597 0.38924925
8.997396 0.40902968
8.994195 0.42365638
8.990994 0.43286812
8.987793 0.43716966
8.984592 0.43779529
8.98139 0.43658206
8.978189 0.43576309
8.974988 0.43770273
8.971787 0.44460382
8.968586 0.45822291
8.965385 0.47962874
8.962184 0.50903563
8.958983 0.5457344
8.955782 0.58813228
8.952581 0.63389978
8.94938 0.68020928
8.946179 0.72403802
8.942978 0.76249933
8.939777 0.79316107
8.936576 0.81431112
8.933374 0.82513561
8.930173 0.82578715
8.926972 0.81733489
8.923771 0.80160532
8.92057 0.78093788
8.917369 0.75789156
8.914168 0.73494463
8.910967 0.71422901
8.907766 0.69733284
8.904565 0.68519207
8.901364 0.67807639
8.898163 0.67565945
8.894962 0.67715148
8.891761 0.68146628
8.88856 0.68739344
8.885358 0.693752
8.882157 0.69950964
8.878956 0.70386049
8.875755 0.70626274
8.872554 0.7064418
8.869353 0.70436689
8.866152 0.70020852
8.862951 0.69428284
8.85975 0.6869881
8.856549 0.67873861
8.853348 0.66990324
8.850147 0.66075659
8.846946 0.65145173
8.843745 0.64202081
8.840544 0.63240529
8.837342 0.62251055
8.834141 0.61227285
8.83094 0.60172166
8.827739 0.59101928
8.824538 0.5804641
8.821337 0.57045185
8.818136 0.56140049
8.814935 0.55365479
8.811734 0.54739401
8.808533 0.54256749
8.805332 0.53887835
8.802131 0.53582457
8.79893 0.53279339
8.795729 0.52919112
8.792528 0.52458087
8.789326 0.51879698
8.786125 0.51200877
8.782924 0.50471649
8.779723 0.49767737
8.776522 0.49177506
8.773321 0.48785853
8.77012 0.48658393
8.766919 0.48829219
8.763718 0.49294784
8.760517 0.5001507
8.757316 0.50921682
8.754115 0.51930983
8.750914 0.52959376
8.747713 0.53937457
8.744512 0.54820178
8.74131 0.55591145
8.738109 0.56260608
8.734908 0.56858108
8.731707 0.57421897
8.728506 0.57987763
8.725305 0.58579796
8.722104 0.59204865
8.718903 0.59851464
8.715702 0.6049242
8.712501 0.61090044
8.7093 0.61601898
8.706099 0.61985551
8.702898 0.62201341
8.699697 0.62213119
8.696495 0.61987771
8.693294 0.61494874
8.690093 0.60707846
8.686892 0.59607455
8.683691 0.58187643
8.68049 0.56462686
8.677289 0.5447388
8.674088 0.52293623
8.670887 0.50024994
8.667686 0.47795707
8.664485 0.45746501
8.661284 0.4401527
8.658083 0.42719355
8.654882 0.41939042
8.651681 0.41705342
8.648479 0.41994559
8.645278 0.42731001
8.642077 0.43797793
8.638876 0.45054221
8.635675 0.46356861
8.632474 0.47580953
8.629273 0.48638414
8.626072 0.49489424
8.622871 0.50145693
8.61967 0.50665005
8.616469 0.51138208
8.613268 0.51671159
8.610067 0.52364923
8.606866 0.53297691
8.603665 0.54511369
8.600463 0.56004702
8.597262 0.577335
8.594061 0.59617178
8.59086 0.61549883
8.587659 0.63413886
8.584458 0.65093054
8.581257 0.66484598
8.578056 0.67508092
8.574855 0.68111445
8.571654 0.68274055
8.568453 0.68007581
8.565252 0.67354733
8.562051 0.66386211
8.55885 0.65195726
8.555649 0.63892992
8.552447 0.62594778
8.549246 0.61414557
8.546045 0.60451813
8.542844 0.59782459
8.539643 0.59451965
8.536442 0.59472472
8.533241 0.59824512
8.53004 0.60463066
8.526839 0.6132676
8.523638 0.62348389
8.520437 0.63464702
8.517236 0.64623699
8.514035 0.65788333
8.510834 0.66936462
8.507633 0.68057727
8.504431 0.69148669
8.50123 0.70207628
8.498029 0.71230777
8.494828 0.72210155
8.491627 0.73133998
8.488426 0.73989027
8.485225 0.74764042
8.482024 0.75453935
8.478823 0.76063309
8.475622 0.76609044
8.472421 0.77121312
8.46922 0.77642796
8.466019 0.78225988
8.462818 0.78928697
8.459617 0.79808086
8.456415 0.80913876
8.453214 0.8228161
8.450013 0.83927062
8.446812 0.85842887
8.443611 0.87998352
8.44041 0.9034252
8.437209 0.92810585
8.434008 0.95332422
8.430807 0.97841846
8.427606 1.0028491
8.424405 1.0262567
8.421204 1.0484847
8.418003 1.0695634
8.414802 1.0896632
8.411601 1.1090267
8.408399 1.1278993
8.405198 1.1464717
8.401997 1.1648478
8.398796 1.1830417
8.395595 1.2010012
8.392394 1.218646
8.389193 1.2359073
8.385992 1.2527542
8.382791 1.2691959
8.37959 1.2852584
8.376389 1.3009389
8.373188 1.3161524
8.369987 1.3306855
8.366786 1.3441737
8.363585 1.3561133
8.360383 1.3659126
8.357182 1.3729733
8.353981 1.3767908
8.35078 1.3770504
8.347579 1.3736997
8.344378 1.36698
8.341177 1.3574062
8.337976 1.345699
8.334775 1.3326796
8.331574 1.3191493
8.328373 1.3057774
8.325172 1.293022
8.321971 1.2810985
8.31877 1.2700041
8.315569 1.2595898
8.312367 1.2496649
8.309166 1.2401102
8.305965 1.2309734
8.302764 1.2225273
8.299563 1.2152761
8.296362 1.2099076
8.293161 1.2072004
8.28996 1.2079013
8.286759 1.2125948
8.283558 1.2215863
8.280357 1.2348154
8.277156 1.2518145
8.273955 1.2717154
8.270754 1.293305
8.267553 1.3151218
8.264351 1.3355831
8.26115 1.3531295
8.257949 1.3663711
8.254748 1.3742213
8.251547 1.3760043
8.248346 1.3715265
8.245145 1.3611033
8.241944 1.3455409
8.238743 1.3260745
8.235542 1.3042712
8.232341 1.2819087
8.22914 1.2608421
8.225939 1.2428716
8.222738 1.2296221
8.219537 1.2224408
8.216335 1.222319
8.213134 1.2298363
8.209933 1.2451301
8.206732 1.2678852
8.203531 1.2973463
8.20033 1.3323508
8.197129 1.3713839
8.193928 1.4126576
8.190727 1.4542113
8.187526 1.494033
8.184325 1.5301942
8.181124 1.5609902
8.177923 1.5850723
8.174722 1.6015606
8.171521 1.6101226
8.168319 1.6110074
8.165118 1.6050285
8.161917 1.5934944
8.158716 1.5780904
8.155515 1.560724
8.152314 1.5433474
8.149113 1.5277765
8.145912 1.515526
8.142711 1.5076773
8.13951 1.5047954
8.136309 1.5069025
8.133108 1.5135105
8.129907 1.523708
8.126706 1.5362908
8.123505 1.5499181
8.120303 1.5632757
8.117102 1.5752239
8.113901 1.5849128
8.1107 1.5918505
8.107499 1.5959145
8.104298 1.5973086
8.101097 1.5964711
8.097896 1.5939497
8.094695 1.5902637
8.091494 1.5857748
8.088293 1.5805896
8.085092 1.5745107
8.081891 1.5670461
8.07869 1.5574774
8.075488 1.5449775
8.072287 1.5287582
8.069086 1.5082243
8.065885 1.4831052
8.062684 1.4535437
8.059483 1.4201211
8.056282 1.3838177
8.053081 1.3459103
8.04988 1.3078265
8.046679 1.2709793
8.043478 1.2366104
8.040277 1.2056679
8.037076 1.178739
8.033875 1.1560446
8.030674 1.1374947
8.027472 1.1227903
8.024271 1.1115484
8.02107 1.1034248
8.017869 1.0982099
8.014668 1.0958781
8.011467 1.0965827
8.008266 1.1005972
8.005065 1.108218
8.001864 1.1196466
7.998663 1.1348783
7.995462 1.1536204
7.992261 1.1752578
7.98906 1.1988761
7.985859 1.2233419
7.982658 1.2474273
7.979456 1.2699624
7.976255 1.2899887
7.973054 1.3068892
7.969853 1.3204752
7.966652 1.3310115
7.963451 1.3391782
7.96025 1.3459722
7.957049 1.3525627
7.953848 1.360125
7.950647 1.3696753
7.947446 1.3819333
7.944245 1.397231
7.941044 1.4154804
7.937843 1.4361993
7.934642 1.4585886
7.93144 1.481642
7.928239 1.50427
7.925038 1.5254139
7.921837 1.5441372
7.918636 1.5596809
7.915435 1.5714865
7.912234 1.57919
7.909033 1.5826028
7.905832 1.5816913
7.902631 1.5765693
7.89943 1.5675067
7.896229 1.5549544
7.893028 1.5395758
7.889827 1.5222706
7.886626 1.5041738
7.883424 1.4866191
7.880223 1.4710572
7.877022 1.4589351
7.873821 1.4515463
7.87062 1.4498755
7.867419 1.4544602
7.864218 1.4652978
7.861017 1.4818139
7.857816 1.5029032
7.854615 1.5270407
7.851414 1.5524457
7.848213 1.5772778
7.845012 1.5998322
7.841811 1.618709
7.83861 1.6329312
7.835408 1.6420003
7.832207 1.6458873
7.829006 1.6449688
7.825805 1.6399246
7.822604 1.6316171
7.819403 1.620973
7.816202 1.6088807
7.813001 1.5961143
7.8098 1.5832854
7.806599 1.5708227
7.803398 1.5589731
7.800197 1.5478213
7.796996 1.537325
7.793795 1.5273618
7.790594 1.5177882
7.787392 1.5085061
7.784191 1.4995307
7.78099 1.49105
7.777789 1.4834633
7.774588 1.4773845
7.771387 1.4736015
7.768186 1.4729883
7.764985 1.4763776
7.761784 1.4844094
7.758583 1.4973848
7.755382 1.5151516
7.752181 1.5370506
7.74898 1.5619401
7.745779 1.5883021
7.742578 1.6144167
7.739376 1.6385784
7.736175 1.6593151
7.732974 1.6755725
7.729773 1.6868284
7.726572 1.6931212
7.723371 1.6949859
7.72017 1.6933171
7.716969 1.6891843
7.713768 1.6836377
7.710567 1.6775376
7.707366 1.6714349
7.704165 1.6655187
7.700964 1.6596301
7.697763 1.6533342
7.694562 1.6460283
7.69136 1.6370676
7.688159 1.6258865
7.684958 1.6121011
7.681757 1.5955831
7.678556 1.5765024
7.675355 1.555336
7.672154 1.5328469
7.668953 1.510034
7.665752 1.4880557
7.662551 1.4681326
7.65935 1.4514353
7.656149 1.4389691
7.652948 1.4314684
7.649747 1.4293152
7.646546 1.4324946
7.643344 1.4405941
7.640143 1.452846
7.636942 1.4682072
7.633741 1.48546
7.63054 1.503321
7.627339 1.5205422
7.624138 1.5359946
7.620937 1.5487328
7.617736 1.5580411
7.614535 1.5634684
7.611334 1.5648566
7.608133 1.5623628
7.604932 1.5564725
7.601731 1.5479941
7.59853 1.5380229
7.595328 1.5278654
7.592127 1.5189205
7.588926 1.5125236
7.585725 1.5097706
7.582524 1.5113467
7.579323 1.5173899
7.576122 1.5274171
7.572921 1.5403339
7.56972 1.5545348
7.566519 1.5680871
7.563318 1.5789754
7.560117 1.5853733
7.556916 1.5859031
7.553715 1.5798439
7.550514 1.5672581
7.547312 1.5490165
7.544111 1.5267185
7.54091 1.5025176
7.537709 1.4788767
7.534508 1.4582851
7.531307 1.4429732
7.528106 1.4346621
7.524905 1.4343772
7.521704 1.442348
7.518503 1.4580041
7.515302 1.4800653
7.512101 1.5067106
7.5089 1.5358012
7.505699 1.5651266
7.502497 1.5926376
7.499296 1.6166378
7.496095 1.6359071
7.492894 1.6497482
7.489693 1.6579538
7.486492 1.6607114
7.483291 1.6584654
7.48009 1.6517662
7.476889 1.6411325
7.473688 1.6269497
7.470487 1.6094186
7.467286 1.5885588
7.464085 1.5642622
7.460884 1.5363843
7.457683 1.5048549
7.454481 1.4697898
7.45128 1.4315827
7.448079 1.3909611
7.444878 1.348994
7.441677 1.3070452
7.438476 1.2666767
7.435275 1.2295099
7.432074 1.1970648
7.428873 1.1706004
7.425672 1.1509805
7.422471 1.1385884
7.41927 1.1333051
7.416069 1.1345544
7.412868 1.1414075
7.409667 1.1527284
7.406465 1.1673319
7.403264 1.1841278
7.400063 1.2022272
7.396862 1.2209956
7.393661 1.2400517
7.39046 1.2592198
7.387259 1.2784554
7.384058 1.2977634
7.380857 1.3171301
7.377656 1.3364816
7.374455 1.3556722
7.371254 1.3744978
7.368053 1.3927246
7.364852 1.4101178
7.361651 1.4264596
7.358449 1.441551
7.355248 1.4551972
7.352047 1.4671839
7.348846 1.4772559
7.345645 1.4851102
7.342444 1.4904102
7.339243 1.4928257
7.336042 1.4920941
7.332841 1.4880922
7.32964 1.480905
7.326439 1.4708759
7.323238 1.4586258
7.320037 1.4450326
7.316836 1.4311702
7.313635 1.4182122
7.310433 1.4073126
7.307232 1.3994785
7.304031 1.3954537
7.30083 1.3956284
7.297629 1.3999912
7.294428 1.4081289
7.291227 1.4192792
7.288026 1.4324287
7.284825 1.4464439
7.281624 1.4602181
7.278423 1.472811
7.275222 1.483559
7.272021 1.4921374
7.26882 1.4985642
7.265619 1.5031419
7.262417 1.5063495
7.259216 1.5087037
7.256015 1.5106168
7.252814 1.5122794
7.249613 1.5135942
7.246412 1.5141747
7.243211 1.513413
7.24001 1.5106031
7.236809 1.5050982
7.233608 1.4964701
7.230407 1.4846384
7.227206 1.4699437
7.224005 1.4531475
7.220804 1.4353568
7.217603 1.4178844
7.214401 1.4020679
7.2112 1.3890787
7.207999 1.3797522
7.204798 1.3744681
7.201597 1.3731008
7.198396 1.3750471
7.195195 1.3793256
7.191994 1.384732
7.188793 1.3900226
7.185592 1.3940975
7.182391 1.3961523
7.17919 1.3957763
7.175989 1.3929824
7.172788 1.388169
7.169587 1.3820224
7.166385 1.3753826
7.163184 1.3690964
7.159983 1.3638854
7.156782 1.3602503
7.153581 1.3584237
7.15038 1.3583757
7.147179 1.3598621
7.143978 1.3625019
7.140777 1.3658631
7.137576 1.3695381
7.134375 1.3731948
7.131174 1.376597
7.127973 1.3795941
7.124772 1.3820917
7.121571 1.3840143
7.118369 1.3852762
7.115168 1.3857712
7.111967 1.3853862
7.108766 1.3840378
7.105565 1.3817215
7.102364 1.3785607
7.099163 1.3748416
7.095962 1.3710192
7.092761 1.3676914
7.08956 1.3655383
7.086359 1.3652363
7.083158 1.3673587
7.079957 1.3722786
7.076756 1.3800903
7.073555 1.3905602
7.070353 1.4031156
7.067152 1.4168739
7.063951 1.4307083
7.06075 1.4433428
7.057549 1.4534668
7.054348 1.4598556
7.051147 1.4614867
7.047946 1.45764
7.044745 1.4479728
7.041544 1.4325644
7.038343 1.4119269
7.035142 1.3869808
7.031941 1.3589997
7.02874 1.329528
7.025539 1.300278
7.022337 1.2730143
7.019136 1.2494333
7.015935 1.2310449
7.012734 1.2190639
7.009533 1.2143177
7.006332 1.2171753
7.003131 1.2275037
6.99993 1.2446559
6.996729 1.2674955
6.993528 1.29446
6.990327 1.3236648
6.987126 1.3530435
6.983925 1.3805192
6.980724 1.4041915
6.977523 1.4225233
6.974321 1.4345045
6.97112 1.4397702
6.967919 1.4386545
6.964718 1.432166
6.961517 1.4218825
6.958316 1.4097727
6.955115 1.3979655
6.951914 1.3884953
6.948713 1.3830561
6.945512 1.3827999
6.942311 1.3882035
6.93911 1.3990245
6.935909 1.4143488
6.932708 1.4327225
6.929507 1.4523483
6.926305 1.4713164
6.923104 1.487839
6.919903 1.5004551
6.916702 1.5081796
6.913501 1.5105784
6.9103 1.5077644
6.907099 1.5003181
6.903898 1.4891525
6.900697 1.4753458
6.897496 1.4599712
6.894295 1.443953
6.891094 1.4279702
6.887893 1.4124186
6.884692 1.3974321
6.88149 1.38295
6.878289 1.3688098
6.875088 1.3548422
6.871887 1.3409462
6.868686 1.3271317
6.865485 1.3135256
6.862284 1.3003507
6.859083 1.2878909
6.855882 1.2764604
6.852681 1.2663895
6.84948 1.2580318
6.846279 1.2517859
6.843078 1.2481163
6.839877 1.2475546
6.836676 1.2506643
6.833474 1.2579608
6.830273 1.2697929
6.827072 1.2862044
6.823871 1.3068076
6.82067 1.3307008
6.817469 1.3564609
6.814268 1.3822253
6.811067 1.4058645
6.807866 1.4252221
6.804665 1.4383867
6.801464 1.4439511
6.798263 1.4412137
6.795062 1.4302872
6.791861 1.4120984
6.78866 1.3882787
6.785458 1.3609679
6.782257 1.3325634
6.779056 1.3054563
6.775855 1.2817909
6.772654 1.2632781
6.769453 1.2510787
6.766252 1.2457597
6.763051 1.2473166
6.75985 1.2552441
6.756649 1.2686385
6.753448 1.2863135
6.750247 1.3069157
6.747046 1.3290315
6.743845 1.3512808
6.740644 1.3723949
6.737442 1.3912778
6.734241 1.4070514
6.73104 1.4190815
6.727839 1.4269856
6.724638 1.430622
6.721437 1.4300622
6.718236 1.4255505
6.715035 1.4174566
6.711834 1.4062271
6.708633 1.3923416
6.705432 1.3762763
6.702231 1.3584779
6.69903 1.3393462
6.695829 1.3192247
6.692628 1.2983969
6.689426 1.2770896
6.686225 1.2554808
6.683024 1.2337178
6.679823 1.211943
6.676622 1.190329
6.673421 1.1691196
6.67022 1.1486694
6.667019 1.1294735
6.663818 1.1121774
6.660617 1.0975584
6.657416 1.0864736
6.654215 1.079776
6.651014 1.0782064
6.647813 1.0822747
6.644612 1.0921486
6.64141 1.1075688
6.638209 1.1278076
6.635008 1.1516819
6.631807 1.1776246
6.628606 1.2038091
6.625405 1.2283134
6.622204 1.2493029
6.619003 1.265211
6.615802 1.2748911
6.612601 1.2777229
6.6094 1.2736573
6.606199 1.2631981
6.602998 1.247322
6.599797 1.2273517
6.596596 1.2047992
6.593394 1.1811994
6.590193 1.157958
6.586992 1.136226
6.583791 1.1168176
6.58059 1.1001735
6.577389 1.0863707
6.574188 1.0751732
6.570987 1.066115
6.567786 1.0586037
6.564585 1.0520326
6.561384 1.04589
6.558183 1.0398533
6.554982 1.0338583
6.551781 1.0281351
6.54858 1.0232064
6.545378 1.0198451
6.542177 1.0189963
6.538976 1.021669
6.535775 1.0288103
6.532574 1.0411747
6.529373 1.0592037
6.526172 1.0829304
6.522971 1.1119198
6.51977 1.1452537
6.516569 1.181564
6.513368 1.2191133
6.510167 1.2559157
6.506966 1.2898898
6.503765 1.3190274
6.500564 1.3415619
6.497362 1.3561188
6.494161 1.3618305
6.49096 1.3584018
6.487759 1.3461184
6.484558 1.3257958
6.481357 1.2986748
6.478156 1.2662767
6.474955 1.2302359
6.471754 1.1921313
6.468553 1.1533361
6.465352 1.1149039
6.462151 1.0775042
6.45895 1.0414119
6.455749 1.0065509
6.452548 0.97258429
6.449346 0.93903909
6.446145 0.90545005
6.442944 0.87150325
6.439743 0.83716123
6.436542 0.80275177
6.433341 0.76900529
6.43014 0.73703179
6.426939 0.70823495
6.423738 0.68416992
6.420537 0.66636026
6.417336 0.65609705
6.414135 0.65424826
6.410934 0.66110734
6.407733 0.67630601
6.404532 0.6988079
6.40133 0.72698781
6.398129 0.75878849
6.394928 0.7919342
6.391727 0.82417178
6.388526 0.85350509
6.385325 0.87839055
6.382124 0.89786774
6.378923 0.91160986
6.375722 0.91989186
6.372521 0.92348632
6.36932 0.92350791
6.366119 0.92123323
6.362918 0.91792422
6.359717 0.91468015
6.356516 0.91233553
6.353314 0.91141243
6.350113 0.91212569
6.346912 0.91443147
6.343711 0.9181045
6.34051 0.92282696
6.337309 0.92827334
6.334108 0.93417882
6.330907 0.9403834
6.327706 0.94684895
6.324505 0.95365038
6.321304 0.96094514
6.318103 0.96892714
6.314902 0.97777169
6.311701 0.98757852
6.308499 0.99831938
6.305298 1.0097966
6.302097 1.0216188
6.298896 1.0331989
6.295695 1.043778
6.292494 1.0524775
6.289293 1.0583763
6.286092 1.0606071
6.282891 1.0584616
6.27969 1.0514887
6.276489 1.0395732
6.273288 1.0229775
6.270087 1.0023405
6.266886 0.97862994
6.263685 0.95305344
6.260483 0.92694376
6.257282 0.90163416
6.254081 0.87834376
6.25088 0.85808826
6.247679 0.84162531
6.244478 0.82943598
6.241277 0.82173636
6.238076 0.81850851
6.234875 0.8195385
6.231674 0.82445148
6.228473 0.83273821
6.225272 0.84377272
6.222071 0.8568255
6.21887 0.87107839
6.215669 0.88564704
6.212467 0.89961413
6.209266 0.91207246
6.206065 0.92217367
6.202864 0.92917599
6.199663 0.93248479
6.196462 0.931681
6.193261 0.92653601
6.19006 0.91701427
6.186859 0.90326714
6.183658 0.88562149
6.180457 0.86456511
6.177256 0.84072858
6.174055 0.81486018
6.170854 0.78778977
6.167653 0.7603779
6.164451 0.73345014
6.16125 0.70772182
6.158049 0.68372382
6.154848 0.66174438
6.151647 0.64180262
6.148446 0.62366629
6.145245 0.60691873
6.142044 0.59106964
6.138843 0.57569362
6.135642 0.56057192
6.132441 0.54580863
6.12924 0.53189478
6.126039 0.51970156
6.122838 0.5103964
6.119637 0.5052897
6.116435 0.50563367
6.113234 0.51240389
6.110033 0.52609829
6.106832 0.54658608
6.103631 0.57303118
6.10043 0.60390349
6.097229 0.637078
6.094028 0.67000969
6.090827 0.69996238
6.087626 0.72426398
6.084425 0.74055886
6.081224 0.74703033
6.078023 0.74257099
6.074822 0.72688625
6.071621 0.70052317
6.068419 0.66482525
6.065218 0.62181961
6.062017 0.57404883
6.058816 0.52436336
6.055615 0.47569244
6.052414 0.43081234
6.049213 0.39212978
6.046012 0.36149699
6.042811 0.34007211
6.03961 0.32823571
6.036409 0.32557054
6.033208 0.33090727
6.030007 0.34243428
6.026806 0.35786384
6.023605 0.37464138
6.020403 0.39017916
6.017202 0.40209127
6.014001 0.40840551
6.0108 0.40772884
6.007599 0.39934814
6.004398 0.38325592
6.001197 0.36010067
5.997996 0.33107166
5.994795 0.29773647
5.991594 0.26185529
5.988393 0.22519712
5.985192 0.18938053
5.981991 0.15575552
5.97879 0.12533547
5.975589 0.09877955
5.972387 0.076419701
5.969186 0.058320808
5.965985 0.044361006
5.962784 0.034318685
5.959583 0.027954658
5.956382 0.025080582
5.953181 0.02560741
5.94998 0.029570429
5.946779 0.037129423
5.943578 0.048544558
5.940377 0.064130335
5.937176 0.084192079
5.933975 0.10895162
5.930774 0.13847117
5.927573 0.17258588
5.924371 0.2108564
5.92117 0.25255104
5.917969 0.2966639
5.914768 0.34196996
5.911567 0.38711151
5.908366 0.43070415
5.905165 0.47144606
5.901964 0.50821296
5.898763 0.54012385
5.895562 0.56656863
5.892361 0.58719748
5.88916 0.60188073
5.885959 0.61065478
5.882758 0.6136723
5.879557 0.61117281
5.876355 0.60348298
5.873154 0.5910458
5.869953 0.57446781
5.866752 0.55456596
5.863551 0.53239221
5.86035 0.50921706
5.857149 0.48646114
5.853948 0.46557557
5.850747 0.44788446
5.847546 0.4344131
5.844345 0.42573183
5.841144 0.42184507
5.837943 0.42214942
5.834742 0.42547327
5.831541 0.43019712
5.828339 0.43443938
5.825138 0.43628155
5.821937 0.43399965
5.818736 0.42626816
5.815535 0.41230787
5.812334 0.39195851
5.809133 0.36567016
5.805932 0.33441995
5.802731 0.29957167
5.79953 0.26270291
5.796329 0.22542673
5.793128 0.18923197
5.789927 0.15536076
5.786726 0.12473302
5.783525 0.097919498
5.780323 0.075157486
5.777122 0.056398528
5.773921 0.041375153
5.77072 0.029674013
5.767519 0.020805097
5.764318 0.014259827
5.761117 0.0095544482
5.757916 0.0062580845
5.754715 0.0040069961
5.751514 0.0025080561
5.748313 0.0015345997
5.745112 0.00091788895
5.741911 0.00053669164
5.73871 0.00030675837
5.735509 0.00017140035
5.732307 9.3618647e-05
5.729106 4.998734e-05
5.725905 2.6088439e-05
5.722704 1.3312597e-05
5.719503 6.6376981e-06
5.716302 3.2364757e-06
5.713101 1.5411789e-06
5.7099 7.1744535e-07
5.706699 3.2949342e-07
5.703498 1.4348907e-07
5.700297 6.377292e-08
5.697096 2.657205e-08
5.693895 1.062882e-08
5.690694 5.31441e-09
5.687492 0
5.684291 0
5.68109 0
5.677889 0
5.674688 0
5.671487 0
5.668286 0
5.665085 0
5.661884 0
5.658683 0
5.655482 0
5.652281 0
5.64908 0
5.645879 0
5.642678 0
5.639476 0
5.636275 0
5.633074 0
5.629873 0
5.626672 0
5.623471 0
5.62027 0
5.617069 0
5.613868 0
5.610667 0
5.607466 0
5.604265 0
5.601064 0
5.597863 0
5.594662 0
5.59146 0
5.588259 0
5.585058 0
5.581857 0
5.578656 0
5.575455 0
5.572254 0
5.569053 0
5.565852 0
5.562651 0
5.55945 0
5.556249 0
5.553048 0
5.549847 0
5.546646 0
5.543444 0
5.540243 0
5.537042 0
5.533841 0
5.53064 0
5.527439 0
5.524238 0
5.521037 0
5.517836 0
5.514635 0
5.511434 0
5.508233 0
5.505032 0
5.501831 0
5.49863 0
5.495428 0
5.492227 0
5.489026 0
5.485825 0
5.482624 0
5.479423 0
5.476222 0
5.473021 0
5.46982 0
5.466619 0
5.463418 0
5.460217 0
5.457016 0
5.453815 0
5.450614 0
5.447412 0
5.444211 0
5.44101 5.31441e-09
5.437809 1.062882e-08
5.434608 2.657205e-08
5.431407 5.845851e-08
5.428206 1.3817466e-07
5.425005 3.0823578e-07
5.421804 6.8024448e-07
5.418603 1.4614628e-06
5.415402 3.0770434e-06
5.412201 6.3294623e-06
5.409 1.2717383e-05
5.405799 2.4988356e-05
5.402598 4.7989122e-05
5.399396 9.0084564e-05
5.396195 0.00016530472
5.392994 0.00029650688
5.389793 0.00051986622
5.386592 0.00089096084
5.383391 0.0014925733
5.38019 0.0024441397
5.376989 0.0039122401
5.373788 0.0061211959
5.370587 0.0093617743
5.367386 0.013995568
5.364185 0.020451901
5.360984 0.029213774
5.357783 0.040789888
5.354582 0.055670884
5.35138 0.074270192
5.348179 0.09685271
5.344978 0.12345816
5.341777 0.15382913
5.338576 0.18735626
5.335375 0.22305329
5.332174 0.25957319
5.328973 0.29527172
5.325772 0.32831798
5.322571 0.3568439
5.31937 0.37911651
5.316169 0.39371133
5.312968 0.39966298
5.309767 0.3965708
5.306566 0.38464346
5.303364 0.36467565
5.300163 0.33796053
5.296962 0.30615123
5.293761 0.2710921
5.29056 0.23464354
5.287359 0.19852322
5.284158 0.16418193
5.280957 0.13272464
5.277756 0.10487991
5.274555 0.081012834
5.271354 0.061172037
5.268153 0.045158019
5.264952 0.032600244
5.261751 0.023032217
5.25855 0.015956824
5.255348 0.010897846
5.252147 0.0074367462
5.248946 0.0052362138
5.245745 0.0040534493
5.242544 0.0037465474
5.239343 0.0042769947
5.236142 0.0057100891
5.232941 0.0082140052
5.22974 0.012056419
5.226539 0.017596585
5.223338 0.025269685
5.220137 0.035560088
5.216936 0.048960953
5.213735 0.065919075
5.210534 0.086766783
5.207332 0.11164577
5.204131 0.14043154
5.20093 0.17266955
5.197729 0.20753623
5.194528 0.24383637
5.191327 0.28004599
5.188126 0.31440298
5.184925 0.34504106
5.181724 0.37015406
5.178523 0.3881713
5.175322 0.39792062
5.172121 0.39875603
5.16892 0.39063105
5.165719 0.37410692
5.162518 0.35029516
5.159316 0.32074382
5.156115 0.28728583
5.152914 0.25187222
5.149713 0.21641381
5.146512 0.18265132
5.143311 0.15206688
5.14011 0.12584144
5.136909 0.10485394
5.133708 0.089711545
5.130507 0.080795677
5.127306 0.07830807
5.124105 0.082303088
5.120904 0.092697271
5.117703 0.10925359
5.114502 0.13154456
5.1113 0.15890444
5.108099 0.19038522
5.104898 0.22473223
5.101697 0.26039401
5.098496 0.29557582
5.095295 0.328339
5.092094 0.35673968
5.088893 0.37899176
5.085692 0.39363312
5.082491 0.39967096
5.07929 0.39668398
5.076089 0.38486508
5.072888 0.36499701
5.069687 0.33836449
5.066485 0.30661554
5.063284 0.27159274
5.060083 0.23515793
5.056882 0.19903343
5.053681 0.16467781
5.05048 0.13320748
5.047279 0.10536698
5.044078 0.08154402
5.040877 0.06181954
5.037676 0.046040801
5.034475 0.033904655
5.031274 0.025040283
5.028073 0.019082962
5.024872 0.015733821
5.021671 0.014802689
5.018469 0.016233174
5.015268 0.020109749
5.012067 0.026646834
5.008866 0.036159968
5.005665 0.049019326
5.002464 0.065586856
4.999263 0.086140294
4.996062 0.11078979
4.992861 0.13939603
4.98966 0.17150118
4.986459 0.20628524
4.983258 0.24255981
4.980057 0.2788075
4.976856 0.31327018
4.973655 0.344081
4.970453 0.36942779
4.967252 0.38772856
4.964051 0.39779562
4.96085 0.39896538
4.957649 0.39117447
4.954448 0.37497123
4.951247 0.35146153
4.948046 0.32219804
4.944845 0.28903097
4.941644 0.25394274
4.938443 0.21888989
4.935242 0.18567209
4.932041 0.15584052
4.92884 0.13065009
4.925639 0.11105101
4.922437 0.09770867
4.919236 0.091037347
4.916035 0.091232567
4.912834 0.098290178
4.909633 0.1120056
4.906432 0.13195336
4.903231 0.157454
4.90003 0.18754051
4.896829 0.22093951
4.893628 0.25608166
4.890427 0.29115215
4.887226 0.32418499
4.884025 0.35319657
4.880824 0.37634527
4.877623 0.39209715
4.874421 0.3993741
4.87122 0.39766201
4.868019 0.38706152
4.864818 0.36827247
4.861617 0.34251402
4.858416 0.31139194
4.855215 0.27673285
4.852014 0.24040884
4.848813 0.20417588
4.845612 0.16954514
4.842411 0.13769946
4.83921 0.10945937
4.836009 0.085295409
4.832808 0.065377712
4.829607 0.049650582
4.826405 0.037918682
4.823204 0.029932543
4.820003 0.025463342
4.816802 0.024359587
4.813601 0.026581021
4.8104 0.032207238
4.807199 0.041420442
4.803998 0.05446354
4.800797 0.071576748
4.797596 0.092918271
4.794395 0.11847738
4.791194 0.14799065
4.787993 0.18087431
4.784792 0.21618586
4.781591 0.2526265
4.778389 0.28859158
4.775188 0.32227003
4.771987 0.35178553
4.768786 0.37536472
4.765585 0.39151151
4.762384 0.39916327
4.759183 0.39780637
4.755982 0.3875333
4.752781 0.36903268
4.74958 0.34351391
4.746379 0.31257802
4.743178 0.27805461
4.739977 0.24182853
4.736776 0.20567991
4.733575 0.17115711
4.730373 0.13949513
4.727172 0.11158396
4.723971 0.087983337
4.72077 0.068974505
4.717569 0.054635292
4.714368 0.044923856
4.711167 0.039756809
4.707966 0.039070123
4.704765 0.042854307
4.701564 0.05115929
4.698363 0.064068396
4.695162 0.081644824
4.691961 0.10385807
4.68876 0.13050103
4.685559 0.16111162
4.682357 0.19491369
4.679156 0.23079188
4.675955 0.26731153
4.672754 0.30278964
4.669553 0.33541503
4.666352 0.36340796
4.663151 0.38520123
4.65995 0.39961962
4.656749 0.40603224
4.653548 0.40445466
4.650347 0.39558351
4.647146 0.38075568
4.643945 0.36183407
4.640744 0.34103219
4.637543 0.32069742
4.634341 0.30307736
4.63114 0.29009496
4.627939 0.28315641
4.624738 0.28301097
4.621537 0.28967692
4.618336 0.30244045
4.615135 0.31992805
4.611934 0.34024569
4.608733 0.36117165
4.605532 0.38038399
4.602331 0.39569948
4.59913 0.40529823
4.595929 0.40790979
4.592728 0.40294016
4.589527 0.39052646
4.586325 0.37151535
4.583124 0.34737051
4.579923 0.3200233
4.576722 0.29168602
4.573521 0.2646496
4.57032 0.24108609
4.567119 0.22287252
4.563918 0.21144734
4.560717 0.20770597
4.557516 0.21193779
4.554315 0.22380527
4.551114 0.24236503
4.547913 0.26613062
4.544712 0.2931759
4.541511 0.32127592
4.538309 0.34807844
4.535108 0.3712941
4.531907 0.38888879
4.528706 0.39925811
4.525505 0.40136338
4.522304 0.39481194
4.519103 0.379871
4.515902 0.3574134
4.512701 0.32880352
4.5095 0.29574009
4.506299 0.26007838
4.503098 0.22365611
4.499897 0.18814455
4.496696 0.15494116
4.493494 0.12511164
4.490293 0.099381906
4.487092 0.078172383
4.483891 0.061663004
4.48069 0.049873878
4.477489 0.04274676
4.474288 0.040214194
4.471087 0.042245956
4.467886 0.048866484
4.464685 0.060140829
4.461484 0.076131139
4.458283 0.09682948
4.455082 0.12207705
4.451881 0.15148245
4.44868 0.18435405
4.445478 0.21966087
4.442277 0.25603477
4.439076 0.29182119
4.435875 0.32517911
4.432674 0.35422267
4.429473 0.37718881
4.426272 0.39260952
4.423071 0.39946436
4.41987 0.39729067
4.416669 0.38623425
4.413468 0.36703276
4.410267 0.34093397
4.407066 0.30956154
4.403865 0.27474827
4.400664 0.23836041
4.397462 0.20213639
4.394261 0.16755834
4.39106 0.13576843
4.387859 0.10753323
4.384658 0.083252603
4.381457 0.06300342
4.378256 0.046605973
4.375055 0.033700029
4.371854 0.023819361
4.368653 0.016456639
4.365452 0.011113824
4.362251 0.0073366333
4.35905 0.0047341508
4.355849 0.002986066
4.352648 0.0018410764
4.349446 0.0011096116
4.346245 0.00065379466
4.343044 0.00037674915
4.339843 0.00021264017
4.336642 0.00011820311
4.333441 6.6058116e-05
4.33024 3.9714586e-05
4.327039 3.0180534e-05
4.323838 3.3895307e-05
4.320637 5.1751725e-05
4.317436 8.9133285e-05
4.314235 0.00015693453
4.311034 0.00027342639
4.307833 0.00046722698
4.304632 0.0007811173
4.30143 0.0012768667
4.298229 0.002040574
4.295028 0.0031880667
4.291827 0.004869461
4.288626 0.0072715956
4.285425 0.010616847
4.282224 0.01515682
4.279023 0.021159462
4.275822 0.028888963
4.272621 0.038578907
4.26942 0.050400408
4.266219 0.064428692
4.263018 0.080612989
4.259817 0.098755231
4.256616 0.11850303
4.253414 0.13936082
4.250213 0.16072054
4.247012 0.1819097
4.243811 0.20225078
4.24061 0.22112343
4.237409 0.23801865
4.234208 0.25257559
4.231007 0.26459372
4.227806 0.27401841
4.224605 0.28090324
4.221404 0.28535759
4.218203 0.28749148
4.215002 0.28737031
4.211801 0.28499014
4.2086 0.2802791
4.205398 0.27312482
4.202197 0.26342119
4.198996 0.25112398
4.195795 0.23630211
4.192594 0.21917319
4.189393 0.20011513
4.186192 0.1796511
4.182991 0.15841046
4.17979 0.13707321
4.176589 0.11630763
4.173388 0.09671167
4.170187 0.078766566
4.166986 0.062808243
4.163785 0.049018226
4.160584 0.037432456
4.157382 0.027963804
4.154181 0.020432785
4.15098 0.014601054
4.147779 0.010202822
4.144578 0.0069710657
4.141377 0.0046568581
4.138176 0.0030414368
4.134975 0.0019419545
4.131774 0.0012121638
4.128573 0.00073965958
4.125372 0.00044120763
4.122171 0.00025727059
4.11897 0.00014664583
4.115769 8.1709054e-05
4.112568 4.4502869e-05
4.109366 2.369164e-05
4.106165 1.2329431e-05
4.102964 6.2710038e-06
4.099763 3.1195587e-06
4.096562 1.5146069e-06
4.093361 7.2275976e-07
4.09016 3.3480783e-07
4.086959 1.5411789e-07
4.083758 6.908733e-08
4.080557 3.188646e-08
4.077356 1.062882e-08
4.074155 5.31441e-09
4.070954 0
4.067753 0
4.064552 0
4.06135 0
4.058149 0
4.054948 0
4.051747 0
4.048546 0
4.045345 0
4.042144 0
4.038943 0
4.035742 0
4.032541 0
4.02934 0
4.026139 0
4.022938 0
4.019737 0
4.016536 0
4.013334 0
4.010133 0
4.006932 0
4.003731 0
4.00053 0
3.997329 0
3.994128 0
3.990927 0
3.987726 0
3.984525 0
3.981324 0
3.978123 0
3.974922 0
3.971721 0
3.96852 0
3.965318 0
3.962117 0
3.958916 0
3.955715 0
3.952514 0
3.949313 0
3.946112 0
3.942911 0
3.93971 0
3.936509 0
3.933308 0
3.930107 0
3.926906 0
3.923705 0
3.920504 0
3.917302 0
3.914101 0
3.9109 0
3.907699 0
3.904498 0
3.901297 0
3.898096 0
3.894895 0
3.891694 0
3.888493 0
3.885292 0
3.882091 0
3.87889 0
3.875689 0
3.872487 0
3.869286 0
3.866085 0
3.862884 0
3.859683 0
3.856482 0
3.853281 0
3.85008 0
3.846879 0
3.843678 0
3.840477 0
3.837276 0
3.834075 0
3.830874 0
3.827673 0
3.824471 0
3.82127 0
3.818069 0
3.814868 0
3.811667 0
3.808466 0
3.805265 0
3.802064 0
3.798863 0
3.795662 0
3.792461 0
3.78926 0
3.786059 0
3.782858 0
3.779657 0
3.776455 0
3.773254 0
3.770053 0
3.766852 0
3.763651 0
3.76045 0
3.757249 0
3.754048 0
3.750847 0
3.747646 0
3.744445 0
3.741244 0
3.738043 0
3.734842 0
3.731641 0
3.728439 0
3.725238 0
3.722037 0
3.718836 0
3.715635 0
3.712434 0
3.709233 0
3.706032 0
3.702831 0
3.69963 0
3.696429 0
3.693228 0
3.690027 0
3.686826 0
3.683625 0
3.680423 0
3.677222 0
3.674021 0
3.67082 0
3.667619 0
3.664418 0
3.661217 0
3.658016 0
3.654815 0
3.651614 0
3.648413 0
3.645212 0
3.642011 0
3.63881 0
3.635609 0
3.632407 0
3.629206 0
3.626005 0
3.622804 0
3.619603 0
3.616402 0
3.613201 0
3.61 0
