# Supplementary material for: Structural motifs of gold cluster anions with 17 to 69 atoms
Source: Nat Commun. 2026 Apr 10;17:5099. doi: 10.1038/s41467-026-71649-9 (PMC13246909; doi:10.1038/s41467-026-71649-9)
Supplement: Supplementary file 5 — Source Data [file 41467_2026_71649_MOESM5_ESM.zip › SupplementaryFigure6/55_th_red.dat]

13.21 0.32074652
13.206799 0.28689363
13.203598 0.25083646
13.200397 0.21437355
13.197196 0.17908638
13.193995 0.1462395
13.190794 0.1167287
13.187593 0.091075457
13.184391 0.069460178
13.18119 0.051782288
13.177989 0.037734394
13.174788 0.026878452
13.171587 0.018714663
13.168386 0.0127371
13.165185 0.0084736354
13.161984 0.0055103576
13.158783 0.0035026851
13.155582 0.0021763678
13.152381 0.0013218266
13.14918 0.00078474704
13.145979 0.00045539711
13.142778 0.00025832816
13.139577 0.00014323398
13.136375 7.7632901e-05
13.133174 4.1128219e-05
13.129973 2.1300155e-05
13.126772 1.0782938e-05
13.123571 5.3356676e-06
13.12037 2.5828033e-06
13.117169 1.2223143e-06
13.113968 5.6332746e-07
13.110767 2.5509168e-07
13.107566 1.1160261e-07
13.104365 4.782969e-08
13.101164 2.125764e-08
13.097963 1.062882e-08
13.094762 5.31441e-09
13.091561 0
13.088359 0
13.085158 0
13.081957 0
13.078756 0
13.075555 0
13.072354 0
13.069153 0
13.065952 0
13.062751 0
13.05955 0
13.056349 0
13.053148 0
13.049947 0
13.046746 0
13.043545 0
13.040343 0
13.037142 0
13.033941 0
13.03074 0
13.027539 0
13.024338 0
13.021137 0
13.017936 0
13.014735 0
13.011534 0
13.008333 0
13.005132 0
13.001931 0
12.99873 0
12.995529 0
12.992327 0
12.989126 0
12.985925 0
12.982724 0
12.979523 0
12.976322 0
12.973121 0
12.96992 0
12.966719 0
12.963518 0
12.960317 0
12.957116 0
12.953915 0
12.950714 0
12.947513 0
12.944311 0
12.94111 0
12.937909 0
12.934708 0
12.931507 0
12.928306 0
12.925105 0
12.921904 0
12.918703 0
12.915502 0
12.912301 0
12.9091 0
12.905899 0
12.902698 0
12.899496 0
12.896295 0
12.893094 0
12.889893 0
12.886692 0
12.883491 0
12.88029 0
12.877089 0
12.873888 0
12.870687 0
12.867486 0
12.864285 0
12.861084 0
12.857883 0
12.854682 0
12.85148 0
12.848279 0
12.845078 0
12.841877 0
12.838676 0
12.835475 0
12.832274 0
12.829073 0
12.825872 0
12.822671 0
12.81947 0
12.816269 0
12.813068 0
12.809867 0
12.806666 0
12.803464 0
12.800263 0
12.797062 0
12.793861 0
12.79066 0
12.787459 0
12.784258 0
12.781057 0
12.777856 0
12.774655 0
12.771454 0
12.768253 0
12.765052 0
12.761851 0
12.75865 0
12.755448 0
12.752247 0
12.749046 0
12.745845 0
12.742644 0
12.739443 0
12.736242 0
12.733041 0
12.72984 0
12.726639 0
12.723438 0
12.720237 0
12.717036 0
12.713835 0
12.710634 0
12.707432 0
12.704231 0
12.70103 0
12.697829 0
12.694628 0
12.691427 0
12.688226 0
12.685025 0
12.681824 0
12.678623 0
12.675422 0
12.672221 0
12.66902 0
12.665819 0
12.662618 0
12.659416 0
12.656215 0
12.653014 0
12.649813 0
12.646612 0
12.643411 0
12.64021 0
12.637009 0
12.633808 0
12.630607 0
12.627406 0
12.624205 0
12.621004 0
12.617803 0
12.614602 0
12.6114 0
12.608199 0
12.604998 0
12.601797 0
12.598596 0
12.595395 0
12.592194 0
12.588993 0
12.585792 0
12.582591 0
12.57939 0
12.576189 0
12.572988 0
12.569787 0
12.566586 0
12.563384 0
12.560183 0
12.556982 0
12.553781 0
12.55058 0
12.547379 0
12.544178 0
12.540977 0
12.537776 0
12.534575 0
12.531374 0
12.528173 0
12.524972 0
12.521771 0
12.51857 0
12.515368 0
12.512167 0
12.508966 0
12.505765 0
12.502564 0
12.499363 0
12.496162 0
12.492961 0
12.48976 0
12.486559 0
12.483358 0
12.480157 0
12.476956 0
12.473755 0
12.470554 0
12.467352 0
12.464151 0
12.46095 0
12.457749 0
12.454548 0
12.451347 0
12.448146 0
12.444945 0
12.441744 0
12.438543 0
12.435342 0
12.432141 5.31441e-09
12.42894 5.31441e-09
12.425739 1.594323e-08
12.422538 4.251528e-08
12.419336 1.062882e-07
12.416135 2.4446286e-07
12.412934 5.4738423e-07
12.409733 1.2063711e-06
12.406532 2.6040609e-06
12.403331 5.5004144e-06
12.40013 1.1340951e-05
12.396929 2.2862592e-05
12.393728 4.5060882e-05
12.390527 8.6816202e-05
12.387326 0.00016349782
12.384125 0.0003009763
12.380924 0.00054160215
12.377723 0.00095268771
12.374522 0.0016381084
12.37132 0.0027533161
12.368119 0.0045236736
12.364918 0.0072652289
12.361717 0.011405888
12.358516 0.017503753
12.355315 0.026257618
12.352114 0.038503629
12.348913 0.055191248
12.345712 0.077332297
12.342511 0.10591897
12.33931 0.14181064
12.336109 0.1855949
12.332908 0.23743538
12.329707 0.29692518
12.326506 0.36297007
12.323304 0.43372734
12.320103 0.50662308
12.316902 0.57846267
12.313701 0.64563622
12.3105 0.70440534
12.307299 0.75124152
12.304098 0.78317482
12.300897 0.79810501
12.297696 0.79503007
12.294495 0.77415742
12.291294 0.73688079
12.288093 0.68562634
12.284892 0.62359154
12.281691 0.55441607
12.278489 0.48183158
12.275288 0.40933687
12.272087 0.33993677
12.268886 0.27596894
12.265685 0.21902723
12.262484 0.16997524
12.259283 0.12903214
12.256082 0.095906638
12.252881 0.069953807
12.24968 0.050332113
12.246479 0.036143754
12.243278 0.026548034
12.240077 0.020843185
12.236876 0.018516786
12.233675 0.019267383
12.230473 0.02300082
12.227272 0.029804566
12.224071 0.039902594
12.22087 0.053593099
12.217669 0.071171774
12.214468 0.092845033
12.211267 0.11863981
12.208066 0.14831948
12.204865 0.18131747
12.201664 0.21670107
12.198463 0.25317619
12.195262 0.28914014
12.192061 0.32278298
12.18886 0.35223023
12.185659 0.37571206
12.182457 0.39173793
12.179256 0.39925271
12.176055 0.39775147
12.172854 0.38733554
12.169653 0.36870117
12.166452 0.34306253
12.163251 0.31202088
12.16005 0.27739947
12.156849 0.24106781
12.153648 0.20477852
12.150447 0.17003612
12.147246 0.13800969
12.144045 0.10949381
12.140844 0.084914366
12.137643 0.064370127
12.134441 0.047697887
12.13124 0.034548209
12.128039 0.024460401
12.124838 0.016928293
12.121637 0.011451815
12.118436 0.0075726357
12.115235 0.0048947629
12.112034 0.0030926252
12.108833 0.0019100096
12.105632 0.0011530675
12.102431 0.00068043048
12.09923 0.00039249044
12.096029 0.00022130266
12.092828 0.00012197102
12.089627 6.5707365e-05
12.086425 3.4602124e-05
12.083224 1.7813902e-05
12.080023 8.9600953e-06
12.076822 4.4056459e-06
12.073621 2.1204496e-06
12.07042 9.9379467e-07
12.067219 4.5703926e-07
12.064018 2.0726199e-07
12.060817 9.034497e-08
12.057616 3.720087e-08
12.054415 1.594323e-08
12.051214 5.31441e-09
12.048013 5.31441e-09
12.044812 0
12.041611 0
12.038409 0
12.035208 0
12.032007 0
12.028806 0
12.025605 0
12.022404 0
12.019203 0
12.016002 0
12.012801 0
12.0096 0
12.006399 0
12.003198 0
11.999997 0
11.996796 0
11.993595 0
11.990393 0
11.987192 0
11.983991 0
11.98079 0
11.977589 0
11.974388 0
11.971187 0
11.967986 0
11.964785 0
11.961584 0
11.958383 0
11.955182 0
11.951981 0
11.94878 0
11.945579 0
11.942377 0
11.939176 0
11.935975 0
11.932774 0
11.929573 0
11.926372 0
11.923171 0
11.91997 0
11.916769 0
11.913568 0
11.910367 0
11.907166 0
11.903965 0
11.900764 0
11.897563 0
11.894361 5.31441e-09
11.89116 1.594323e-08
11.887959 3.720087e-08
11.884758 9.034497e-08
11.881557 2.0194758e-07
11.878356 4.5703926e-07
11.875155 9.9910908e-07
11.871954 2.1417072e-06
11.868753 4.4906765e-06
11.865552 9.1992437e-06
11.862351 1.8441003e-05
11.85915 3.6137988e-05
11.855949 6.926802e-05
11.852748 0.00012984698
11.849547 0.00023806962
11.846345 0.00042692781
11.843144 0.00074886946
11.839943 0.0012849287
11.836742 0.002156747
11.833541 0.0035415228
11.83034 0.0056895861
11.827139 0.0089433496
11.823938 0.013755691
11.820737 0.020704458
11.817536 0.030498947
11.814335 0.043973448
11.811134 0.062062711
11.807933 0.085755366
11.804732 0.11602309
11.801531 0.15372685
11.798329 0.19950555
11.795128 0.25365723
11.791927 0.31602653
11.788726 0.38591513
11.785525 0.46203142
11.782324 0.542493
11.779123 0.62488952
11.775922 0.70640535
11.772721 0.7839928
11.76952 0.85457832
11.766319 0.91527908
11.763118 0.96360538
11.759917 0.99762708
11.756716 1.016088
11.753515 1.0184609
11.750313 1.0049436
11.747112 0.97640452
11.743911 0.93429022
11.74071 0.88050787
11.737509 0.81729647
11.734308 0.74709556
11.731107 0.67241835
11.727906 0.59573309
11.724705 0.5193559
11.721504 0.44535751
11.718303 0.37548756
11.715102 0.31112025
11.711901 0.25322476
11.7087 0.20236254
11.705498 0.158711
11.702297 0.12211051
11.699096 0.092128927
11.695895 0.068136024
11.692694 0.049379861
11.689493 0.035057723
11.686292 0.024375875
11.683091 0.016594883
11.67989 0.011059425
11.676689 0.0072136313
11.673488 0.0046043676
11.670287 0.0028756113
11.667086 0.0017572256
11.663885 0.0010509565
11.660684 0.00061599858
11.657482 0.00035564563
11.654281 0.00020589619
11.65108 0.0001265733
11.647879 9.4793131e-05
11.644678 0.00010092065
11.641477 0.00014667772
11.638276 0.00024538225
11.635075 0.00042430249
11.631874 0.00072910517
11.628673 0.0012304507
11.625472 0.0020326343
11.622271 0.0032838324
11.61907 0.0051872149
11.615869 0.0080113668
11.612668 0.012097978
11.609466 0.017864017
11.606265 0.025795291
11.603064 0.036428447
11.599863 0.050319289
11.596662 0.067996925
11.593461 0.089905893
11.59026 0.11634107
11.587059 0.14738341
11.583858 0.18284639
11.580657 0.2222438
11.577456 0.26478791
11.574255 0.30942345
11.571054 0.35489693
11.567853 0.39985453
11.564652 0.44295609
11.56145 0.48298868
11.558249 0.51896322
11.555048 0.55018098
11.551847 0.57626363
11.548646 0.59714884
11.545445 0.61306113
11.542244 0.62447276
11.539043 0.63206985
11.535842 0.63673408
11.532641 0.6395423
11.52944 0.64177592
11.526239 0.64492357
11.523038 0.65065612
11.519837 0.6607549
11.516636 0.67698276
11.513434 0.70090067
11.510233 0.73364827
11.507032 0.77572051
11.503831 0.82678069
11.50063 0.88555045
11.497429 0.94980865
11.494228 1.0165147
11.491027 1.082051
11.487826 1.1425568
11.484625 1.1943102
11.481424 1.2341024
11.478223 1.2595511
11.475022 1.2693073
11.471821 1.2631321
11.46862 1.2418371
11.465418 1.2071104
11.462217 1.1612636
11.459016 1.106948
11.455815 1.0468864
11.452614 0.98365846
11.449413 0.9195632
11.446212 0.85656067
11.443011 0.79628052
11.43981 0.74007173
11.436609 0.68906359
11.433408 0.644212
11.430207 0.60631455
11.427006 0.57599159
11.423805 0.55364321
11.420604 0.53940145
11.417402 0.53309962
11.414201 0.53427701
11.411 0.5422277
11.407799 0.55608915
11.404598 0.57495485
11.401397 0.59798623
11.398196 0.62449785
11.394995 0.65399419
11.391794 0.68614783
11.388593 0.72072313
11.385392 0.75746311
11.382191 0.7959679
11.37899 0.83559614
11.375789 0.8754168
11.372588 0.91422774
11.369386 0.95064227
11.366185 0.98322961
11.362984 1.0106823
11.359783 1.0319784
11.356582 1.046506
11.353381 1.0541288
11.35018 1.0551798
11.346979 1.0503901
11.343778 1.0407672
11.340577 1.0274482
11.337376 1.0115551
11.334175 0.99407468
11.330974 0.9757786
11.327773 0.95719018
11.324572 0.93859254
11.32137 0.92006758
11.318169 0.90155004
11.314968 0.88288142
11.311767 0.86385147
11.308566 0.84422127
11.305365 0.82372823
11.302164 0.80207981
11.298963 0.77894683
11.295762 0.75396871
11.292561 0.72678065
11.28936 0.69706834
11.286159 0.66464838
11.282958 0.62956592
11.279757 0.59219474
11.276556 0.55332204
11.273354 0.51420005
11.270153 0.47655008
11.266952 0.44251012
11.263751 0.41452416
11.26055 0.39517819
11.257349 0.38699351
11.254148 0.39219282
11.250947 0.4124577
11.247746 0.44869878
11.244545 0.50086177
11.241344 0.56779348
11.238143 0.64719084
11.234942 0.73565239
11.231741 0.82884364
11.22854 0.92177599
11.225338 1.0091831
11.222137 1.0859629
11.218936 1.1476371
11.215735 1.1907738
11.212534 1.2133135
11.209333 1.2147518
11.206132 1.1961479
11.202931 1.1599526
11.19973 1.1096784
11.196529 1.049459
11.193328 0.98355956
11.190127 0.91591186
11.186926 0.84973624
11.183725 0.78730094
11.180524 0.72984289
11.177322 0.67764772
11.174121 0.63026219
11.17092 0.58679357
11.167719 0.54624128
11.164518 0.50780695
11.161317 0.47113815
11.158116 0.4364763
11.154915 0.40469684
11.151714 0.37724626
11.148513 0.35599365
11.145312 0.34302196
11.142111 0.34038781
11.13891 0.34987719
11.135709 0.37278148
11.132508 0.40971391
11.129306 0.46048239
11.126105 0.52403093
11.122904 0.59845742
11.119703 0.68111093
11.116502 0.76876472
11.113301 0.85785367
11.1101 0.94475562
11.106899 1.0260886
11.103698 1.0989901
11.100497 1.1613443
11.097296 1.2119268
11.094095 1.2504467
11.090894 1.2774809
11.087693 1.2943117
11.084491 1.302694
11.08129 1.3045917
11.078089 1.3019269
11.074888 1.2963832
11.071687 1.2892936
11.068486 1.2816251
11.065285 1.2740519
11.062084 1.2670902
11.058883 1.2612519
11.055682 1.2571717
11.052481 1.2556662
11.04928 1.257699
11.046079 1.2642514
11.042878 1.276117
11.039677 1.2936652
11.036475 1.3166247
11.033274 1.3439412
11.030073 1.3737482
11.026872 1.4034715
11.023671 1.4300561
11.02047 1.4502863
11.017269 1.4611456
11.014068 1.4601623
11.010867 1.4456876
11.007666 1.4170703
11.004465 1.3747117
11.001264 1.3200069
10.998063 1.2551929
10.994862 1.1831377
10.991661 1.1071014
10.988459 1.0304992
10.985258 0.95668376
10.982057 0.88875722
10.978856 0.82941344
10.975655 0.78081065
10.972454 0.74447296
10.969253 0.72122408
10.966052 0.71115957
10.962851 0.71366551
10.95965 0.7274903
10.956449 0.75087049
10.953248 0.78170424
10.950047 0.81775705
10.946846 0.85687706
10.943645 0.89719334
10.940443 0.93727061
10.937242 0.97619882
10.934041 1.0136047
10.93084 1.0495839
10.927639 1.0845632
10.924438 1.1191146
10.921237 1.1537489
10.918036 1.1887205
10.914835 1.2238739
10.911634 1.2585566
10.908433 1.2916128
10.905232 1.3214609
10.902031 1.3462451
10.89883 1.3640405
10.895629 1.3730832
10.892427 1.3719952
10.889226 1.3599744
10.886025 1.3369275
10.882824 1.3035321
10.879623 1.2612249
10.876422 1.2121207
10.873221 1.1588738
10.87002 1.1044965
10.866819 1.0521473
10.863618 1.0049053
10.860417 0.96553916
10.857216 0.9362883
10.854015 0.91866712
10.850814 0.91331249
10.847613 0.91989206
10.844411 0.93709112
10.84121 0.96268993
10.838009 0.99373353
10.834808 1.0267841
10.831607 1.0582328
10.828406 1.0846381
10.825205 1.1030542
10.822004 1.1113111
10.818803 1.1082201
10.815602 1.0936858
10.812401 1.0687201
10.8092 1.0353648
10.805999 0.99653596
10.802798 0.95580656
10.799597 0.91714442
10.796395 0.88462
10.793194 0.86209715
10.789993 0.85292135
10.786792 0.85962198
10.783591 0.88365056
10.78039 0.92518049
10.777189 0.98299594
10.773988 1.0544947
10.770787 1.1358216
10.767586 1.2221352
10.764385 1.3079941
10.761184 1.3878306
10.757983 1.4564641
10.754782 1.5095967
10.751581 1.5442291
10.748379 1.5589451
10.745178 1.5540232
10.741977 1.5313587
10.738776 1.4942038
10.735575 1.4467576
10.732374 1.3936616
10.729173 1.3394685
10.725972 1.2881566
10.722771 1.2427561
10.71957 1.2051351
10.716369 1.1759689
10.713168 1.1548848
10.709967 1.1407482
10.706766 1.13203
10.703565 1.1271879
10.700363 1.1249895
10.697162 1.1247245
10.693961 1.1262731
10.69076 1.1300312
10.687559 1.136719
10.684358 1.1471218
10.681157 1.1618255
10.677956 1.1809996
10.674755 1.2042738
10.671554 1.2307256
10.668353 1.2589749
10.665152 1.2873602
10.661951 1.3141571
10.65875 1.3377982
10.655549 1.3570579
10.652347 1.3711801
10.649146 1.3799376
10.645945 1.3836284
10.642744 1.3830181
10.639543 1.3792421
10.636342 1.3736799
10.633141 1.3678105
10.62994 1.3630558
10.626739 1.3606211
10.623538 1.3613436
10.620337 1.365566
10.617136 1.3730572
10.613935 1.3829994
10.610734 1.3940592
10.607533 1.4045468
10.604331 1.4126527
10.60113 1.4167343
10.597929 1.4156107
10.594728 1.4088176
10.591527 1.3967733
10.588326 1.3808198
10.585125 1.3631218
10.581924 1.3464292
10.578723 1.3337351
10.575522 1.3278749
10.572321 1.3311297
10.56912 1.3448905
10.565919 1.3694335
10.562718 1.4038365
10.559517 1.446047
10.556315 1.4930879
10.553114 1.5413701
10.549913 1.5870706
10.546712 1.6265285
10.543511 1.6566153
10.54031 1.67504
10.537109 1.6805652
10.533908 1.673113
10.530707 1.6537598
10.527506 1.6246191
10.524305 1.5886275
10.521104 1.5492515
10.517903 1.5101416
10.514702 1.474765
10.511501 1.4460532
10.508299 1.4261007
10.505098 1.4159524
10.501897 1.4155051
10.498696 1.4235428
10.495495 1.4379039
10.492294 1.455765
10.489093 1.4740032
10.485892 1.4895914
10.482691 1.4999679
10.47949 1.5033315
10.476289 1.4988202
10.473088 1.4865547
10.469887 1.4675497
10.466686 1.4435193
10.463484 1.4166165
10.460283 1.3891584
10.457082 1.3633798
10.453881 1.3412498
10.45068 1.3243664
10.447479 1.3139239
10.444278 1.3107353
10.441077 1.3152805
10.437876 1.3277545
10.434675 1.3480942
10.431474 1.3759773
10.428273 1.4107983
10.425072 1.4516368
10.421871 1.4972388
10.41867 1.5460282
10.415468 1.5961596
10.412267 1.6456137
10.409066 1.6923256
10.405865 1.7343294
10.402664 1.769901
10.399463 1.7976798
10.396262 1.8167577
10.393061 1.8267288
10.38986 1.8276985
10.386659 1.8202565
10.383458 1.8054202
10.380257 1.7845525
10.377056 1.7592614
10.373855 1.7312848
10.370654 1.702366
10.367452 1.6741269
10.364251 1.6479464
10.36105 1.6248573
10.357849 1.6054717
10.354648 1.5899486
10.351447 1.57801
10.348246 1.5690092
10.345045 1.5620463
10.341844 1.5561174
10.338643 1.5502776
10.335442 1.5437935
10.332241 1.5362593
10.32904 1.5276559
10.325839 1.51834
10.322638 1.5089639
10.319436 1.5003389
10.316235 1.4932679
10.313034 1.4883811
10.309833 1.4860076
10.306632 1.4861119
10.303431 1.4883101
10.30023 1.4919636
10.297029 1.4963326
10.293828 1.5007555
10.290627 1.504817
10.287426 1.5084663
10.284225 1.5120591
10.281024 1.5163128
10.277823 1.5221806
10.274622 1.5306716
10.27142 1.5426508
10.268219 1.5586592
10.265018 1.578789
10.261817 1.602637
10.258616 1.6293422
10.255415 1.657696
10.252214 1.6863015
10.249013 1.7137456
10.245812 1.738752
10.242611 1.7602864
10.23941 1.7776003
10.236209 1.7902154
10.233008 1.7978628
10.229807 1.8004025
10.226606 1.7977507
10.223404 1.7898369
10.220203 1.7766028
10.217002 1.7580421
10.213801 1.7342671
10.2106 1.7055817
10.207399 1.6725369
10.204198 1.6359538
10.200997 1.5969045
10.197796 1.5566544
10.194595 1.51658
10.191394 1.4780774
10.188193 1.4424793
10.184992 1.4109889
10.181791 1.3846328
10.17859 1.3642267
10.175388 1.3503424
10.172187 1.3432654
10.168986 1.3429416
10.165785 1.3489157
10.162584 1.3602799
10.159383 1.3756524
10.156182 1.3932104
10.152981 1.4107934
10.14978 1.4260797
10.146579 1.4368239
10.143378 1.4411267
10.140177 1.4376953
10.136976 1.4260516
10.133775 1.4066471
10.130574 1.3808598
10.127372 1.3508661
10.124171 1.3194022
10.12097 1.2894484
10.117769 1.26388
10.114568 1.2451368
10.111367 1.2349531
10.108166 1.2341841
10.104965 1.2427469
10.101764 1.2596763
10.098563 1.2832845
10.095362 1.3113973
10.092161 1.3416371
10.08896 1.3717138
10.085759 1.3996932
10.082558 1.4242079
10.079356 1.4445912
10.076155 1.4609176
10.072954 1.4739477
10.069753 1.4849858
10.066552 1.4956698
10.063351 1.5077209
10.06015 1.5226871
10.056949 1.541712
10.053748 1.5653588
10.050547 1.5935085
10.047346 1.6253404
10.044145 1.6593919
10.040944 1.6936867
10.037743 1.725911
10.034542 1.7536201
10.03134 1.7744554
10.028139 1.7863574
10.024938 1.7877622
10.021737 1.7777703
10.018536 1.7562762
10.015335 1.7240455
10.012134 1.6827242
10.008933 1.6347682
10.005732 1.5832833
10.002531 1.5317805
9.99933 1.4838625
9.996129 1.4428702
9.992928 1.411533
9.989727 1.3916688
9.986526 1.3839778
9.983324 1.3879625
9.980123 1.4019894
9.976922 1.4234871
9.973721 1.4492541
9.97052 1.4758352
9.967319 1.4999173
9.964118 1.5186938
9.960917 1.5301543
9.957716 1.5332687
9.954515 1.5280502
9.951314 1.5154972
9.948113 1.497427
9.944912 1.4762273
9.941711 1.4545554
9.93851 1.4350191
9.935308 1.4198746
9.932107 1.4107705
9.928906 1.4085628
9.925705 1.4132198
9.922504 1.4238237
9.919303 1.4386699
9.916102 1.4554531
9.912901 1.4715216
9.9097 1.4841745
9.906499 1.490969
9.903298 1.4900065
9.900097 1.4801633
9.896896 1.4612407
9.893695 1.4340143
9.890493 1.4001761
9.887292 1.3621753
9.884091 1.3229752
9.88089 1.2857576
9.877689 1.2536107
9.874488 1.2292397
9.871287 1.2147348
9.868086 1.2114221
9.864885 1.2198083
9.861684 1.2396145
9.858483 1.2698825
9.855282 1.309124
9.852081 1.3554809
9.84888 1.4068697
9.845679 1.4610882
9.842477 1.5158807
9.839276 1.5689687
9.836075 1.618065
9.832874 1.6608975
9.829673 1.695265
9.826472 1.7191409
9.823271 1.7308269
9.82007 1.7291442
9.816869 1.7136347
9.813668 1.6847355
9.810467 1.6438866
9.807266 1.5935372
9.804065 1.5370273
9.800864 1.4783402
9.797663 1.4217411
9.794461 1.37134
9.79126 1.3306295
9.788059 1.3020625
9.784858 1.28673
9.781657 1.2841933
9.778456 1.2925015
9.775255 1.3084031
9.772054 1.3277261
9.768853 1.3458797
9.765652 1.3584036
9.762451 1.3614892
9.75925 1.3523946
9.756049 1.3296979
9.752848 1.2933594
9.749647 1.2445957
9.746445 1.1855996
9.743244 1.1191673
9.740043 1.0482992
9.736842 0.97584639
9.733641 0.90425092
9.73044 0.83541134
9.727239 0.77067173
9.724038 0.71091055
9.720837 0.65668798
9.717636 0.608404
9.714435 0.56642527
9.711234 0.53115203
9.708033 0.50301589
9.704832 0.48241785
9.701631 0.46963109
9.698429 0.46470058
9.695228 0.46737055
9.692027 0.47706258
9.688826 0.49291295
9.685625 0.51386275
9.682424 0.53878019
9.679223 0.56658635
9.676022 0.59635406
9.672821 0.62735548
9.66962 0.65904602
9.666419 0.6909873
9.663218 0.72272705
9.660017 0.75366508
9.656816 0.78293955
9.653615 0.80936481
9.650413 0.83144277
9.647212 0.84745426
9.644011 0.8556211
9.64081 0.85431391
9.637609 0.84227133
9.634408 0.81879321
9.631207 0.78387438
9.628006 0.73825626
9.624805 0.6833879
9.621604 0.62130301
9.618403 0.55443276
9.615202 0.48538276
9.612001 0.41670585
9.6088 0.35070003
9.605599 0.2892538
9.602397 0.23375193
9.599196 0.18504415
9.595995 0.14347054
9.592794 0.10893063
9.589593 0.080979906
9.586392 0.058937344
9.583191 0.041989504
9.57999 0.029280784
9.576789 0.019983638
9.573588 0.013346811
9.570387 0.0087227909
9.567186 0.0055779463
9.563985 0.0034898242
9.560784 0.0021360633
9.557583 0.0012790509
9.554381 0.00074926272
9.55118 0.00042948936
9.547979 0.00024117855
9.544778 0.00013328009
9.541577 7.3753382e-05
9.538376 4.341873e-05
9.535175 3.1822687e-05
9.531974 3.4734984e-05
9.528773 5.3085641e-05
9.525572 9.3108463e-05
9.522371 0.00016774404
9.51917 0.00029938197
9.515969 0.00052411774
9.512768 0.00089769419
9.509567 0.0015032818
9.506365 0.0024608748
9.503164 0.0039378503
9.499963 0.0061595181
9.496762 0.0094178573
9.493561 0.014075948
9.49036 0.020564923
9.487159 0.029370103
9.483958 0.041003421
9.480757 0.055960429
9.477556 0.074662497
9.474355 0.097387732
9.471154 0.12419781
9.467953 0.15487101
9.464752 0.18885418
9.461551 0.22524662
9.458349 0.26282656
9.455148 0.30012606
9.451947 0.33555254
9.448746 0.36754671
9.445545 0.394758
9.442344 0.41621259
9.439143 0.43144672
9.435942 0.44058053
9.432741 0.44431519
9.42954 0.44384783
9.426339 0.44071235
9.423138 0.43656756
9.419937 0.43296439
9.416736 0.43112882
9.413535 0.43179637
9.410333 0.43512561
9.407132 0.44070599
9.403931 0.44765883
9.40073 0.45481458
9.397529 0.46093606
9.394328 0.46494907
9.391127 0.46614042
9.387926 0.46428875
9.384725 0.45970552
9.381524 0.45317875
9.378323 0.44582952
9.375122 0.43890609
9.371921 0.43355163
9.36872 0.43058567
9.365519 0.43033707
9.362317 0.43255698
9.359116 0.43642677
9.355915 0.44065906
9.352714 0.44367524
9.349513 0.44383027
9.346312 0.43964887
9.343111 0.43003732
9.33991 0.41444053
9.336709 0.39292538
9.333508 0.36618415
9.330307 0.3354653
9.327106 0.30244919
9.323905 0.26909273
9.320704 0.23746766
9.317503 0.20961349
9.314301 0.18741909
9.3111 0.17253813
9.307899 0.16633581
9.304698 0.16985854
9.301497 0.18381599
9.298296 0.20856585
9.295095 0.24409551
9.291894 0.28999981
9.288693 0.34545908
9.285492 0.4092253
9.282291 0.47962558
9.27909 0.55459083
9.275889 0.63171438
9.272688 0.70834095
9.269486 0.7816816
9.266285 0.84894691
9.263084 0.90748844
9.259883 0.95493791
9.256682 0.98933497
9.253481 1.0092356
9.25028 1.0137955
9.247079 1.0028245
9.243878 0.9768088
9.240677 0.93689862
9.237476 0.88486135
9.234275 0.82299957
9.231074 0.75403742
9.227873 0.68098057
9.224672 0.60695803
9.22147 0.53505589
9.218269 0.46815457
9.215068 0.40878005
9.211867 0.35897854
9.208666 0.32022141
9.205465 0.29334478
9.202264 0.27852641
9.199063 0.27530087
9.195862 0.28261359
9.192661 0.29891294
9.18946 0.32227818
9.186259 0.35057746
9.183058 0.38164638
9.179857 0.41347197
9.176656 0.44436333
9.173454 0.4730879
9.170253 0.4989535
9.167052 0.52182247
9.163851 0.54205254
9.16065 0.56037092
9.157449 0.57769872
9.154248 0.59495193
9.151047 0.61284864
9.147846 0.6317517
9.144645 0.65156887
9.141444 0.67172292
9.138243 0.69119256
9.135042 0.70861436
9.131841 0.72242844
9.12864 0.73104656
9.125438 0.7330212
9.122237 0.72719718
9.119036 0.71283187
9.115835 0.68967519
9.112634 0.65800536
9.109433 0.61862054
9.106232 0.57278988
9.103031 0.5221703
9.09983 0.46869794
9.096629 0.41446484
9.093428 0.36159246
9.090227 0.31211303
9.087026 0.26786782
9.083825 0.23042808
9.080624 0.20104057
9.077422 0.18059581
9.074221 0.16961481
9.07102 0.16824926
9.067819 0.17629166
9.064618 0.19319449
9.061417 0.21810075
9.058216 0.24989036
9.055015 0.28724687
9.051814 0.32874642
9.048613 0.37296546
9.045412 0.41859729
9.042211 0.46456107
9.03901 0.51008371
9.035809 0.55473537
9.032608 0.59840547
9.029406 0.64121639
9.026205 0.68338547
9.023004 0.72505856
9.019803 0.76614783
9.016602 0.80620933
9.013401 0.84439014
9.0102 0.87946289
9.006999 0.90994701
9.003798 0.93429754
9.000597 0.95112669
8.997396 0.95941531
8.994195 0.95867238
8.990994 0.94901193
8.987793 0.93113417
8.984592 0.90621844
8.98139 0.87575379
8.978189 0.84134505
8.974988 0.80453443
8.971787 0.76667206
8.968586 0.72885399
8.965385 0.69192818
8.962184 0.65655195
8.958983 0.62327275
8.955782 0.59260006
8.952581 0.5650417
8.94938 0.54108911
8.946179 0.52115225
8.942978 0.50545971
8.939777 0.49395071
8.936576 0.48619008
8.933374 0.48133354
8.930173 0.47816084
8.926972 0.47517985
8.923771 0.47078953
8.92057 0.46347733
8.917369 0.45201937
8.914168 0.43565115
8.910967 0.41418197
8.907766 0.38803722
8.904565 0.3582249
8.901364 0.32623492
8.898163 0.2938889
8.894962 0.26316279
8.891761 0.2360045
8.88856 0.21416547
8.885358 0.19905865
8.882157 0.19165015
8.878956 0.19238652
8.875755 0.20115751
8.872554 0.21729376
8.869353 0.23959965
8.866152 0.2664228
8.862951 0.29576087
8.85975 0.32540443
8.856549 0.3531098
8.853348 0.37679024
8.850147 0.39470809
8.846946 0.40564673
8.843745 0.40904037
8.840544 0.40504271
8.837342 0.3945223
8.834141 0.37898125
8.83094 0.36040446
8.827739 0.3410555
8.824538 0.32324222
8.821337 0.30907911
8.818136 0.30027318
8.814935 0.29795745
8.811734 0.3025902
8.808533 0.31393128
8.805332 0.3310977
8.802131 0.35269262
8.79893 0.37699285
8.795729 0.40217276
8.792528 0.42653679
8.789326 0.44873063
8.786125 0.46790213
8.782924 0.48378944
8.779723 0.49672325
8.776522 0.50754287
8.773321 0.51743918
8.77012 0.52774907
8.766919 0.53973383
8.763718 0.55437572
8.760517 0.57222321
8.757316 0.59330637
8.754115 0.61713117
8.750914 0.64274884
8.747713 0.66888459
8.744512 0.69410284
8.74131 0.71698269
8.738109 0.73627892
8.734908 0.75104843
8.731707 0.76072927
8.728506 0.76516645
8.725305 0.76458643
8.722104 0.75952801
8.718903 0.75074238
8.715702 0.73907873
8.712501 0.72537339
8.7093 0.71036037
8.706099 0.69461806
8.702898 0.67856112
8.699697 0.66247878
8.696495 0.64661099
8.693294 0.63124559
8.690093 0.61681338
8.686892 0.60395619
8.683691 0.59354715
8.68049 0.58665056
8.677289 0.58442144
8.674088 0.58795742
8.670887 0.59812681
8.667686 0.61540299
8.664485 0.63973542
8.661284 0.67048194
8.658083 0.706416
8.654882 0.74580933
8.651681 0.7865777
8.648479 0.8264672
8.645278 0.86325364
8.642077 0.89492761
8.638876 0.91984353
8.635675 0.9368194
8.632474 0.94518398
8.629273 0.94477738
8.626072 0.9359163
8.622871 0.91933782
8.61967 0.89613369
8.616469 0.86768223
8.613268 0.8355797
8.610067 0.80156827
8.606866 0.76745535
8.603665 0.7350201
8.600463 0.70590721
8.597262 0.68151325
8.594061 0.66287668
8.59086 0.6505861
8.587659 0.6447212
8.584458 0.64483762
8.581257 0.65000027
8.578056 0.65886204
8.574855 0.66977782
8.571654 0.68093931
8.568453 0.69051476
8.565252 0.6967802
8.562051 0.69823268
8.55885 0.69368128
8.555649 0.68231551
8.552447 0.66375274
8.549246 0.63806638
8.546045 0.60579472
8.542844 0.56792876
8.539643 0.52587594
8.536442 0.48139739
8.533241 0.43651838
8.53004 0.39341516
8.526839 0.35428492
8.523638 0.32120886
8.520437 0.29601979
8.517236 0.28018589
8.514035 0.27472071
8.510834 0.28012694
8.507633 0.29637815
8.504431 0.32293941
8.50123 0.35882367
8.498029 0.40267745
8.494828 0.45288625
8.491627 0.50768733
8.488426 0.56527695
8.485225 0.6238999
8.482024 0.68191291
8.478823 0.73781839
8.475622 0.79027231
8.472421 0.83807559
8.46922 0.88016267
8.466019 0.91560202
8.462818 0.94361942
8.459617 0.96364829
8.456415 0.9754025
8.453214 0.97895812
8.450013 0.97482495
8.446812 0.9639871
8.443611 0.94789541
8.44041 0.92840316
8.437209 0.90764666
8.434008 0.88788353
8.430807 0.8713093
8.427606 0.85987652
8.424405 0.85513953
8.421204 0.85814226
8.418003 0.86935862
8.414802 0.88868729
8.411601 0.91549596
8.408399 0.94870689
8.405198 0.98691421
8.401997 1.0285234
8.398796 1.0719033
8.395595 1.1155402
8.392394 1.1581798
8.389193 1.1989406
8.385992 1.2373817
8.382791 1.2735067
8.37959 1.3076965
8.376389 1.3405714
8.373188 1.372797
8.369987 1.4048645
8.366786 1.4368811
8.363585 1.4684114
8.360383 1.4984036
8.357182 1.5252221
8.353981 1.5467877
8.35078 1.5608103
8.347579 1.5650805
8.344378 1.5577777
8.341177 1.5377494
8.337976 1.5047221
8.334775 1.459416
8.331574 1.4035483
8.328373 1.3397275
8.325172 1.271253
8.321971 1.201845
8.31877 1.1353348
8.315569 1.0753494
8.312367 1.0250197
8.309166 0.9867406
8.305965 0.96200148
8.302764 0.95129954
8.299563 0.95414035
8.296362 0.96912184
8.293161 0.99409184
8.28996 1.026364
8.286759 1.0629729
8.283558 1.1009458
8.280357 1.1375669
8.277156 1.1706103
8.273955 1.1985146
8.270754 1.2204817
8.267553 1.2364837
8.264351 1.2471749
8.26115 1.2537179
8.257949 1.2575477
8.254748 1.2601079
8.251547 1.2626025
8.248346 1.2658029
8.245145 1.2699464
8.241944 1.2747407
8.238743 1.2794748
8.235542 1.2832106
8.232341 1.2850198
8.22914 1.284217
8.225939 1.2805443
8.222738 1.2742724
8.219537 1.2661991
8.216335 1.2575477
8.213134 1.2497861
8.209933 1.2444001
8.206732 1.2426659
8.203531 1.2454611
8.20033 1.2531489
8.197129 1.2655537
8.193928 1.28203
8.190727 1.3016086
8.187526 1.3231886
8.184325 1.3457373
8.181124 1.3684576
8.177923 1.3908898
8.174722 1.4129287
8.171521 1.4347546
8.168319 1.456694
8.165118 1.4790405
8.161917 1.501875
8.158716 1.5249215
8.155515 1.5474697
8.152314 1.5683796
8.149113 1.5861669
8.145912 1.5991547
8.142711 1.6056649
8.13951 1.6042186
8.136309 1.5937162
8.133108 1.5735776
8.129907 1.5438282
8.126706 1.5051294
8.123505 1.4587573
8.120303 1.4065367
8.117102 1.3507386
8.113901 1.2939453
8.1107 1.2388887
8.107499 1.1882644
8.104298 1.14453
8.101097 1.1096992
8.097896 1.0851527
8.094695 1.07149
8.091494 1.068448
8.088293 1.0749084
8.085092 1.0890042
8.081891 1.1083222
8.07869 1.1301805
8.075488 1.1519471
8.072287 1.1713553
8.069086 1.1867713
8.065885 1.1973755
8.062684 1.2032319
8.059483 1.2052391
8.056282 1.2049739
8.053081 1.2044525
8.04988 1.20585
8.046679 1.2112175
8.043478 1.2222368
8.040277 1.2400449
8.037076 1.2651448
8.033875 1.2974069
8.030674 1.3361505
8.027472 1.3802806
8.024271 1.4284506
8.02107 1.4792188
8.017869 1.5311718
8.014668 1.5829982
8.011467 1.6335091
8.008266 1.6816151
8.005065 1.7262809
8.001864 1.7664807
7.998663 1.8011787
7.995462 1.8293491
7.992261 1.8500397
7.98906 1.8624707
7.985859 1.8661497
7.982658 1.8609807
7.979456 1.8473414
7.976255 1.8261112
7.973054 1.7986392
7.969853 1.7666528
7.966652 1.7321153
7.963451 1.6970527
7.96025 1.6633703
7.957049 1.6326853
7.953848 1.6061968
7.950647 1.584611
7.947446 1.5681291
7.944245 1.556497
7.941044 1.5491053
7.937843 1.5451188
7.934642 1.5436114
7.93144 1.5436813
7.928239 1.5445294
7.925038 1.5454898
7.921837 1.5460187
7.918636 1.5456543
7.915435 1.5439704
7.912234 1.540547
7.909033 1.5349745
7.905832 1.5269003
7.902631 1.5161096
7.89943 1.5026241
7.896229 1.4867912
7.893028 1.4693352
7.889827 1.4513504
7.886626 1.4342226
7.883424 1.4194851
7.880223 1.4086258
7.877022 1.4028743
7.873821 1.4030055
7.87062 1.4091904
7.867419 1.4209233
7.864218 1.4370391
7.861017 1.4558234
7.857816 1.4752031
7.854615 1.4929936
7.851414 1.5071713
7.848213 1.5161313
7.845012 1.5188965
7.841811 1.5152433
7.83861 1.5057239
7.835408 1.4915782
7.832207 1.4745453
7.829006 1.4566014
7.825805 1.4396656
7.822604 1.4253211
7.819403 1.414599
7.816202 1.4078604
7.813001 1.4047987
7.8098 1.4045558
7.806599 1.4059321
7.803398 1.4076465
7.800197 1.4085983
7.796996 1.4080825
7.793795 1.4059207
7.790594 1.4024875
7.787392 1.3986322
7.784191 1.3955149
7.78099 1.3943892
7.777789 1.3963718
7.774588 1.4022366
7.771387 1.4122641
7.768186 1.4261668
7.764985 1.443096
7.761784 1.4617259
7.758583 1.4804008
7.755382 1.4973272
7.752181 1.5107892
7.74898 1.5193648
7.745779 1.5221236
7.742578 1.5187835
7.739376 1.5098083
7.736175 1.4964291
7.732974 1.480578
7.729773 1.4647303
7.726572 1.4516625
7.723371 1.4441461
7.72017 1.4446102
7.716969 1.4548142
7.713768 1.4755747
7.710567 1.5065887
7.707366 1.546382
7.704165 1.5923973
7.700964 1.6412155
7.697763 1.6888874
7.694562 1.7313359
7.69136 1.7647823
7.688159 1.7861463
7.684958 1.793376
7.681757 1.78567
7.678556 1.7635715
7.675355 1.7289241
7.672154 1.6846977
7.668953 1.6347027
7.665752 1.5832242
7.662551 1.5346156
7.65935 1.4928943
7.656149 1.4613819
7.652948 1.4424271
7.649747 1.4372354
7.646546 1.4458203
7.643344 1.4670723
7.640143 1.498928
7.636942 1.5386125
7.633741 1.5829231
7.63054 1.6285212
7.627339 1.6722082
7.624138 1.7111657
7.620937 1.7431502
7.617736 1.7666367
7.614535 1.7809069
7.611334 1.7860784
7.608133 1.7830683
7.604932 1.773485
7.601731 1.7594498
7.59853 1.743354
7.595328 1.7275738
7.592127 1.7141754
7.588926 1.7046515
7.585725 1.6997309
7.582524 1.6992974
7.579323 1.7024344
7.576122 1.7075931
7.572921 1.7128575
7.56972 1.7162604
7.566519 1.7160964
7.563318 1.7111768
7.560117 1.7009838
7.556916 1.6857009
7.553715 1.6661205
7.550514 1.643454
7.547312 1.6190842
7.544111 1.5943119
7.54091 1.570145
7.537709 1.5471663
7.534508 1.5255032
7.531307 1.5048945
7.528106 1.4848379
7.524905 1.4647808
7.521704 1.4443147
7.518503 1.4233323
7.515302 1.402117
7.512101 1.381349
7.5089 1.3620303
7.505699 1.3453447
7.502497 1.332483
7.499296 1.324469
7.496095 1.3220179
7.492894 1.3254525
7.489693 1.3346883
7.486492 1.3492845
7.483291 1.3685411
7.48009 1.3916175
7.476889 1.4176419
7.473688 1.4457861
7.470487 1.4752932
7.467286 1.5054577
7.464085 1.5355747
7.460884 1.5648823
7.457683 1.5925259
7.454481 1.6175671
7.45128 1.6390451
7.448079 1.6560857
7.444878 1.6680329
7.441677 1.6745716
7.438476 1.6758074
7.435275 1.672279
7.432074 1.6648934
7.428873 1.6547962
7.425672 1.6432016
7.422471 1.6312218
7.41927 1.6197322
7.416069 1.6092988
7.412868 1.6001807
7.409667 1.5923984
7.406465 1.5858441
7.403264 1.5804018
7.400063 1.5760446
7.396862 1.5728837
7.393661 1.5711624
7.39046 1.5711982
7.387259 1.5732951
7.384058 1.5776509
7.380857 1.5842845
7.377656 1.5930025
7.374455 1.6034091
7.371254 1.6149529
7.368053 1.6269942
7.364852 1.6388687
7.361651 1.6499297
7.358449 1.6595566
7.355248 1.6671267
7.352047 1.6719657
7.348846 1.6732933
7.345645 1.6701914
7.342444 1.6616144
7.339243 1.6464551
7.336042 1.6236655
7.332841 1.5924197
7.32964 1.552291
7.326439 1.5034133
7.323238 1.4465935
7.320037 1.383349
7.316836 1.315858
7.313635 1.2468221
7.310433 1.179258
7.307232 1.1162437
7.304031 1.0606526
7.30083 1.014909
7.297629 0.98079207
7.294428 0.95930769
7.291227 0.95063798
7.288026 0.95416599
7.284825 0.96856818
7.281624 0.99196118
7.278423 1.022088
7.275222 1.056528
7.272021 1.0929146
7.26882 1.1291432
7.265619 1.163551
7.262417 1.1950468
7.259216 1.2231727
7.256015 1.2480824
7.252814 1.2704307
7.249613 1.2911854
7.246412 1.3113847
7.243211 1.3318817
7.24001 1.3531216
7.236809 1.374999
7.233608 1.3968292
7.230407 1.4174473
7.227206 1.4354234
7.224005 1.4493567
7.220804 1.4581922
7.217603 1.4614975
7.214401 1.4596409
7.2112 1.4538307
7.207999 1.4460026
7.204798 1.4385711
7.201597 1.4340859
7.198396 1.4348528
7.195195 1.4425843
7.191994 1.4581356
7.188793 1.4813669
7.185592 1.5111468
7.182391 1.5454877
7.17919 1.5817838
7.175989 1.6171086
7.172788 1.6485258
7.169587 1.6733727
7.166385 1.689486
7.163184 1.6953558
7.159983 1.6902056
7.156782 1.6740063
7.153581 1.647438
7.15038 1.611812
7.147179 1.5689643
7.143978 1.521127
7.140777 1.4707809
7.137576 1.420493
7.134375 1.3727443
7.131174 1.3297553
7.127973 1.2933251
7.124772 1.2646977
7.121571 1.2444742
7.118369 1.232585
7.115168 1.2283301
7.111967 1.2304887
7.108766 1.2374885
7.105565 1.2476154
7.102364 1.2592358
7.099163 1.2710011
7.095962 1.2820011
7.092761 1.2918438
7.08956 1.3006437
7.086359 1.3089231
7.083158 1.3174408
7.079957 1.3269802
7.076756 1.3381359
7.073555 1.3511402
7.070353 1.365762
7.067152 1.3812997
7.063951 1.3966696
7.06075 1.4105735
7.057549 1.4217142
7.054348 1.4290199
7.051147 1.4318373
7.047946 1.4300582
7.044745 1.4241597
7.041544 1.4151517
7.038343 1.4044394
7.035142 1.393624
7.031941 1.3842709
7.02874 1.3776798
7.025539 1.3746892
7.022337 1.3755421
7.019136 1.3798334
7.015935 1.3865461
7.012734 1.3941743
7.009533 1.4009188
7.006332 1.4049301
7.003131 1.4045686
6.99993 1.3986456
6.996729 1.3866117
6.993528 1.3686634
6.990327 1.3457502
6.987126 1.3194782
6.983925 1.2919205
6.980724 1.2653603
6.977523 1.2420032
6.974321 1.2237011
6.97112 1.2117291
6.967919 1.2066507
6.964718 1.2082886
6.961517 1.2158046
6.958316 1.2278723
6.955115 1.2429081
6.951914 1.2593212
6.948713 1.2757365
6.945512 1.2911565
6.942311 1.3050379
6.93911 1.3172783
6.935909 1.3281254
6.932708 1.3380328
6.929507 1.3474962
6.926305 1.3569005
6.923104 1.3664053
6.919903 1.3758833
6.916702 1.384919
6.913501 1.3928629
6.9103 1.398931
6.907099 1.4023343
6.903898 1.4024214
6.900697 1.3988156
6.897496 1.3915273
6.894295 1.3810235
6.891094 1.3682375
6.887893 1.3545091
6.884692 1.3414534
6.88149 1.3307676
6.878289 1.323998
6.875088 1.3223016
6.871887 1.3262388
6.868686 1.3356367
6.865485 1.3495503
6.862284 1.3663359
6.859083 1.3838311
6.855882 1.3996176
6.852681 1.41133
6.84948 1.4169657
6.846279 1.4151529
6.843078 1.4053423
6.839877 1.3879002
6.836676 1.3640976
6.833474 1.3360021
6.830273 1.3062879
6.827072 1.2779889
6.823871 1.2542164
6.82067 1.2378665
6.817469 1.2313396
6.814268 1.2362937
6.811067 1.2534519
6.807866 1.2824879
6.804665 1.3220045
6.801464 1.3696189
6.798263 1.4221571
6.795062 1.4759426
6.791861 1.5271549
6.78866 1.5722147
6.785458 1.6081472
6.782257 1.6328735
6.779056 1.6453885
6.775855 1.6457989
6.772654 1.6352197
6.769453 1.6155461
6.766252 1.5891419
6.763051 1.5584965
6.75985 1.5259047
6.756649 1.4932209
6.753448 1.4617188
6.750247 1.4320703
6.747046 1.4044351
6.743845 1.3786303
6.740644 1.3543387
6.737442 1.3313092
6.734241 1.3095083
6.73104 1.2891925
6.727839 1.2708906
6.724638 1.2553021
6.721437 1.2431372
6.718236 1.2349304
6.715035 1.2308687
6.711834 1.2306704
6.708633 1.2335395
6.705432 1.2382098
6.702231 1.2430741
6.69903 1.2463809
6.695829 1.2464676
6.692628 1.2419935
6.689426 1.2321352
6.686225 1.2167138
6.683024 1.1962333
6.679823 1.1718262
6.676622 1.145116
6.673421 1.1180199
6.67022 1.0925231
6.667019 1.0704586
6.663818 1.0533217
6.660617 1.0421404
6.657416 1.0374144
6.654215 1.039119
6.651014 1.0467677
6.647813 1.0595177
6.644612 1.076299
6.64141 1.0959516
6.638209 1.117353
6.635008 1.1395228
6.631807 1.1616937
6.628606 1.1833416
6.625405 1.2041726
6.622204 1.2240686
6.619003 1.243001
6.615802 1.260925
6.612601 1.2776748
6.6094 1.2928801
6.606199 1.3059211
6.602998 1.3159399
6.599797 1.3219092
6.596596 1.3227576
6.593394 1.3175332
6.590193 1.3055826
6.586992 1.2867157
6.583791 1.2613278
6.58059 1.2304533
6.577389 1.195737
6.574188 1.1593207
6.570987 1.1236536
6.567786 1.0912506
6.564585 1.0644274
6.561384 1.0450458
6.558183 1.0343028
6.554982 1.0325885
6.551781 1.0394308
6.54858 1.0535334
6.545378 1.0729033
6.542177 1.0950536
6.538976 1.1172609
6.535775 1.1368498
6.532574 1.1514749
6.529373 1.1593693
6.526172 1.1595318
6.522971 1.1518288
6.51977 1.1369978
6.516569 1.1165492
6.513368 1.0925764
6.510167 1.0674974
6.506966 1.0437605
6.503765 1.0235508
6.500564 1.008536
6.497362 0.99968023
6.494161 0.99714644
6.49096 1.0002922
6.487759 1.007753
6.484558 1.0175954
6.481357 1.0275176
6.478156 1.0350728
6.474955 1.037894
6.471754 1.0339019
6.468553 1.0214829
6.465352 0.99962952
6.462151 0.96803553
6.45895 0.92714268
6.455749 0.8781354
6.452548 0.82288189
6.449346 0.76382297
6.446145 0.70381317
6.442944 0.64592409
6.439743 0.59322383
6.436542 0.54855096
6.433341 0.5143029
6.43014 0.49225892
6.426939 0.48345484
6.423738 0.48812178
6.420537 0.50569458
6.417336 0.53488788
6.414135 0.57383087
6.410934 0.62024471
6.407733 0.67164275
6.404532 0.72553127
6.40133 0.77958914
6.398129 0.83180859
6.394928 0.88058474
6.391727 0.92474912
6.388526 0.96355013
6.385325 0.99659109
6.382124 1.0237417
6.378923 1.0450422
6.375722 1.0606201
6.372521 1.0706345
6.36932 1.0752595
6.366119 1.0747074
6.362918 1.0692861
6.359717 1.0594749
6.356516 1.0459985
6.353314 1.0298767
6.350113 1.0124295
6.346912 0.99522379
6.343711 0.97996193
6.34051 0.96831937
6.337309 0.96175606
6.334108 0.96133103
6.330907 0.9675542
6.327706 0.98030509
6.324505 0.998838
6.321304 1.0218778
6.318103 1.0477939
6.314902 1.0748243
6.311701 1.1013118
6.308499 1.1259108
6.305298 1.1477289
6.302097 1.1663792
6.298896 1.1819359
6.295695 1.1948048
6.292494 1.2055333
6.289293 1.2146
6.286092 1.2222223
6.282891 1.228221
6.27969 1.2319674
6.276489 1.2324263
6.273288 1.2282897
6.270087 1.2181792
6.266886 1.2008837
6.263685 1.1755905
6.260483 1.1420684
6.257282 1.1007669
6.254081 1.0528118
6.25088 0.99989293
6.247679 0.94406055
6.244478 0.88746288
6.241277 0.83206882
6.238076 0.77942288
6.234875 0.73047311
6.231674 0.6855
6.228473 0.64415511
6.225272 0.60559884
6.222071 0.56870978
6.21887 0.53232731
6.215669 0.49548639
6.212467 0.45760843
6.209266 0.41862371
6.206065 0.37901532
6.202864 0.33978893
6.199663 0.30238412
6.196462 0.26854879
6.193261 0.24019848
6.19006 0.21927801
6.186859 0.20763526
6.183658 0.20690911
6.180457 0.21842809
6.177256 0.2431136
6.174055 0.28138401
6.170854 0.33306088
6.167653 0.39728579
6.164451 0.47246246
6.16125 0.55624305
6.158049 0.64557608
6.154848 0.73682851
6.151647 0.82598398
6.148446 0.90890702
6.145245 0.98165049
6.142044 1.0407739
6.138843 1.0836352
6.135642 1.1086194
6.132441 1.1152747
6.12924 1.1043376
6.126039 1.0776436
6.122838 1.0379323
6.119637 0.98857019
6.116435 0.93322426
6.113234 0.87552153
6.110033 0.81873484
6.106832 0.76552863
6.103631 0.71779282
6.10043 0.67658174
6.097229 0.64216229
6.094028 0.61416114
6.090827 0.59178709
6.087626 0.57409356
6.084425 0.56023896
6.081224 0.54970225
6.078023 0.54241647
6.074822 0.53879564
6.071621 0.53964742
6.068419 0.54598319
6.065218 0.5587559
6.062017 0.57856976
6.058816 0.60541345
6.055615 0.63846717
6.052414 0.67602378
6.049213 0.71554728
6.046012 0.75386992
6.042811 0.78750638
6.03961 0.8130439
6.036409 0.82755382
6.033208 0.82896599
6.030007 0.81635277
6.026806 0.79008364
6.023605 0.75183096
6.020403 0.70442935
6.017202 0.65161066
6.014001 0.59765088
6.0108 0.54697222
6.007599 0.50374353
6.004398 0.47151647
6.001197 0.45292562
5.997996 0.44947133
5.994795 0.46139568
5.991594 0.48765653
5.988393 0.52599967
5.985192 0.57312611
5.981991 0.62494648
5.97879 0.67690795
5.975589 0.7243707
5.972387 0.76300247
5.969186 0.78915281
5.965985 0.80016621
5.962784 0.79459748
5.959583 0.77230248
5.956382 0.73439385
5.953181 0.68306935
5.94998 0.62133837
5.946779 0.55268572
5.943578 0.48071849
5.940377 0.40884043
5.937176 0.33999052
5.933975 0.27646868
5.930774 0.21985663
5.927573 0.17102779
5.924371 0.13022866
5.92117 0.097208589
5.917969 0.071373026
5.914768 0.051938011
5.911567 0.038069016
5.908366 0.028993168
5.905165 0.024079512
5.901964 0.022886406
5.898763 0.025177687
5.895562 0.030910532
5.892361 0.040198383
5.88916 0.05325228
5.885959 0.070304776
5.882758 0.091521788
5.879557 0.11690995
5.876355 0.14622928
5.873154 0.17892311
5.869953 0.21407754
5.866752 0.25042162
5.863551 0.28637524
5.86035 0.32014572
5.857149 0.34986649
5.853948 0.37376336
5.850747 0.39032798
5.847546 0.39847467
5.844345 0.39765792
5.841144 0.38793264
5.837943 0.36994804
5.834742 0.34487591
5.831541 0.31428428
5.828339 0.27997557
5.825138 0.2438121
5.821937 0.20755252
5.818736 0.17271831
5.815535 0.14050323
5.812334 0.11173052
5.809133 0.086854997
5.805932 0.066001725
5.802731 0.049029019
5.79953 0.035603162
5.796329 0.025273256
5.793128 0.017537643
5.789927 0.011896477
5.786726 0.0078886517
5.783525 0.0051135731
5.780323 0.0032402808
5.777122 0.0020071464
5.773921 0.001215379
5.77072 0.000719417
5.767519 0.00041628305
5.764318 0.00023546556
5.761117 0.00013019773
5.757916 7.0378732e-05
5.754715 3.7184927e-05
5.751514 1.9206278e-05
5.748313 9.6987983e-06
5.745112 4.7882834e-06
5.741911 2.3117683e-06
5.73871 1.0894541e-06
5.735509 5.0486895e-07
5.732307 2.2851963e-07
5.729106 1.0097379e-07
5.725905 4.251528e-08
5.722704 1.594323e-08
5.719503 5.31441e-09
5.716302 5.31441e-09
5.713101 0
5.7099 0
5.706699 0
5.703498 0
5.700297 0
5.697096 0
5.693895 0
5.690694 0
5.687492 0
5.684291 0
5.68109 0
5.677889 0
5.674688 0
5.671487 0
5.668286 0
5.665085 0
5.661884 0
5.658683 0
5.655482 0
5.652281 0
5.64908 0
5.645879 0
5.642678 0
5.639476 0
5.636275 0
5.633074 0
5.629873 0
5.626672 0
5.623471 0
5.62027 0
5.617069 0
5.613868 0
5.610667 0
5.607466 0
5.604265 0
5.601064 0
5.597863 0
5.594662 0
5.59146 0
5.588259 0
5.585058 0
5.581857 0
5.578656 0
5.575455 0
5.572254 0
5.569053 0
5.565852 0
5.562651 0
5.55945 0
5.556249 0
5.553048 0
5.549847 0
5.546646 0
5.543444 0
5.540243 0
5.537042 0
5.533841 0
5.53064 0
5.527439 0
5.524238 0
5.521037 0
5.517836 0
5.514635 0
5.511434 0
5.508233 0
5.505032 0
5.501831 0
5.49863 0
5.495428 0
5.492227 0
5.489026 0
5.485825 0
5.482624 0
5.479423 0
5.476222 0
5.473021 0
5.46982 0
5.466619 0
5.463418 0
5.460217 0
5.457016 0
5.453815 0
5.450614 0
5.447412 0
5.444211 0
5.44101 0
5.437809 0
5.434608 0
5.431407 0
5.428206 0
5.425005 0
5.421804 0
5.418603 0
5.415402 0
5.412201 0
5.409 0
5.405799 0
5.402598 0
5.399396 0
5.396195 0
5.392994 0
5.389793 0
5.386592 0
5.383391 5.31441e-09
5.38019 1.594323e-08
5.376989 3.188646e-08
5.373788 7.440174e-08
5.370587 1.7537553e-07
5.367386 3.9326634e-07
5.364185 8.5562001e-07
5.360984 1.828157e-06
5.357783 3.8157464e-06
5.354582 7.7962395e-06
5.35138 1.5571221e-05
5.348179 3.0382482e-05
5.344978 5.7958955e-05
5.341777 0.00010806853
5.338576 0.00019697329
5.335375 0.00035093175
5.332174 0.00061114652
5.328973 0.0010403595
5.325772 0.0017311372
5.322571 0.0028157285
5.31937 0.0044767261
5.316169 0.0069573227
5.312968 0.010569022
5.309767 0.015694181
5.306566 0.022780001
5.303364 0.032320642
5.300163 0.044824705
5.296962 0.06076676
5.293761 0.080524116
5.29056 0.10430306
5.287359 0.13206244
5.284158 0.16344545
5.280957 0.19773229
5.277756 0.23382646
5.274555 0.27028447
5.271354 0.30539372
5.268153 0.33729583
5.264952 0.36414502
5.261751 0.38428329
5.25855 0.39641006
5.255348 0.39972228
5.252147 0.39400446
5.248946 0.37965532
5.245745 0.3576474
5.242544 0.32942656
5.239343 0.29676767
5.236142 0.26160851
5.232941 0.2258861
5.22974 0.19139671
5.226539 0.15969492
5.223338 0.13203875
5.220137 0.10937893
5.216936 0.092383211
5.213735 0.081481395
5.210534 0.076914877
5.207332 0.078775988
5.204131 0.08702636
5.20093 0.10148943
5.197729 0.12181923
5.194528 0.14745366
5.191327 0.17756576
5.188126 0.21102889
5.184925 0.24641115
5.181724 0.2820109
5.178523 0.31593837
5.175322 0.3462402
5.172121 0.37105518
5.16892 0.38878171
5.165719 0.39823404
5.162518 0.39876356
5.159316 0.39032624
5.156115 0.37348519
5.152914 0.34934739
5.149713 0.31944443
5.146512 0.2855752
5.143311 0.2496337
5.14011 0.21344592
5.136909 0.17863627
5.133708 0.14653762
5.130507 0.11815074
5.127306 0.094150991
5.124105 0.074933096
5.120904 0.060680545
5.117703 0.051444004
5.114502 0.047213766
5.1113 0.047973705
5.108099 0.053727856
5.104898 0.064495504
5.101697 0.080275534
5.098496 0.10098562
5.095295 0.12638638
5.092094 0.15600399
5.088893 0.18906657
5.085692 0.22446973
5.082491 0.26078362
5.07929 0.29630872
5.076089 0.32918027
5.072888 0.35751276
5.069687 0.37956833
5.066485 0.39392681
5.063284 0.3996333
5.060083 0.39630102
5.056882 0.38415332
5.053681 0.36399823
5.05048 0.33713919
5.047279 0.3052356
5.044078 0.27013387
5.040877 0.23369287
5.037676 0.19762654
5.034475 0.1633818
5.031274 0.13206232
5.028073 0.10440132
5.024872 0.080778633
5.021671 0.06127274
5.018469 0.045735201
5.015268 0.03387507
5.012067 0.025342094
5.008866 0.019800482
5.005665 0.016987767
5.002464 0.016755633
4.999263 0.019091471
4.996062 0.02412022
4.992861 0.032086362
4.98966 0.043316502
4.986459 0.058163656
4.983258 0.07693581
4.980057 0.099813872
4.976856 0.12676668
4.973655 0.15747384
4.970453 0.19126872
4.967252 0.22711426
4.964051 0.26362194
4.96085 0.29911953
4.957649 0.33176619
4.954448 0.35970582
4.951247 0.38124194
4.948046 0.39501207
4.944845 0.40013793
4.941644 0.3963301
4.938443 0.38393207
4.935242 0.36389806
4.932041 0.33770905
4.92884 0.30724056
4.925639 0.27460196
4.922437 0.24196916
4.919236 0.21143009
4.916035 0.18485723
4.912834 0.16381373
4.909633 0.1494924
4.906432 0.14268161
4.903231 0.14374943
4.90003 0.15263821
4.896829 0.16886536
4.893628 0.19153104
4.890427 0.21933819
4.887226 0.25063308
4.884025 0.28347471
4.880824 0.31573801
4.877623 0.34524949
4.874421 0.36994678
4.87122 0.38804619
4.868019 0.39819776
4.864818 0.39960618
4.861617 0.39209906
4.858416 0.37613125
4.855215 0.35272349
4.852014 0.32334361
4.848813 0.28974756
4.845612 0.2538023
4.842411 0.21731441
4.83921 0.18188503
4.836009 0.14880581
4.832808 0.11900268
4.829607 0.0930266
4.826405 0.071083863
4.823204 0.053094341
4.820003 0.038764917
4.816802 0.027665803
4.813601 0.019300242
4.8104 0.013161391
4.807199 0.0087735382
4.803998 0.0057178003
4.800797 0.0036443407
4.797596 0.0022743177
4.794395 0.0013949954
4.791194 0.00085119311
4.787993 0.00053571379
4.784792 0.00038049581
4.781591 0.00034991138
4.778389 0.00043678604
4.775188 0.00066159622
4.771987 0.0010749085
4.768786 0.0017628801
4.765585 0.0028553953
4.762384 0.004535918
4.759183 0.0070516959
4.755982 0.010722231
4.752781 0.015943395
4.74958 0.02318406
4.746379 0.032972151
4.743178 0.045867615
4.739977 0.062421179
4.736776 0.083120077
4.733575 0.10832461
4.730373 0.13820242
4.727172 0.1726697
4.723971 0.21134973
4.72077 0.25355822
4.717569 0.29832183
4.714368 0.34443158
4.711167 0.39052592
4.707966 0.43519309
4.704765 0.47707713
4.701564 0.51497138
4.698363 0.5478849
4.695162 0.5750738
4.691961 0.59603702
4.68876 0.61048464
4.685559 0.61829335
4.682357 0.61946618
4.679156 0.61411157
4.675955 0.60245085
4.672754 0.58485378
4.669553 0.56189288
4.666352 0.53439976
4.663151 0.50350322
4.65995 0.47063093
4.656749 0.43746214
4.653548 0.40582818
4.650347 0.37756788
4.647146 0.35435407
4.643945 0.33751365
4.640744 0.32786679
4.637543 0.32560886
4.634341 0.33025444
4.63114 0.34065424
4.627939 0.35508713
4.624738 0.37141887
4.621537 0.38731052
4.618336 0.40045226
4.615135 0.40879453
4.611934 0.41074791
4.608733 0.40532787
4.605532 0.39222752
4.602331 0.37181215
4.59913 0.34504067
4.595929 0.31332867
4.592728 0.278376
4.589527 0.24198424
4.586325 0.2058894
4.583124 0.17162949
4.579923 0.14045944
4.576722 0.11331711
4.573521 0.09083574
4.57032 0.073391742
4.567119 0.061172935
4.563918 0.054250863
4.560717 0.052642329
4.557516 0.056348333
4.554315 0.065363459
4.551114 0.079653854
4.547913 0.09910764
4.544712 0.12346664
4.541511 0.15225241
4.538309 0.18470203
4.535108 0.2197296
4.531907 0.25592672
4.528706 0.29161062
4.525505 0.32492105
4.522304 0.35395902
4.519103 0.37695202
4.515902 0.39242438
4.512701 0.39934869
4.5095 0.39725533
4.506299 0.38628323
4.503098 0.36716336
4.499897 0.34113759
4.496696 0.30982486
4.493494 0.27505479
4.490293 0.23869229
4.487092 0.20247609
4.483891 0.16789016
4.48069 0.13607955
4.477489 0.10781437
4.474288 0.083498091
4.471087 0.06321099
4.467886 0.046776183
4.464685 0.033835541
4.461484 0.023924214
4.458283 0.016535558
4.455082 0.01117166
4.451881 0.0073779954
4.44868 0.0047631516
4.445478 0.0030063086
4.442277 0.0018557654
4.439076 0.0011218773
4.435875 0.00066727201
4.432674 0.00039659848
4.429473 0.00024725293
4.426272 0.00018201323
4.423071 0.00018410711
4.41987 0.00025497476
4.416669 0.00041485347
4.413468 0.00070632229
4.410267 0.0012009185
4.407066 0.002008847
4.403865 0.0032914001
4.400664 0.0052755032
4.397462 0.0082687596
4.394261 0.012672652
4.39106 0.018990502
4.387859 0.027825788
4.384658 0.039866153
4.381457 0.055848609
4.378256 0.076502946
4.375055 0.10247311
4.371854 0.13422022
4.368653 0.17191562
4.365452 0.21533728
4.362251 0.26378625
4.35905 0.31604152
4.355849 0.37036971
4.352648 0.42460051
4.349446 0.47626957
4.346245 0.52281991
4.343044 0.56184083
4.339843 0.5913146
4.336642 0.60983593
4.333441 0.61677037
4.33024 0.61232524
4.327039 0.5975192
4.323838 0.57405277
4.320637 0.54409778
4.317436 0.51003723
4.314235 0.47419418
4.311034 0.43858907
4.307833 0.40475884
4.304632 0.37365888
4.30143 0.34565484
4.298229 0.32059592
4.295028 0.29794935
4.291827 0.2769682
4.288626 0.2568625
4.285425 0.23694693
4.282224 0.21674608
4.279023 0.19604753
4.275822 0.17490329
4.272621 0.15358841
4.26942 0.13253079
4.266219 0.11222879
4.263018 0.093171636
4.259817 0.075774643
4.256616 0.060335985
4.253414 0.047017143
4.250213 0.035844824
4.247012 0.026729202
4.243811 0.019492193
4.24061 0.013899393
4.237409 0.0096906141
4.234208 0.0066053812
4.231007 0.0044016388
4.227806 0.002867374
4.224605 0.0018259834
4.221404 0.0011366938
4.218203 0.00069170235
4.215002 0.00041144694
4.211801 0.00023923879
4.2086 0.00013597981
4.205398 7.5549653e-05
4.202197 4.1027245e-05
4.198996 2.1778452e-05
4.195795 1.130375e-05
4.192594 5.7342484e-06
4.189393 2.8432094e-06
4.186192 1.3764322e-06
4.182991 6.5367243e-07
4.17979 3.0292137e-07
4.176589 1.3817466e-07
4.173388 5.845851e-08
4.170187 2.657205e-08
4.166986 1.062882e-08
4.163785 5.31441e-09
4.160584 0
4.157382 0
4.154181 0
4.15098 0
4.147779 0
4.144578 0
4.141377 0
4.138176 0
4.134975 0
4.131774 0
4.128573 0
4.125372 0
4.122171 0
4.11897 0
4.115769 0
4.112568 0
4.109366 0
4.106165 0
4.102964 0
4.099763 0
4.096562 0
4.093361 0
4.09016 0
4.086959 0
4.083758 0
4.080557 0
4.077356 0
4.074155 0
4.070954 0
4.067753 0
4.064552 0
4.06135 0
4.058149 0
4.054948 0
4.051747 0
4.048546 0
4.045345 0
4.042144 0
4.038943 0
4.035742 0
4.032541 0
4.02934 0
4.026139 0
4.022938 0
4.019737 0
4.016536 0
4.013334 0
4.010133 0
4.006932 0
4.003731 0
4.00053 0
3.997329 0
3.994128 0
3.990927 0
3.987726 0
3.984525 0
3.981324 0
3.978123 0
3.974922 0
3.971721 0
3.96852 0
3.965318 0
3.962117 0
3.958916 0
3.955715 0
3.952514 0
3.949313 0
3.946112 0
3.942911 0
3.93971 0
3.936509 0
3.933308 0
3.930107 0
3.926906 0
3.923705 0
3.920504 0
3.917302 0
3.914101 0
3.9109 0
3.907699 0
3.904498 0
3.901297 0
3.898096 0
3.894895 0
3.891694 0
3.888493 0
3.885292 0
3.882091 0
3.87889 0
3.875689 0
3.872487 0
3.869286 0
3.866085 0
3.862884 0
3.859683 0
3.856482 0
3.853281 0
3.85008 0
3.846879 0
3.843678 0
3.840477 0
3.837276 0
3.834075 0
3.830874 0
3.827673 0
3.824471 0
3.82127 0
3.818069 0
3.814868 0
3.811667 0
3.808466 0
3.805265 0
3.802064 0
3.798863 0
3.795662 0
3.792461 0
3.78926 0
3.786059 0
3.782858 0
3.779657 0
3.776455 0
3.773254 0
3.770053 0
3.766852 0
3.763651 0
3.76045 0
3.757249 0
3.754048 0
3.750847 0
3.747646 0
3.744445 0
3.741244 0
3.738043 0
3.734842 0
3.731641 0
3.728439 0
3.725238 0
3.722037 0
3.718836 0
3.715635 0
3.712434 0
3.709233 0
3.706032 0
3.702831 0
3.69963 0
3.696429 0
3.693228 0
3.690027 0
3.686826 0
3.683625 0
3.680423 0
3.677222 0
3.674021 0
3.67082 0
3.667619 0
3.664418 0
3.661217 0
3.658016 0
3.654815 0
3.651614 0
3.648413 0
3.645212 0
3.642011 0
3.63881 0
3.635609 0
3.632407 0
3.629206 0
3.626005 0
3.622804 0
3.619603 0
3.616402 0
3.613201 0
3.61 0
