# Supplementary material for: Structural motifs of gold cluster anions with 17 to 69 atoms
Source: Nat Commun. 2026 Apr 10;17:5099. doi: 10.1038/s41467-026-71649-9 (PMC13246909; doi:10.1038/s41467-026-71649-9)
Supplement: Supplementary file 5 — Source Data [file 41467_2026_71649_MOESM5_ESM.zip › SupplementaryFigure6/57_th_blue.dat]

13.71 0
13.706666 0
13.703331 0
13.699997 0
13.696662 0
13.693328 0
13.689993 0
13.686659 0
13.683324 0
13.67999 0
13.676656 0
13.673321 0
13.669987 0
13.666652 0
13.663318 0
13.659983 0
13.656649 0
13.653314 0
13.64998 0
13.646646 0
13.643311 0
13.639977 0
13.636642 0
13.633308 0
13.629973 0
13.626639 0
13.623304 0
13.61997 0
13.616636 0
13.613301 0
13.609967 0
13.606632 0
13.603298 0
13.599963 0
13.596629 0
13.593294 0
13.58996 0
13.586626 0
13.583291 0
13.579957 0
13.576622 0
13.573288 0
13.569953 0
13.566619 0
13.563284 0
13.55995 0
13.556616 0
13.553281 0
13.549947 0
13.546612 0
13.543278 0
13.539943 0
13.536609 0
13.533274 0
13.52994 0
13.526606 0
13.523271 0
13.519937 0
13.516602 0
13.513268 0
13.509933 0
13.506599 0
13.503264 0
13.49993 0
13.496596 0
13.493261 0
13.489927 0
13.486592 0
13.483258 0
13.479923 0
13.476589 0
13.473254 0
13.46992 0
13.466586 0
13.463251 0
13.459917 0
13.456582 0
13.453248 0
13.449913 0
13.446579 0
13.443244 0
13.43991 0
13.436576 0
13.433241 0
13.429907 0
13.426572 0
13.423238 0
13.419903 0
13.416569 0
13.413234 0
13.4099 0
13.406566 0
13.403231 0
13.399897 0
13.396562 0
13.393228 0
13.389893 0
13.386559 3.4867844e-09
13.383224 6.9735688e-09
13.37989 2.0920706e-08
13.376556 5.2301766e-08
13.373221 1.2203745e-07
13.369887 2.7894275e-07
13.366552 6.2762119e-07
13.363218 1.3807666e-06
13.359883 2.9637667e-06
13.356549 6.1995027e-06
13.353214 1.2646567e-05
13.34988 2.5174583e-05
13.346546 4.8888204e-05
13.343211 9.2629914e-05
13.339877 0.00017122203
13.336542 0.00030876871
13.333208 0.00054322706
13.329873 0.00093239056
13.326539 0.0015612949
13.323204 0.0025506037
13.31987 0.0040651025
13.316536 0.0063207765
13.313201 0.0095882631
13.309867 0.014189926
13.306532 0.020487585
13.303198 0.028858385
13.299863 0.039657357
13.296529 0.053167479
13.293194 0.069540676
13.28986 0.088736501
13.286526 0.11046793
13.283191 0.13416546
13.279857 0.1589702
13.276522 0.18376436
13.273188 0.20724182
13.269853 0.22801533
13.266519 0.24474918
13.263184 0.25630023
13.25985 0.2618468
13.256516 0.26098533
13.253181 0.25377888
13.249847 0.2407495
13.246512 0.22281573
13.243178 0.20118558
13.239843 0.17722231
13.236509 0.15230371
13.233174 0.12769477
13.22984 0.10444948
13.226506 0.083350845
13.223171 0.064890972
13.219837 0.049286625
13.216502 0.036521148
13.213168 0.026401604
13.209833 0.018620304
13.206499 0.012811907
13.203164 0.0086002548
13.19983 0.0056322168
13.196495 0.0035984696
13.193161 0.0022429891
13.189827 0.0013639778
13.186492 0.00080920246
13.183158 0.00046835883
13.179823 0.00026446562
13.176489 0.0001456918
13.173154 7.8299231e-05
13.16982 4.10534e-05
13.166485 2.1000902e-05
13.163151 1.0481274e-05
13.159817 5.1011656e-06
13.156482 2.4233152e-06
13.153148 1.1227446e-06
13.149813 5.0907052e-07
13.146479 2.231542e-07
13.143144 9.7629963e-08
13.13981 4.1841413e-08
13.136475 1.7433922e-08
13.133141 6.9735688e-09
13.129807 3.4867844e-09
13.126472 0
13.123138 0
13.119803 0
13.116469 0
13.113134 0
13.1098 0
13.106465 0
13.103131 0
13.099797 0
13.096462 0
13.093128 0
13.089793 0
13.086459 0
13.083124 0
13.07979 0
13.076455 0
13.073121 0
13.069787 0
13.066452 0
13.063118 0
13.059783 0
13.056449 0
13.053114 0
13.04978 0
13.046445 0
13.043111 0
13.039777 0
13.036442 0
13.033108 0
13.029773 0
13.026439 0
13.023104 0
13.01977 0
13.016435 0
13.013101 0
13.009767 0
13.006432 0
13.003098 0
12.999763 0
12.996429 0
12.993094 0
12.98976 0
12.986425 0
12.983091 0
12.979757 0
12.976422 0
12.973088 0
12.969753 0
12.966419 0
12.963084 0
12.95975 0
12.956415 0
12.953081 0
12.949747 0
12.946412 0
12.943078 0
12.939743 0
12.936409 0
12.933074 0
12.92974 0
12.926405 0
12.923071 0
12.919737 0
12.916402 0
12.913068 0
12.909733 0
12.906399 0
12.903064 0
12.89973 0
12.896395 0
12.893061 0
12.889727 0
12.886392 0
12.883058 0
12.879723 0
12.876389 0
12.873054 0
12.86972 0
12.866385 0
12.863051 0
12.859717 0
12.856382 0
12.853048 0
12.849713 0
12.846379 0
12.843044 0
12.83971 0
12.836375 0
12.833041 0
12.829707 0
12.826372 0
12.823038 0
12.819703 0
12.816369 0
12.813034 0
12.8097 0
12.806365 0
12.803031 0
12.799697 0
12.796362 0
12.793028 0
12.789693 0
12.786359 0
12.783024 0
12.77969 0
12.776355 0
12.773021 0
12.769687 0
12.766352 0
12.763018 0
12.759683 0
12.756349 0
12.753014 0
12.74968 0
12.746345 0
12.743011 0
12.739677 0
12.736342 0
12.733008 0
12.729673 0
12.726339 0
12.723004 0
12.71967 0
12.716335 0
12.713001 0
12.709667 0
12.706332 0
12.702998 0
12.699663 0
12.696329 0
12.692994 0
12.68966 0
12.686325 0
12.682991 0
12.679657 0
12.676322 0
12.672988 0
12.669653 0
12.666319 0
12.662984 0
12.65965 0
12.656315 0
12.652981 0
12.649647 0
12.646312 0
12.642978 0
12.639643 0
12.636309 0
12.632974 0
12.62964 0
12.626305 0
12.622971 0
12.619637 0
12.616302 0
12.612968 0
12.609633 0
12.606299 0
12.602964 0
12.59963 0
12.596295 0
12.592961 0
12.589627 0
12.586292 0
12.582958 0
12.579623 0
12.576289 0
12.572954 0
12.56962 0
12.566285 0
12.562951 0
12.559617 0
12.556282 0
12.552948 0
12.549613 0
12.546279 0
12.542944 0
12.53961 0
12.536275 0
12.532941 0
12.529607 0
12.526272 0
12.522938 0
12.519603 0
12.516269 3.4867844e-09
12.512934 6.9735688e-09
12.5096 2.0920706e-08
12.506265 5.2301766e-08
12.502931 1.2901102e-07
12.499597 3.0335024e-07
12.496262 6.938701e-07
12.492928 1.5481323e-06
12.489593 3.3717205e-06
12.486259 7.1758023e-06
12.482924 1.4902517e-05
12.47959 3.0223447e-05
12.476255 5.9840194e-05
12.472921 0.0001156671
12.469587 0.0002183006
12.466252 0.00040227032
12.462918 0.00072378671
12.459583 0.0012715849
12.456249 0.0021813672
12.452914 0.0036540176
12.44958 0.0059769447
12.446245 0.0095469029
12.442911 0.014891136
12.439577 0.022682021
12.436242 0.033738837
12.432908 0.049009258
12.429573 0.069523284
12.426239 0.096314155
12.422904 0.13030483
12.41957 0.17216439
12.416235 0.22214662
12.412901 0.27993024
12.409567 0.34448714
12.406232 0.41400706
12.402898 0.4859053
12.399563 0.55693109
12.396229 0.62338046
12.392894 0.68139981
12.38956 0.72734821
12.386225 0.75817252
12.382891 0.77174198
12.379557 0.76709141
12.376222 0.74453479
12.372888 0.70563027
12.369553 0.6530024
12.366219 0.59004937
12.362884 0.52058093
12.35955 0.4484402
12.356215 0.3771612
12.352881 0.30970297
12.349547 0.24828424
12.346212 0.19432464
12.342878 0.14848103
12.339543 0.11075618
12.336209 0.080650756
12.332874 0.057330012
12.32954 0.039781257
12.326205 0.026945598
12.322871 0.017815589
12.319537 0.011497563
12.316202 0.0072426126
12.312868 0.00445307
12.309533 0.0026723274
12.306199 0.0015652245
12.302864 0.00089477164
12.29953 0.00049921687
12.296195 0.00027182971
12.292861 0.00014445399
12.289527 7.491705e-05
12.286192 3.791878e-05
12.282858 1.8727519e-05
12.279523 9.0272848e-06
12.276189 4.2469034e-06
12.272854 1.9491125e-06
12.26952 8.716961e-07
12.266185 3.800595e-07
12.262851 1.6387887e-07
12.259517 6.6248904e-08
12.256182 2.7894275e-08
12.252848 1.0460353e-08
12.249513 3.4867844e-09
12.246179 0
12.242844 0
12.23951 0
12.236175 0
12.232841 0
12.229507 0
12.226172 0
12.222838 0
12.219503 0
12.216169 0
12.212834 0
12.2095 0
12.206165 0
12.202831 0
12.199496 0
12.196162 0
12.192828 0
12.189493 0
12.186159 0
12.182824 0
12.17949 0
12.176155 0
12.172821 0
12.169486 0
12.166152 0
12.162818 0
12.159483 0
12.156149 0
12.152814 0
12.14948 0
12.146145 0
12.142811 0
12.139476 0
12.136142 0
12.132808 0
12.129473 0
12.126139 0
12.122804 0
12.11947 0
12.116135 0
12.112801 0
12.109466 0
12.106132 0
12.102798 0
12.099463 0
12.096129 0
12.092794 0
12.08946 0
12.086125 0
12.082791 0
12.079456 0
12.076122 0
12.072788 0
12.069453 0
12.066119 0
12.062784 0
12.05945 0
12.056115 0
12.052781 0
12.049446 0
12.046112 0
12.042778 0
12.039443 0
12.036109 0
12.032774 0
12.02944 0
12.026105 0
12.022771 0
12.019436 0
12.016102 0
12.012768 0
12.009433 0
12.006099 0
12.002764 0
11.99943 0
11.996095 0
11.992761 0
11.989426 0
11.986092 0
11.982758 0
11.979423 0
11.976089 0
11.972754 0
11.96942 0
11.966085 0
11.962751 0
11.959416 0
11.956082 0
11.952748 0
11.949413 0
11.946079 0
11.942744 0
11.93941 0
11.936075 0
11.932741 0
11.929406 0
11.926072 0
11.922738 0
11.919403 0
11.916069 0
11.912734 0
11.9094 0
11.906065 0
11.902731 0
11.899396 0
11.896062 0
11.892728 0
11.889393 0
11.886059 0
11.882724 0
11.87939 0
11.876055 0
11.872721 0
11.869386 0
11.866052 0
11.862718 0
11.859383 0
11.856049 0
11.852714 0
11.84938 0
11.846045 0
11.842711 0
11.839376 0
11.836042 0
11.832708 0
11.829373 0
11.826039 0
11.822704 0
11.81937 0
11.816035 3.4867844e-09
11.812701 3.4867844e-09
11.809366 1.0460353e-08
11.806032 3.138106e-08
11.802698 7.3222472e-08
11.799363 1.7433922e-07
11.796029 4.0795377e-07
11.792694 9.2399787e-07
11.78936 2.0502292e-06
11.786025 4.4386765e-06
11.782691 9.37945e-06
11.779356 1.9337706e-05
11.776022 3.8898567e-05
11.772688 7.6353605e-05
11.769353 0.00014624271
11.766019 0.000273336
11.762684 0.00049855089
11.75935 0.00088740406
11.756015 0.0015415388
11.752681 0.0026135018
11.749346 0.0043246029
11.746012 0.0069846986
11.742678 0.011011617
11.739343 0.016946675
11.736009 0.025461183
11.732674 0.037348029
11.72934 0.053492123
11.726005 0.074814709
11.722671 0.10218932
11.719336 0.1363315
11.716002 0.17767018
11.712668 0.22621467
11.709333 0.28143621
11.705999 0.34218576
11.702664 0.40666886
11.69933 0.47249292
11.695995 0.53679323
11.692661 0.59643182
11.689326 0.64825094
11.685992 0.68935238
11.682658 0.71736756
11.679323 0.73068321
11.675989 0.72859287
11.672654 0.71135537
11.66932 0.68015541
11.665985 0.63697469
11.662651 0.58439491
11.659316 0.52536069
11.655982 0.46293407
11.652648 0.40006948
11.649313 0.33943232
11.645979 0.28327528
11.642644 0.23337704
11.63931 0.19103905
11.635975 0.15712861
11.632641 0.13215213
11.629306 0.11634045
11.625972 0.10972944
11.622638 0.11222223
11.619303 0.12362474
11.615969 0.14365167
11.612634 0.17190573
11.6093 0.20783723
11.605965 0.25069418
11.602631 0.29947455
11.599296 0.35289152
11.595962 0.40936217
11.592628 0.46702711
11.589293 0.52380644
11.585959 0.57749401
11.582624 0.62588803
11.57929 0.66695094
11.575955 0.69898587
11.572621 0.72081108
11.569286 0.73190916
11.565952 0.732526
11.562618 0.72369721
11.559283 0.70718719
11.555949 0.68533822
11.552614 0.66084174
11.54928 0.63645851
11.545945 0.61472549
11.542611 0.59769157
11.539276 0.58672151
11.535942 0.58239629
11.532608 0.58452238
11.529273 0.59224349
11.525939 0.60423225
11.522604 0.61892693
11.51927 0.63477372
11.515935 0.65043763
11.512601 0.66495397
11.509266 0.67780502
11.505932 0.68892073
11.502598 0.69861383
11.499263 0.70746836
11.495929 0.71620339
11.492594 0.7255332
11.48926 0.73603984
11.485925 0.74806913
11.482591 0.76165519
11.479256 0.7764756
11.475922 0.79183813
11.472588 0.80670063
11.469253 0.81972689
11.465919 0.82938108
11.462584 0.83406146
11.45925 0.83226848
11.455915 0.82279552
11.452581 0.80492268
11.449246 0.77858798
11.445912 0.74450815
11.442578 0.70422368
11.439243 0.66005069
11.435909 0.61493398
11.432574 0.57220914
11.42924 0.53529496
11.425905 0.50734788
11.422571 0.4909166
11.419236 0.4876367
11.415902 0.49800219
11.412568 0.52124374
11.409233 0.55533329
11.405899 0.59712137
11.402564 0.64259922
11.39923 0.68726235
11.395895 0.72653867
11.392561 0.7562333
11.389226 0.77293767
11.385892 0.77435256
11.382558 0.75948484
11.379223 0.72869486
11.375889 0.68359237
11.372554 0.62680091
11.36922 0.56162847
11.365885 0.49169399
11.362551 0.42056135
11.359216 0.35142672
11.355882 0.28689189
11.352548 0.22883972
11.349213 0.17841063
11.345879 0.13606539
11.342544 0.10171025
11.33921 0.074856986
11.335875 0.054792129
11.332541 0.040734359
11.329206 0.031965825
11.325872 0.027929561
11.322538 0.028290492
11.319203 0.032960873
11.315869 0.04209289
11.312534 0.056041684
11.3092 0.07530235
11.305865 0.10042482
11.302531 0.1319118
11.299196 0.17010688
11.295862 0.21508211
11.292528 0.26653694
11.289193 0.32372176
11.285859 0.38539902
11.282524 0.44985314
11.27919 0.51495555
11.275855 0.578285
11.272521 0.63729546
11.269186 0.68951549
11.265852 0.73275676
11.262518 0.7653051
11.259183 0.78606744
11.255849 0.79465307
11.252514 0.79137666
11.24918 0.77718302
11.245845 0.75350654
11.242511 0.72209004
11.239176 0.68479406
11.235842 0.64342853
11.232508 0.59963269
11.229173 0.55481726
11.225839 0.5101692
11.222504 0.46670534
11.21917 0.42535158
11.215835 0.38702031
11.212501 0.35266128
11.209166 0.3232692
11.205832 0.29984276
11.202497 0.28330166
11.199163 0.27437768
11.195829 0.2735018
11.192494 0.28071029
11.18916 0.29558894
11.185825 0.31726819
11.182491 0.34447296
11.179156 0.37562251
11.175822 0.40896818
11.172487 0.44275184
11.169153 0.47536555
11.165819 0.50549356
11.162484 0.53222095
11.15915 0.55509792
11.155815 0.57415474
11.152481 0.58986822
11.149146 0.60308531
11.145812 0.61491359
11.142477 0.62659024
11.139143 0.63934161
11.135809 0.65424497
11.132474 0.67210285
11.12914 0.69333887
11.125805 0.71792328
11.122471 0.74533589
11.119136 0.77457348
11.115802 0.8042075
11.112467 0.83249517
11.109133 0.85754186
11.105799 0.87750544
11.102464 0.89082498
11.09913 0.8964478
11.095795 0.89402338
11.092461 0.88403129
11.089126 0.86781487
11.085792 0.84750308
11.082457 0.82581835
11.079123 0.80578639
11.075789 0.79038094
11.072454 0.78215
11.06912 0.78287608
11.065785 0.79332117
11.062451 0.81309608
11.059116 0.84067653
11.055782 0.87356648
11.052447 0.90858748
11.049113 0.94225436
11.045779 0.97118595
11.042444 0.9924957
11.03911 1.0041121
11.035775 1.0049907
11.032441 0.99519542
11.029106 0.97584625
11.025772 0.94894632
11.022437 0.91711639
11.019103 0.88327383
11.015769 0.8502978
11.012434 0.820721
11.0091 0.79648299
11.005765 0.77877056
11.002431 0.76795816
10.999096 0.76364857
10.995762 0.76480088
10.992427 0.76992309
10.989093 0.77729997
10.985759 0.78522506
10.982424 0.79220865
10.97909 0.79713978
10.975755 0.7993894
10.972421 0.79885026
10.969086 0.79591735
10.965752 0.79141738
10.962417 0.78649877
10.959083 0.7824936
10.955749 0.78076212
10.952414 0.78252959
10.94908 0.78872538
10.945745 0.79983631
10.942411 0.81578871
10.939076 0.83587622
10.935742 0.85875096
10.932407 0.88249194
10.929073 0.90475684
10.925739 0.92301068
10.922404 0.93481056
10.91907 0.93811173
10.915735 0.9315512
10.912401 0.91466348
10.909066 0.88799043
10.905732 0.85306313
10.902397 0.81225463
10.899063 0.76852479
10.895729 0.72509606
10.892394 0.68510986
10.88906 0.65131276
10.885725 0.62581348
10.882391 0.60993534
10.879056 0.60417117
10.875722 0.60823127
10.872387 0.6211633
10.869053 0.64151834
10.865719 0.66753774
10.862384 0.69734003
10.85905 0.72909222
10.855715 0.76115473
10.852381 0.79219123
10.849046 0.82123576
10.845712 0.84771067
10.842377 0.87139182
10.839043 0.89232333
10.835709 0.91069251
10.832374 0.92668462
10.82904 0.94034394
10.825705 0.95146955
10.822371 0.95956964
10.819036 0.96388699
10.815702 0.96349327
10.812367 0.95743402
10.809033 0.94489427
10.805699 0.92535001
10.802364 0.89867404
10.79903 0.86517639
10.795695 0.82557484
10.792361 0.78090792
10.789026 0.73241466
10.785692 0.68141118
10.782357 0.62919184
10.779023 0.57697293
10.775689 0.52588425
10.772354 0.47699996
10.76902 0.43139047
10.765685 0.39017195
10.762351 0.35453205
10.759016 0.32571671
10.755682 0.30497258
10.752347 0.29344977
10.749013 0.29207773
10.745679 0.30143286
10.742344 0.32161759
10.73901 0.35217038
10.735675 0.39202168
10.732341 0.43950645
10.729006 0.49243801
10.725672 0.54824138
10.722337 0.60413833
10.719003 0.6573694
10.715669 0.7054323
10.712334 0.74631144
10.709 0.77867049
10.705665 0.80198124
10.702331 0.81656708
10.698996 0.82354897
10.695662 0.82469506
10.692327 0.82218957
10.688993 0.81835034
10.685659 0.81533397
10.682324 0.81487124
10.67899 0.81807118
10.675655 0.8253218
10.672321 0.8362991
10.668986 0.85007838
10.665652 0.8653253
10.662317 0.88053239
10.658983 0.89426156
10.655649 0.90535463
10.652314 0.91308199
10.64898 0.91721177
10.645645 0.91799528
10.642311 0.91607811
10.638976 0.91235711
10.635642 0.90780987
10.632307 0.90332693
10.628973 0.89957427
10.625639 0.89690873
10.622304 0.89535905
10.61897 0.89467428
10.615635 0.89442902
10.612301 0.89416388
10.608966 0.89353252
10.605632 0.89242399
10.602297 0.8910335
10.598963 0.88986464
10.595629 0.88966024
10.592294 0.89127409
10.58896 0.89550905
10.585625 0.90295384
10.582291 0.91385137
10.578956 0.92802383
10.575622 0.94486749
10.572287 0.96341542
10.568953 0.98245314
10.565619 1.0006637
10.562284 1.0167763
10.55895 1.0296955
10.555615 1.0385971
10.552281 1.0429853
10.548946 1.0427129
10.545612 1.0379757
10.542277 1.0292883
10.538943 1.0174488
10.535609 1.0034962
10.532274 0.98865587
10.52894 0.97426922
10.525605 0.96170061
10.522271 0.95221999
10.518936 0.9468653
10.515602 0.94629704
10.512267 0.9506651
10.508933 0.95951277
10.505599 0.97174344
10.502264 0.98567033
10.49893 0.99915868
10.495595 1.0098543
10.492261 1.0154756
10.488926 1.0141291
10.485592 1.0046008
10.482257 0.98656978
10.478923 0.96070344
10.475589 0.928608
10.472254 0.89263512
10.46892 0.85557128
10.465585 0.82026
10.462251 0.78922078
10.458916 0.76432998
10.455582 0.74661673
10.452247 0.73620341
10.448913 0.73239146
10.445579 0.73386398
10.442244 0.73895524
10.43891 0.74592729
10.435575 0.75319845
10.432241 0.75948507
10.428906 0.76384316
10.425572 0.76562293
10.422237 0.76437078
10.418903 0.75972401
10.415569 0.75134174
10.412234 0.73890145
10.4089 0.72216897
10.405565 0.70112664
10.402231 0.67612501
10.398896 0.64801432
10.395562 0.61821336
10.392227 0.58868561
10.388893 0.56181214
10.385559 0.54017206
10.382224 0.52626082
10.37889 0.52218904
10.375555 0.52940906
10.372221 0.54851197
10.368886 0.57912648
10.365552 0.61993509
10.362217 0.66880492
10.358883 0.72301438
10.355549 0.77954277
10.352214 0.83538218
10.34888 0.88782888
10.345545 0.93471605
10.342211 0.97455986
10.338876 1.0066061
10.335542 1.0307805
10.332207 1.0475609
10.328873 1.0578011
10.325539 1.0625401
10.322204 1.0628299
10.31887 1.0596066
10.315535 1.0536192
10.312201 1.0454187
10.308866 1.0354008
10.305532 1.0238871
10.302197 1.0112272
10.298863 0.99790508
10.295529 0.98463019
10.292194 0.97239958
10.28886 0.96251645
10.285525 0.95655527
10.282191 0.95626768
10.278856 0.9634307
10.275522 0.97964748
10.272187 1.0061207
10.268853 1.0434268
10.265519 1.0913243
10.262184 1.1486291
10.25885 1.2131834
10.255515 1.2819357
10.252181 1.3511314
10.248846 1.4166017
10.245512 1.4741233
10.242177 1.5198081
10.238843 1.5504806
10.235509 1.5639965
10.232174 1.5594638
10.22884 1.5373377
10.225505 1.4993765
10.222171 1.4484618
10.218836 1.388305
10.215502 1.3230764
10.212167 1.2570027
10.208833 1.1939831
10.205498 1.1372684
10.202164 1.089239
10.19883 1.0512999
10.195495 1.023894
10.192161 1.0066175
10.188826 0.99840766
10.185492 0.99776754
10.182157 1.0029895
10.178823 1.0123479
10.175488 1.0242417
10.172154 1.0372801
10.16882 1.0503177
10.165485 1.0624532
10.162151 1.0730103
10.158816 1.0815164
10.155482 1.08769
10.152147 1.0914407
10.148813 1.0928742
10.145478 1.0922952
10.142144 1.0901931
10.13881 1.0872015
10.135475 1.0840264
10.132141 1.0813463
10.128806 1.0796967
10.125472 1.0793584
10.122137 1.0802746
10.118803 1.0820199
10.115468 1.0838401
10.112134 1.0847665
10.1088 1.0837979
10.105465 1.0801208
10.102131 1.0733314
10.098796 1.0636125
10.095462 1.0518231
10.092127 1.0394713
10.088793 1.0285613
10.085458 1.0213291
10.082124 1.0199039
10.07879 1.0259487
10.075455 1.0403386
10.072121 1.0629307
10.068786 1.0924664
10.065452 1.1266257
10.062117 1.1622281
10.058783 1.1955588
10.055448 1.222777
10.052114 1.2403564
10.04878 1.2455043
10.045445 1.2365066
10.042111 1.2129577
10.038776 1.1758457
10.035442 1.1274813
10.032107 1.0712795
10.028773 1.0114173
10.025438 0.95241381
10.022104 0.89868016
10.01877 0.85409711
10.015435 0.82166644
10.012101 0.80327197
10.008766 0.79956782
10.005432 0.80999317
10.002097 0.83289711
9.998763 0.86574713
9.995428 0.90539062
9.992094 0.94834058
9.98876 0.99106194
9.985425 1.0302414
9.982091 1.0630289
9.978756 1.0872398
9.975422 1.1015105
9.972087 1.1053927
9.968753 1.099376
9.965418 1.0848283
9.962084 1.0638476
9.95875 1.0390315
9.955415 1.013182
9.952081 0.98897675
9.948746 0.96864909
9.945412 0.95372147
9.942077 0.94483564
9.938743 0.94170861
9.935408 0.94322491
9.932074 0.9476522
9.92874 0.9529458
9.925405 0.95709095
9.922071 0.95842542
9.918736 0.95588904
9.915402 0.94916181
9.912067 0.93867377
9.908733 0.92549431
9.905398 0.9111299
9.902064 0.89727338
9.89873 0.88555247
9.895395 0.87731959
9.892061 0.87351201
9.888726 0.87459342
9.885392 0.88057117
9.882057 0.89106948
9.878723 0.90543219
9.875388 0.92282833
9.872054 0.94234036
9.86872 0.96302455
9.865385 0.98394411
9.862051 1.004184
9.858716 1.0228617
9.855382 1.039146
9.852047 1.0522941
9.848713 1.0617047
9.845378 1.0669816
9.842044 1.0679903
9.83871 1.0648923
9.835375 1.0581411
9.832041 1.0484316
9.828706 1.0366045
9.825372 1.023519
9.822037 1.0099136
9.818703 0.99628179
9.815368 0.98278522
9.812034 0.96922492
9.8087 0.95507606
9.805365 0.93958323
9.802031 0.92190054
9.798696 0.90125334
9.795362 0.87709517
9.792027 0.84923536
9.788693 0.81791829
9.785358 0.78384367
9.782024 0.74812647
9.77869 0.71220315
9.775355 0.67769757
9.772021 0.64626359
9.768686 0.61942338
9.765352 0.59841944
9.762017 0.58409586
9.758683 0.57682032
9.755348 0.57645292
9.752014 0.58236264
9.74868 0.59348673
9.745345 0.60842463
9.742011 0.62555505
9.738676 0.64316463
9.735342 0.65957696
9.732007 0.67327243
9.728673 0.68299064
9.725338 0.68780878
9.722004 0.68718973
9.71867 0.6809951
9.715335 0.66946016
9.712001 0.65313135
9.708666 0.63277156
9.705332 0.60924462
9.701997 0.58339476
9.698663 0.55594005
9.695328 0.52739746
9.691994 0.49805253
9.68866 0.46797806
9.685325 0.43709669
9.681991 0.40527274
9.678656 0.37241322
9.675322 0.33855621
9.671987 0.30392862
9.668653 0.26896298
9.665318 0.2342722
9.661984 0.20059055
9.65865 0.16869534
9.655315 0.13932658
9.651981 0.11312034
9.648646 0.09056677
9.645312 0.07199722
9.641977 0.057598115
9.638643 0.047443661
9.635308 0.041536222
9.631974 0.039842432
9.62864 0.042314695
9.625305 0.048891335
9.621971 0.059473447
9.618636 0.073881701
9.615302 0.091801329
9.611967 0.11272717
9.608633 0.13592263
9.605298 0.16040568
9.601964 0.18497174
9.59863 0.20825761
9.595295 0.22884306
9.591961 0.2453792
9.588626 0.25672643
9.585292 0.26208142
9.581957 0.261073
9.578623 0.25381165
9.575288 0.24088474
9.571954 0.22329941
9.56862 0.20238362
9.565285 0.1796625
9.561951 0.15672966
9.558616 0.13513181
9.555282 0.11627963
9.551947 0.10139056
9.548613 0.091461734
9.545278 0.087264747
9.541944 0.089350534
9.53861 0.098052729
9.535275 0.11348054
9.531941 0.13549778
9.528606 0.16369073
9.525272 0.19733318
9.521937 0.23536096
9.518603 0.27636941
9.515268 0.31864509
9.511934 0.36023865
9.5086 0.3990791
9.505265 0.4331224
9.501931 0.46052078
9.498596 0.47979425
9.495262 0.4899839
9.491927 0.49076718
9.488593 0.48251951
9.485258 0.46631233
9.481924 0.44384504
9.47859 0.41731586
9.475255 0.38924311
9.471921 0.36225358
9.468586 0.33885777
9.465252 0.32123251
9.461917 0.31103059
9.458583 0.30923441
9.455248 0.31606688
9.451914 0.33096808
9.44858 0.35264105
9.445245 0.37916443
9.441911 0.4081637
9.438576 0.43702717
9.435242 0.46314779
9.431907 0.48416803
9.428573 0.49820323
9.425238 0.50401993
9.421904 0.50114898
9.41857 0.4899199
9.415235 0.4714111
9.411901 0.44732069
9.408566 0.41977128
9.405232 0.39107101
9.401897 0.36345797
9.398563 0.33885797
9.395228 0.31868385
9.391894 0.30370002
9.38856 0.29396756
9.385225 0.28887547
9.381891 0.28725218
9.378556 0.28754141
9.375222 0.28801748
9.371887 0.28701051
9.368553 0.28311105
9.365218 0.27532761
9.361884 0.26317855
9.35855 0.24671059
9.355215 0.2264476
9.351881 0.20328376
9.348546 0.17834224
9.345212 0.15282341
9.341877 0.12786552
9.338543 0.10443516
9.335208 0.083257895
9.331874 0.064791428
9.32854 0.049236949
9.325205 0.036579576
9.321871 0.026646962
9.318536 0.019175313
9.315202 0.01387425
9.311867 0.010484747
9.308533 0.0088271085
9.305198 0.0088380466
9.301864 0.010596666
9.29853 0.014338895
9.295195 0.02045892
9.291861 0.02949464
9.288526 0.042093309
9.285192 0.058953808
9.281857 0.080743679
9.278523 0.107993
9.275188 0.14097242
9.271854 0.17956881
9.26852 0.22317732
9.265185 0.2706318
9.261851 0.32019482
9.258516 0.36962286
9.255182 0.41631218
9.251847 0.45751723
9.248513 0.49061945
9.245178 0.51341204
9.241844 0.52436022
9.23851 0.52279688
9.235175 0.50902278
9.231841 0.48429456
9.228506 0.45070252
9.225172 0.41095698
9.221837 0.36811511
9.218503 0.32528638
9.215168 0.28535383
9.211834 0.25074104
9.208499 0.22324418
9.205165 0.203937
9.201831 0.19314726
9.198496 0.19049697
9.195162 0.19499595
9.191827 0.20517802
9.188493 0.21926936
9.185158 0.23537826
9.181824 0.25169416
9.178489 0.26668079
9.175155 0.27924573
9.171821 0.28886717
9.168486 0.29566029
9.165152 0.30037022
9.161817 0.30428715
9.158483 0.30908871
9.155148 0.31662569
9.151814 0.32867526
9.148479 0.34669195
9.145145 0.37158716
9.141811 0.40356516
9.138476 0.44203659
9.135142 0.48562073
9.131807 0.53223753
9.128473 0.57927986
9.125138 0.62384745
9.121804 0.66301797
9.118469 0.69412642
9.115135 0.71502357
9.111801 0.72428671
9.108466 0.72136027
9.105132 0.70661152
9.101797 0.68129503
9.098463 0.64742909
9.095128 0.60759723
9.091794 0.56469623
9.088459 0.52165878
9.085125 0.48118262
9.081791 0.44549693
9.078456 0.41619299
9.075122 0.39413673
9.071787 0.37947013
9.068453 0.371695
9.065118 0.36982166
9.061784 0.37255539
9.058449 0.37849047
9.055115 0.38628248
9.051781 0.39477679
9.048446 0.40308169
9.045112 0.4105864
9.041777 0.41693428
9.038443 0.42196833
9.035108 0.42566711
9.031774 0.42808615
9.028439 0.42931291
9.025105 0.42943684
9.021771 0.42852981
9.018436 0.42663114
9.015102 0.42373257
9.011767 0.41976379
9.008433 0.41458374
9.005098 0.40798669
9.001764 0.39973162
8.998429 0.38959941
8.995095 0.37747516
8.991761 0.3634445
8.988426 0.34788625
8.985092 0.33154019
8.981757 0.31553038
8.978423 0.30132986
8.975088 0.29066234
8.971754 0.28534611
8.968419 0.28709612
8.965085 0.29730712
8.961751 0.31684577
8.958416 0.34587977
8.955082 0.38376917
8.951747 0.42903858
8.948413 0.47943951
8.945078 0.53210114
8.941744 0.58375617
8.938409 0.63101818
8.935075 0.67067908
8.931741 0.69999241
8.928406 0.71691004
8.925072 0.72024669
8.921737 0.70975718
8.918403 0.68612383
8.915068 0.65086263
8.911734 0.60616645
8.908399 0.55470836
8.905065 0.49942918
8.901731 0.44333091
8.898396 0.38929209
8.895062 0.33991512
8.891727 0.29740957
8.888393 0.26351055
8.885058 0.23942833
8.881724 0.22582466
8.878389 0.22281157
8.875055 0.2299701
8.871721 0.24638864
8.868386 0.27072158
8.865052 0.30126959
8.861717 0.33608144
8.858383 0.3730749
8.855048 0.41017044
8.851714 0.4454283
8.848379 0.47717633
8.845045 0.50411529
8.841711 0.5253894
8.838376 0.54061374
8.835042 0.54985543
8.831707 0.55357259
8.828373 0.55252099
8.825038 0.54764344
8.821704 0.53995902
8.818369 0.53046781
8.815035 0.52008274
8.811701 0.50959289
8.808366 0.49965565
8.805032 0.4908082
8.801697 0.48348565
8.798363 0.47803291
8.795028 0.47470154
8.791694 0.47362847
8.788359 0.47480137
8.785025 0.47802012
8.781691 0.48286765
8.778356 0.488702
8.775022 0.49467822
8.771687 0.49980273
8.768353 0.5030168
8.765018 0.50330039
8.761684 0.49978446
8.758349 0.49185808
8.755015 0.47925732
8.751681 0.4621243
8.748346 0.44102762
8.745012 0.4169387
8.741677 0.39116279
8.738343 0.36522859
8.735008 0.3407459
8.731674 0.31924589
8.728339 0.30202308
8.725005 0.28999967
8.721671 0.28363164
8.718336 0.28287134
8.715002 0.28719274
8.711667 0.29567619
8.708333 0.30713866
8.704998 0.32028779
8.701664 0.33387344
8.698329 0.34681152
8.694995 0.35826082
8.691661 0.36764415
8.688326 0.37461698
8.684992 0.37899881
8.681657 0.38068964
8.678323 0.37959702
8.674988 0.37559455
8.671654 0.36852451
8.668319 0.35824505
8.664985 0.34471136
8.661651 0.32807112
8.658316 0.3087517
8.654982 0.28751767
8.651647 0.26548362
8.648313 0.24407585
8.644978 0.22494482
8.641644 0.20983775
8.638309 0.20044445
8.634975 0.19823177
8.631641 0.20428197
8.628306 0.21915003
8.624972 0.24275476
8.621637 0.27431837
8.618303 0.31236862
8.614968 0.35481469
8.611634 0.39910171
8.608299 0.44243974
8.604965 0.48209007
8.601631 0.51567934
8.598296 0.54150088
8.594962 0.5587581
8.591627 0.56770698
8.588293 0.56966571
8.584958 0.56687772
8.581624 0.56223648
8.578289 0.55890358
8.574955 0.55986979
8.571621 0.56752121
8.568286 0.58327398
8.564952 0.60733337
8.561617 0.63861611
8.558283 0.67485137
8.554948 0.71284942
8.551614 0.74890164
8.548279 0.7792555
8.544945 0.80059551
8.541611 0.81046052
8.538276 0.80753677
8.534942 0.79178634
8.531607 0.76439655
8.528273 0.7275649
8.524938 0.68415965
8.521604 0.63731497
8.518269 0.59002744
8.514935 0.54481672
8.511601 0.50349893
8.508266 0.46709891
8.504932 0.43590205
8.501597 0.40962254
8.498263 0.38764603
8.494928 0.36929526
8.491594 0.35406659
8.488259 0.34179456
8.484925 0.33271717
8.481591 0.32743403
8.478256 0.32676956
8.474922 0.33156975
8.471587 0.34247245
8.468253 0.359695
8.464918 0.38287983
8.461584 0.41102841
8.458249 0.44253888
8.454915 0.4753447
8.451581 0.50713427
8.448246 0.53561677
8.444912 0.55879103
8.441577 0.57517361
8.438243 0.58394912
8.434908 0.58502094
8.431574 0.578959
8.428239 0.56686101
8.424905 0.5501598
8.421571 0.53041824
8.418236 0.50915297
8.414902 0.48771873
8.411567 0.46726883
8.408233 0.44878716
8.404898 0.43316945
8.401564 0.42131856
8.398229 0.41421504
8.394895 0.41292991
8.391561 0.41856074
8.388226 0.43209143
8.384892 0.45419677
8.381557 0.4850293
8.378223 0.52403632
8.374888 0.56985453
8.371554 0.6203198
8.368219 0.67261077
8.364885 0.72352047
8.361551 0.76982441
8.358216 0.8086925
8.354882 0.83807867
8.351547 0.85702117
8.348213 0.86579781
8.344878 0.86590316
8.341544 0.85984472
8.338209 0.85078639
8.334875 0.84209447
8.331541 0.83685847
8.328206 0.83746266
8.324872 0.84527434
8.321537 0.86049373
8.318203 0.88218228
8.314868 0.9084569
8.311534 0.93681276
8.308199 0.96451998
8.304865 0.98903316
8.301531 1.0083551
8.298196 1.0213072
8.294862 1.0276751
8.291527 1.0282148
8.288193 1.0245246
8.284858 1.0188007
8.281524 1.0135117
8.278189 1.0110313
8.274855 1.0132806
8.271521 1.0214264
8.268186 1.0356802
8.264852 1.0552312
8.261517 1.0783264
8.258183 1.1024948
8.254848 1.1248845
8.251514 1.1426665
8.248179 1.1534427
8.244845 1.1555949
8.241511 1.1485174
8.238176 1.1326958
8.234842 1.109621
8.231507 1.0815543
8.228173 1.0511868
8.224838 1.0212522
8.221504 0.99415909
8.218169 0.97170213
8.214835 0.95489206
8.211501 0.94392273
8.208166 0.93826494
8.204832 0.9368555
8.201497 0.93833568
8.198163 0.94129002
8.194828 0.94444322
8.191494 0.94678869
8.188159 0.94764139
8.184825 0.94662655
8.18149 0.94362953
8.178156 0.93873711
8.174822 0.93219787
8.171487 0.92441713
8.168153 0.91598728
8.164818 0.90773837
8.161484 0.90078248
8.158149 0.89652193
8.154815 0.89659591
8.15148 0.90275268
8.148146 0.91665159
8.144812 0.93961657
8.141477 0.97237713
8.138143 1.0148399
8.134808 1.0659332
8.131474 1.1235583
8.128139 1.1846657
8.124805 1.2454578
8.12147 1.3016989
8.118136 1.3490989
8.114802 1.3837264
8.111467 1.4023986
8.108133 1.4030008
8.104798 1.3846952
8.101464 1.3479926
8.098129 1.2946789
8.094795 1.2276102
8.09146 1.1504049
8.088126 1.0670799
8.084792 0.98167878
8.081457 0.89794475
8.078123 0.81907479
8.074788 0.74757912
8.071454 0.68524767
8.068119 0.63320715
8.064785 0.59203746
8.06145 0.56190991
8.058116 0.54271219
8.054782 0.53413514
8.051447 0.53571208
8.048113 0.54681707
8.044778 0.56664114
8.041444 0.59417119
8.038109 0.62819359
8.034775 0.66733498
8.03144 0.71013931
8.028106 0.75516608
8.024772 0.8010861
8.021437 0.84674828
8.018103 0.89119738
8.014768 0.93363465
8.011434 0.97332923
8.008099 1.0095028
8.004765 1.0412202
8.00143 1.0673194
7.998096 1.0864107
7.994762 1.0969582
7.991427 1.0974417
7.988093 1.0865791
7.984758 1.0635745
7.981424 1.0283512
7.978089 0.98172822
7.974755 0.92550856
7.97142 0.86245741
7.968086 0.79616802
7.964752 0.73082563
7.961417 0.6708936
7.958083 0.62075327
7.954748 0.58433309
7.951414 0.56476174
7.948079 0.56407711
7.944745 0.58301845
7.94141 0.62092351
7.938076 0.67574576
7.934742 0.74419869
7.931407 0.82202316
7.928073 0.90436047
7.924738 0.9861993
7.921404 1.0628509
7.918069 1.1303974
7.914735 1.1860563
7.9114 1.2284114
7.908066 1.2574771
7.904732 1.2745869
7.901397 1.2821257
7.898063 1.2831466
7.894728 1.2809324
7.891394 1.2785672
7.888059 1.2785755
7.884725 1.2826726
7.88139 1.291645
7.878056 1.3053588
7.874722 1.3228734
7.871387 1.342627
7.868053 1.362656
7.864718 1.3808175
7.861384 1.3949895
7.858049 1.4032376
7.854715 1.4039452
7.85138 1.3959107
7.848046 1.3784167
7.844712 1.3512749
7.841377 1.3148499
7.838043 1.2700576
7.834708 1.2183362
7.831374 1.1615866
7.828039 1.1020797
7.824705 1.0423336
7.82137 0.98496329
7.818036 0.93251044
7.814702 0.88726064
7.811367 0.85105906
7.808033 0.82513673
7.804698 0.80996374
7.801364 0.80514832
7.798029 0.80940269
7.794695 0.82059431
7.79136 0.83589489
7.788026 0.85202699
7.784692 0.86559272
7.781357 0.87345179
7.778023 0.87310248
7.774688 0.86301202
7.771354 0.84284467
7.768019 0.81354853
7.764685 0.77728169
7.76135 0.73718333
7.758016 0.69701921
7.754682 0.66075018
7.751347 0.63208225
7.748013 0.61405745
7.744678 0.60873559
7.741344 0.61700079
7.738009 0.63850752
7.734675 0.6717614
7.73134 0.71431417
7.728006 0.76304113
7.724672 0.81446439
7.721337 0.8650854
7.718003 0.91169437
7.714668 0.9516303
7.711334 0.98297299
7.707999 1.0046551
7.704665 1.0164891
7.70133 1.0191107
7.697996 1.0138462
7.694662 1.0025198
7.691327 0.9872201
7.687993 0.97005611
7.684658 0.95292949
7.681324 0.93735323
7.677989 0.92433858
7.674655 0.91436195
7.67132 0.90741081
7.667986 0.90309379
7.664652 0.90079009
7.661317 0.89980748
7.657983 0.89951924
7.654648 0.89945741
7.651314 0.89935101
7.647979 0.89911129
7.644645 0.89877779
7.64131 0.89844653
7.637976 0.89820361
7.634642 0.89808338
7.631307 0.89806097
7.627973 0.8980784
7.624638 0.8980925
7.621304 0.89812703
7.617969 0.89830978
7.614635 0.89888052
7.6113 0.90016435
7.607966 0.90251572
7.604632 0.90624687
7.601297 0.91155932
7.597963 0.91849633
7.594628 0.92692795
7.591294 0.93657232
7.587959 0.94704684
7.584625 0.95793661
7.58129 0.96886426
7.577956 0.9795465
7.574622 0.98982776
7.571287 0.99968724
7.567953 1.0092225
7.564618 1.0186173
7.561284 1.0281027
7.557949 1.0379228
7.554615 1.0483105
7.55128 1.0594776
7.547946 1.0716177
7.544612 1.0849151
7.541277 1.0995515
7.537943 1.1156992
7.534608 1.1334929
7.531274 1.1529755
7.527939 1.1740229
7.524605 1.1962585
7.52127 1.2189759
7.517936 1.2410931
7.514602 1.2611563
7.511267 1.277408
7.507933 1.2879203
7.504598 1.2907829
7.501264 1.2843203
7.497929 1.2673095
7.494595 1.2391625
7.49126 1.2000441
7.487926 1.1509071
7.484592 1.0934371
7.481257 1.0299178
7.477923 0.96303591
7.474588 0.89565891
7.471254 0.83061704
7.467919 0.77052181
7.464585 0.71764218
7.46125 0.67384794
7.457916 0.64061474
7.454582 0.61907165
7.451247 0.610063
7.447913 0.61419317
7.444578 0.63182787
7.441244 0.6630378
7.437909 0.70748746
7.434575 0.76429042
7.43124 0.83186747
7.427906 0.90785167
7.424572 0.98908196
7.421237 1.0717138
7.417903 1.1514539
7.414568 1.2239006
7.411234 1.2849472
7.407899 1.3311881
7.404565 1.3602638
7.40123 1.3710866
7.397896 1.3639086
7.394562 1.3402238
7.391227 1.3025234
7.387893 1.2539511
7.384558 1.1979216
7.381224 1.1377683
7.377889 1.0764762
7.374555 1.0165354
7.37122 0.95991986
7.367886 0.90817411
7.364552 0.86256243
7.361217 0.8242303
7.357883 0.79432563
7.354548 0.77404243
7.351214 0.76456994
7.347879 0.76695459
7.344545 0.78190306
7.34121 0.80956914
7.337876 0.84937155
7.334542 0.89988429
7.331207 0.95882771
7.327873 1.0231699
7.324538 1.0893293
7.321204 1.1534517
7.317869 1.2117266
7.314535 1.2607003
7.3112 1.2975484
7.307866 1.3202776
7.304532 1.327839
7.301197 1.3201469
7.297863 1.2980123
7.294528 1.2630084
7.291194 1.2172933
7.287859 1.163417
7.284525 1.1041386
7.28119 1.0422723
7.277856 0.98057258
7.274522 0.92165758
7.271187 0.86796143
7.267853 0.8216966
7.264518 0.78480709
7.261184 0.7588959
7.257849 0.74511918
7.254515 0.74405297
7.25118 0.7555522
7.247846 0.77863316
7.244512 0.81141577
7.241177 0.85115869
7.237843 0.89440783
7.234508 0.93726001
7.231174 0.97572117
7.227839 1.0061183
7.224505 1.0255113
7.22117 1.0320457
7.217836 1.0251958
7.214502 1.0058623
7.211167 0.97630782
7.207833 0.93994044
7.204498 0.90096852
7.201164 0.86396956
7.197829 0.83341984
7.194495 0.81323452
7.19116 0.80636465
7.187826 0.8144907
7.184491 0.8378433
7.181157 0.87517058
7.177823 0.92385819
7.174488 0.98019279
7.171154 1.0397439
7.167819 1.097824
7.164485 1.1499741
7.16115 1.1924179
7.157816 1.2224271
7.154481 1.2385525
7.151147 1.2406938
7.147813 1.2300009
7.144478 1.2086272
7.141144 1.1793745
7.137809 1.145283
7.134475 1.109229
7.13114 1.0735845
7.127806 1.0399844
7.124471 1.0092254
7.121137 0.98130073
7.117803 0.95555302
7.114468 0.93091258
7.111134 0.90617847
7.107799 0.88029789
7.104465 0.85260451
7.10113 0.82298649
7.097796 0.7919674
7.094461 0.76069547
7.091127 0.73084749
7.087793 0.70446117
7.084458 0.68371522
7.081124 0.67067986
7.077789 0.66706257
7.074455 0.67397567
7.07112 0.69175208
7.067786 0.71983382
7.064451 0.75675212
7.061117 0.80020951
7.057783 0.84726148
7.054448 0.8945822
7.051114 0.93878533
7.047779 0.97676147
7.044445 1.0059893
7.04111 1.0247796
7.037776 1.0324201
7.034441 1.029202
7.031107 1.0163277
7.027773 0.99571291
7.024438 0.96971689
7.021104 0.94083866
7.017769 0.91142603
7.014435 0.88343784
7.0111 0.85829017
7.007766 0.83680099
7.004431 0.81922878
7.001097 0.80538352
6.997763 0.7947755
6.994428 0.78676317
6.991094 0.78066606
6.987759 0.77582171
6.984425 0.77158375
6.98109 0.76727662
6.977756 0.76213617
6.974421 0.7552704
6.971087 0.74566978
6.967753 0.73228254
6.964418 0.71415119
6.961084 0.69058778
6.957749 0.66135124
6.954415 0.62678565
6.95108 0.58788377
6.947746 0.54625449
6.944411 0.50399233
6.941077 0.46346706
6.937743 0.42706725
6.934408 0.39693961
6.931074 0.37476579
6.927739 0.36160985
6.924405 0.35785582
6.92107 0.36323868
6.917736 0.37695676
6.914401 0.39784208
6.911067 0.42455824
6.907733 0.45579492
6.904398 0.49043151
6.901064 0.52765028
6.897729 0.56698884
6.894395 0.60833113
6.89106 0.65184432
6.887726 0.69787509
6.884391 0.74682166
6.881057 0.79899941
6.877723 0.85451668
6.874388 0.9131755
6.871054 0.97440876
6.867719 1.0372616
6.864385 1.1004205
6.86105 1.1622872
6.857716 1.2210915
6.854381 1.2750282
6.851047 1.3224038
6.847713 1.3617755
6.844378 1.3920662
6.841044 1.4126465
6.837709 1.4233761
6.834375 1.424608
6.83104 1.4171577
6.827706 1.4022452
6.824371 1.3814134
6.821037 1.3564268
6.817703 1.3291518
6.814368 1.3014203
6.811034 1.2748833
6.807699 1.2508674
6.804365 1.2302518
6.80103 1.2133893
6.797696 1.2000908
6.794361 1.1896851
6.791027 1.1811517
6.787693 1.1733077
6.784358 1.1650152
6.781024 1.1553694
6.777689 1.1438282
6.774355 1.1302568
6.77102 1.1148808
6.767686 1.0981606
6.764351 1.0806232
6.761017 1.0626935
6.757683 1.0445685
6.754348 1.0261683
6.751014 1.0071732
6.747679 0.98713978
6.744345 0.96566162
6.74101 0.94253568
6.737676 0.91788759
6.734341 0.89222309
6.731007 0.8663897
6.727673 0.84145544
6.724338 0.81853232
6.721004 0.79858627
6.717669 0.78227805
6.714335 0.76987262
6.711 0.76123687
6.707666 0.75592412
6.704331 0.75332264
6.700997 0.7528304
6.697663 0.75401252
6.694328 0.75670339
6.690994 0.76102933
6.687659 0.76734758
6.684325 0.77611718
6.68099 0.7877331
6.677656 0.80236301
6.674321 0.81982435
6.670987 0.83953014
6.667653 0.86051591
6.664318 0.88154289
6.660984 0.90125664
6.657649 0.91836976
6.654315 0.93183404
6.65098 0.94097135
6.647646 0.94554243
6.644311 0.94574677
6.640977 0.94216005
6.637643 0.93562667
6.634308 0.92713068
6.630974 0.91766813
6.627639 0.90813912
6.624305 0.89926984
6.62097 0.89156701
6.617636 0.88530154
6.614301 0.88051589
6.610967 0.87705029
6.607633 0.87458566
6.604298 0.87270255
6.600964 0.87095505
6.597629 0.86895506
6.594295 0.86645685
6.59096 0.86342649
6.587626 0.86007819
6.584291 0.85686258
6.580957 0.85439959
6.577623 0.85336144
6.574288 0.85432451
6.570954 0.85762013
6.567619 0.86321882
6.564285 0.87067927
6.56095 0.87918141
6.557616 0.88764566
6.554281 0.89492081
6.550947 0.90000653
6.547613 0.90226663
6.544278 0.90158916
6.540944 0.89845861
6.537609 0.89392307
6.534275 0.88945981
6.53094 0.88676327
6.527606 0.88749368
6.524271 0.89303039
6.520937 0.90427043
6.517603 0.92150057
6.514268 0.94435455
6.510934 0.97185057
6.507599 1.0024908
6.504265 1.0343988
6.50093 1.065472
6.497596 1.0935302
6.494261 1.1164536
6.490927 1.1323055
6.487593 1.1394419
6.484258 1.1366082
6.480924 1.1230189
6.477589 1.0984125
6.474255 1.0630744
6.47092 1.0178172
6.467586 0.96392242
6.464251 0.90304544
6.460917 0.8371016
6.457583 0.76814858
6.454248 0.69828272
6.450914 0.6295597
6.447579 0.56394217
6.444245 0.50326827
6.44091 0.44922876
6.437576 0.40333883
6.434241 0.3668935
6.430907 0.3409018
6.427573 0.32600395
6.424238 0.32238327
6.420904 0.3296906
6.417569 0.34700062
6.414235 0.37281711
6.4109 0.40513739
6.407566 0.44157699
6.404231 0.47954486
6.400897 0.5164499
6.397563 0.54991274
6.394228 0.57795479
6.390894 0.59913934
6.387559 0.61264789
6.384225 0.61828599
6.38089 0.61642538
6.377556 0.60789941
6.374221 0.59387482
6.370887 0.57572316
6.367553 0.55490994
6.364218 0.53291045
6.360884 0.51115115
6.357549 0.49096717
6.354215 0.4735627
6.35088 0.45996258
6.347546 0.45094941
6.344211 0.44698943
6.340877 0.44815926
6.337543 0.45409116
6.334208 0.46395566
6.330874 0.47649633
6.327539 0.49012299
6.324205 0.50305864
6.32087 0.51352521
6.317536 0.51994446
6.314201 0.52112655
6.310867 0.51641911
6.307533 0.50579466
6.304198 0.48986286
6.300864 0.46980461
6.297529 0.44723624
6.294195 0.4240223
6.29086 0.40206257
6.287526 0.38308324
6.284191 0.36846124
6.280857 0.35910579
6.277523 0.35541203
6.274188 0.35729001
6.270854 0.36425968
6.267519 0.37559219
6.264185 0.39046989
6.26085 0.40813622
6.257516 0.42800938
6.254181 0.44974237
6.250847 0.47322299
6.247513 0.49851906
6.244178 0.52578397
6.240844 0.55514382
6.237509 0.58658883
6.234175 0.61988909
6.23084 0.65454843
6.227506 0.6898026
6.224171 0.72466034
6.220837 0.75797895
6.217503 0.78856152
6.214168 0.8152607
6.210834 0.83707354
6.207499 0.85321469
6.204165 0.86315897
6.20083 0.86665044
6.197496 0.86368092
6.194161 0.8544469
6.190827 0.83929748
6.187492 0.81868709
6.184158 0.79314438
6.180824 0.76326314
6.177489 0.72971388
6.174155 0.69326741
6.17082 0.65481622
6.167486 0.61537805
6.164151 0.5760685
6.160817 0.53803666
6.157482 0.50236726
6.154148 0.46996268
6.150814 0.44142566
6.147479 0.41696705
6.144145 0.39636054
6.14081 0.37895851
6.137476 0.36377214
6.134141 0.34960581
6.130807 0.33522518
6.127472 0.31953113
6.124138 0.30171112
6.120804 0.2813441
6.117469 0.25844476
6.114135 0.23344481
6.1108 0.20712045
6.107466 0.18048377
6.104131 0.15465999
6.100797 0.13077142
6.097462 0.10984401
6.094128 0.092744783
6.090794 0.080150326
6.087459 0.072539655
6.084125 0.070201233
6.08079 0.073243309
6.077456 0.081599482
6.074121 0.095026374
6.070787 0.11309579
6.067452 0.13518843
6.064118 0.16049865
6.060784 0.18805929
6.057449 0.2167916
6.054115 0.24557944
6.05078 0.27336015
6.047446 0.29921839
6.044111 0.32246649
6.040777 0.34269591
6.037442 0.35978912
6.034108 0.37388949
6.030774 0.38533574
6.027439 0.39457475
6.024105 0.40207072
6.02077 0.40822771
6.017436 0.41333769
6.014101 0.41755823
6.010767 0.42091623
6.007432 0.42332809
6.004098 0.42462494
6.000764 0.42457404
5.997429 0.42289254
5.994095 0.41925633
5.99076 0.41331113
5.987426 0.40469438
5.984091 0.39307382
5.980757 0.3782032
5.977422 0.35998856
5.974088 0.33855332
5.970754 0.31428776
5.967419 0.28787023
5.964085 0.26025187
5.96075 0.23260397
5.957416 0.20623356
5.954081 0.18247792
5.950747 0.16259119
5.947412 0.14763578
5.944078 0.13838874
5.940744 0.1352707
5.937409 0.13830189
5.934075 0.14708839
5.93074 0.160841
5.927406 0.17842834
5.924071 0.19846422
5.920737 0.21942661
5.917402 0.23980061
5.914068 0.25823251
5.910734 0.27367713
5.907399 0.28551769
5.904065 0.29363844
5.90073 0.29843514
5.897396 0.30075719
5.894061 0.30178634
5.890727 0.30286772
5.887392 0.30531779
5.884058 0.31023788
5.880724 0.31836094
5.877389 0.32995291
5.874055 0.34477986
5.87072 0.36214083
5.867386 0.38095556
5.864051 0.39988911
5.860717 0.41749233
5.857382 0.43233867
5.854048 0.44314255
5.850714 0.44885114
5.847379 0.44870727
5.844045 0.44228572
5.84071 0.42950693
5.837376 0.41063143
5.834041 0.38623716
5.830707 0.35717987
5.827372 0.32453664
5.824038 0.28953358
5.820704 0.25346157
5.817369 0.21758643
5.814035 0.18306266
5.8107 0.15086012
5.807366 0.12171201
5.804031 0.096089254
5.800697 0.074202346
5.797362 0.056027528
5.794028 0.041350944
5.790694 0.029822697
5.787359 0.021012601
5.784025 0.014460821
5.78069 0.0097187037
5.777356 0.006377632
5.774021 0.0040859221
5.770687 0.0025553632
5.767352 0.001559935
5.764018 0.00092943376
5.760684 0.00054045507
5.757349 0.00030669407
5.754015 0.00016983778
5.75068 9.1775652e-05
5.747346 4.8393081e-05
5.744011 2.4899127e-05
5.740677 1.2500122e-05
5.737342 6.1227934e-06
5.734008 2.9254121e-06
5.730674 1.3633327e-06
5.727339 6.2064762e-07
5.724005 2.7545597e-07
5.72067 1.1855067e-07
5.717336 4.8814982e-08
5.714001 2.0920706e-08
5.710667 6.9735688e-09
5.707332 3.4867844e-09
5.703998 0
5.700664 0
5.697329 0
5.693995 0
5.69066 0
5.687326 0
5.683991 0
5.680657 0
5.677322 0
5.673988 0
5.670654 0
5.667319 0
5.663985 0
5.66065 0
5.657316 0
5.653981 0
5.650647 0
5.647312 0
5.643978 0
5.640644 0
5.637309 0
5.633975 0
5.63064 0
5.627306 0
5.623971 0
5.620637 0
5.617302 0
5.613968 0
5.610634 0
5.607299 0
5.603965 0
5.60063 0
5.597296 0
5.593961 0
5.590627 0
5.587292 0
5.583958 0
5.580624 0
5.577289 0
5.573955 0
5.57062 0
5.567286 0
5.563951 0
5.560617 0
5.557282 0
5.553948 0
5.550614 0
5.547279 0
5.543945 0
5.54061 0
5.537276 0
5.533941 0
5.530607 0
5.527272 0
5.523938 0
5.520604 0
5.517269 0
5.513935 0
5.5106 0
5.507266 0
5.503931 0
5.500597 0
5.497262 0
5.493928 0
5.490594 0
5.487259 0
5.483925 0
5.48059 0
5.477256 0
5.473921 0
5.470587 0
5.467252 0
5.463918 0
5.460584 0
5.457249 0
5.453915 0
5.45058 0
5.447246 0
5.443911 0
5.440577 0
5.437242 0
5.433908 0
5.430574 0
5.427239 0
5.423905 0
5.42057 0
5.417236 0
5.413901 0
5.410567 0
5.407232 0
5.403898 0
5.400564 0
5.397229 3.4867844e-09
5.393895 1.0460353e-08
5.39056 2.0920706e-08
5.387226 5.2301766e-08
5.383891 1.2552424e-07
5.380557 2.8940311e-07
5.377222 6.485419e-07
5.373888 1.422608e-06
5.370554 3.0474496e-06
5.367219 6.3703551e-06
5.363885 1.2984785e-05
5.36055 2.5823125e-05
5.357216 5.0108579e-05
5.353881 9.485797e-05
5.350547 0.00017519697
5.347212 0.00031568649
5.343878 0.00055497753
5.340544 0.00095189912
5.337209 0.0015929758
5.333875 0.0026009843
5.33054 0.0041437155
5.327206 0.0064413983
5.323871 0.0097707579
5.320537 0.014463025
5.317202 0.020893231
5.313868 0.029458419
5.310534 0.040543796
5.307199 0.054477791
5.303865 0.071479725
5.30053 0.091606658
5.297196 0.11470826
5.293861 0.14039967
5.290527 0.168061
5.287192 0.19686919
5.283858 0.22586176
5.280524 0.25402593
5.277189 0.28039965
5.273855 0.30416729
5.27052 0.32473157
5.267186 0.34174721
5.263851 0.3551093
5.260517 0.36489917
5.257182 0.37130061
5.253848 0.37450679
5.250514 0.37464051
5.247179 0.37170748
5.243845 0.36559454
5.24051 0.35611305
5.237176 0.34307703
5.233841 0.32639686
5.230507 0.30616598
5.227172 0.28272019
5.223838 0.2566562
5.220504 0.2288058
5.217169 0.20017225
5.213835 0.17184292
5.2105 0.14489606
5.207166 0.12031866
5.203831 0.098947881
5.200497 0.081441343
5.197162 0.068274537
5.193828 0.059757226
5.190493 0.056057556
5.187159 0.057222051
5.183825 0.063182395
5.18049 0.073744692
5.177156 0.088562894
5.173821 0.10710374
5.170487 0.12861492
5.167152 0.15210982
5.163818 0.17638092
5.160483 0.20004953
5.157149 0.22165268
5.153815 0.23976017
5.15048 0.2531073
5.147146 0.26072413
5.143811 0.26204044
5.140477 0.25694857
5.137142 0.24581293
5.133808 0.22942391
5.130473 0.20890334
5.127139 0.18557671
5.123805 0.16083191
5.12047 0.13598508
5.117136 0.11217096
5.113801 0.090269211
5.110467 0.070871041
5.107132 0.054283511
5.103798 0.040563646
5.100463 0.029571677
5.097129 0.02103221
5.093795 0.014593647
5.09046 0.0098789947
5.087126 0.0065242757
5.083791 0.0042036324
5.080457 0.0026423898
5.077122 0.0016206086
5.073788 0.00097000947
5.070453 0.00056715686
5.067119 0.00032509732
5.063785 0.00018512733
5.06045 0.00010966634
5.057116 7.6768532e-05
5.053781 7.6503537e-05
5.050447 0.00010927234
5.047112 0.00018614547
5.043778 0.00033131425
5.040443 0.00058687114
5.037109 0.0010201459
5.033775 0.0017336641
5.03044 0.0028776327
5.027106 0.0046642366
5.023771 0.0073823315
5.020437 0.011410129
5.017102 0.017222508
5.013768 0.025388668
5.010433 0.036555601
5.007099 0.051413319
5.003765 0.070639515
5.00043 0.094824333
4.997096 0.12437995
4.993761 0.15944435
4.990427 0.19979281
4.987092 0.2447733
4.983758 0.29328195
4.980423 0.34379107
4.977089 0.39443536
4.973755 0.44315204
4.97042 0.4878602
4.967086 0.52665542
4.963751 0.55799031
4.960417 0.58081209
4.957082 0.5946345
4.953748 0.59953318
4.950413 0.59606815
4.947079 0.5851508
4.943745 0.56788324
4.94041 0.54540177
4.937076 0.51875267
4.933741 0.48881956
4.930407 0.45630761
4.927072 0.42177726
4.923738 0.38570901
4.920403 0.34857634
4.917069 0.31090469
4.913735 0.27330106
4.9104 0.23644785
4.907066 0.20106468
4.903731 0.16784909
4.900397 0.13741103
4.897062 0.11021586
4.893728 0.086546724
4.890393 0.066491936
4.887059 0.049957116
4.883725 0.036697185
4.88039 0.026360777
4.877056 0.018538996
4.873721 0.012811631
4.870387 0.008786212
4.867052 0.0061277098
4.863718 0.0045789185
4.860383 0.0039728421
4.857049 0.004238971
4.853715 0.00540499
4.85038 0.0075944326
4.847046 0.011019825
4.843711 0.015969616
4.840377 0.022786781
4.837042 0.031837148
4.833708 0.043466756
4.830373 0.057949719
4.827039 0.075430988
4.823705 0.095871337
4.82037 0.11900435
4.817036 0.14431584
4.813701 0.17105482
4.810367 0.19828089
4.807032 0.22494696
4.803698 0.25000831
4.800363 0.27254226
4.797029 0.29185794
4.793695 0.30757465
4.79036 0.31965152
4.787026 0.32835946
4.783691 0.33419784
4.780357 0.33777045
4.777022 0.33964454
4.773688 0.34022153
4.770353 0.33964652
4.767019 0.33777571
4.763685 0.33420869
4.76035 0.32837877
4.757016 0.31968214
4.753681 0.30761876
4.750347 0.29191665
4.747012 0.27261529
4.743678 0.25009396
4.740343 0.22504228
4.737009 0.19838206
4.733675 0.17115759
4.73034 0.14441598
4.727006 0.11909796
4.723671 0.095954999
4.720337 0.075501578
4.717002 0.05800383
4.713668 0.043499501
4.710333 0.031840119
4.706999 0.022744675
4.703665 0.01585489
4.70033 0.010784457
4.696996 0.007157549
4.693661 0.0046349686
4.690327 0.0029284282
4.686992 0.0018051885
4.683658 0.001085708
4.680323 0.00063714709
4.676989 0.0003649687
4.673655 0.00020435695
4.67032 0.00011249413
4.666986 6.2246075e-05
4.663651 3.7381816e-05
4.660317 2.9288989e-05
4.656982 3.504567e-05
4.653648 5.6733469e-05
4.650313 0.00010193614
4.646979 0.00018543765
4.643645 0.00033228707
4.64031 0.00058230694
4.636976 0.00099614641
4.633641 0.0016627638
4.630307 0.0027078612
4.626972 0.00430227
4.623638 0.0066686983
4.620303 0.010084551
4.616969 0.01487797
4.613635 0.021414219
4.6103 0.030069928
4.606966 0.041194008
4.603631 0.055056329
4.600297 0.071788027
4.596962 0.091320505
4.593628 0.11333294
4.590293 0.1372194
4.586959 0.16208637
4.583625 0.18678804
4.58029 0.21000194
4.576956 0.23034001
4.573621 0.24648334
4.570287 0.25732293
4.566952 0.26208576
4.563618 0.26042638
4.560283 0.25246928
4.556949 0.23879499
4.553615 0.22037273
4.55028 0.19845112
4.546946 0.17442516
4.543611 0.14970062
4.540277 0.12557538
4.536942 0.10315289
4.533608 0.083295576
4.530273 0.066618196
4.526939 0.053514637
4.523605 0.044206432
4.52027 0.038799075
4.516936 0.037332586
4.513601 0.039815141
4.510267 0.04623277
4.506932 0.056533164
4.503598 0.070586945
4.500263 0.08813464
4.496929 0.10873135
4.493595 0.13170324
4.49026 0.15612938
4.486926 0.18086004
4.483591 0.20457638
4.480257 0.22589009
4.476922 0.24347299
4.473588 0.25620055
4.470253 0.26328852
4.466919 0.26440151
4.463585 0.25971564
4.46025 0.24992412
4.456916 0.23618306
4.453581 0.22000397
4.450247 0.20310655
4.446912 0.18724968
4.443578 0.17406015
4.440243 0.16487693
4.436909 0.16062542
4.433575 0.16173202
4.43024 0.16808518
4.426906 0.17904567
4.423571 0.19350523
4.420237 0.20998964
4.416902 0.22679825
4.413568 0.24216798
4.410233 0.25444572
4.406899 0.26225046
4.403565 0.26460584
4.40023 0.26102657
4.396896 0.25154762
4.393561 0.23669359
4.390227 0.21739386
4.386892 0.19485796
4.383558 0.17043039
4.380223 0.14544597
4.376889 0.12110507
4.373555 0.098382258
4.37022 0.07797543
4.366886 0.060295031
4.363551 0.045487027
4.360217 0.033479661
4.356882 0.024042588
4.353548 0.016847888
4.350213 0.011525015
4.346879 0.0077046464
4.343545 0.0050496693
4.34021 0.0032738918
4.336876 0.0021507602
4.333541 0.0015149869
4.330207 0.0012601553
4.326872 0.0013345807
4.323538 0.0017371509
4.320203 0.0025136822
4.316869 0.003753628
4.313535 0.0055861494
4.3102 0.0081741489
4.306866 0.011704685
4.303531 0.016374532
4.300197 0.022370442
4.296862 0.029844678
4.293528 0.038888082
4.290193 0.049504033
4.286859 0.061587993
4.283525 0.074917269
4.28019 0.089154947
4.276856 0.10386984
4.273521 0.11857132
4.270187 0.13275477
4.266852 0.14595033
4.263518 0.15776628
4.260183 0.16791882
4.256849 0.1762422
4.253515 0.1826777
4.25018 0.18724461
4.246846 0.19000056
4.243511 0.19100176
4.240177 0.19027315
4.236842 0.18779634
4.233508 0.18351843
4.230173 0.17737951
4.226839 0.16935152
4.223505 0.15947861
4.22017 0.14790842
4.216836 0.13490635
4.213501 0.12084865
4.210167 0.10619551
4.206832 0.091449282
4.203498 0.077105976
4.200163 0.063608766
4.196829 0.051311087
4.193494 0.040454199
4.19016 0.031160737
4.186826 0.023442875
4.183491 0.017221375
4.180157 0.012350808
4.176822 0.0086462525
4.173488 0.0059076414
4.170153 0.0039392505
4.166819 0.0025632712
4.163484 0.0016275438
4.16015 0.0010083432
4.156816 0.0006095457
4.153481 0.00035951537
4.150147 0.00020688487
4.146812 0.00011615525
4.143478 6.3626842e-05
4.140143 3.4003121e-05
4.136809 1.7726812e-05
4.133474 9.0168245e-06
4.13014 4.4770312e-06
4.126806 2.1652931e-06
4.123471 1.0251146e-06
4.120137 4.7071589e-07
4.116802 2.1269385e-07
4.113468 9.4143179e-08
4.110133 3.8354628e-08
4.106799 1.7433922e-08
4.103464 6.9735688e-09
4.10013 3.4867844e-09
4.096796 0
4.093461 0
4.090127 0
4.086792 0
4.083458 0
4.080123 0
4.076789 0
4.073454 0
4.07012 0
4.066786 0
4.063451 0
4.060117 0
4.056782 0
4.053448 0
4.050113 0
4.046779 0
4.043444 0
4.04011 0
4.036776 0
4.033441 0
4.030107 0
4.026772 0
4.023438 0
4.020103 0
4.016769 0
4.013434 0
4.0101 0
4.006766 0
4.003431 0
4.000097 0
3.996762 0
3.993428 0
3.990093 0
3.986759 0
3.983424 0
3.98009 0
3.976756 0
3.973421 0
3.970087 0
3.966752 0
3.963418 0
3.960083 0
3.956749 0
3.953414 0
3.95008 0
3.946746 0
3.943411 0
3.940077 0
3.936742 0
3.933408 0
3.930073 0
3.926739 0
3.923404 0
3.92007 0
3.916736 0
3.913401 0
3.910067 0
3.906732 0
3.903398 0
3.900063 0
3.896729 0
3.893394 0
3.89006 0
3.886726 0
3.883391 0
3.880057 0
3.876722 0
3.873388 0
3.870053 0
3.866719 0
3.863384 0
3.86005 0
3.856716 0
3.853381 0
3.850047 0
3.846712 0
3.843378 0
3.840043 0
3.836709 0
3.833374 0
3.83004 0
3.826706 0
3.823371 0
3.820037 0
3.816702 0
3.813368 0
3.810033 0
3.806699 0
3.803364 0
3.80003 0
3.796696 0
3.793361 0
3.790027 0
3.786692 0
3.783358 0
3.780023 0
3.776689 0
3.773354 0
3.77002 0
3.766686 0
3.763351 0
3.760017 0
3.756682 0
3.753348 0
3.750013 0
3.746679 0
3.743344 0
3.74001 0
3.736676 0
3.733341 0
3.730007 0
3.726672 0
3.723338 0
3.720003 0
3.716669 0
3.713334 0
3.71 0
