# Supplementary material for: Structural motifs of gold cluster anions with 17 to 69 atoms
Source: Nat Commun. 2026 Apr 10;17:5099. doi: 10.1038/s41467-026-71649-9 (PMC13246909; doi:10.1038/s41467-026-71649-9)
Supplement: Supplementary file 5 — Source Data [file 41467_2026_71649_MOESM5_ESM.zip › SupplementaryFigure6/57_th_green.dat]

13.72 0
13.716666 0
13.713331 0
13.709997 0
13.706662 0
13.703328 0
13.699993 0
13.696659 0
13.693324 0
13.68999 0
13.686656 0
13.683321 0
13.679987 0
13.676652 0
13.673318 0
13.669983 0
13.666649 0
13.663314 0
13.65998 0
13.656646 0
13.653311 0
13.649977 0
13.646642 0
13.643308 0
13.639973 0
13.636639 0
13.633304 0
13.62997 0
13.626636 0
13.623301 0
13.619967 0
13.616632 0
13.613298 0
13.609963 0
13.606629 0
13.603294 0
13.59996 0
13.596626 0
13.593291 0
13.589957 0
13.586622 0
13.583288 0
13.579953 0
13.576619 0
13.573284 0
13.56995 0
13.566616 0
13.563281 0
13.559947 0
13.556612 0
13.553278 0
13.549943 0
13.546609 0
13.543274 0
13.53994 0
13.536606 0
13.533271 0
13.529937 0
13.526602 0
13.523268 0
13.519933 0
13.516599 0
13.513264 0
13.50993 0
13.506596 0
13.503261 0
13.499927 0
13.496592 0
13.493258 0
13.489923 0
13.486589 0
13.483254 0
13.47992 0
13.476586 0
13.473251 0
13.469917 0
13.466582 3.4867844e-09
13.463248 6.9735688e-09
13.459913 2.0920706e-08
13.456579 4.8814982e-08
13.453244 1.1855067e-07
13.44991 2.7196918e-07
13.446576 6.1367405e-07
13.443241 1.3458988e-06
13.439907 2.8905443e-06
13.436572 6.0460842e-06
13.433238 1.2343217e-05
13.429903 2.4585317e-05
13.426569 4.777592e-05
13.423234 9.0572712e-05
13.4199 0.00016751907
13.416566 0.00030228329
13.413231 0.00053216001
13.409897 0.00091400823
13.406562 0.001531577
13.403228 0.0025038424
13.399893 0.0039935118
13.396559 0.0062141681
13.393224 0.0094338822
13.38989 0.013972619
13.386556 0.020190403
13.383221 0.02846374
13.379887 0.039148827
13.376552 0.052532169
13.373218 0.068772014
13.369883 0.087837099
13.366549 0.10945209
13.363214 0.13306074
13.35988 0.15781768
13.356546 0.18261702
13.353211 0.20616107
13.349877 0.2270659
13.346542 0.24399282
13.343208 0.25578908
13.339873 0.26161751
13.336539 0.26105468
13.333204 0.25414174
13.32987 0.24137948
13.326536 0.22366837
13.323201 0.20220348
13.319867 0.17834155
13.316532 0.15346039
13.313198 0.12883086
13.309863 0.10551722
13.306529 0.084315339
13.303194 0.065730914
13.29986 0.049993389
13.296526 0.037096705
13.293191 0.026855785
13.289857 0.018967943
13.286522 0.013070204
13.283188 0.0087866688
13.279853 0.0057629642
13.276519 0.0036876302
13.273184 0.002302125
13.26985 0.0014021336
13.266516 0.00083316365
13.263181 0.00048300332
13.259847 0.00027318258
13.256512 0.00015074066
13.253178 8.115142e-05
13.249843 4.2622453e-05
13.246509 2.1841217e-05
13.243174 1.0917122e-05
13.23984 5.3243198e-06
13.236506 2.5348923e-06
13.233171 1.1750463e-06
13.229837 5.3347801e-07
13.226502 2.3710134e-07
13.223168 1.0111675e-07
13.219833 4.1841413e-08
13.216499 1.7433922e-08
13.213164 6.9735688e-09
13.20983 3.4867844e-09
13.206495 0
13.203161 0
13.199827 0
13.196492 0
13.193158 0
13.189823 0
13.186489 0
13.183154 0
13.17982 0
13.176485 0
13.173151 0
13.169817 0
13.166482 0
13.163148 0
13.159813 0
13.156479 0
13.153144 0
13.14981 0
13.146475 0
13.143141 0
13.139807 0
13.136472 0
13.133138 0
13.129803 0
13.126469 0
13.123134 0
13.1198 0
13.116465 0
13.113131 0
13.109797 0
13.106462 0
13.103128 0
13.099793 0
13.096459 0
13.093124 0
13.08979 0
13.086455 0
13.083121 0
13.079787 0
13.076452 0
13.073118 0
13.069783 0
13.066449 0
13.063114 0
13.05978 0
13.056445 0
13.053111 0
13.049777 0
13.046442 0
13.043108 0
13.039773 0
13.036439 0
13.033104 0
13.02977 0
13.026435 0
13.023101 0
13.019767 0
13.016432 0
13.013098 0
13.009763 0
13.006429 0
13.003094 0
12.99976 0
12.996425 0
12.993091 0
12.989757 0
12.986422 0
12.983088 0
12.979753 0
12.976419 0
12.973084 0
12.96975 0
12.966415 0
12.963081 0
12.959747 0
12.956412 0
12.953078 0
12.949743 0
12.946409 0
12.943074 0
12.93974 0
12.936405 0
12.933071 0
12.929737 0
12.926402 0
12.923068 0
12.919733 0
12.916399 0
12.913064 0
12.90973 0
12.906395 0
12.903061 0
12.899727 0
12.896392 0
12.893058 0
12.889723 0
12.886389 0
12.883054 0
12.87972 0
12.876385 0
12.873051 0
12.869717 0
12.866382 0
12.863048 0
12.859713 0
12.856379 0
12.853044 0
12.84971 0
12.846375 0
12.843041 0
12.839707 0
12.836372 0
12.833038 0
12.829703 0
12.826369 0
12.823034 0
12.8197 0
12.816365 0
12.813031 0
12.809697 0
12.806362 0
12.803028 0
12.799693 0
12.796359 0
12.793024 0
12.78969 0
12.786355 0
12.783021 0
12.779687 0
12.776352 0
12.773018 0
12.769683 0
12.766349 0
12.763014 0
12.75968 0
12.756345 0
12.753011 0
12.749677 0
12.746342 0
12.743008 0
12.739673 0
12.736339 0
12.733004 0
12.72967 0
12.726335 0
12.723001 0
12.719667 0
12.716332 0
12.712998 0
12.709663 0
12.706329 0
12.702994 0
12.69966 0
12.696325 0
12.692991 0
12.689657 0
12.686322 0
12.682988 0
12.679653 0
12.676319 0
12.672984 0
12.66965 0
12.666315 0
12.662981 0
12.659647 0
12.656312 0
12.652978 0
12.649643 0
12.646309 0
12.642974 0
12.63964 0
12.636305 0
12.632971 0
12.629637 0
12.626302 0
12.622968 0
12.619633 0
12.616299 0
12.612964 0
12.60963 0
12.606295 0
12.602961 0
12.599627 0
12.596292 0
12.592958 0
12.589623 0
12.586289 0
12.582954 0
12.57962 0
12.576285 0
12.572951 3.4867844e-09
12.569617 6.9735688e-09
12.566282 1.3947138e-08
12.562948 3.138106e-08
12.559613 7.6709257e-08
12.556279 1.8131279e-07
12.552944 4.1841413e-07
12.54961 9.2748465e-07
12.546275 2.0153614e-06
12.542941 4.2713109e-06
12.539607 8.8215645e-06
12.536272 1.7786087e-05
12.532938 3.4979421e-05
12.529603 6.7110139e-05
12.526269 0.00012561838
12.522934 0.00022939555
12.5196 0.00040868949
12.516265 0.00071034864
12.512931 0.0012045341
12.509597 0.0019926833
12.506262 0.0032160879
12.502928 0.0050639407
12.499593 0.0077789288
12.496259 0.011657942
12.492924 0.017044912
12.48959 0.024312995
12.486255 0.033833964
12.482921 0.045934406
12.479587 0.060840688
12.476252 0.078617811
12.472918 0.099110264
12.469583 0.12189537
12.466249 0.14626041
12.462914 0.17121333
12.45958 0.19553298
12.456245 0.21785868
12.452911 0.23681196
12.449577 0.25113609
12.446242 0.25983451
12.442908 0.26228723
12.439573 0.25832709
12.436239 0.24826372
12.432904 0.2328518
12.42957 0.21320986
12.426235 0.19070388
12.422901 0.16681493
12.419567 0.14301124
12.416232 0.12064194
12.412898 0.10086322
12.409563 0.08460031
12.406229 0.072540757
12.402894 0.065149074
12.39956 0.062689974
12.396225 0.065248033
12.392891 0.072735191
12.389557 0.084882977
12.386222 0.10122267
12.382888 0.1210621
12.379553 0.14347132
12.376219 0.16728988
12.372884 0.1911655
12.36955 0.21362861
12.366215 0.23319919
12.362881 0.24851496
12.359547 0.25846357
12.356212 0.26229851
12.352878 0.25971945
12.349543 0.25090289
12.346209 0.23647712
12.342874 0.21744502
12.33954 0.19506703
12.336205 0.17072255
12.332871 0.14577054
12.329537 0.12142834
12.326202 0.09868284
12.322868 0.078241015
12.319533 0.060519991
12.316199 0.045670502
12.312864 0.033623913
12.30953 0.024151582
12.306195 0.016926061
12.302861 0.011576173
12.299527 0.0077309437
12.296192 0.0050506107
12.292858 0.0032452758
12.289523 0.002083535
12.286189 0.0013941838
12.282854 0.0010641527
12.27952 0.0010353797
12.276185 0.0013026208
12.272851 0.0019131951
12.269517 0.002968854
12.266182 0.0046288039
12.262848 0.007112151
12.259513 0.010697217
12.256179 0.015714519
12.252844 0.02253037
12.24951 0.031518537
12.246175 0.043018872
12.242841 0.057284318
12.239507 0.074420469
12.236172 0.094325199
12.232838 0.11663834
12.229503 0.14071263
12.226169 0.16561623
12.222834 0.19017386
12.2195 0.21304768
12.216165 0.2328525
12.212831 0.24829219
12.209496 0.25829934
12.206162 0.2621571
12.202828 0.25958407
12.199493 0.25076824
12.196159 0.23634428
12.192824 0.21731803
12.18949 0.19495056
12.186155 0.17062054
12.182821 0.14568545
12.179486 0.121361
12.176152 0.098632536
12.172818 0.078205861
12.169483 0.060497369
12.166149 0.045657458
12.162814 0.033617469
12.15948 0.024148845
12.156145 0.016924105
12.152811 0.011571595
12.149476 0.0077189596
12.146142 0.0050234521
12.142808 0.0031895081
12.139473 0.0019757097
12.136139 0.00119399
12.132804 0.0007039748
12.12947 0.00040494119
12.126135 0.00022724769
12.122801 0.00012441893
12.119466 6.6458111e-05
12.116132 3.4634229e-05
12.112798 1.7608261e-05
12.109463 8.7343949e-06
12.106129 4.2259827e-06
12.102794 1.9944407e-06
12.09946 9.2051108e-07
12.096125 4.1144056e-07
12.092791 1.8131279e-07
12.089456 7.6709257e-08
12.086122 3.138106e-08
12.082788 1.3947138e-08
12.079453 3.4867844e-09
12.076119 3.4867844e-09
12.072784 0
12.06945 0
12.066115 0
12.062781 0
12.059446 0
12.056112 0
12.052778 0
12.049443 0
12.046109 0
12.042774 0
12.03944 0
12.036105 0
12.032771 0
12.029436 0
12.026102 0
12.022768 0
12.019433 0
12.016099 0
12.012764 0
12.00943 0
12.006095 0
12.002761 0
11.999426 0
11.996092 0
11.992758 0
11.989423 0
11.986089 0
11.982754 0
11.97942 3.4867844e-09
11.976085 3.4867844e-09
11.972751 1.3947138e-08
11.969416 3.138106e-08
11.966082 7.6709257e-08
11.962748 1.77826e-07
11.959413 4.0446699e-07
11.956079 9.0307716e-07
11.952744 1.9595728e-06
11.94941 4.1597338e-06
11.946075 8.6158443e-06
11.942741 1.7413001e-05
11.939406 3.4330879e-05
11.936072 6.6050157e-05
11.932738 0.00012401446
11.929403 0.00022724071
11.926069 0.00040637775
11.922734 0.00070931655
11.9194 0.0012084881
11.916065 0.0020099011
11.912731 0.0032634768
11.909396 0.0051737953
11.906062 0.0080097295
11.902728 0.012110816
11.899393 0.01788764
11.896059 0.025813453
11.892724 0.036404547
11.88939 0.050188042
11.886055 0.067657547
11.882721 0.089219403
11.879386 0.11513482
11.876052 0.14546514
11.872718 0.18002858
11.869383 0.21837622
11.866049 0.25979299
11.862714 0.30332557
11.85938 0.34783482
11.856045 0.39206592
11.852711 0.43472652
11.849376 0.47456189
11.846042 0.51041751
11.842708 0.54128307
11.839373 0.56631614
11.836039 0.58484897
11.832704 0.59638493
11.82937 0.60059297
11.826035 0.59730716
11.822701 0.58653539
11.819366 0.56847696
11.816032 0.54354411
11.812698 0.51237982
11.809363 0.47586231
11.806029 0.43508898
11.802694 0.39133511
11.79936 0.34598848
11.796025 0.30046551
11.792691 0.25611896
11.789356 0.2141494
11.786022 0.17553189
11.782688 0.14096727
11.779353 0.11086277
11.776019 0.085341928
11.772684 0.064279662
11.76935 0.047354758
11.766015 0.034111034
11.762681 0.024018498
11.759346 0.016527606
11.756012 0.011112065
11.752678 0.0072983418
11.749343 0.0046821796
11.746009 0.002934143
11.742674 0.0017969701
11.73934 0.001077779
11.736005 0.00063777122
11.732671 0.00038167737
11.729336 0.00024830786
11.726002 0.00020326558
11.722668 0.00023422474
11.719333 0.00034901317
11.715999 0.00057647007
11.712664 0.00096997461
11.70933 0.0016132061
11.705995 0.0026275396
11.702661 0.0041798804
11.699326 0.0064893068
11.695992 0.0098301483
11.692658 0.014528733
11.689323 0.020950912
11.685989 0.029477903
11.682654 0.040469408
11.67932 0.054215038
11.675985 0.070878119
11.672651 0.090439014
11.669316 0.11264794
11.665982 0.13699864
11.662648 0.16273363
11.659313 0.18888846
11.655979 0.21437665
11.652644 0.2381094
11.64931 0.259136
11.645975 0.27678455
11.642641 0.29077874
11.639306 0.30130752
11.635972 0.30903037
11.632638 0.31501009
11.629303 0.32057796
11.625969 0.32714781
11.622634 0.33600559
11.6193 0.34810651
11.615965 0.36391186
11.612631 0.38329175
11.609296 0.40551063
11.605962 0.42929971
11.602628 0.45300747
11.599293 0.47480877
11.595959 0.49294469
11.592624 0.50596172
11.58929 0.51291921
11.585955 0.5135385
11.582621 0.50827444
11.579286 0.49829959
11.575952 0.48540163
11.572618 0.47180516
11.569283 0.45993751
11.565949 0.45216584
11.562614 0.45053569
11.55928 0.45654229
11.555945 0.47096144
11.552611 0.49376011
11.549276 0.52409641
11.545942 0.56040758
11.542608 0.60057291
11.539273 0.64212947
11.535939 0.68251228
11.532604 0.71928909
11.52927 0.7503626
11.525935 0.77411987
11.522601 0.78951784
11.519266 0.79610466
11.515932 0.79398516
11.512598 0.78374604
11.509263 0.76635903
11.505929 0.7430793
11.502594 0.71535191
11.49926 0.6847328
11.495925 0.65282376
11.492591 0.62121567
11.489256 0.59143192
11.485922 0.56486503
11.482588 0.54270383
11.479253 0.52585467
11.475919 0.51486626
11.472584 0.50987171
11.46925 0.51056206
11.465915 0.51620223
11.462581 0.52569342
11.459246 0.53767756
11.455912 0.5506711
11.452578 0.56320938
11.449243 0.57398063
11.445909 0.58193121
11.442574 0.58632934
11.43924 0.58678317
11.435905 0.58321793
11.432571 0.57582364
11.429236 0.56498901
11.425902 0.5512366
11.422568 0.53517029
11.419233 0.51744
11.415899 0.49872095
11.412564 0.4796999
11.40923 0.46105838
11.405895 0.44344485
11.402561 0.42743307
11.399226 0.41347111
11.395892 0.40183166
11.392558 0.39257829
11.389223 0.38556083
11.385889 0.3804478
11.382554 0.37679463
11.37922 0.37413644
11.375885 0.37208653
11.372551 0.37041844
11.369216 0.36911186
11.365882 0.36835105
11.362548 0.36847515
11.359213 0.36989187
11.355879 0.37297434
11.352544 0.37796459
11.34921 0.38490478
11.345875 0.39360936
11.342541 0.40368159
11.339206 0.41456713
11.335872 0.42563051
11.332538 0.4362368
11.329203 0.44582295
11.325869 0.45394788
11.322534 0.46031669
11.3192 0.46478059
11.315865 0.46731722
11.312531 0.46799812
11.309196 0.46694894
11.305862 0.46430778
11.302528 0.46018579
11.299193 0.45463486
11.295859 0.44762792
11.292524 0.43905777
11.28919 0.42875908
11.285855 0.41655491
11.282521 0.4023236
11.279186 0.38607591
11.275852 0.36802692
11.272518 0.34864506
11.269183 0.32866239
11.265849 0.30903605
11.262514 0.29085997
11.25918 0.27523641
11.255845 0.26312593
11.252511 0.2552009
11.249176 0.25172896
11.245842 0.25250954
11.242508 0.25687857
11.239173 0.2637855
11.235839 0.27193448
11.232504 0.27997048
11.22917 0.28668287
11.225835 0.29119493
11.222501 0.29310952
11.219166 0.29258709
11.215832 0.29034276
11.212497 0.28756159
11.209163 0.28574398
11.205829 0.28650334
11.202494 0.29134527
11.19916 0.30145957
11.195825 0.31755332
11.192491 0.33974674
11.189156 0.36754319
11.185822 0.39987437
11.182487 0.43521046
11.179153 0.47171735
11.175819 0.50743748
11.172484 0.54047009
11.16915 0.56912897
11.165815 0.59206216
11.162481 0.60832574
11.159146 0.61741234
11.155812 0.61924211
11.152477 0.61412805
11.149143 0.60272868
11.145809 0.58599834
11.142474 0.56514047
11.13914 0.5415632
11.135805 0.51683182
11.132471 0.49261032
11.129136 0.47058525
11.125802 0.45236982
11.122467 0.43939217
11.119133 0.43277894
11.115799 0.43324958
11.112464 0.44103888
11.10913 0.4558622
11.105795 0.4769324
11.102461 0.50302888
11.099126 0.53261144
11.095792 0.56396444
11.092457 0.59535387
11.089123 0.62517903
11.085789 0.65210377
11.082454 0.67515633
11.07912 0.69379201
11.075785 0.70791706
11.072451 0.71787525
11.069116 0.72440053
11.065782 0.7285404
11.062447 0.73155533
11.059113 0.73480126
11.055779 0.73960367
11.052444 0.74713368
11.04911 0.75829751
11.045775 0.77365071
11.042441 0.79334675
11.039106 0.81712593
11.035772 0.84434569
11.032437 0.8740486
11.029103 0.90505885
11.025769 0.93609537
11.022434 0.96588777
11.0191 0.99328201
11.015765 1.0173254
11.012431 1.0373236
11.009096 1.0528671
11.005762 1.0638279
11.002427 1.0703301
10.999093 1.0727016
10.995759 1.0714119
10.992424 1.0670056
10.98909 1.0600372
10.985755 1.0510154
10.982421 1.0403622
10.979086 1.0283928
10.975752 1.0153195
10.972417 1.0012785
10.969083 0.98637649
10.965749 0.970748
10.962414 0.95461294
10.95908 0.93831956
10.955745 0.92236135
10.952411 0.90735884
10.949076 0.89400455
10.945742 0.88297659
10.942407 0.87483476
10.939073 0.86991788
10.935739 0.86826367
10.932404 0.86956937
10.92907 0.87320456
10.925735 0.87827753
10.922401 0.88374577
10.919066 0.88855174
10.915732 0.89176008
10.912397 0.89267246
10.909063 0.89090146
10.905729 0.88639392
10.902394 0.87940471
10.89906 0.87043092
10.895725 0.86012244
10.892391 0.84918632
10.889056 0.83829984
10.885722 0.82804234
10.882387 0.81884984
10.879053 0.81099192
10.875719 0.8045676
10.872384 0.7995161
10.86905 0.79563954
10.865715 0.79263529
10.862381 0.79013644
10.859046 0.78775826
10.855712 0.78514673
10.852377 0.78202408
10.849043 0.77822501
10.845709 0.77371806
10.842374 0.76860883
10.83904 0.76312509
10.835705 0.75758722
10.832371 0.75237029
10.829036 0.74786476
10.825702 0.74444174
10.822367 0.742426
10.819033 0.74207653
10.815699 0.74357187
10.812364 0.74699609
10.80903 0.75232269
10.805695 0.7593964
10.802361 0.7679168
10.799026 0.77743074
10.795692 0.7873418
10.792357 0.79694322
10.789023 0.80547621
10.785689 0.81220888
10.782354 0.8165249
10.77902 0.81800599
10.775685 0.81649209
10.772351 0.81210571
10.769016 0.80523481
10.765682 0.79647664
10.762347 0.78655406
10.759013 0.7762209
10.755679 0.76617446
10.752344 0.7569898
10.74901 0.74908385
10.745675 0.74270947
10.742341 0.73797224
10.739006 0.73485918
10.735672 0.73326775
10.732337 0.73302722
10.729003 0.73390955
10.725669 0.7356328
10.722334 0.73786386
10.719 0.74022824
10.715665 0.7423328
10.712331 0.74380214
10.708996 0.74432423
10.705662 0.74369626
10.702327 0.74185975
10.698993 0.7389153
10.695659 0.7351121
10.692324 0.73081341
10.68899 0.7264456
10.685655 0.72244288
10.682321 0.71920076
10.678986 0.71704855
10.675652 0.71624564
10.672317 0.71699909
10.668983 0.71949336
10.665649 0.72391937
10.662314 0.73048975
10.65898 0.73943114
10.655645 0.75095155
10.652311 0.76518837
10.648976 0.78214999
10.645642 0.80166714
10.642307 0.82336927
10.638973 0.84669591
10.635639 0.87094429
10.632304 0.89534514
10.62897 0.91915064
10.625635 0.94171509
10.622301 0.9625496
10.618966 0.98133895
10.615632 0.99791804
10.612297 1.0122156
10.608963 1.0241817
10.605629 1.0337191
10.602294 1.0406381
10.59896 1.0446474
10.595625 1.0453861
10.592291 1.0424881
10.588956 1.0356671
10.585622 1.0248001
10.582287 1.0099928
10.578953 0.99161118
10.575619 0.97027441
10.572284 0.94680993
10.56895 0.92218154
10.565615 0.89740393
10.562281 0.87345882
10.558946 0.85122497
10.555612 0.83142929
10.552277 0.81462091
10.548943 0.8011647
10.545609 0.7912477
10.542274 0.78489108
10.53894 0.78196178
10.535605 0.78218097
10.532271 0.78513033
10.528936 0.79025996
10.525602 0.79690372
10.522267 0.80430715
10.518933 0.81167101
10.515599 0.81820961
10.512264 0.82321914
10.50893 0.82614762
10.505595 0.82665597
10.502261 0.82466041
10.498926 0.82034823
10.495592 0.81416308
10.492257 0.80676063
10.488923 0.79893963
10.485589 0.79155671
10.482254 0.78543508
10.47892 0.78127763
10.475585 0.77959354
10.472251 0.78064616
10.468916 0.78442721
10.465582 0.79065982
10.462247 0.79883069
10.458913 0.80824842
10.455579 0.81812288
10.452244 0.82765733
10.44891 0.8361433
10.445575 0.84304667
10.442241 0.84807388
10.438906 0.85120882
10.435572 0.85271496
10.432237 0.85310195
10.428903 0.8530614
10.425569 0.85338132
10.422234 0.8548518
10.4189 0.85817521
10.415565 0.86389281
10.412231 0.8723359
10.408896 0.88360518
10.405562 0.89757718
10.402227 0.91393321
10.398893 0.93220392
10.395559 0.95182221
10.392224 0.97217785
10.38889 0.99266877
10.385555 1.0127455
10.382221 1.0319466
10.378886 1.0499236
10.375552 1.0664558
10.372217 1.0814537
10.368883 1.094953
10.365549 1.1071004
10.362214 1.118133
10.35888 1.1283548
10.355545 1.1381111
10.352211 1.1477646
10.348876 1.1576709
10.345542 1.1681547
10.342207 1.1794847
10.338873 1.1918466
10.335539 1.2053148
10.332204 1.2198267
10.32887 1.2351628
10.325535 1.2509405
10.322201 1.266625
10.318866 1.2815618
10.315532 1.2950292
10.312197 1.3063061
10.308863 1.3147472
10.305529 1.3198544
10.302194 1.3213338
10.29886 1.3191312
10.295525 1.3134406
10.292191 1.3046855
10.288856 1.2934769
10.285522 1.2805539
10.282187 1.2667131
10.278853 1.2527367
10.275519 1.2393224
10.272184 1.2270247
10.26885 1.2162104
10.265515 1.2070339
10.262181 1.199435
10.258846 1.1931603
10.255512 1.1878087
10.252177 1.1828938
10.248843 1.1779185
10.245509 1.1724498
10.242174 1.1661842
10.23884 1.1589946
10.235505 1.1509502
10.232171 1.142307
10.228836 1.133471
10.225502 1.1249378
10.222167 1.117219
10.218833 1.1107647
10.215498 1.1058928
10.212164 1.1027364
10.20883 1.1012149
10.205495 1.1010354
10.202161 1.1017225
10.198826 1.1026753
10.195492 1.103241
10.192157 1.1027971
10.188823 1.1008273
10.185488 1.09698
10.182154 1.0911001
10.17882 1.0832291
10.175485 1.0735751
10.172151 1.0624595
10.168816 1.0502526
10.165482 1.0373128
10.162147 1.0239422
10.158813 1.0103691
10.155478 0.99675948
10.152144 0.98325566
10.14881 0.97002889
10.145475 0.95733262
10.142141 0.94553925
10.138806 0.93514675
10.135472 0.92674759
10.132137 0.92096049
10.128803 0.91833486
10.125468 0.91924483
10.122134 0.92379449
10.1188 0.93175579
10.115465 0.94255549
10.112131 0.95531891
10.108796 0.96896674
10.105462 0.98235024
10.102127 0.99440125
10.098793 1.0042701
10.095458 1.0114261
10.092124 1.0157031
10.08879 1.0172836
10.085455 1.0166285
10.082121 1.0143682
10.078786 1.0111804
10.075452 1.0076779
10.072117 1.0043266
10.068783 1.0014064
10.065448 0.99901564
10.062114 0.99711152
10.05878 0.99557352
10.055445 0.994273
10.052111 0.99313419
10.048776 0.9921756
10.045442 0.99152561
10.042107 0.99141134
10.038773 0.99212378
10.035438 0.9939656
10.032104 0.99718977
10.02877 1.0019386
10.025435 1.0081931
10.022101 1.0157423
10.018766 1.0241794
10.015432 1.0329287
10.012097 1.0413027
10.008763 1.0485827
10.005428 1.0541108
10.002094 1.0573808
9.99876 1.0581109
9.995425 1.0562881
9.992091 1.0521741
9.988756 1.0462749
9.985422 1.0392762
9.982087 1.0319586
9.978753 1.0251033
9.975418 1.0194046
9.972084 1.0153991
9.96875 1.0134191
9.965415 1.0135722
9.962081 1.0157451
9.958746 1.019624
9.955412 1.0247261
9.952077 1.0304341
9.948743 1.0360299
9.945408 1.0407283
9.942074 1.0437127
9.93874 1.0441774
9.935405 1.041383
9.932071 1.0347244
9.928736 1.0238099
9.925402 1.0085408
9.922067 0.98917709
9.918733 0.96637339
9.915398 0.94116896
9.912064 0.91492437
9.90873 0.88920561
9.905395 0.86562809
9.902061 0.84568287
9.898726 0.83057228
9.895392 0.82108243
9.892057 0.81751298
9.888723 0.81967358
9.885388 0.82694321
9.882054 0.83837656
9.87872 0.85283412
9.875385 0.86911054
9.872051 0.88604004
9.868716 0.902566
9.865382 0.91777215
9.862047 0.93088225
9.858713 0.94124102
9.855378 0.94829117
9.852044 0.95155889
9.84871 0.95065494
9.845375 0.94529245
9.842041 0.93531671
9.838706 0.9207392
9.835372 0.90176693
9.832037 0.87881946
9.828703 0.85252851
9.825368 0.82371813
9.822034 0.79336582
9.8187 0.76254701
9.815365 0.73236657
9.812031 0.70388222
9.808696 0.67802568
9.805362 0.65552885
9.802027 0.63686319
9.798693 0.62220086
9.795358 0.61140503
9.792024 0.60405389
9.78869 0.59949879
9.785355 0.59695129
9.782021 0.59558859
9.778686 0.594663
9.775352 0.59359892
9.772017 0.59206194
9.768683 0.58998858
9.765348 0.5875715
9.762014 0.58520238
9.75868 0.58338247
9.755345 0.58261644
9.752011 0.58330885
9.748676 0.58568177
9.745342 0.58972874
9.742007 0.5952129
9.738673 0.60170882
9.735338 0.6086787
9.732004 0.61556718
9.72867 0.62189476
9.725335 0.627331
9.722001 0.63173262
9.718666 0.63513935
9.715332 0.63772949
9.711997 0.63974583
9.708663 0.64140881
9.705328 0.6428368
9.701994 0.64399166
9.69866 0.6446624
9.695325 0.64449122
9.691991 0.64303701
9.688656 0.63986309
9.685322 0.63463063
9.681987 0.62717807
9.678653 0.61757005
9.675318 0.60610634
9.671984 0.59329002
9.66865 0.57976287
9.665315 0.56622229
9.661981 0.55333655
9.658646 0.54167402
9.655312 0.53165664
9.651977 0.52354099
9.648643 0.51742379
9.645308 0.51326305
9.641974 0.51090486
9.63864 0.5101065
9.635305 0.51055054
9.631971 0.51184899
9.628636 0.51354081
9.625302 0.51508857
9.621967 0.51588073
9.618633 0.51524467
9.615298 0.51247332
9.611964 0.50686557
9.60863 0.49777792
9.605295 0.48468265
9.601961 0.46722619
9.598626 0.44528035
9.595292 0.4189786
9.591957 0.38873074
9.588623 0.35521099
9.585288 0.31931802
9.581954 0.28210951
9.57862 0.2447182
9.575285 0.20825957
9.571951 0.17374309
9.568616 0.1419986
9.565282 0.11362625
9.561947 0.088974812
9.558613 0.068148138
9.555278 0.051035251
9.551944 0.037356843
9.54861 0.02671955
9.545275 0.018669889
9.541941 0.012741561
9.538606 0.0084920634
9.535272 0.0055272646
9.531937 0.0035145218
9.528603 0.0021863463
9.525268 0.0013374398
9.521934 0.00081780087
9.5186 0.0005244856
9.515265 0.00039387763
9.511931 0.00039583371
9.508596 0.00053052819
9.505262 0.00082831353
9.501927 0.0013525341
9.498593 0.0022048367
9.495258 0.0035319696
9.491924 0.0055325889
9.48859 0.0084619132
9.485255 0.01263163
9.481921 0.018402146
9.478586 0.02616459
9.475252 0.036310899
9.471917 0.049192231
9.468583 0.065068366
9.465248 0.084053732
9.461914 0.10606836
9.45858 0.13080361
9.455245 0.1577123
9.451911 0.18603036
9.448576 0.21483221
9.445242 0.24311552
9.441907 0.26990441
9.438573 0.29435467
9.435238 0.31584225
9.431904 0.33401846
9.42857 0.34882119
9.425235 0.36044065
9.421901 0.36924836
9.418566 0.37570638
9.415232 0.38027784
9.411897 0.38335891
9.408563 0.38524546
9.405228 0.38613791
9.401894 0.38617677
9.39856 0.38549312
9.395225 0.38425476
9.391891 0.3826913
9.388556 0.38108866
9.385222 0.37975402
9.381887 0.37896177
9.378553 0.37889718
9.375218 0.37961547
9.371884 0.38102883
9.36855 0.38292527
9.365215 0.38501292
9.361881 0.3869757
9.358546 0.38852277
9.355212 0.38941688
9.351877 0.38947398
9.348543 0.3885365
9.345208 0.38643218
9.341874 0.38293617
9.33854 0.37775418
9.335205 0.37053976
9.331871 0.36094838
9.328536 0.34872108
9.325202 0.33378021
9.321867 0.3163156
9.318533 0.29683898
9.315198 0.27619079
9.311864 0.25549224
9.30853 0.23604607
9.305195 0.21919936
9.301861 0.20618793
9.298526 0.1979856
9.295192 0.19518026
9.291857 0.19789516
9.288523 0.20576745
9.285188 0.21798826
9.281854 0.23340061
9.27852 0.2506429
9.275185 0.26831935
9.271851 0.28517355
9.268516 0.30023971
9.265182 0.31294873
9.261847 0.32317217
9.258513 0.33119763
9.255178 0.33764047
9.251844 0.34330813
9.24851 0.34904172
9.245175 0.35556316
9.241841 0.36335339
9.238506 0.37258022
9.235172 0.38308309
9.231837 0.39441075
9.228503 0.40589863
9.225168 0.41676773
9.221834 0.42622688
9.218499 0.43356448
9.215165 0.43822272
9.211831 0.43985301
9.208496 0.43835577
9.205162 0.43390803
9.201827 0.42697912
9.198493 0.41833074
9.195158 0.4089936
9.191824 0.40021176
9.188489 0.39334866
9.185155 0.38975594
9.181821 0.39061519
9.178486 0.39677236
9.175152 0.40859105
9.171817 0.42585253
9.168483 0.44772573
9.165148 0.47282037
9.161814 0.49932172
9.158479 0.52519059
9.155145 0.54839881
9.151811 0.56716263
9.148476 0.58013595
9.145142 0.58653206
9.141807 0.58615601
9.138473 0.57934691
9.135138 0.56684624
9.131804 0.54962209
9.128469 0.52868584
9.125135 0.50493682
9.121801 0.47906191
9.118466 0.45150309
9.115132 0.42249023
9.111797 0.39212262
9.108463 0.3604736
9.105128 0.32769093
9.101794 0.29406908
9.098459 0.26007974
9.095125 0.2263575
9.091791 0.19364874
9.088456 0.16273898
9.085122 0.13437697
9.081787 0.10921213
9.078453 0.087756638
9.075118 0.07037681
9.071784 0.057310933
9.068449 0.048705483
9.065115 0.044658191
9.061781 0.045256059
9.058446 0.050598019
9.055112 0.060795716
9.051777 0.07595041
9.048443 0.096108934
9.045108 0.12120597
9.041774 0.15100316
9.038439 0.18503699
9.035105 0.2225872
9.031771 0.26267446
9.028436 0.30409245
9.025102 0.34547346
9.021767 0.3853815
9.018433 0.42242178
9.015098 0.45535226
9.011764 0.48318203
9.008429 0.50524256
9.005095 0.52122192
9.001761 0.53115743
8.998426 0.53538868
8.995092 0.53447955
8.991757 0.52912279
8.988423 0.52004411
8.985088 0.50792287
8.981754 0.49334307
8.978419 0.4767824
8.975085 0.45863843
8.971751 0.43928261
8.968416 0.41912537
8.965082 0.39867198
8.961747 0.37854985
8.958413 0.35949389
8.955078 0.34228632
8.951744 0.32765866
8.948409 0.31617435
8.945075 0.30811703
8.941741 0.30341113
8.938406 0.30159654
8.935072 0.30186949
8.931737 0.30318834
8.928403 0.30442975
8.925068 0.30456977
8.921734 0.30285817
8.918399 0.29895496
8.915065 0.29300382
8.911731 0.28562876
8.908396 0.27785369
8.905062 0.27095799
8.901727 0.266292
8.898393 0.26508229
8.895058 0.26825701
8.891724 0.27631725
8.888389 0.28927104
8.885055 0.30663613
8.881721 0.3275062
8.878386 0.35066637
8.875052 0.37473793
8.871717 0.39833067
8.868383 0.42018341
8.865048 0.43927813
8.861714 0.45491949
8.858379 0.46677698
8.855045 0.47489158
8.851711 0.47965036
8.848376 0.48173337
8.845042 0.48203622
8.841707 0.4815722
8.838373 0.48135877
8.835038 0.48229631
8.831704 0.48505037
8.828369 0.48995191
8.825035 0.49693112
8.821701 0.50549866
8.818366 0.51478271
8.815032 0.52362243
8.811697 0.53070927
8.808363 0.5347586
8.805028 0.53468834
8.801694 0.52977816
8.798359 0.5197851
8.795025 0.50499646
8.791691 0.48621045
8.788356 0.46464537
8.785022 0.44178939
8.781687 0.41921228
8.778353 0.39836746
8.775018 0.38041453
8.771684 0.36609009
8.768349 0.35564699
8.765015 0.34887086
8.761681 0.34516882
8.758346 0.34371286
8.755012 0.34360985
8.751677 0.34406566
8.748343 0.34451295
8.745008 0.34468001
8.741674 0.34459157
8.738339 0.34450695
8.735005 0.34481451
8.731671 0.3459103
8.728336 0.34809031
8.725002 0.35148141
8.721667 0.35602446
8.718333 0.36150967
8.714998 0.36765082
8.711664 0.37417565
8.708329 0.38090646
8.704995 0.38780879
8.701661 0.39499496
8.698326 0.40268176
8.694992 0.41111312
8.691657 0.42046725
8.688323 0.43077079
8.684988 0.44184037
8.681654 0.45326486
8.678319 0.46443251
8.674985 0.47459792
8.671651 0.48297676
8.668316 0.48885226
8.664982 0.49167659
8.661647 0.4911526
8.658313 0.48728456
8.654978 0.4803911
8.651644 0.47107831
8.648309 0.46017566
8.644975 0.4486423
8.641641 0.43745576
8.638306 0.42749827
8.634972 0.41945741
8.631637 0.41375601
8.628303 0.41052158
8.624968 0.40959838
8.621634 0.4105971
8.618299 0.41296997
8.614965 0.41609544
8.611631 0.41935642
8.608296 0.42220054
8.604962 0.42417769
8.601627 0.42495754
8.598293 0.42433465
8.594958 0.42223065
8.591624 0.41870028
8.588289 0.41394239
8.584955 0.40831118
8.581621 0.40231795
8.578286 0.39661294
8.574952 0.39194021
8.571617 0.38906534
8.568283 0.38868379
8.564948 0.39132486
8.561614 0.39726932
8.558279 0.40649782
8.554945 0.41868113
8.551611 0.43321479
8.548276 0.44929182
8.544942 0.46599962
8.541607 0.48242371
8.538273 0.49774122
8.534938 0.51129102
8.531604 0.52261338
8.528269 0.53145873
8.524935 0.53777032
8.521601 0.54164947
8.518266 0.54331275
8.514932 0.54305029
8.511597 0.54119132
8.508263 0.53808064
8.504928 0.53406604
8.501594 0.52949456
8.498259 0.52471354
8.494925 0.52007239
8.491591 0.51592183
8.488256 0.512609
8.484922 0.510469
8.481587 0.5098146
8.478253 0.51092628
8.474918 0.514044
8.471584 0.51936002
8.468249 0.52701095
8.464915 0.53706607
8.461581 0.5495099
8.458246 0.56421952
8.454912 0.58094041
8.451577 0.5992676
8.448243 0.61864055
8.444908 0.63835912
8.441574 0.65762505
8.438239 0.67560783
8.434905 0.69152841
8.431571 0.70474948
8.428236 0.71485829
8.424902 0.72172789
8.421567 0.72554557
8.418233 0.72680149
8.414898 0.7262365
8.411564 0.72475447
8.408229 0.7233099
8.404895 0.72278651
8.401561 0.72388505
8.398226 0.72703897
8.394892 0.73237324
8.391557 0.73971538
8.388223 0.74865845
8.384888 0.75866475
8.381554 0.76918966
8.378219 0.77979846
8.374885 0.79024857
8.371551 0.80051596
8.368216 0.81075659
8.364882 0.82120966
8.361547 0.83206457
8.358213 0.84332481
8.354878 0.85470514
8.351544 0.86559282
8.348209 0.87509041
8.344875 0.8821388
8.341541 0.88570044
8.338206 0.88496781
8.334872 0.87955472
8.331537 0.86962998
8.328203 0.8559634
8.324868 0.83987126
8.321534 0.82306727
8.318199 0.80744321
8.314865 0.79481591
8.311531 0.78668268
8.308196 0.78402451
8.304862 0.78718655
8.301527 0.79585099
8.298193 0.80910115
8.294858 0.82556107
8.291524 0.84358421
8.288189 0.86146016
8.284855 0.87760905
8.281521 0.89073954
8.278186 0.89995531
8.274852 0.90480478
8.271517 0.90527812
8.268183 0.90176182
8.264848 0.8949644
8.261514 0.88582741
8.258179 0.87543373
8.254845 0.86492203
8.251511 0.85541245
8.248176 0.84794544
8.244842 0.8434328
8.241507 0.84261855
8.238173 0.84604668
8.234838 0.85403325
8.231504 0.86664167
8.228169 0.8836623
8.224835 0.90459957
8.221501 0.92867229
8.218166 0.95483384
8.214832 0.98181847
8.211497 1.0082176
8.208163 1.0325854
8.204828 1.0535675
8.201494 1.0700395
8.198159 1.0812389
8.194825 1.0868691
8.19149 1.0871592
8.188156 1.0828632
8.184822 1.0751961
8.181487 1.0657098
8.178153 1.0561241
8.174818 1.0481343
8.171484 1.0432209
8.168149 1.0424877
8.164815 1.0465487
8.16148 1.0554766
8.158146 1.0688182
8.154812 1.0856701
8.151477 1.1048021
8.148143 1.1248081
8.144808 1.1442644
8.141474 1.1618716
8.138139 1.1765654
8.134805 1.1875836
8.13147 1.1944858
8.128136 1.1971315
8.124802 1.1956257
8.121467 1.1902485
8.118133 1.1813827
8.114798 1.1694544
8.111464 1.1548923
8.108129 1.1381097
8.104795 1.1195054
8.10146 1.0994753
8.098126 1.0784278
8.094792 1.0567941
8.091457 1.0350298
8.088123 1.0136062
8.084788 0.99299151
8.081454 0.97362483
8.078119 0.95588655
8.074785 0.94006657
8.07145 0.92633401
8.068116 0.91471148
8.064782 0.90505825
8.061447 0.89706783
8.058113 0.890285
8.054778 0.88414572
8.051444 0.8780393
8.048109 0.87138721
8.044775 0.8637274
8.04144 0.85478997
8.038106 0.84454903
8.034772 0.83323925
8.031437 0.82133135
8.028103 0.80946947
8.024768 0.79838044
8.021434 0.78877136
8.018099 0.78123358
8.014765 0.77616962
8.01143 0.77375495
8.008096 0.77393894
8.004762 0.77648211
8.001427 0.7810201
7.998093 0.7871402
7.994758 0.79445463
7.991424 0.80265623
7.988089 0.81154631
7.984755 0.82103053
7.98142 0.83108604
7.978086 0.8417099
7.974752 0.85286352
7.971417 0.86442974
7.968083 0.87619679
7.964748 0.88787765
7.961414 0.8991645
7.958079 0.9098089
7.954745 0.91971029
7.95141 0.92899123
7.948076 0.93803811
7.944742 0.94749193
7.941407 0.95818287
7.938073 0.97101449
7.934738 0.98681409
7.931404 1.0061743
7.928069 1.0293146
7.924735 1.0559881
7.9214 1.0854548
7.918066 1.116526
7.914732 1.1476776
7.911397 1.1772141
7.908063 1.2034585
7.904728 1.2249391
7.901394 1.2405461
7.898059 1.2496358
7.894725 1.2520729
7.89139 1.248207
7.888056 1.2387944
7.884722 1.2248798
7.881387 1.2076583
7.878053 1.1883388
7.874718 1.1680255
7.871384 1.1476327
7.868049 1.1278378
7.864715 1.1090738
7.86138 1.0915557
7.858046 1.0753304
7.854712 1.060336
7.851377 1.0464588
7.848043 1.0335752
7.844708 1.0215736
7.841374 1.0103547
7.838039 0.99981552
7.834705 0.98982805
7.83137 0.98022306
7.828036 0.9707906
7.824702 0.96130231
7.821367 0.95155496
7.818033 0.94142752
7.814698 0.93093877
7.811364 0.9202906
7.808029 0.90988419
7.804695 0.90030138
7.80136 0.89225133
7.798026 0.88648953
7.794692 0.88372219
7.791357 0.88451112
7.788023 0.88919366
7.784688 0.89782833
7.781354 0.91017228
7.778019 0.92569145
7.774685 0.9436004
7.77135 0.96292662
7.768016 0.98259256
7.764682 1.0015085
7.761347 1.0186686
7.758013 1.0332424
7.754678 1.0446526
7.751344 1.0526305
7.748009 1.0572398
7.744675 1.0588644
7.74134 1.0581565
7.738006 1.0559501
7.734672 1.0531492
7.731337 1.0506058
7.728003 1.0490055
7.724668 1.0487803
7.721334 1.0500625
7.717999 1.0526892
7.714665 1.0562571
7.71133 1.0602188
7.707996 1.0640028
7.704662 1.0671356
7.701327 1.0693429
7.697993 1.0706092
7.694658 1.0711867
7.691324 1.0715482
7.687989 1.0722964
7.684655 1.0740451
7.68132 1.0772956
7.677986 1.0823315
7.674652 1.0891513
7.671317 1.097448
7.667983 1.106638
7.664648 1.1159314
7.661314 1.1244272
7.657979 1.1312188
7.654645 1.1354917
7.65131 1.1366027
7.647976 1.134135
7.644642 1.1279283
7.641307 1.1180891
7.637973 1.1049823
7.634638 1.0892113
7.631304 1.0715843
7.627969 1.0530669
7.624635 1.0347191
7.6213 1.0176154
7.617966 1.0027517
7.614632 0.99094615
7.611297 0.98274536
7.607963 0.97834981
7.604628 0.9775719
7.601294 0.97983684
7.597959 0.98423042
7.594625 0.98959141
7.59129 0.99463873
7.587956 0.99811843
7.584622 0.99895187
7.581287 0.99636623
7.577953 0.98999082
7.574618 0.97990704
7.571284 0.96664666
7.567949 0.95113947
7.564615 0.9346182
7.56128 0.91849357
7.557946 0.9042153
7.554612 0.89313531
7.551277 0.88638734
7.547943 0.88479323
7.544608 0.88880129
7.541274 0.89845751
7.537939 0.91340683
7.534605 0.93291993
7.53127 0.95594102
7.527936 0.98115322
7.524602 1.0070597
7.521267 1.0320797
7.517933 1.0546567
7.514598 1.0733764
7.511264 1.087085
7.507929 1.0949981
7.504595 1.0967855
7.50126 1.0926184
7.497926 1.0831677
7.494592 1.0695469
7.491257 1.053202
7.487923 1.0357583
7.484588 1.0188417
7.481254 1.0038976
7.477919 0.99203221
7.474585 0.98389717
7.47125 0.9796357
7.467916 0.97889579
7.464582 0.98090876
7.461247 0.9846205
7.457913 0.98885577
7.454578 0.99249124
7.451244 0.99461322
7.447909 0.99463893
7.444575 0.99238738
7.44124 0.98809322
7.437906 0.98236566
7.434572 0.97610083
7.431237 0.97036085
7.427903 0.96623504
7.424568 0.96469879
7.421234 0.96648448
7.417899 0.97197704
7.414565 0.98114425
7.41123 0.99350953
7.407896 1.0081719
7.404562 1.0238735
7.401227 1.0391114
7.397893 1.0522836
7.394558 1.0618542
7.391224 1.0665212
7.387889 1.0653637
7.384555 1.0579524
7.38122 1.0444067
7.377886 1.0253913
7.374552 1.0020533
7.371217 0.97590628
7.367883 0.94867772
7.364548 0.92213833
7.361214 0.89793292
7.357879 0.87743194
7.354545 0.86161865
7.35121 0.85102189
7.347876 0.8456994
7.344542 0.84527046
7.341207 0.84899165
7.337873 0.85586501
7.334538 0.86476392
7.331204 0.87456053
7.327869 0.8842386
7.324535 0.89297848
7.3212 0.90020629
7.317866 0.90560595
7.314532 0.90909957
7.311197 0.91080671
7.307863 0.91099525
7.304528 0.91003485
7.301194 0.90835958
7.297859 0.90644016
7.294525 0.90476149
7.29119 0.90379838
7.287856 0.90398388
7.284522 0.90566902
7.281187 0.90907861
7.277853 0.91427289
7.274518 0.92112693
7.271184 0.92933737
7.267849 0.93846028
7.264515 0.94797561
7.26118 0.95736636
7.257846 0.96619546
7.254512 0.97416335
7.251177 0.98113371
7.247843 0.98712267
7.244508 0.99225601
7.241174 0.99670657
7.237839 1.0006284
7.234505 1.0041036
7.23117 1.0071138
7.227836 1.0095409
7.224502 1.0111925
7.221167 1.0118449
7.217833 1.0112884
7.214498 1.0093657
7.211164 1.0059925
7.207829 1.0011603
7.204495 0.99492303
7.20116 0.98737541
7.197826 0.97863191
7.194491 0.9688135
7.191157 0.95804672
7.187823 0.94647431
7.184488 0.93427266
7.181154 0.92166861
7.177819 0.90894732
7.174485 0.89644463
7.17115 0.88452105
7.167816 0.87351899
7.164481 0.86370965
7.161147 0.85523974
7.157813 0.84809008
7.154478 0.84205794
7.151144 0.83677218
7.147809 0.83174485
7.144475 0.82645648
7.14114 0.82046469
7.137806 0.81351903
7.134471 0.80566095
7.131137 0.79728699
7.127803 0.78915734
7.124468 0.78233988
7.121134 0.77809164
7.117799 0.77769173
7.114465 0.78225063
7.11113 0.79252706
7.107796 0.80878406
7.104461 0.83070979
7.101127 0.85741678
7.097793 0.88751978
7.094458 0.91927816
7.091124 0.95077874
7.087789 0.98013043
7.084455 1.0056429
7.08112 1.0259681
7.077786 1.0401924
7.074451 1.0478775
7.071117 1.0490532
7.067783 1.0441754
7.064448 1.0340564
7.061114 1.0197805
7.057779 1.0026118
7.054445 0.98389942
7.05111 0.96498479
7.047776 0.9471151
7.044441 0.93136746
7.041107 0.91858842
7.037773 0.90935315
7.034438 0.9039468
7.031104 0.90236808
7.027769 0.90435213
7.024435 0.90940747
7.0211 0.91686108
7.017766 0.92590613
7.014431 0.93564894
7.011097 0.94515451
7.007763 0.95349201
7.004428 0.95978283
7.001094 0.9632527
6.997759 0.96328757
6.994425 0.95948921
6.99109 0.95172357
6.987756 0.94015338
6.984421 0.92524629
6.981087 0.9077524
6.977753 0.88864977
6.974418 0.8690611
6.971084 0.85015074
6.967749 0.83301434
6.964415 0.81857571
6.96108 0.80750433
6.957746 0.80016414
6.954411 0.79659939
6.951077 0.79655817
6.947743 0.79954862
6.944408 0.80491884
6.941074 0.81194873
6.937739 0.81994067
6.934405 0.8282974
6.93107 0.83657729
6.927736 0.84452142
6.924401 0.85205106
6.921067 0.85923917
6.917733 0.86626309
6.914398 0.87334862
6.911064 0.88071611
6.907729 0.88853803
6.904395 0.89691367
6.90106 0.90586288
6.897726 0.91533564
6.894391 0.9252314
6.891057 0.93542055
6.887723 0.94576139
6.884388 0.95610878
6.881054 0.96631453
6.877719 0.97622302
6.874385 0.98566755
6.87105 0.99447295
6.867716 1.0024672
6.864381 1.0095018
6.861047 1.015475
6.857713 1.0203521
6.854378 1.0241731
6.851044 1.027043
6.847709 1.0291039
6.844375 1.0304922
6.84104 1.0312913
6.837706 1.0314909
6.834371 1.0309644
6.831037 1.0294725
6.827703 1.0266947
6.824368 1.0222834
6.821034 1.0159326
6.817699 1.0074462
6.814365 0.99679506
6.81103 0.98415186
6.807696 0.96989964
6.804361 0.9546136
6.801027 0.93902086
6.797693 0.92394507
6.794358 0.91024332
6.791024 0.89874187
6.787689 0.89017496
6.784355 0.88512945
6.78102 0.88399628
6.777686 0.88693016
6.774351 0.89381921
6.771017 0.904268
6.767683 0.91759828
6.764348 0.93287208
6.761014 0.94894038
6.757679 0.9645179
6.754345 0.97828053
6.75101 0.98897762
6.747676 0.99554738
6.744341 0.99722183
6.741007 0.99360717
6.737673 0.98472817
6.734338 0.97102953
6.731004 0.95333263
6.727669 0.93275239
6.724335 0.91058354
6.721 0.88816992
6.717666 0.86677143
6.714331 0.84744315
6.710997 0.83093936
6.707663 0.81765162
6.704328 0.80758657
6.700994 0.80038523
6.697659 0.7953817
6.694325 0.79169561
6.69099 0.78834988
6.687656 0.78440228
6.684321 0.77907717
6.680987 0.7718825
6.677653 0.76269673
6.674318 0.75181233
6.670984 0.73992614
6.667649 0.72807318
6.664315 0.71750855
6.66098 0.70955041
6.657646 0.70540502
6.654311 0.70599925
6.650977 0.71184683
6.647643 0.72296978
6.644308 0.73888776
6.640974 0.75867586
6.637639 0.78107946
6.634305 0.8046643
6.63097 0.82797528
6.627636 0.84967722
6.624301 0.86865745
6.620967 0.88407966
6.617633 0.8953901
6.614298 0.90228723
6.610964 0.90467238
6.607629 0.90260091
6.604295 0.89624946
6.60096 0.88590825
6.597626 0.87199777
6.594291 0.85510084
6.590957 0.83599442
6.587623 0.81566359
6.584288 0.79528226
6.580954 0.77615164
6.577619 0.75959691
6.574285 0.7468323
6.57095 0.73881356
6.567616 0.73610183
6.564281 0.73876327
6.560947 0.74632452
6.557613 0.75779503
6.554278 0.77175635
6.550944 0.78650739
6.547609 0.80024506
6.544275 0.81125486
6.54094 0.81808508
6.537606 0.81968258
6.534271 0.81547571
6.530937 0.80539931
6.527603 0.78986608
6.524268 0.76969595
6.520934 0.746019
6.517599 0.72016777
6.514265 0.69357221
6.51093 0.66766535
6.507596 0.64380253
6.504261 0.62319317
6.500927 0.606842
6.497593 0.5954974
6.494258 0.58960716
6.490924 0.58928513
6.487589 0.59429476
6.484255 0.60405603
6.48092 0.61768045
6.477586 0.63403483
6.474251 0.65182956
6.470917 0.66972261
6.467583 0.68642736
6.464248 0.70081165
6.460914 0.71197732
6.457579 0.71931269
6.454245 0.72251537
6.45091 0.72158672
6.447576 0.7168033
6.444241 0.70867238
6.440907 0.6978793
6.437573 0.68523325
6.434238 0.67161627
6.430904 0.65793691
6.427569 0.64508803
6.424235 0.6339057
6.4209 0.6251264
6.417566 0.61934056
6.414231 0.61694386
6.410897 0.61809105
6.407563 0.62266092
6.404228 0.6302422
6.400894 0.64014977
6.397559 0.65147596
6.394225 0.66317588
6.39089 0.67417811
6.387556 0.68350594
6.384221 0.69039079
6.380887 0.69436008
6.377553 0.69528573
6.374218 0.69338692
6.370884 0.68918871
6.367549 0.68344537
6.364215 0.677042
6.36088 0.67088936
6.357546 0.66582585
6.354211 0.66253654
6.350877 0.66149549
6.347543 0.66293355
6.344208 0.66683124
6.340874 0.67293443
6.337539 0.68079
6.334205 0.68979762
6.33087 0.6992734
6.327536 0.70852001
6.324201 0.71689687
6.320867 0.72388329
6.317533 0.7291273
6.314198 0.73247365
6.310864 0.7339662
6.307529 0.73382251
6.304195 0.73238166
6.30086 0.7300303
6.297526 0.72711551
6.294191 0.72385674
6.290857 0.72027111
6.287523 0.71612684
6.284188 0.71093755
6.280854 0.70400515
6.277519 0.6945117
6.274185 0.68165186
6.27085 0.66478891
6.267516 0.64361036
6.264181 0.61825653
6.260847 0.58939657
6.257513 0.55823343
6.254178 0.52642922
6.250844 0.49595536
6.247509 0.46888423
6.244175 0.44714951
6.24084 0.43230817
6.237506 0.42533864
6.234171 0.42650466
6.230837 0.43530595
6.227503 0.45052418
6.224168 0.47035942
6.220834 0.49263891
6.217499 0.5150697
6.214165 0.53550012
6.21083 0.55215426
6.207496 0.56380747
6.204161 0.56988102
6.200827 0.57044637
6.197492 0.56614433
6.194158 0.55803744
6.190824 0.5474234
6.187489 0.53564164
6.184155 0.52390325
6.18082 0.51316709
6.177486 0.5040736
6.174151 0.4969365
6.170817 0.49178144
6.167482 0.48841516
6.164148 0.4865059
6.160814 0.48565923
6.157479 0.48547812
6.154145 0.48560287
6.15081 0.48573129
6.147476 0.48562359
6.144141 0.48509701
6.140807 0.48401559
6.137472 0.48227873
6.134138 0.47981185
6.130804 0.47656113
6.127469 0.47249355
6.124135 0.4676025
6.1208 0.46191699
6.117466 0.45551087
6.114131 0.44850629
6.110797 0.44106632
6.107462 0.43337275
6.104128 0.42559046
6.100794 0.41782391
6.097459 0.41007713
6.094125 0.40223033
6.09079 0.39404492
6.087456 0.38520322
6.084121 0.37538045
6.080787 0.36433715
6.077452 0.35201256
6.074118 0.33859632
6.070784 0.32455773
6.067449 0.31061988
6.064115 0.29767691
6.06078 0.28666584
6.057446 0.27841477
6.054111 0.27349633
6.050777 0.27211541
6.047442 0.27405523
6.044108 0.27869493
6.040774 0.28509834
6.037439 0.29215975
6.034105 0.29878125
6.03077 0.30404914
6.027436 0.30737698
6.024101 0.30858852
6.020767 0.30792488
6.017432 0.30597543
6.014098 0.30354595
6.010764 0.30149069
6.007429 0.30054138
6.004095 0.30116709
6.00076 0.30349194
5.997426 0.30728598
5.994091 0.31202886
5.990757 0.3170311
5.987422 0.32158555
5.984088 0.32511585
5.980754 0.32728978
5.977419 0.32807345
5.974085 0.32771592
5.97075 0.32666933
5.967416 0.32546427
5.964081 0.32456997
5.960747 0.32427238
5.957412 0.32459864
5.954078 0.3253061
5.950744 0.32593864
5.947409 0.32593798
5.944075 0.32478443
5.94074 0.3221349
5.937406 0.31792588
5.934071 0.31241653
5.930737 0.30616016
5.927402 0.29990741
5.924068 0.29445947
5.920734 0.29050044
5.917399 0.28844254
5.914065 0.28831558
5.91073 0.28972345
5.907396 0.29187713
5.904061 0.29369893
5.900727 0.29397921
5.897392 0.29155728
5.894058 0.28549476
5.890724 0.27521207
5.887389 0.260567
5.884055 0.24186578
5.88072 0.2198096
5.877386 0.19539047
5.874051 0.16975747
5.870717 0.14407709
5.867382 0.11940913
5.864048 0.096613834
5.860714 0.076298622
5.857379 0.058804445
5.854045 0.044225972
5.85071 0.032455512
5.847376 0.023239251
5.844041 0.01623541
5.840707 0.011066266
5.837372 0.0073591618
5.834038 0.0047746282
5.830704 0.0030222541
5.827369 0.0018663781
5.824035 0.0011244601
5.8207 0.0006609409
5.817366 0.00037901346
5.814031 0.00021204182
5.810697 0.00011573335
5.807362 6.1625428e-05
5.804028 3.2015654e-05
5.800694 1.6224008e-05
5.797359 8.0230909e-06
5.794025 3.8703307e-06
5.79069 1.8201015e-06
5.787356 8.3682826e-07
5.784021 3.7308593e-07
5.780687 1.6387887e-07
5.777352 6.9735688e-08
5.774018 2.7894275e-08
5.770684 1.0460353e-08
5.767349 3.4867844e-09
5.764015 3.4867844e-09
5.76068 0
5.757346 0
5.754011 0
5.750677 0
5.747342 0
5.744008 0
5.740674 0
5.737339 0
5.734005 0
5.73067 0
5.727336 0
5.724001 0
5.720667 0
5.717332 0
5.713998 0
5.710664 0
5.707329 0
5.703995 0
5.70066 0
5.697326 0
5.693991 0
5.690657 0
5.687322 0
5.683988 0
5.680654 0
5.677319 0
5.673985 0
5.67065 0
5.667316 0
5.663981 0
5.660647 0
5.657312 0
5.653978 0
5.650644 0
5.647309 0
5.643975 0
5.64064 0
5.637306 0
5.633971 0
5.630637 0
5.627302 0
5.623968 0
5.620634 0
5.617299 0
5.613965 0
5.61063 0
5.607296 0
5.603961 0
5.600627 0
5.597292 0
5.593958 0
5.590624 0
5.587289 0
5.583955 0
5.58062 0
5.577286 0
5.573951 0
5.570617 0
5.567282 0
5.563948 0
5.560614 0
5.557279 0
5.553945 0
5.55061 0
5.547276 0
5.543941 0
5.540607 0
5.537272 0
5.533938 0
5.530604 0
5.527269 0
5.523935 0
5.5206 0
5.517266 0
5.513931 0
5.510597 0
5.507262 0
5.503928 3.4867844e-09
5.500594 6.9735688e-09
5.497259 2.0920706e-08
5.493925 4.8814982e-08
5.49059 1.1855067e-07
5.487256 2.7545597e-07
5.483921 6.2064762e-07
5.480587 1.3633327e-06
5.477252 2.9254121e-06
5.473918 6.1193066e-06
5.470584 1.2493149e-05
5.467249 2.487472e-05
5.463915 4.8326832e-05
5.46058 9.1594339e-05
5.457246 0.00016936707
5.453911 0.00030553297
5.450577 0.00053773189
5.447242 0.00092330748
5.443908 0.0015466783
5.440574 0.002527713
5.437239 0.0040302172
5.433905 0.006269064
5.43057 0.0095137191
5.427236 0.014085476
5.423901 0.020345394
5.420567 0.028670423
5.417232 0.039416278
5.413898 0.052867713
5.410564 0.069179738
5.407229 0.088316277
5.403895 0.10999578
5.40056 0.13365487
5.397226 0.15844079
5.393891 0.183241
5.390557 0.20675298
5.387222 0.22759062
5.383888 0.24441642
5.380554 0.25608249
5.377219 0.26175976
5.373885 0.26103538
5.37055 0.25396243
5.367216 0.24105344
5.363881 0.22321914
5.360547 0.20166233
5.357212 0.17774441
5.353878 0.15284489
5.350544 0.12823425
5.347209 0.10497588
5.343875 0.083866565
5.34054 0.065417849
5.337206 0.049873838
5.333871 0.037256902
5.330537 0.027430202
5.327202 0.020166267
5.323868 0.015212436
5.320534 0.012346491
5.317199 0.011418347
5.313865 0.012375606
5.31053 0.015272032
5.307196 0.020258803
5.303861 0.027558707
5.300527 0.037424239
5.297192 0.050081804
5.293858 0.065666203
5.290524 0.084152143
5.287189 0.10529191
5.283855 0.12857006
5.28052 0.1531861
5.277186 0.17807373
5.273851 0.20196087
5.270517 0.22346821
5.267182 0.24123658
5.263848 0.25406745
5.260514 0.26105623
5.257179 0.26169805
5.253845 0.25594884
5.25051 0.24423173
5.247176 0.22738814
5.243841 0.20658197
5.240507 0.18317316
5.237172 0.15858117
5.233838 0.13415874
5.230504 0.11109313
5.227169 0.090345105
5.223835 0.072628436
5.2205 0.058425407
5.217166 0.048027917
5.213831 0.04159071
5.210497 0.039182736
5.207162 0.040824499
5.203828 0.046503135
5.200493 0.056162006
5.197159 0.069666991
5.193825 0.086756897
5.19049 0.10698951
5.187156 0.1296972
5.183821 0.15396589
5.180487 0.17864865
5.177152 0.2024199
5.173818 0.22386901
5.170483 0.24162451
5.167149 0.2544933
5.163815 0.2615947
5.16048 0.26246892
5.157146 0.25714258
5.153811 0.24614088
5.150477 0.23044463
5.147142 0.21139952
5.143808 0.19059141
5.140473 0.1697056
5.137139 0.15038734
5.133805 0.13411776
5.13047 0.12211381
5.127136 0.11525535
5.123801 0.11403804
5.120467 0.11854915
5.117132 0.12846349
5.113798 0.14305894
5.110463 0.16125357
5.107129 0.1816673
5.103795 0.20271062
5.10046 0.22269917
5.097126 0.23998802
5.093791 0.25311384
5.090457 0.26092837
5.087122 0.26270547
5.083788 0.25820534
5.080453 0.24768575
5.077119 0.23185802
5.073785 0.21179446
5.07045 0.18880211
5.067116 0.16428241
5.063781 0.13959757
5.060447 0.11596147
5.057112 0.094367491
5.053778 0.075557816
5.050443 0.060031503
5.047109 0.048082607
5.043775 0.039855633
5.04044 0.035404394
5.037106 0.034741385
5.033771 0.037867671
5.030437 0.044777575
5.027102 0.055437281
5.023768 0.069741528
5.020433 0.087456991
5.017099 0.10816452
5.013765 0.13121423
5.01043 0.15570691
5.007096 0.18051237
5.003761 0.20432996
5.000427 0.22578927
4.997092 0.24358122
4.993758 0.25660317
4.990423 0.26409693
4.987089 0.26575817
4.983755 0.26179867
4.98042 0.25294955
4.977086 0.24040245
4.973751 0.22569473
4.970417 0.21055261
4.967082 0.19671146
4.963748 0.18573436
4.960413 0.17884931
4.957079 0.17682216
4.953745 0.17987777
4.95041 0.18767704
4.947076 0.19935161
4.943741 0.21359332
4.940407 0.22878978
4.937072 0.24319245
4.933738 0.2550994
4.930403 0.26303199
4.927069 0.26588443
4.923735 0.26302781
4.9204 0.25435603
4.917066 0.24026926
4.913731 0.22159973
4.910397 0.19949304
4.907062 0.17526423
4.903728 0.15025022
4.900393 0.12567856
4.897059 0.10256789
4.893725 0.081668224
4.89039 0.063442206
4.887056 0.048081931
4.883721 0.035551738
4.880387 0.025645613
4.877052 0.018048349
4.873718 0.01239177
4.870383 0.0083004332
4.867049 0.0054242719
4.863715 0.0034583009
4.86038 0.0021512553
4.857046 0.0013059646
4.853711 0.00077437995
4.850377 0.00044991723
4.847042 0.00025906459
4.843708 0.00015366956
4.840373 0.00010466629
4.837039 9.7675291e-05
4.833705 0.00013058705
4.83037 0.00021319246
4.827036 0.00036886692
4.823701 0.00063825588
4.820367 0.0010849025
4.817032 0.0018025176
4.813698 0.0029232329
4.810363 0.0046257181
4.807029 0.0071413947
4.803695 0.010756301
4.80036 0.015805772
4.797026 0.022658987
4.793691 0.031691073
4.790357 0.043241936
4.787022 0.057563198
4.783688 0.074757777
4.780353 0.094719516
4.777019 0.1170831
4.773685 0.14119543
4.77035 0.16611878
4.767016 0.19067271
4.763681 0.21351587
4.760347 0.23326186
4.757012 0.24861631
4.753678 0.25851662
4.750343 0.26225378
4.747009 0.2595568
4.743675 0.25062621
4.74034 0.23611114
4.737006 0.21703417
4.733671 0.19467687
4.730337 0.17044493
4.727002 0.14573405
4.723668 0.1218156
4.720333 0.099756271
4.716999 0.080377999
4.713665 0.064257441
4.71033 0.051757106
4.706996 0.043076052
4.703661 0.038306187
4.700327 0.037480676
4.696992 0.040604068
4.693658 0.047657714
4.690323 0.05857954
4.686989 0.073222218
4.683655 0.091298726
4.68032 0.1123277
4.676986 0.13559272
4.673651 0.16012882
4.670317 0.18474619
4.666982 0.20809534
4.663648 0.22877035
4.660313 0.24543968
4.656979 0.25698724
4.653645 0.26264315
4.65031 0.26208417
4.646976 0.25548737
4.643641 0.24352876
4.640307 0.22732678
4.636972 0.20833953
4.633638 0.18823051
4.630303 0.16872056
4.626969 0.15144318
4.623635 0.13781646
4.6203 0.12894023
4.616966 0.12552211
4.613631 0.12783277
4.610297 0.13568942
4.606962 0.14846694
4.603628 0.16513696
4.600293 0.18433612
4.596959 0.20446344
4.593625 0.22380393
4.59029 0.24067099
4.586956 0.25355498
4.583621 0.2612615
4.580287 0.26302138
4.576952 0.25855678
4.573618 0.24809296
4.570283 0.23231386
4.566949 0.21226818
4.563615 0.18924069
4.56028 0.16460817
4.556946 0.13970077
4.553611 0.11568686
4.550277 0.093493695
4.546942 0.073769518
4.543608 0.056885311
4.540273 0.042969377
4.536939 0.031964224
4.533605 0.02369452
4.53027 0.017935709
4.526936 0.014475113
4.523601 0.013159832
4.520267 0.013928051
4.516932 0.016822197
4.513598 0.021983464
4.510263 0.029628361
4.506929 0.040008832
4.503595 0.053359221
4.50026 0.069835225
4.496926 0.089452362
4.493591 0.11203334
4.490257 0.13717457
4.486922 0.1642411
4.483588 0.19239565
4.480253 0.22066217
4.476919 0.24801728
4.473585 0.27349625
4.47025 0.29629529
4.466916 0.31585051
4.463581 0.33187695
4.460247 0.3443585
4.456912 0.35348987
4.453578 0.35958229
4.450243 0.36295402
4.446909 0.36383015
4.443575 0.36227522
4.44024 0.3581742
4.436906 0.35126653
4.433571 0.34122525
4.430237 0.32776272
4.426902 0.310739
4.423568 0.29024845
4.420233 0.26666625
4.416899 0.24064596
4.413565 0.21307022
4.41023 0.18496627
4.406896 0.15740416
4.403561 0.13139673
4.400227 0.107818
4.396892 0.087350264
4.393558 0.070463164
4.390223 0.057420923
4.386889 0.048309272
4.383555 0.043071359
4.38022 0.041542477
4.376886 0.043476492
4.373551 0.048560736
4.370217 0.056420554
4.366882 0.066618137
4.363548 0.078652009
4.360213 0.091963597
4.356879 0.1059551
4.353545 0.12001965
4.35021 0.13358069
4.346876 0.14613405
4.343541 0.15728432
4.340207 0.16676716
4.336872 0.17445182
4.333538 0.18032228
4.330203 0.18444066
4.326869 0.18690093
4.323535 0.18778366
4.3202 0.18712264
4.316866 0.18489152
4.313531 0.1810135
4.310197 0.1753917
4.306862 0.16795249
4.303528 0.15869119
4.300193 0.14770871
4.296859 0.13523054
4.293525 0.12160342
4.29019 0.10727026
4.286856 0.092728535
4.283521 0.078480397
4.280187 0.06498372
4.276852 0.052612076
4.273518 0.041629054
4.270183 0.032179024
4.266849 0.024293156
4.263515 0.017907173
4.26018 0.012886106
4.256846 0.0090511763
4.253511 0.0062047991
4.250177 0.0041509924
4.246842 0.0027098661
4.243508 0.0017262058
4.240173 0.0010729219
4.236839 0.00065066884
4.233505 0.00038500027
4.23017 0.0002222581
4.226836 0.00012518253
4.223501 6.8787283e-05
4.220167 3.6879719e-05
4.216832 1.9288891e-05
4.213498 9.8431924e-06
4.210163 4.8989321e-06
4.206829 2.3814737e-06
4.203494 1.1262314e-06
4.20016 5.2301766e-07
4.196826 2.3361455e-07
4.193491 1.0460353e-07
4.190157 4.5328197e-08
4.186822 1.7433922e-08
4.183488 6.9735688e-09
4.180153 3.4867844e-09
4.176819 0
4.173484 0
4.17015 0
4.166816 0
4.163481 0
4.160147 0
4.156812 0
4.153478 0
4.150143 0
4.146809 0
4.143474 0
4.14014 0
4.136806 0
4.133471 0
4.130137 0
4.126802 0
4.123468 0
4.120133 0
4.116799 0
4.113464 0
4.11013 0
4.106796 0
4.103461 0
4.100127 0
4.096792 0
4.093458 0
4.090123 0
4.086789 0
4.083454 0
4.08012 0
4.076786 0
4.073451 0
4.070117 0
4.066782 0
4.063448 0
4.060113 0
4.056779 0
4.053444 0
4.05011 0
4.046776 0
4.043441 0
4.040107 0
4.036772 0
4.033438 0
4.030103 0
4.026769 0
4.023434 0
4.0201 0
4.016766 0
4.013431 0
4.010097 0
4.006762 0
4.003428 0
4.000093 0
3.996759 0
3.993424 0
3.99009 0
3.986756 0
3.983421 0
3.980087 0
3.976752 0
3.973418 0
3.970083 0
3.966749 0
3.963414 0
3.96008 0
3.956746 0
3.953411 0
3.950077 0
3.946742 0
3.943408 0
3.940073 0
3.936739 0
3.933404 0
3.93007 0
3.926736 0
3.923401 0
3.920067 0
3.916732 0
3.913398 0
3.910063 0
3.906729 0
3.903394 0
3.90006 0
3.896726 0
3.893391 0
3.890057 0
3.886722 0
3.883388 0
3.880053 0
3.876719 0
3.873384 0
3.87005 0
3.866716 0
3.863381 0
3.860047 0
3.856712 0
3.853378 0
3.850043 0
3.846709 0
3.843374 0
3.84004 0
3.836706 0
3.833371 0
3.830037 0
3.826702 0
3.823368 0
3.820033 0
3.816699 0
3.813364 0
3.81003 0
3.806696 0
3.803361 0
3.800027 0
3.796692 0
3.793358 0
3.790023 0
3.786689 0
3.783354 0
3.78002 0
3.776686 0
3.773351 0
3.770017 0
3.766682 0
3.763348 0
3.760013 0
3.756679 0
3.753344 0
3.75001 0
3.746676 0
3.743341 0
3.740007 0
3.736672 0
3.733338 0
3.730003 0
3.726669 0
3.723334 0
3.72 0
