# Supplementary material for: Structural motifs of gold cluster anions with 17 to 69 atoms
Source: Nat Commun. 2026 Apr 10;17:5099. doi: 10.1038/s41467-026-71649-9 (PMC13246909; doi:10.1038/s41467-026-71649-9)
Supplement: Supplementary file 5 — Source Data [file 41467_2026_71649_MOESM5_ESM.zip › SupplementaryFigure6/57_th_red.dat]

13.7 0
13.696666 0
13.693331 3.4867844e-09
13.689997 1.0460353e-08
13.686662 2.4407491e-08
13.683328 6.2762119e-08
13.679993 1.4644494e-07
13.676659 3.3821809e-07
13.673324 7.5663222e-07
13.66999 1.6562226e-06
13.666656 3.5286258e-06
13.663321 7.3327076e-06
13.659987 1.4878109e-05
13.656652 2.9449381e-05
13.653318 5.6869454e-05
13.649983 0.00010712796
13.646649 0.00019688825
13.643314 0.00035301949
13.63998 0.00061751998
13.636646 0.0010538353
13.633311 0.0017545395
13.629977 0.002849864
13.626642 0.0045160099
13.623308 0.0069816128
13.619973 0.010529963
13.616639 0.015494151
13.613304 0.022242253
13.60997 0.031150123
13.606636 0.0425609
13.603301 0.056732489
13.599967 0.073777324
13.596632 0.093601751
13.593298 0.11585507
13.589963 0.1398995
13.586629 0.1648114
13.583294 0.18942111
13.57996 0.21239267
13.576626 0.23233823
13.573291 0.24795442
13.569957 0.25816243
13.566622 0.26223113
13.563288 0.2598636
13.559953 0.251233
13.556619 0.23696158
13.553284 0.21804653
13.54995 0.1957449
13.546616 0.17143589
13.543281 0.14648159
13.539947 0.12210526
13.536612 0.099301475
13.533278 0.078785637
13.529943 0.060982946
13.526609 0.046051077
13.523274 0.033926663
13.51994 0.024384429
13.516606 0.017098343
13.513271 0.011696756
13.509937 0.007806328
13.506602 0.0050827449
13.503268 0.0032286403
13.499933 0.0020008354
13.496599 0.0012096875
13.493264 0.00071351813
13.48993 0.0004105863
13.486596 0.00023050434
13.483261 0.000126246
13.479927 6.7458818e-05
13.476592 3.5164221e-05
13.473258 1.7883717e-05
13.469923 8.8738663e-06
13.466589 4.2957184e-06
13.463254 2.0293085e-06
13.45992 9.3445822e-07
13.456586 4.1841413e-07
13.453251 1.8479957e-07
13.449917 8.0196041e-08
13.446582 3.138106e-08
13.443248 1.3947138e-08
13.439913 6.9735688e-09
13.436579 3.4867844e-09
13.433244 0
13.42991 0
13.426576 0
13.423241 0
13.419907 0
13.416572 0
13.413238 0
13.409903 0
13.406569 0
13.403234 0
13.3999 0
13.396566 0
13.393231 0
13.389897 0
13.386562 0
13.383228 0
13.379893 0
13.376559 0
13.373224 0
13.36989 0
13.366556 0
13.363221 0
13.359887 0
13.356552 0
13.353218 0
13.349883 0
13.346549 0
13.343214 0
13.33988 0
13.336546 0
13.333211 0
13.329877 0
13.326542 0
13.323208 0
13.319873 0
13.316539 0
13.313204 0
13.30987 0
13.306536 0
13.303201 0
13.299867 0
13.296532 0
13.293198 0
13.289863 0
13.286529 0
13.283194 0
13.27986 0
13.276526 0
13.273191 0
13.269857 0
13.266522 0
13.263188 0
13.259853 0
13.256519 0
13.253184 0
13.24985 0
13.246516 0
13.243181 0
13.239847 0
13.236512 0
13.233178 0
13.229843 0
13.226509 0
13.223174 0
13.21984 0
13.216506 0
13.213171 0
13.209837 0
13.206502 0
13.203168 0
13.199833 0
13.196499 0
13.193164 0
13.18983 0
13.186495 0
13.183161 0
13.179827 0
13.176492 0
13.173158 0
13.169823 0
13.166489 0
13.163154 0
13.15982 0
13.156485 0
13.153151 0
13.149817 0
13.146482 0
13.143148 0
13.139813 0
13.136479 0
13.133144 0
13.12981 0
13.126475 0
13.123141 0
13.119807 0
13.116472 0
13.113138 0
13.109803 0
13.106469 0
13.103134 0
13.0998 0
13.096465 0
13.093131 0
13.089797 0
13.086462 0
13.083128 0
13.079793 0
13.076459 0
13.073124 0
13.06979 0
13.066455 0
13.063121 0
13.059787 0
13.056452 0
13.053118 0
13.049783 0
13.046449 0
13.043114 0
13.03978 0
13.036445 0
13.033111 0
13.029777 0
13.026442 0
13.023108 0
13.019773 0
13.016439 0
13.013104 0
13.00977 0
13.006435 0
13.003101 0
12.999767 0
12.996432 0
12.993098 0
12.989763 0
12.986429 0
12.983094 0
12.97976 0
12.976425 0
12.973091 0
12.969757 0
12.966422 0
12.963088 0
12.959753 0
12.956419 0
12.953084 0
12.94975 0
12.946415 0
12.943081 0
12.939747 0
12.936412 0
12.933078 0
12.929743 0
12.926409 0
12.923074 0
12.91974 0
12.916405 0
12.913071 0
12.909737 0
12.906402 0
12.903068 0
12.899733 0
12.896399 0
12.893064 0
12.88973 0
12.886395 0
12.883061 0
12.879727 0
12.876392 0
12.873058 0
12.869723 0
12.866389 0
12.863054 0
12.85972 0
12.856385 0
12.853051 0
12.849717 0
12.846382 0
12.843048 0
12.839713 0
12.836379 0
12.833044 0
12.82971 0
12.826375 0
12.823041 0
12.819707 0
12.816372 0
12.813038 0
12.809703 0
12.806369 0
12.803034 0
12.7997 0
12.796365 0
12.793031 0
12.789697 0
12.786362 0
12.783028 0
12.779693 0
12.776359 0
12.773024 0
12.76969 0
12.766355 0
12.763021 0
12.759687 0
12.756352 0
12.753018 0
12.749683 0
12.746349 0
12.743014 0
12.73968 0
12.736345 0
12.733011 0
12.729677 0
12.726342 0
12.723008 0
12.719673 0
12.716339 0
12.713004 0
12.70967 0
12.706335 0
12.703001 0
12.699667 0
12.696332 0
12.692998 0
12.689663 0
12.686329 0
12.682994 0
12.67966 0
12.676325 0
12.672991 0
12.669657 0
12.666322 0
12.662988 0
12.659653 0
12.656319 0
12.652984 0
12.64965 0
12.646315 0
12.642981 0
12.639647 0
12.636312 0
12.632978 0
12.629643 0
12.626309 0
12.622974 0
12.61964 0
12.616305 0
12.612971 0
12.609637 0
12.606302 0
12.602968 0
12.599633 0
12.596299 0
12.592964 0
12.58963 0
12.586295 0
12.582961 0
12.579627 0
12.576292 0
12.572958 0
12.569623 0
12.566289 0
12.562954 0
12.55962 0
12.556285 0
12.552951 0
12.549617 0
12.546282 0
12.542948 0
12.539613 3.4867844e-09
12.536279 6.9735688e-09
12.532944 1.3947138e-08
12.52961 3.4867844e-08
12.526275 8.3682826e-08
12.522941 1.9874671e-07
12.519607 4.4979519e-07
12.516272 1.0007071e-06
12.512938 2.1757535e-06
12.509603 4.6130158e-06
12.506269 9.5398421e-06
12.502934 1.925751e-05
12.4996 3.7939701e-05
12.496265 7.2957477e-05
12.492931 0.00013692951
12.489597 0.00025086019
12.486262 0.00044863758
12.482928 0.00078327125
12.479593 0.0013351002
12.476259 0.0022219464
12.472924 0.0036108512
12.46959 0.0057303593
12.466255 0.0088816488
12.462921 0.013445951
12.459587 0.019885002
12.456252 0.028730905
12.452918 0.040561948
12.449583 0.055962007
12.446249 0.075463059
12.442914 0.099473126
12.43958 0.12819539
12.436245 0.16154746
12.432911 0.19909228
12.429577 0.23999366
12.426242 0.28300782
12.422908 0.32651967
12.419573 0.36862684
12.416239 0.40726773
12.412904 0.44038298
12.40957 0.46609316
12.406235 0.48287219
12.402901 0.4896945
12.399567 0.4861367
12.396232 0.47242028
12.392898 0.44938936
12.389563 0.41842673
12.386229 0.38131942
12.382894 0.34009191
12.37956 0.29682813
12.376225 0.25350424
12.372891 0.21185054
12.369557 0.17325581
12.366222 0.13872023
12.362888 0.10885602
12.359553 0.083928815
12.356219 0.063928501
12.352884 0.048656228
12.34955 0.037813971
12.346215 0.031084672
12.342881 0.028193651
12.339547 0.028944833
12.336212 0.033228857
12.332878 0.041003099
12.329543 0.052247069
12.326209 0.066899492
12.322874 0.08478655
12.31954 0.10555282
12.316205 0.12860788
12.312871 0.15310086
12.309537 0.17793247
12.306202 0.20180916
12.302868 0.22333721
12.299533 0.241147
12.296199 0.25403147
12.292864 0.26107835
12.28953 0.2617752
12.286195 0.25607013
12.282861 0.2443776
12.279527 0.22752839
12.276192 0.20667188
12.272858 0.18314652
12.269523 0.15833883
12.266189 0.13355115
12.262854 0.10989534
12.25952 0.088223118
12.256185 0.069096644
12.252851 0.052796241
12.249517 0.039356877
12.246182 0.028622664
12.242848 0.020308239
12.239513 0.014057571
12.236179 0.0094936736
12.232844 0.006255734
12.22951 0.0040230518
12.226175 0.0025272178
12.222841 0.0015552
12.219507 0.00094634815
12.216172 0.00058622609
12.212838 0.00039962036
12.209503 0.00034445246
12.206169 0.00040778292
12.202834 0.00060446197
12.1995 0.00097866367
12.196165 0.0016080736
12.192831 0.0026100708
12.189496 0.004148733
12.186162 0.0064408753
12.182828 0.0097587215
12.179493 0.014426316
12.176159 0.020806598
12.172824 0.02927658
12.16949 0.040189298
12.166155 0.053823326
12.162821 0.070323487
12.159486 0.089639603
12.156152 0.11147285
12.152818 0.13524088
12.149483 0.16007246
12.146149 0.18483964
12.142814 0.20823018
12.13948 0.22885624
12.136145 0.24538796
12.132811 0.25669468
12.129476 0.2619733
12.126142 0.26084381
12.122808 0.25339658
12.119473 0.24018406
12.116139 0.22215864
12.112804 0.2005678
12.10947 0.17682436
12.106135 0.15237249
12.102801 0.12856928
12.099466 0.10659662
12.096132 0.087411157
12.092798 0.071731848
12.089463 0.060057989
12.086129 0.052705455
12.082794 0.049847112
12.07946 0.051544492
12.076125 0.057761457
12.072791 0.068355992
12.069456 0.083052432
12.066122 0.10140217
12.062788 0.12274496
12.059453 0.14618505
12.056119 0.17059483
12.052784 0.19465497
12.04945 0.21693324
12.046115 0.23599637
12.042781 0.25054178
12.039446 0.25953044
12.036112 0.26229996
12.032778 0.25863898
12.029443 0.24880982
12.026109 0.23351498
12.022774 0.21381275
12.01944 0.19099547
12.016105 0.16644954
12.012771 0.14151809
12.009436 0.11738456
12.006102 0.094990373
12.002768 0.074992507
11.999433 0.057759832
11.996099 0.043401442
11.992764 0.031816625
11.98943 0.022755177
11.986095 0.015878039
11.982761 0.010810573
11.979426 0.0071841497
11.976092 0.0046645958
11.972758 0.0029684077
11.969423 0.0018692233
11.966089 0.0011976302
11.962754 0.00083743496
11.95942 0.00072103912
11.956085 0.00082595298
11.952751 0.0011736447
11.949416 0.0018312836
11.946082 0.002916078
11.942748 0.0046012688
11.939413 0.007122057
11.936079 0.010779125
11.932744 0.015936923
11.92941 0.023013778
11.926075 0.03246138
11.922741 0.044732253
11.919406 0.060235773
11.916072 0.079285548
11.912738 0.10204353
11.909403 0.12846824
11.906069 0.15827535
11.902734 0.19091842
11.8994 0.22559503
11.896065 0.26128009
11.892731 0.29678348
11.889396 0.33082542
11.886062 0.36212006
11.882728 0.38945776
11.879393 0.41177763
11.876059 0.4282258
11.872724 0.43819815
11.86939 0.44136961
11.866055 0.4377132
11.862721 0.4275115
11.859386 0.4113604
11.856052 0.39016251
11.852718 0.3651048
11.849383 0.33761473
11.846049 0.30929051
11.842714 0.28180507
11.83938 0.256788
11.836045 0.23569469
11.832711 0.21967613
11.829376 0.20946463
11.826042 0.20529089
11.822708 0.20684529
11.819373 0.21329184
11.816039 0.22333741
11.812704 0.23535187
11.80937 0.24752776
11.806035 0.25806228
11.802701 0.26534008
11.799366 0.26809393
11.796032 0.26552296
11.792698 0.25735364
11.789363 0.2438368
11.786029 0.22568408
11.782694 0.20395562
11.77936 0.17991803
11.776025 0.1548942
11.772691 0.13012613
11.769356 0.1066672
11.766022 0.08531371
11.762688 0.066578147
11.759353 0.050699857
11.756019 0.037684221
11.752684 0.02735926
11.74935 0.019438725
11.746015 0.013582709
11.742681 0.0094498133
11.739346 0.0067379807
11.736012 0.0052136213
11.732678 0.0047303565
11.729343 0.0052391795
11.726009 0.0067916214
11.722674 0.0095364076
11.71934 0.013709074
11.716005 0.019612967
11.712671 0.027589757
11.709336 0.037978209
11.706002 0.051061569
11.702668 0.067006432
11.699333 0.085799147
11.695999 0.10718854
11.692664 0.13064577
11.68933 0.15535223
11.685995 0.18022382
11.682661 0.20397574
11.679326 0.22522475
11.675992 0.24261902
11.672658 0.25497913
11.669323 0.26143004
11.665989 0.26150343
11.662654 0.25519393
11.65932 0.24295974
11.655985 0.22566767
11.652651 0.20449158
11.649316 0.1807809
11.645982 0.15591963
11.642648 0.13119588
11.639313 0.10769886
11.635979 0.086253008
11.632644 0.067392548
11.62931 0.051372461
11.625975 0.038207427
11.622641 0.027727799
11.619306 0.019641709
11.615972 0.013594202
11.612638 0.0092174261
11.609303 0.0061689515
11.605969 0.0041581368
11.602634 0.0029626126
11.5993 0.0024377679
11.595965 0.0025225909
11.592631 0.0032443727
11.589296 0.0047239373
11.585962 0.007181409
11.582628 0.010941191
11.579293 0.016433156
11.575959 0.024185958
11.572624 0.034807829
11.56929 0.048950426
11.565955 0.06725292
11.562621 0.090266188
11.559286 0.11836098
11.555952 0.15162837
11.552618 0.18978536
11.549283 0.23210158
11.545949 0.27736399
11.542614 0.32389434
11.53928 0.36962838
11.535945 0.41225744
11.532611 0.44942294
11.529276 0.47894407
11.525942 0.49905177
11.522608 0.50859817
11.519273 0.50721244
11.515939 0.49538054
11.512604 0.47443695
11.50927 0.44646853
11.505935 0.41414268
11.502601 0.38048063
11.499266 0.34860196
11.495932 0.32146682
11.492598 0.30163939
11.489263 0.29109126
11.485929 0.29105749
11.482594 0.30195316
11.47926 0.32335417
11.475925 0.35404301
11.472591 0.39211671
11.469256 0.43515035
11.465922 0.48040447
11.462588 0.52505911
11.459253 0.56645216
11.455919 0.60229732
11.452584 0.63085756
11.44925 0.65105516
11.445915 0.66250828
11.442581 0.66549421
11.439246 0.66085022
11.435912 0.64983054
11.432578 0.63394204
11.429243 0.61478073
11.425909 0.59388747
11.422574 0.57263532
11.41924 0.55215466
11.415905 0.53329732
11.412571 0.51663639
11.409236 0.50249612
11.405902 0.49100389
11.402568 0.48215426
11.399233 0.4758739
11.395899 0.4720753
11.392564 0.47068881
11.38923 0.47166567
11.385895 0.47495103
11.382561 0.48043262
11.379226 0.48787764
11.375892 0.49687476
11.372558 0.5067991
11.369223 0.5168146
11.365889 0.52592111
11.362554 0.53304439
11.35922 0.53715786
11.355885 0.53741725
11.352551 0.53328539
11.349216 0.52462429
11.345882 0.51173627
11.342548 0.4953438
11.339213 0.47650759
11.335879 0.45649362
11.332544 0.43660883
11.32921 0.41803188
11.325875 0.40166725
11.322541 0.38804791
11.319206 0.37730372
11.315872 0.36920062
11.312538 0.36324275
11.309203 0.35881648
11.305869 0.35534763
11.302534 0.35243981
11.2992 0.34996619
11.295865 0.34809666
11.292531 0.34725622
11.289196 0.3480246
11.285862 0.35099916
11.282528 0.35664962
11.279193 0.36519362
11.275859 0.37651629
11.272524 0.39014685
11.26919 0.40529352
11.265855 0.42092748
11.262521 0.43589926
11.259186 0.44906803
11.255852 0.45942524
11.252518 0.46619829
11.249183 0.46892437
11.245849 0.46748956
11.242514 0.46213157
11.23918 0.45340656
11.235845 0.44212243
11.232511 0.42924365
11.229176 0.41577564
11.225842 0.40264139
11.222508 0.39056653
11.219173 0.37999115
11.215839 0.37102518
11.212504 0.36345849
11.20917 0.35682784
11.205835 0.35053137
11.202501 0.34397086
11.199166 0.33669469
11.195832 0.32851237
11.192497 0.31955606
11.189163 0.31027434
11.185829 0.30135759
11.182494 0.29360818
11.17916 0.28778099
11.175825 0.28442652
11.172491 0.28376881
11.169156 0.28564438
11.165822 0.28951638
11.162487 0.29456326
11.159153 0.299827
11.155819 0.30439359
11.152484 0.30757227
11.14915 0.30903987
11.145815 0.30892285
11.142481 0.30780151
11.139146 0.30663491
11.135812 0.30661959
11.132477 0.30900682
11.129143 0.31490961
11.125809 0.32513169
11.122474 0.34004517
11.11914 0.35953438
11.115805 0.38301085
11.112471 0.40949262
11.109136 0.43773133
11.105802 0.46636449
11.102467 0.49406907
11.099133 0.51969537
11.095799 0.54236626
11.092464 0.56153426
11.08913 0.57699687
11.085795 0.58887608
11.082461 0.59757235
11.079126 0.60370373
11.075792 0.60803999
11.072457 0.61143839
11.069123 0.61478439
11.065789 0.6189375
11.062454 0.62468054
11.05912 0.63267069
11.055785 0.64339186
11.052451 0.65711049
11.049116 0.67383954
11.045782 0.69331683
11.042447 0.7150043
11.039113 0.73811265
11.035779 0.76165258
11.032444 0.78450988
11.02911 0.80553739
11.025775 0.82365441
11.022441 0.8379433
11.019106 0.8477334
11.015772 0.8526651
11.012437 0.85272897
11.009103 0.84827789
11.005769 0.84001156
11.002434 0.82893478
10.9991 0.81629118
10.995765 0.80347631
10.992431 0.79193519
10.989096 0.78305198
10.985762 0.77804183
10.982427 0.77785623
10.979093 0.78311266
10.975759 0.79405719
10.972424 0.8105636
10.96909 0.83216686
10.965755 0.85812305
10.962421 0.88748378
10.959086 0.91917208
10.955752 0.95204854
10.952417 0.98496145
10.949083 1.0167802
10.945749 1.0464166
10.942414 1.0728428
10.93908 1.0951124
10.935745 1.1123921
10.932411 1.1240039
10.929076 1.1294756
10.925742 1.1285902
10.922407 1.1214283
10.919073 1.1083915
10.915739 1.0902039
10.912404 1.0678855
10.90907 1.0427006
10.905735 1.0160812
10.902401 0.98953207
10.899066 0.96452311
10.895732 0.94237562
10.892397 0.92415274
10.889063 0.91056388
10.885729 0.90189479
10.882394 0.89797433
10.87906 0.8981864
10.875725 0.90153033
10.872391 0.90672654
10.869056 0.91235624
10.865722 0.91701775
10.862387 0.91947805
10.859053 0.91879815
10.855719 0.91441526
10.852384 0.90617184
10.84905 0.89429135
10.845715 0.87930851
10.842381 0.86196906
10.839046 0.84311676
10.835712 0.82358493
10.832377 0.80410626
10.829043 0.78524964
10.825709 0.76738684
10.822374 0.75068743
10.81904 0.73513728
10.815705 0.7205744
10.812371 0.7067359
10.809036 0.69331063
10.805702 0.67999235
10.802367 0.66652927
10.799033 0.65276542
10.795699 0.63866963
10.792364 0.6243482
10.78903 0.6100385
10.785695 0.59608287
10.782361 0.5828853
10.779026 0.57085637
10.775692 0.56035482
10.772357 0.55163554
10.769023 0.54481345
10.765689 0.53985027
10.762354 0.53656758
10.75902 0.53468506
10.755685 0.53387822
10.752351 0.53384684
10.749016 0.53438315
10.745682 0.53542851
10.742347 0.5371083
10.739013 0.53973719
10.735679 0.54379058
10.732344 0.54984277
10.72901 0.55847793
10.725675 0.57018579
10.722341 0.58525854
10.719006 0.60370832
10.715672 0.62522298
10.712337 0.64917292
10.709003 0.67467242
10.705669 0.70068785
10.702334 0.72617424
10.699 0.75021451
10.695665 0.77213374
10.692331 0.79156536
10.688996 0.80845632
10.685662 0.82301159
10.682327 0.83559143
10.678993 0.84658512
10.675659 0.85628875
10.672324 0.86481302
10.66899 0.87203935
10.665655 0.87763135
10.662321 0.88109761
10.658986 0.88189158
10.655652 0.87952857
10.652317 0.87369856
10.648983 0.8643558
10.645649 0.85177211
10.642314 0.83654723
10.63898 0.81957664
10.635645 0.80198255
10.632311 0.78501743
10.628976 0.76995186
10.625642 0.75795891
10.622307 0.75000712
10.618973 0.74677327
10.615639 0.74858405
10.612304 0.75539334
10.60897 0.76679774
10.605635 0.78208839
10.602301 0.80033228
10.598966 0.82047166
10.595632 0.84142763
10.592297 0.86219357
10.588963 0.88190635
10.585629 0.89988796
10.582294 0.91565599
10.57896 0.92890718
10.575625 0.93948283
10.572291 0.94732717
10.568956 0.9524496
10.565622 0.95489964
10.562287 0.95475951
10.558953 0.95215514
10.555619 0.94728222
10.552284 0.9404405
10.54895 0.93206751
10.545615 0.92276169
10.542281 0.91328586
10.538946 0.90454376
10.535612 0.89752625
10.532277 0.89322867
10.528943 0.89254611
10.525609 0.89615878
10.522274 0.90442323
10.51894 0.91728654
10.515605 0.9342388
10.512271 0.95431435
10.508936 0.97614506
10.505602 0.99806112
10.502267 1.0182275
10.498933 1.0347991
10.495599 1.0460756
10.492264 1.0506391
10.48893 1.0474617
10.485595 1.0359757
10.482261 1.0161044
10.478926 0.98825881
10.475592 0.9533047
10.472257 0.91250767
10.468923 0.86746125
10.465589 0.8200019
10.462254 0.77211252
10.45892 0.72581617
10.455585 0.68306231
10.452251 0.64561068
10.448916 0.61492052
10.445582 0.59205496
10.442247 0.57761131
10.438913 0.57168598
10.435579 0.57387913
10.432244 0.58333919
10.42891 0.59884209
10.425575 0.6188963
10.422241 0.64186212
10.418906 0.66607398
10.415572 0.68995571
10.412237 0.71212097
10.408903 0.7314533
10.405569 0.74716184
10.402234 0.75880995
10.3989 0.76631512
10.395565 0.76991977
10.392231 0.77013534
10.388896 0.76766438
10.385562 0.76330911
10.382227 0.75787696
10.378893 0.75209482
10.375559 0.74654287
10.372224 0.74161605
10.36889 0.73751731
10.365555 0.734282
10.362221 0.73182873
10.358886 0.73002841
10.355552 0.7287811
10.352217 0.72808968
10.348883 0.72811936
10.345549 0.72923357
10.342214 0.73199914
10.33888 0.73715662
10.335545 0.74555594
10.332211 0.75806227
10.328876 0.77544167
10.325542 0.79824081
10.322207 0.82667772
10.318873 0.86056133
10.315539 0.89925549
10.312204 0.94169806
10.30887 0.98647808
10.305535 1.031965
10.302201 1.0764748
10.298866 1.1184511
10.295532 1.156633
10.292197 1.1901859
10.288863 1.2187714
10.285529 1.242546
10.282194 1.2620875
10.27886 1.2782628
10.275525 1.2920584
10.272191 1.3044044
10.268856 1.3160198
10.265522 1.3273056
10.262187 1.3382989
10.258853 1.3486939
10.255519 1.3579186
10.252184 1.3652531
10.24885 1.369963
10.245515 1.3714284
10.242181 1.369245
10.238846 1.3632877
10.235512 1.3537278
10.232177 1.34101
10.228843 1.3257945
10.225509 1.3088808
10.222174 1.2911236
10.21884 1.273357
10.215505 1.2563344
10.212171 1.2406905
10.208836 1.2269263
10.205502 1.2154144
10.202167 1.206419
10.198833 1.2001232
10.195498 1.196656
10.192164 1.1961129
10.18883 1.1985635
10.185495 1.2040443
10.182161 1.212535
10.178826 1.223921
10.175492 1.2379485
10.172157 1.2541787
10.168823 1.2719526
10.165488 1.2903768
10.162154 1.3083387
10.15882 1.3245564
10.155485 1.3376647
10.152151 1.346327
10.148816 1.349363
10.145482 1.3458713
10.142147 1.3353308
10.138813 1.317663
10.135478 1.2932474
10.132144 1.2628889
10.12881 1.2277463
10.125475 1.189235
10.122141 1.1489223
10.118806 1.1084272
10.115472 1.0693352
10.112137 1.0331274
10.108803 1.001122
10.105468 0.97442052
10.102134 0.95385639
10.0988 0.93994583
10.095465 0.93284816
10.092131 0.93234563
10.088796 0.93785295
10.085462 0.94846241
10.082127 0.96302288
10.078793 0.98024293
10.075458 0.99880195
10.072124 1.017451
10.06879 1.035088
10.065455 1.0507985
10.062121 1.063863
10.058786 1.0737394
10.055452 1.0800349
10.052117 1.082484
10.048783 1.0809435
10.045448 1.0754102
10.042114 1.0660569
10.03878 1.0532761
10.035445 1.0377124
10.032111 1.0202689
10.028776 1.0020711
10.025442 0.98438513
10.022107 0.96849485
10.018773 0.95555231
10.015438 0.94642654
10.012104 0.94157662
10.00877 0.9409738
10.005435 0.94408966
10.002101 0.94995576
9.998766 0.95728742
9.995432 0.96465329
9.992097 0.97066447
9.988763 0.97415495
9.985428 0.97432796
9.982094 0.97084949
9.97876 0.9638797
9.975425 0.95404207
9.972091 0.9423382
9.968756 0.93002197
9.965422 0.91845016
9.962087 0.90892761
9.958753 0.90256486
9.955418 0.90016357
9.952084 0.90214212
9.94875 0.90850842
9.945415 0.91888142
9.942081 0.93255573
9.938746 0.94859816
9.935412 0.96595986
9.932077 0.9835863
9.928743 1.0005087
9.925408 1.0159055
9.922074 1.0291288
9.91874 1.0397
9.915405 1.0472837
9.912071 1.0516535
9.908736 1.0526651
9.905402 1.0502451
9.902067 1.0444023
9.898733 1.0352564
9.895398 1.0230776
9.892064 1.0083216
9.88873 0.99164902
9.885395 0.9739159
9.882061 0.95613215
9.878726 0.93938886
9.875392 0.92476295
9.872057 0.9132127
9.868723 0.90547931
9.865388 0.90200928
9.862054 0.90290845
9.85872 0.90793351
9.855385 0.91652054
9.852051 0.92784495
9.848716 0.94090316
9.845382 0.9546043
9.842047 0.96786022
9.838713 0.97966427
9.835378 0.98915188
9.832044 0.99564026
9.82871 0.99864779
9.825375 0.99789701
9.822041 0.993307
9.818706 0.98498143
9.815372 0.97319785
9.812037 0.95840107
9.808703 0.94120052
9.805368 0.92236736
9.802034 0.90282442
9.7987 0.88362035
9.795365 0.86588021
9.792031 0.85072883
9.788696 0.83918858
9.785362 0.83206106
9.782027 0.82980881
9.778693 0.83245739
9.775358 0.83953882
9.772024 0.85009281
9.76869 0.86273351
9.765355 0.87577803
9.762021 0.88742127
9.758686 0.89593269
9.755352 0.8998461
9.752017 0.89811526
9.748683 0.89021471
9.745348 0.87617588
9.742014 0.85655925
9.73868 0.8323733
9.735345 0.80495626
9.732011 0.7758384
9.728676 0.74659989
9.725342 0.7187353
9.722007 0.69353102
9.718673 0.67195939
9.715338 0.654593
9.712004 0.64154403
9.70867 0.63243619
9.705335 0.62641757
9.702001 0.62222176
9.698666 0.61827955
9.695332 0.61287634
9.691997 0.60434153
9.688663 0.5912484
9.685328 0.5725985
9.681994 0.54796428
9.67866 0.51756842
9.675325 0.48228733
9.671991 0.4435774
9.668656 0.40333367
9.665322 0.36369993
9.661987 0.3268552
9.658653 0.29480279
9.655318 0.26918676
9.651984 0.25115519
9.64865 0.24128326
9.645315 0.23956179
9.641981 0.24544888
9.638646 0.25797592
9.635312 0.27589212
9.631977 0.29782749
9.628643 0.32245071
9.625308 0.34859869
9.621974 0.375358
9.61864 0.40208588
9.615305 0.42836896
9.611971 0.45392988
9.608636 0.47850271
9.605302 0.50170611
9.601967 0.52294447
9.598633 0.54136326
9.595298 0.55587394
9.591964 0.56524983
9.58863 0.56827902
9.585295 0.56394842
9.581961 0.55162595
9.578626 0.53120788
9.575292 0.50320499
9.571957 0.46875269
9.568623 0.42954379
9.565288 0.38769563
9.561954 0.34557242
9.55862 0.30558804
9.555285 0.27001416
9.551951 0.2408134
9.548616 0.2195104
9.545282 0.20710644
9.541947 0.20403678
9.538613 0.21016654
9.535278 0.2248192
9.531944 0.24683193
9.52861 0.27463326
9.525275 0.30633928
9.521941 0.33986453
9.518606 0.37304353
9.515272 0.40375735
9.511937 0.43005843
9.508603 0.45028644
9.505268 0.4631676
9.501934 0.46789086
9.4986 0.46415573
9.495265 0.45218826
9.491931 0.43272358
9.488596 0.40695571
9.485262 0.37645727
9.481927 0.34307385
9.478593 0.30879996
9.475258 0.27564471
9.471924 0.24549659
9.46859 0.21999693
9.465255 0.20043082
9.461921 0.18764385
9.458586 0.181991
9.455252 0.18332285
9.451917 0.19101205
9.448583 0.20402026
9.445248 0.22100235
9.441914 0.24044006
9.43858 0.26079241
9.435245 0.28064595
9.431911 0.29884509
9.428576 0.31458388
9.425242 0.32744466
9.421907 0.33737756
9.418573 0.34462546
9.415238 0.34960996
9.411904 0.35280195
9.40857 0.35460462
9.405235 0.35527344
9.401901 0.35488947
9.398566 0.35338971
9.395232 0.35064396
9.391897 0.34655631
9.388563 0.34116276
9.385228 0.33469708
9.381894 0.32760449
9.37856 0.3204951
9.375225 0.31404433
9.371891 0.30886041
9.368556 0.3053482
9.365222 0.30360064
9.361887 0.30334432
9.358553 0.30395461
9.355218 0.30454192
9.351884 0.30409564
9.34855 0.30166111
9.345215 0.29651823
9.341881 0.28833035
9.338546 0.27723779
9.335212 0.26388085
9.331877 0.24934946
9.328543 0.23506846
9.325208 0.22263705
9.321874 0.21364619
9.31854 0.20949904
9.315205 0.21125671
9.311871 0.21952663
9.308536 0.23440353
9.305202 0.25546657
9.301867 0.28182891
9.298533 0.31223099
9.295198 0.34516449
9.291864 0.37901171
9.28853 0.41218418
9.285195 0.4432458
9.281861 0.47100848
9.278526 0.49459234
9.275192 0.51344773
9.271857 0.52734112
9.268523 0.53631187
9.265188 0.54060991
9.261854 0.54062664
9.25852 0.53683095
9.255185 0.52972041
9.251851 0.51979389
9.248516 0.50754641
9.245182 0.49348215
9.241847 0.47813597
9.238513 0.46209183
9.235178 0.44598625
9.231844 0.4304887
9.22851 0.41625723
9.225175 0.40387528
9.221841 0.39378211
9.218506 0.38621355
9.215172 0.38116886
9.211837 0.37841415
9.208503 0.37752422
9.205168 0.3779544
9.201834 0.37912615
9.198499 0.38050571
9.195165 0.38165726
9.191831 0.38225904
9.188496 0.38208116
9.185162 0.38093556
9.181827 0.37861618
9.178493 0.3748511
9.175158 0.3692853
9.171824 0.36150425
9.168489 0.35109751
9.165155 0.33775061
9.161821 0.32134504
9.158486 0.30204388
9.155152 0.280343
9.151817 0.25707491
9.148483 0.23336205
9.145148 0.21052564
9.141814 0.18996343
9.138479 0.17301354
9.135145 0.16082227
9.131811 0.15423113
9.128476 0.15369505
9.125142 0.15923975
9.121807 0.17046227
9.118473 0.18657565
9.115138 0.20649481
9.111804 0.22895696
9.108469 0.25266485
9.105135 0.27643644
9.101801 0.29934102
9.098466 0.32080023
9.095132 0.34063534
9.091797 0.35904866
9.088463 0.37653729
9.085128 0.39374984
9.081794 0.41130827
9.078459 0.42962531
9.075125 0.44875102
9.071791 0.46827839
9.068456 0.48732849
9.065122 0.50462174
9.061787 0.51862702
9.058453 0.52776615
9.055118 0.5306421
9.051784 0.52625527
9.048449 0.51417497
9.045115 0.49464051
9.041781 0.46857852
9.038446 0.43753529
9.035112 0.40353541
9.031777 0.36888682
9.028443 0.33595832
9.025108 0.30695673
9.021774 0.28372891
9.018439 0.26760873
9.015105 0.25932243
9.011771 0.25895818
9.008436 0.265998
9.005102 0.27940365
9.001767 0.29774241
8.998433 0.31933513
8.995098 0.34240765
8.991764 0.36522834
8.988429 0.38621813
8.985095 0.40402602
8.981761 0.41756934
8.978426 0.42604496
8.975092 0.42892143
8.971757 0.42592351
8.968423 0.41701842
8.965088 0.40240855
8.961754 0.38253015
8.958419 0.35805257
8.955085 0.32987039
8.951751 0.29908124
8.948416 0.26694524
8.945082 0.23482644
8.941747 0.20412139
8.938413 0.17618282
8.935078 0.15224697
8.931744 0.13337192
8.928409 0.12039068
8.925075 0.11387996
8.921741 0.11414275
8.918406 0.12120227
8.915072 0.13480564
8.911737 0.15443738
8.908403 0.17934468
8.905068 0.208577
8.901734 0.24104138
8.898399 0.27557183
8.895065 0.31100741
8.891731 0.34626996
8.888396 0.38043034
8.885062 0.41275282
8.881727 0.44271072
8.878393 0.46997192
8.875058 0.49435948
8.871724 0.51579796
8.868389 0.53425905
8.865055 0.54971992
8.861721 0.56214383
8.858386 0.57148669
8.855052 0.57772623
8.851717 0.58090454
8.848383 0.58117113
8.845048 0.57881327
8.841714 0.574263
8.838379 0.56807559
8.835045 0.5608806
8.831711 0.5533127
8.828376 0.54593378
8.825042 0.53915962
8.821707 0.53320335
8.818373 0.52804466
8.815038 0.52342889
8.811704 0.5188956
8.808369 0.51383238
8.805035 0.5075474
8.801701 0.49935332
8.798366 0.48865526
8.795032 0.47503585
8.791697 0.45833014
8.788363 0.43868272
8.785028 0.41657918
8.781694 0.3928444
8.778359 0.36860217
8.775025 0.34519507
8.771691 0.32406901
8.768356 0.30663299
8.765022 0.29411054
8.761687 0.28740197
8.758353 0.28697695
8.755018 0.29281262
8.751684 0.30438622
8.748349 0.32072243
8.745015 0.34048736
8.741681 0.36211466
8.738346 0.38394608
8.735012 0.40436885
8.731677 0.42193634
8.728343 0.4354638
8.725008 0.44409721
8.721674 0.44735765
8.718339 0.44516554
8.715005 0.43784846
8.711671 0.42613294
8.708336 0.41111719
8.705002 0.39421892
8.701667 0.37709242
8.698333 0.3615119
8.694998 0.34922372
8.691664 0.3417777
8.688329 0.34035419
8.684995 0.34560903
8.681661 0.35755954
8.678326 0.37553191
8.674992 0.39818399
8.671657 0.42360732
8.668323 0.44950153
8.664988 0.47340351
8.661654 0.49294514
8.658319 0.50610873
8.654985 0.51144817
8.651651 0.50824834
8.648316 0.49660208
8.644982 0.4773956
8.641647 0.45220389
8.638313 0.42310968
8.634978 0.39246868
8.631644 0.36265007
8.628309 0.33578384
8.624975 0.31354541
8.621641 0.29700261
8.618306 0.28654261
8.614972 0.28188607
8.611637 0.2821849
8.608303 0.28618915
8.604968 0.29245916
8.601634 0.29959286
8.598299 0.30643536
8.594965 0.31224029
8.591631 0.31675951
8.588296 0.32024844
8.584962 0.32338803
8.581627 0.32713743
8.578293 0.33254284
8.574958 0.34053442
8.571624 0.35174481
8.568289 0.36637733
8.564955 0.38414371
8.561621 0.40427807
8.558286 0.4256226
8.554952 0.44676879
8.551617 0.46623167
8.548283 0.48263084
8.544948 0.49485328
8.541614 0.50217686
8.538279 0.50433993
8.534945 0.50154992
8.531611 0.49443201
8.528276 0.48392669
8.524942 0.47115172
8.521607 0.45724956
8.518273 0.44324349
8.514938 0.42992505
8.511604 0.41779069
8.508269 0.40703706
8.504935 0.39761354
8.501601 0.3893196
8.498266 0.3819253
8.494932 0.37528844
8.491597 0.36944314
8.488263 0.36464127
8.484928 0.36133925
8.481594 0.3601354
8.478259 0.36167389
8.474925 0.36653784
8.471591 0.37515463
8.468256 0.38773085
8.464922 0.40422516
8.461587 0.42435672
8.458253 0.4476383
8.454918 0.47341941
8.451584 0.50092635
8.448249 0.52929197
8.444915 0.55757643
8.441581 0.58478742
8.438246 0.60991185
8.434912 0.63196923
8.431577 0.6500902
8.428243 0.66361347
8.424908 0.67218506
8.421574 0.67583753
8.418239 0.67502661
8.414905 0.67060939
8.411571 0.66375978
8.408236 0.65583094
8.404902 0.64818666
8.401567 0.64203147
8.398233 0.63826964
8.394898 0.6374173
8.391564 0.63958045
8.388229 0.6444979
8.384895 0.65163595
8.381561 0.66031259
8.378226 0.66982589
8.374892 0.67956316
8.371557 0.68907389
8.368223 0.69809829
8.364888 0.70655215
8.361554 0.71447659
8.358219 0.72196627
8.354885 0.72909211
8.351551 0.73583432
8.348216 0.74203903
8.344882 0.74740776
8.341547 0.75152387
8.338213 0.75391412
8.334878 0.75413739
8.331544 0.75188703
8.328209 0.74708922
8.324875 0.73997768
8.321541 0.73112727
8.318206 0.72143394
8.314872 0.71203732
8.311537 0.70419318
8.308203 0.69911295
8.304868 0.69779622
8.301534 0.70088508
8.298199 0.70856715
8.294865 0.72054606
8.291531 0.73608631
8.288196 0.75412521
8.284862 0.77343259
8.281527 0.79278995
8.278193 0.81115803
8.274858 0.82780463
8.271524 0.84237316
8.268189 0.85488351
8.264855 0.86567009
8.261521 0.8752722
8.258186 0.88430016
8.254852 0.89330313
8.251517 0.90266281
8.248183 0.91253117
8.244848 0.92282079
8.241514 0.93324628
8.238179 0.94340542
8.234845 0.95288155
8.231511 0.96134542
8.228176 0.96863559
8.224842 0.97480184
8.221507 0.98010357
8.218173 0.98496477
8.214838 0.98989499
8.211504 0.99539236
8.208169 1.0018465
8.204835 1.0094586
8.201501 1.0181915
8.198166 1.0277558
8.194832 1.0376337
8.191497 1.0471329
8.188163 1.0554638
8.184828 1.0618272
8.181494 1.0655028
8.178159 1.0659286
8.174825 1.0627639
8.17149 1.0559303
8.168156 1.0456275
8.164822 1.0323221
8.161487 1.0167104
8.158153 0.99965706
8.154818 0.98211614
8.151484 0.96503992
8.148149 0.94928607
8.144815 0.93553226
8.14148 0.92420814
8.138146 0.9154534
8.134812 0.909108
8.131477 0.90473773
8.128143 0.90169391
8.124808 0.89920214
8.121474 0.89647043
8.118139 0.89280375
8.114805 0.88770981
8.11147 0.88098074
8.108136 0.87273795
8.104802 0.86343184
8.101467 0.85379503
8.098133 0.84475486
8.094798 0.83731752
8.091464 0.83244078
8.088129 0.83091377
8.084795 0.83326049
8.08146 0.83967924
8.078126 0.85002361
8.074792 0.86382455
8.071457 0.88034708
8.068123 0.89867173
8.064788 0.91778939
8.061454 0.9366987
8.058119 0.95449713
8.054785 0.97045877
8.05145 0.98409411
8.048116 0.99518806
8.044782 1.0038132
8.041447 1.0103149
8.038113 1.0152676
8.034778 1.0193999
8.031444 1.0234957
8.028109 1.0282763
8.024775 1.03428
8.02144 1.0417571
8.018106 1.0505991
8.014772 1.0603197
8.011437 1.0700987
8.008103 1.0788869
8.004768 1.0855584
8.001434 1.0890882
7.998099 1.0887212
7.994765 1.0841019
7.99143 1.0753383
7.988096 1.0629871
7.984762 1.0479622
7.981427 1.0313838
7.978093 1.0143984
7.974758 0.99800323
7.971424 0.98290939
7.968089 0.96946503
7.964755 0.95765067
7.96142 0.94714067
7.958086 0.93741397
7.954752 0.927888
7.951417 0.91804784
7.948083 0.90754658
7.944748 0.89626104
7.941414 0.88429842
7.938079 0.87195986
7.934745 0.8596753
7.93141 0.84792785
7.928076 0.83718533
7.924742 0.82785194
7.921407 0.8202457
7.918073 0.81460024
7.914738 0.81108286
7.911404 0.80981819
7.908069 0.81090644
7.904735 0.81442844
7.9014 0.8204347
7.898066 0.82892078
7.894732 0.83979602
7.891397 0.85285528
7.888063 0.86776333
7.884728 0.88405964
7.881394 0.9011872
7.878059 0.91854409
7.874725 0.93555126
7.87139 0.95172617
7.868056 0.96674915
7.864722 0.9805098
7.861387 0.99312285
7.858053 1.004908
7.854718 1.0163341
7.851384 1.0279352
7.848049 1.0402107
7.844715 1.0535272
7.84138 1.0680372
7.838046 1.0836305
7.834712 1.0999261
7.831377 1.1163067
7.828043 1.1319909
7.824708 1.1461307
7.821374 1.15792
7.818039 1.1666977
7.814705 1.1720317
7.81137 1.1737735
7.808036 1.1720765
7.804702 1.1673777
7.801367 1.1603449
7.798033 1.1517945
7.794698 1.1425886
7.791364 1.1335219
7.788029 1.1252103
7.784695 1.117995
7.78136 1.1118764
7.778026 1.1064891
7.774692 1.1011266
7.771357 1.0948163
7.768023 1.0864395
7.764688 1.0748823
7.761354 1.059198
7.758019 1.038759
7.754685 1.0133771
7.75135 0.98337488
7.748016 0.94959882
7.744682 0.91337242
7.741347 0.8763941
7.738013 0.84059232
7.734678 0.80795383
7.731344 0.78034333
7.728009 0.7593338
7.724675 0.74606505
7.72134 0.74114606
7.718006 0.74461165
7.714672 0.75593849
7.711337 0.77411799
7.708003 0.79777624
7.704668 0.82532487
7.701334 0.85512231
7.697999 0.88562453
7.694665 0.91550715
7.69133 0.9437466
7.687996 0.96965569
7.684662 0.99287627
7.681327 1.0133378
7.677993 1.031193
7.674658 1.0467441
7.671324 1.0603675
7.667989 1.0724466
7.664655 1.0833147
7.66132 1.0932108
7.657986 1.102248
7.654652 1.1103949
7.651317 1.1174724
7.647983 1.1231656
7.644648 1.1270531
7.641314 1.128654
7.637979 1.1274897
7.634645 1.1231572
7.63131 1.1154048
7.627976 1.104201
7.624642 1.0897876
7.621307 1.0727037
7.617973 1.0537765
7.614638 1.0340728
7.611304 1.0148145
7.607969 0.9972636
7.604635 0.98259168
7.6013 0.97174841
7.597966 0.96534832
7.594632 0.96359271
7.591297 0.96623955
7.587963 0.97262764
7.584628 0.98175334
7.581294 0.99238968
7.577959 1.0032315
7.574625 1.0130458
7.57129 1.0208073
7.567956 1.0258007
7.564622 1.02768
7.561287 1.0264794
7.557953 1.0225797
7.554618 1.0166393
7.551284 1.0095006
7.547949 1.0020848
7.544615 0.99528604
7.54128 0.98987392
7.537946 0.98641197
7.534612 0.98519804
7.531277 0.98623207
7.527943 0.98921594
7.524608 0.99358842
7.521274 0.99859464
7.517939 1.0033853
7.514605 1.0071347
7.51127 1.0091634
7.507936 1.0090455
7.504602 1.0066861
7.501267 1.0023537
7.497933 0.99666261
7.494598 0.99050717
7.491264 0.98495759
7.487929 0.98113263
7.484595 0.98006576
7.48126 0.98258076
7.477926 0.98918877
7.474592 1.0000147
7.471257 1.0147573
7.467923 1.0326846
7.464588 1.0526666
7.461254 1.0732458
7.457919 1.0927471
7.454585 1.1094234
7.45125 1.1216304
7.447916 1.1280151
7.444582 1.1276973
7.441247 1.120416
7.437913 1.106616
7.434578 1.0874509
7.431244 1.0646938
7.427909 1.0405598
7.424575 1.0174598
7.42124 0.99771897
7.417906 0.98329934
7.414572 0.97556679
7.411237 0.97513565
7.407903 0.9818113
7.404568 0.99463633
7.401234 1.0120304
7.397899 1.0320017
7.394565 1.0523989
7.39123 1.0711707
7.387896 1.0865992
7.384562 1.0974809
7.381227 1.1032352
7.377893 1.1039308
7.374558 1.1002312
7.371224 1.0932673
7.367889 1.0844566
7.364555 1.0752942
7.36122 1.0671406
7.357886 1.0610386
7.354552 1.0575807
7.351217 1.0568471
7.347883 1.0584222
7.344548 1.0614856
7.341214 1.0649623
7.337879 1.067708
7.334545 1.0686971
7.33121 1.0671833
7.327876 1.0628067
7.324542 1.0556315
7.321207 1.0461122
7.317873 1.0349996
7.314538 1.0232082
7.311204 1.0116704
7.307869 1.0012068
7.304535 0.99242919
7.3012 0.98569199
7.297866 0.98109001
7.294532 0.978497
7.291197 0.97763121
7.287863 0.97813281
7.284528 0.97963858
7.281194 0.98184266
7.277859 0.98453542
7.274525 0.98761641
7.27119 0.9910809
7.267856 0.99498244
7.264522 0.99937755
7.261187 1.0042618
7.257853 1.009509
7.254518 1.0148277
7.251184 1.0197461
7.247849 1.0236359
7.244515 1.0257741
7.24118 1.0254391
7.237846 1.0220236
7.234512 1.015146
7.231177 1.0047366
7.227843 0.99108008
7.224508 0.97480411
7.221174 0.95681213
7.217839 0.9381719
7.214505 0.91997845
7.21117 0.90321518
7.207836 0.88863642
7.204502 0.87668956
7.201167 0.86748645
7.197833 0.86082456
7.194498 0.85624966
7.191164 0.85314575
7.187829 0.85083549
7.184495 0.84867465
7.18116 0.8461278
7.177826 0.84281699
7.174491 0.8385408
7.171157 0.83326595
7.167823 0.8270973
7.164488 0.82023446
7.161154 0.8129237
7.157819 0.80541338
7.154485 0.79791923
7.15115 0.7906037
7.147816 0.78357103
7.144481 0.77687704
7.141147 0.77055089
7.137813 0.76462412
7.134478 0.7591616
7.131144 0.75428881
7.127809 0.75021049
7.124475 0.74721681
7.12114 0.74567512
7.117806 0.7460072
7.114471 0.74865361
7.111137 0.75402852
7.107803 0.7624695
7.104468 0.77418701
7.101134 0.78921911
7.097799 0.80739666
7.094465 0.82832381
7.09113 0.85137841
7.087796 0.87573553
7.084461 0.90041531
7.081127 0.92435369
7.077793 0.94649084
7.074458 0.96586861
7.071124 0.98172497
7.067789 0.99357227
7.064455 1.0012466
7.06112 1.0049188
7.057786 1.0050633
7.054451 1.0023872
7.051117 0.99772835
7.047783 0.99193682
7.044448 0.98575688
7.041114 0.97972611
7.037779 0.97410701
7.034445 0.96886136
7.03111 0.96367215
7.027776 0.95801193
7.024441 0.95124964
7.021107 0.94278239
7.017773 0.93217369
7.014438 0.91927607
7.011104 0.90431591
7.007769 0.88792081
7.004435 0.87107705
7.0011 0.85501514
6.997766 0.84103444
6.994431 0.8302906
6.991097 0.82357998
6.987763 0.8211595
6.984428 0.82263844
6.981094 0.82696838
6.977759 0.83254226
6.974425 0.83739412
6.97109 0.8394731
6.967756 0.83695093
6.964421 0.82851472
6.961087 0.81359802
6.957753 0.792512
6.954418 0.76645412
6.951084 0.73739056
6.947749 0.70782849
6.944415 0.68051085
6.94108 0.65807811
6.937746 0.6427458
6.934411 0.63604367
6.931077 0.63865194
6.927743 0.65035444
6.924408 0.67010973
6.921074 0.69622334
6.917739 0.72658941
6.914405 0.7589615
6.91107 0.7912114
6.907736 0.82154107
6.904401 0.84862432
6.901067 0.87167004
6.897733 0.8904119
6.894398 0.90504067
6.891064 0.91609982
6.887729 0.92436584
6.884395 0.9307298
6.88106 0.93609121
6.877726 0.94126915
6.874391 0.9469322
6.871057 0.95354697
6.867723 0.96134628
6.864388 0.97031883
6.861054 0.98022277
6.857719 0.99062421
6.854385 1.0009583
6.85105 1.010606
6.847716 1.0189764
6.844381 1.0255819
6.841047 1.0300943
6.837713 1.032376
6.834378 1.032483
6.831044 1.0306443
6.827709 1.0272271
6.824375 1.022696
6.82104 1.017574
6.817706 1.0124105
6.814371 1.0077535
6.811037 1.004123
6.807703 1.0019816
6.804368 1.0016997
6.801034 1.0035163
6.797699 1.0075036
6.794365 1.0135413
6.79103 1.0213116
6.787696 1.0303181
6.784361 1.0399301
6.781027 1.0494475
6.777693 1.0581748
6.774358 1.0654962
6.771024 1.0709369
6.767689 1.0742062
6.764355 1.0752139
6.76102 1.0740623
6.757686 1.0710126
6.754351 1.0664341
6.751017 1.0607402
6.747683 1.0543226
6.744348 1.0474928
6.741014 1.0404421
6.737679 1.0332286
6.734345 1.0257959
6.73101 1.0180226
6.727676 1.0097932
6.724341 1.0010749
6.721007 0.99198146
6.717673 0.98280389
6.714338 0.97399567
6.711004 0.96610835
6.707669 0.95968665
6.704335 0.95514339
6.701 0.95264167
6.697666 0.95201303
6.694331 0.95273372
6.690997 0.95396942
6.687663 0.95468312
6.684328 0.95378617
6.680994 0.95030251
6.677659 0.9435124
6.674325 0.93304716
6.67099 0.91891781
6.667656 0.90147631
6.664321 0.88132344
6.660987 0.85918915
6.657653 0.83581605
6.654318 0.8118734
6.650984 0.78791904
6.647649 0.76441259
6.644315 0.74176835
6.64098 0.72042601
6.637646 0.70091207
6.634311 0.68386833
6.630977 0.67003291
6.627643 0.66017288
6.624308 0.65498131
6.620974 0.65496177
6.617639 0.66032793
6.614305 0.67094296
6.61097 0.68631425
6.607636 0.70564614
6.604301 0.72793959
6.600967 0.75211704
6.597633 0.77714582
6.594298 0.80213482
6.590964 0.8263871
6.587629 0.84940259
6.584295 0.87083795
6.58096 0.89044045
6.577626 0.90797864
6.574291 0.92319151
6.570957 0.93577156
6.567623 0.94538704
6.564288 0.95173693
6.560954 0.95462293
6.557619 0.95401733
6.554285 0.95010622
6.55095 0.94329341
6.547616 0.93416018
6.544281 0.9233873
6.540947 0.91165487
6.537613 0.89954148
6.534278 0.88744356
6.530944 0.87553119
6.527609 0.86374747
6.524275 0.85184882
6.52094 0.83947468
6.517606 0.82623028
6.514271 0.81176525
6.510937 0.79583446
6.507603 0.77833404
6.504268 0.75931227
6.500934 0.73896161
6.497599 0.71760099
6.494265 0.69565778
6.49093 0.67365544
6.487596 0.65220803
6.484261 0.63201689
6.480927 0.61386096
6.477593 0.59857071
6.474258 0.58697832
6.470924 0.57984214
6.467589 0.57775178
6.464255 0.581028
6.46092 0.58963741
6.457586 0.60314326
6.454251 0.62070944
6.450917 0.64116514
6.447583 0.66312532
6.444248 0.68514912
6.440914 0.70590877
6.437579 0.72433826
6.434245 0.73973494
6.43091 0.75179738
6.427576 0.76059739
6.424241 0.76649856
6.420907 0.77004432
6.417573 0.77184337
6.414238 0.77247692
6.410904 0.77244381
6.407569 0.77214659
6.404235 0.77191016
6.4009 0.77201558
6.397566 0.77272923
6.394231 0.77431067
6.390897 0.77699051
6.387563 0.78092038
6.384228 0.78610666
6.380894 0.79234673
6.377559 0.79918808
6.374225 0.80592775
6.37089 0.81166168
6.367556 0.8153832
6.364221 0.81611884
6.360887 0.81308032
6.357553 0.80580579
6.354218 0.79426272
6.350884 0.77888937
6.347549 0.76056167
6.344215 0.74048514
6.34088 0.7200261
6.337546 0.70050857
6.334211 0.68301195
6.330877 0.66820604
6.327543 0.65625482
6.324208 0.64680853
6.320874 0.63908742
6.317539 0.63204328
6.314205 0.62456996
6.31087 0.61572479
6.307536 0.60492067
6.304201 0.59205477
6.300867 0.57755156
6.297533 0.56231472
6.294198 0.54759836
6.290864 0.5348223
6.287529 0.52536394
6.284195 0.52036086
6.28086 0.52055348
6.277526 0.52618689
6.274191 0.53697933
6.270857 0.55215327
6.267523 0.5705168
6.264188 0.59057892
6.260854 0.61068254
6.257519 0.62914193
6.254185 0.64437588
6.25085 0.65503084
6.247516 0.66008996
6.244181 0.65896313
6.240847 0.65155058
6.237513 0.63827135
6.234178 0.62004736
6.230844 0.59823733
6.227509 0.57452082
6.224175 0.55074104
6.22084 0.52872348
6.217506 0.51009377
6.214171 0.49612046
6.210837 0.48760552
6.207503 0.48483801
6.204168 0.48761564
6.200834 0.49532708
6.197499 0.5070778
6.194165 0.5218357
6.19083 0.53857079
6.187496 0.55636608
6.184161 0.57448387
6.180827 0.59238082
6.177492 0.60967489
6.174158 0.62607634
6.170824 0.64130114
6.167489 0.65498843
6.164155 0.66664296
6.16082 0.67561898
6.157486 0.6811542
6.154151 0.68245268
6.150817 0.67880446
6.147482 0.66972106
6.144148 0.65505973
6.140814 0.63510947
6.137479 0.61061647
6.134145 0.582738
6.13081 0.55292723
6.127476 0.52276601
6.124141 0.49377418
6.120807 0.46722974
6.117472 0.44403254
6.114138 0.42463586
6.110804 0.40905559
6.107469 0.39695106
6.104135 0.3877564
6.1008 0.380832
6.097466 0.37560281
6.094131 0.37165597
6.090797 0.36878109
6.087462 0.3669518
6.084128 0.36626075
6.080794 0.36683074
6.077459 0.36872816
6.074125 0.37190135
6.07079 0.37615787
6.067456 0.38118225
6.064121 0.38658504
6.060787 0.39196598
6.057452 0.39697273
6.054118 0.40134004
6.050784 0.40490246
6.047449 0.40758271
6.044115 0.40936508
6.04078 0.41026661
6.037446 0.41031701
6.034111 0.4095528
6.030777 0.40802388
6.027442 0.40580452
6.024108 0.40299844
6.020774 0.39972953
6.017439 0.39611543
6.014105 0.39222936
6.01077 0.38806215
6.007436 0.38349943
6.004101 0.37832726
6.000767 0.37227252
5.997432 0.36507413
5.994098 0.35657137
5.990764 0.34678779
5.987429 0.33598758
5.984095 0.32468506
5.98076 0.31359783
5.977426 0.30354682
5.974091 0.29531923
5.970757 0.28952038
5.967422 0.28644463
5.964088 0.28599348
5.960754 0.28766059
5.957419 0.29059086
5.954085 0.29370636
5.95075 0.29587873
5.947416 0.29611881
5.944081 0.29375012
5.940747 0.28853632
5.937412 0.28074004
5.934078 0.27110331
5.930744 0.26075282
5.927409 0.25104585
5.924075 0.24338203
5.92074 0.23901079
5.917406 0.23886389
5.914071 0.24343711
5.910737 0.25273644
5.907402 0.26629281
5.904068 0.28323824
5.900734 0.30242685
5.897399 0.32257749
5.894065 0.34241338
5.89073 0.36077645
5.887396 0.37670175
5.884061 0.38944656
5.880727 0.39847934
5.877392 0.40344208
5.874058 0.40410379
5.870724 0.40032302
5.867389 0.3920315
5.864055 0.37924347
5.86072 0.36208578
5.857386 0.34083707
5.854051 0.31596066
5.850717 0.28811694
5.847382 0.25814645
5.844048 0.22702187
5.840714 0.19577524
5.837379 0.16541247
5.834045 0.13682947
5.83071 0.1107438
5.827376 0.08765125
5.824041 0.067811712
5.820707 0.051262711
5.817372 0.037854679
5.814038 0.027299426
5.810704 0.019222866
5.807369 0.013214306
5.804035 0.0088670043
5.8007 0.0058072569
5.797366 0.0037118528
5.794031 0.0023153016
5.790697 0.001409285
5.787362 0.00083704095
5.784028 0.00048510237
5.780694 0.00027431579
5.777359 0.00015135434
5.774025 8.1479178e-05
5.77069 4.2796792e-05
5.767356 2.1931874e-05
5.764021 1.0965937e-05
5.760687 5.3487273e-06
5.757352 2.5453526e-06
5.754018 1.1820199e-06
5.750684 5.369648e-07
5.747349 2.3710134e-07
5.744015 1.0111675e-07
5.74068 4.1841413e-08
5.737346 1.7433922e-08
5.734011 6.9735688e-09
5.730677 3.4867844e-09
5.727342 0
5.724008 0
5.720674 0
5.717339 0
5.714005 0
5.71067 0
5.707336 0
5.704001 0
5.700667 0
5.697332 0
5.693998 0
5.690664 0
5.687329 0
5.683995 0
5.68066 0
5.677326 0
5.673991 0
5.670657 0
5.667322 0
5.663988 0
5.660654 0
5.657319 0
5.653985 0
5.65065 0
5.647316 0
5.643981 0
5.640647 0
5.637312 0
5.633978 0
5.630644 0
5.627309 0
5.623975 0
5.62064 0
5.617306 0
5.613971 0
5.610637 0
5.607302 0
5.603968 0
5.600634 0
5.597299 0
5.593965 0
5.59063 0
5.587296 0
5.583961 0
5.580627 0
5.577292 0
5.573958 0
5.570624 0
5.567289 0
5.563955 0
5.56062 0
5.557286 0
5.553951 0
5.550617 0
5.547282 0
5.543948 0
5.540614 0
5.537279 0
5.533945 0
5.53061 0
5.527276 0
5.523941 0
5.520607 0
5.517272 0
5.513938 0
5.510604 0
5.507269 0
5.503935 0
5.5006 0
5.497266 0
5.493931 0
5.490597 0
5.487262 0
5.483928 0
5.480594 0
5.477259 0
5.473925 0
5.47059 0
5.467256 0
5.463921 0
5.460587 0
5.457252 0
5.453918 0
5.450584 0
5.447249 0
5.443915 0
5.44058 0
5.437246 0
5.433911 0
5.430577 0
5.427242 0
5.423908 0
5.420574 0
5.417239 0
5.413905 0
5.41057 0
5.407236 0
5.403901 0
5.400567 0
5.397232 0
5.393898 0
5.390564 0
5.387229 0
5.383895 0
5.38056 0
5.377226 0
5.373891 0
5.370557 0
5.367222 0
5.363888 0
5.360554 0
5.357219 0
5.353885 0
5.35055 0
5.347216 0
5.343881 0
5.340547 0
5.337212 0
5.333878 0
5.330544 0
5.327209 0
5.323875 0
5.32054 0
5.317206 0
5.313871 0
5.310537 0
5.307202 3.4867844e-09
5.303868 1.0460353e-08
5.300534 2.7894275e-08
5.297199 6.6248904e-08
5.293865 1.569053e-07
5.29053 3.6262558e-07
5.287196 8.0893398e-07
5.283861 1.7712865e-06
5.280527 3.7796743e-06
5.277192 7.876646e-06
5.273858 1.6021774e-05
5.270524 3.1795987e-05
5.267189 6.1597533e-05
5.263855 0.00011646906
5.26052 0.00021496723
5.257186 0.00038732247
5.253851 0.00068130024
5.250517 0.0011700289
5.247182 0.0019619125
5.243848 0.003212357
5.240514 0.0051365111
5.237179 0.0080214835
5.233845 0.012235705
5.23051 0.018232295
5.227176 0.026542745
5.223841 0.037757391
5.220507 0.052489756
5.217172 0.071323873
5.213838 0.094746225
5.210504 0.1230675
5.207169 0.15634281
5.203835 0.19430204
5.2005 0.2363033
5.197166 0.28132183
5.193831 0.32798293
5.190497 0.37464214
5.187162 0.41950748
5.183828 0.46079135
5.180493 0.49687227
5.177159 0.52644327
5.173825 0.54862383
5.17049 0.56301744
5.167156 0.56970532
5.163821 0.56917868
5.160487 0.56222277
5.157152 0.54977522
5.153818 0.53278571
5.150483 0.51210275
5.147149 0.48840679
5.143815 0.46219857
5.14048 0.43383904
5.137146 0.40362701
5.133811 0.37189299
5.130477 0.33908624
5.127142 0.30583489
5.123808 0.27296634
5.120473 0.24148407
5.117139 0.21250565
5.113805 0.18717283
5.11047 0.16654786
5.107136 0.15151023
5.103801 0.14266567
5.100467 0.14027663
5.097132 0.1442204
5.093798 0.15397905
5.090463 0.168664
5.087129 0.18707618
5.083795 0.20780024
5.08046 0.22932754
5.077126 0.25019713
5.073791 0.26913919
5.070457 0.28520127
5.067122 0.29783685
5.063788 0.30693925
5.060453 0.31281128
5.057119 0.31607191
5.053785 0.3175132
5.05045 0.31793116
5.047116 0.31796063
5.043781 0.31794457
5.040447 0.31786227
5.037112 0.31733011
5.033778 0.31567372
5.030443 0.31205711
5.027109 0.30564307
5.023775 0.29575394
5.02044 0.28200325
5.017106 0.26437565
5.013771 0.24324392
5.010437 0.21932425
5.007102 0.1935825
5.003768 0.16711139
5.000433 0.14100149
4.997099 0.1162271
4.993765 0.093562064
4.99043 0.073533427
4.987096 0.05641281
4.983761 0.042239509
4.980427 0.030865423
4.977092 0.022010717
4.973758 0.01532038
4.970423 0.01041415
4.967089 0.0069255872
4.963755 0.0045290122
4.96042 0.0029553008
4.957086 0.0019990397
4.953751 0.0015201787
4.950417 0.0014430336
4.947082 0.0017549823
4.943748 0.0025061681
4.940413 0.0038104452
4.937079 0.0058466226
4.933745 0.0088580677
4.93041 0.013147862
4.927076 0.019066417
4.923741 0.026988566
4.920407 0.037278338
4.917072 0.05024162
4.913738 0.066069516
4.910403 0.084778736
4.907069 0.10615803
4.903735 0.1297319
4.9004 0.15475279
4.897066 0.18023063
4.893731 0.20500364
4.890397 0.22784736
4.887062 0.24761081
4.883728 0.26336172
4.880393 0.274518
4.877059 0.28094197
4.873725 0.28297765
4.87039 0.2814196
4.867056 0.27741308
4.863721 0.27229692
4.860387 0.26741169
4.857052 0.26390238
4.853718 0.26254697
4.850383 0.26363872
4.847049 0.26694163
4.843715 0.2717263
4.84038 0.27688037
4.837046 0.28107529
4.833711 0.28296231
4.830377 0.2813665
4.827042 0.27544881
4.823708 0.26481305
4.820373 0.24954476
4.817039 0.23018104
4.813705 0.20762169
4.81037 0.18300075
4.807036 0.15754157
4.803701 0.13241872
4.800367 0.10864523
4.797032 0.086997401
4.793698 0.067980699
4.790363 0.051833881
4.787029 0.038562605
4.783695 0.027991536
4.78036 0.019823632
4.777026 0.013697076
4.773691 0.0092332631
4.770357 0.0060724129
4.767022 0.0038962201
4.763688 0.0024389325
4.760353 0.0014894602
4.757019 0.00088742498
4.753685 0.00051582791
4.75035 0.0002925168
4.747016 0.00016183212
4.743681 8.7347436e-05
4.740347 4.5994173e-05
4.737012 2.3629938e-05
4.733678 1.184112e-05
4.730343 5.7915489e-06
4.727009 2.7615332e-06
4.723675 1.2866234e-06
4.72034 5.8577978e-07
4.717006 2.6499561e-07
4.713671 1.2901102e-07
4.710337 9.0656394e-08
4.707002 1.2552424e-07
4.703668 2.5453526e-07
4.700333 5.6137229e-07
4.696999 1.2343217e-06
4.693665 2.6534429e-06
4.69033 5.5718815e-06
4.686996 1.1408759e-05
4.683661 2.279311e-05
4.680327 4.4428607e-05
4.676992 8.4481299e-05
4.673658 0.00015672399
4.670323 0.00028364991
4.666989 0.0005008452
4.663655 0.00086276993
4.66032 0.0014499653
4.656986 0.0023773489
4.653651 0.0038027847
4.650317 0.0059345036
4.646982 0.0090353079
4.643648 0.013420842
4.640313 0.019449043
4.636979 0.027498149
4.633645 0.03793173
4.63031 0.051051259
4.626976 0.06703941
4.623641 0.085900602
4.620307 0.10740805
4.616972 0.13106866
4.613638 0.15611699
4.610303 0.18154682
4.606969 0.2061842
4.603635 0.22879836
4.6003 0.24823922
4.596966 0.26358309
4.593631 0.2742637
4.590297 0.28016513
4.586962 0.28165731
4.583628 0.27956286
4.580293 0.27505525
4.576959 0.26950031
4.573625 0.26426315
4.57029 0.26051004
4.566956 0.25903619
4.563621 0.26014711
4.560287 0.26361291
4.556952 0.26870287
4.553618 0.2742948
4.550283 0.27904142
4.546949 0.28156724
4.543615 0.28066494
4.54028 0.27546173
4.536946 0.26553219
4.533611 0.25094443
4.530277 0.23223811
4.526942 0.21034418
4.523608 0.18646487
4.520273 0.16193682
4.516939 0.13809972
4.513605 0.11618844
4.51027 0.097259112
4.506936 0.082151032
4.503601 0.071478735
4.500267 0.065643399
4.496932 0.064850714
4.493598 0.069123754
4.490263 0.078303847
4.486929 0.092038137
4.483595 0.1097589
4.48026 0.1306645
4.476926 0.15371456
4.473591 0.17765089
4.470257 0.20105214
4.466922 0.22242323
4.463588 0.24031307
4.460253 0.2534466
4.456919 0.26085236
4.453585 0.26196504
4.45025 0.25668595
4.446916 0.24539016
4.443581 0.22887869
4.440247 0.20828307
4.436912 0.18493799
4.433578 0.16024172
4.430243 0.13552523
4.426909 0.11194744
4.423575 0.090428041
4.42024 0.071622035
4.416906 0.055932966
4.413571 0.043556304
4.410237 0.034540888
4.406902 0.028855442
4.403568 0.026448013
4.400233 0.027288596
4.396899 0.031388434
4.393565 0.038793248
4.39023 0.04955131
4.386896 0.063661197
4.383561 0.08100751
4.380227 0.10129568
4.376892 0.12399886
4.373558 0.14832967
4.370223 0.17324761
4.366889 0.19750804
4.363555 0.2197524
4.36022 0.23863148
4.356886 0.25294695
4.353551 0.26179099
4.350217 0.26466242
4.346882 0.26154035
4.343548 0.25290197
4.340213 0.23968041
4.336879 0.22316769
4.333545 0.20487658
4.33021 0.1863809
4.326876 0.16915587
4.323541 0.15443905
4.320207 0.14312773
4.316872 0.13572232
4.313538 0.1323188
4.310203 0.13264626
4.306869 0.13614064
4.303535 0.14204208
4.3002 0.14950108
4.296866 0.15767895
4.293531 0.16582965
4.290197 0.17335382
4.286862 0.17982044
4.283528 0.18495768
4.280193 0.18861941
4.276859 0.19073831
4.273525 0.19127823
4.27019 0.19019754
4.266856 0.18743189
4.263521 0.1828992
4.260187 0.17652419
4.256852 0.1682746
4.253518 0.15819869
4.250183 0.1464534
4.246849 0.13331533
4.243515 0.11917078
4.24018 0.10448646
4.236846 0.089766218
4.233511 0.075502191
4.230177 0.062128982
4.226842 0.049988159
4.223508 0.039307563
4.220173 0.030196679
4.216839 0.022656201
4.213505 0.016598067
4.21017 0.011871064
4.206836 0.0082874275
4.203501 0.0056467427
4.200167 0.0037547856
4.196832 0.0024364115
4.193498 0.001542658
4.190163 0.00095307067
4.186829 0.00057451398
4.183494 0.00033790079
4.18016 0.00019390008
4.176826 0.00010855755
4.173491 5.9296256e-05
4.170157 3.1600727e-05
4.166822 1.6429728e-05
4.163488 8.3334147e-06
4.160153 4.1248659e-06
4.156819 1.9909539e-06
4.153484 9.37945e-07
4.15015 4.3236127e-07
4.146816 1.9177314e-07
4.143481 8.3682826e-08
4.140147 3.4867844e-08
4.136812 1.3947138e-08
4.133478 6.9735688e-09
4.130143 3.4867844e-09
4.126809 0
4.123474 0
4.12014 0
4.116806 0
4.113471 0
4.110137 0
4.106802 0
4.103468 0
4.100133 0
4.096799 0
4.093464 0
4.09013 0
4.086796 0
4.083461 0
4.080127 0
4.076792 0
4.073458 0
4.070123 0
4.066789 0
4.063454 0
4.06012 0
4.056786 0
4.053451 0
4.050117 0
4.046782 0
4.043448 0
4.040113 0
4.036779 0
4.033444 0
4.03011 0
4.026776 0
4.023441 0
4.020107 0
4.016772 0
4.013438 0
4.010103 0
4.006769 0
4.003434 0
4.0001 0
3.996766 0
3.993431 0
3.990097 0
3.986762 0
3.983428 0
3.980093 0
3.976759 0
3.973424 0
3.97009 0
3.966756 0
3.963421 0
3.960087 0
3.956752 0
3.953418 0
3.950083 0
3.946749 0
3.943414 0
3.94008 0
3.936746 0
3.933411 0
3.930077 0
3.926742 0
3.923408 0
3.920073 0
3.916739 0
3.913404 0
3.91007 0
3.906736 0
3.903401 0
3.900067 0
3.896732 0
3.893398 0
3.890063 0
3.886729 0
3.883394 0
3.88006 0
3.876726 0
3.873391 0
3.870057 0
3.866722 0
3.863388 0
3.860053 0
3.856719 0
3.853384 0
3.85005 0
3.846716 0
3.843381 0
3.840047 0
3.836712 0
3.833378 0
3.830043 0
3.826709 0
3.823374 0
3.82004 0
3.816706 0
3.813371 0
3.810037 0
3.806702 0
3.803368 0
3.800033 0
3.796699 0
3.793364 0
3.79003 0
3.786696 0
3.783361 0
3.780027 0
3.776692 0
3.773358 0
3.770023 0
3.766689 0
3.763354 0
3.76002 0
3.756686 0
3.753351 0
3.750017 0
3.746682 0
3.743348 0
3.740013 0
3.736679 0
3.733344 0
3.73001 0
3.726676 0
3.723341 0
3.720007 0
3.716672 0
3.713338 0
3.710003 0
3.706669 0
3.703334 0
3.7 0
