# Supplementary material for: Structural motifs of gold cluster anions with 17 to 69 atoms
Source: Nat Commun. 2026 Apr 10;17:5099. doi: 10.1038/s41467-026-71649-9 (PMC13246909; doi:10.1038/s41467-026-71649-9)
Supplement: Supplementary file 5 — Source Data [file 41467_2026_71649_MOESM5_ESM.zip › SupplementaryFigure6/58_th_blue.dat]

13.8 0
13.796532 0
13.793064 0
13.789597 0
13.786129 0
13.782661 0
13.779193 0
13.775725 0
13.772257 0
13.76879 0
13.765322 0
13.761854 0
13.758386 0
13.754918 0
13.75145 0
13.747983 0
13.744515 0
13.741047 0
13.737579 0
13.734111 0
13.730644 0
13.727176 0
13.723708 0
13.72024 0
13.716772 0
13.713304 0
13.709837 0
13.706369 0
13.702901 0
13.699433 5.31441e-09
13.695965 1.062882e-08
13.692497 3.188646e-08
13.68903 7.440174e-08
13.685562 1.8600435e-07
13.682094 4.3046721e-07
13.678626 9.8848026e-07
13.675158 2.2001657e-06
13.671691 4.7776546e-06
13.668223 1.0092065e-05
13.664755 2.0779343e-05
13.661287 4.165966e-05
13.657819 8.1384875e-05
13.654351 0.00015488317
13.650884 0.00028719072
13.647416 0.00051887773
13.643948 0.00091348862
13.64048 0.001567177
13.637012 0.0026202326
13.633545 0.004269698
13.630077 0.0067814529
13.626609 0.010499058
13.623141 0.015845785
13.619673 0.023315693
13.616205 0.033449518
13.612738 0.046792322
13.60927 0.063832059
13.605802 0.084921694
13.602334 0.11019183
13.598866 0.13946508
13.595398 0.1721868
13.591931 0.20738802
13.588463 0.24369442
13.584995 0.27939052
13.581527 0.31253939
13.578059 0.34114909
13.574592 0.36336703
13.571124 0.37767656
13.567656 0.38306706
13.564188 0.37915122
13.56072 0.36621075
13.557252 0.34516309
13.553785 0.31745455
13.550317 0.28489698
13.546849 0.24947354
13.543381 0.21314205
13.539913 0.1776627
13.536445 0.14446996
13.532978 0.11459937
13.52951 0.088670182
13.526042 0.066915931
13.522574 0.049249594
13.519106 0.035347693
13.515639 0.024738217
13.512171 0.016880623
13.508703 0.011230145
13.505235 0.0072832288
13.501767 0.0046043623
13.498299 0.0028371934
13.494832 0.0017039221
13.491364 0.00099728624
13.487896 0.00056881725
13.484428 0.00031613831
13.48096 0.00017120372
13.477492 9.0334341e-05
13.474025 4.6437315e-05
13.470557 2.3255858e-05
13.467089 1.1346265e-05
13.463621 5.3941262e-06
13.460153 2.4977727e-06
13.456686 1.1266549e-06
13.453218 4.9424013e-07
13.44975 2.125764e-07
13.446282 9.034497e-08
13.442814 3.720087e-08
13.439346 1.594323e-08
13.435879 5.31441e-09
13.432411 0
13.428943 0
13.425475 0
13.422007 0
13.41854 0
13.415072 0
13.411604 0
13.408136 0
13.404668 0
13.4012 0
13.397733 0
13.394265 0
13.390797 0
13.387329 0
13.383861 0
13.380393 0
13.376926 0
13.373458 0
13.36999 0
13.366522 0
13.363054 0
13.359587 0
13.356119 0
13.352651 0
13.349183 0
13.345715 0
13.342247 0
13.33878 0
13.335312 0
13.331844 0
13.328376 0
13.324908 0
13.32144 0
13.317973 0
13.314505 0
13.311037 0
13.307569 0
13.304101 0
13.300634 0
13.297166 0
13.293698 0
13.29023 0
13.286762 0
13.283294 0
13.279827 0
13.276359 0
13.272891 0
13.269423 0
13.265955 0
13.262487 0
13.25902 0
13.255552 0
13.252084 0
13.248616 0
13.245148 0
13.241681 0
13.238213 0
13.234745 0
13.231277 0
13.227809 0
13.224341 0
13.220874 0
13.217406 0
13.213938 0
13.21047 0
13.207002 0
13.203535 0
13.200067 0
13.196599 0
13.193131 0
13.189663 0
13.186195 0
13.182728 0
13.17926 0
13.175792 0
13.172324 0
13.168856 0
13.165388 0
13.161921 0
13.158453 0
13.154985 0
13.151517 0
13.148049 0
13.144582 0
13.141114 0
13.137646 0
13.134178 0
13.13071 0
13.127242 0
13.123775 0
13.120307 0
13.116839 0
13.113371 0
13.109903 0
13.106435 0
13.102968 0
13.0995 0
13.096032 0
13.092564 0
13.089096 0
13.085629 0
13.082161 0
13.078693 0
13.075225 0
13.071757 0
13.068289 0
13.064822 0
13.061354 0
13.057886 0
13.054418 0
13.05095 0
13.047482 0
13.044015 0
13.040547 0
13.037079 0
13.033611 0
13.030143 0
13.026676 0
13.023208 0
13.01974 0
13.016272 0
13.012804 0
13.009336 0
13.005869 0
13.002401 0
12.998933 0
12.995465 0
12.991997 0
12.98853 0
12.985062 0
12.981594 0
12.978126 0
12.974658 0
12.97119 0
12.967723 0
12.964255 0
12.960787 0
12.957319 0
12.953851 0
12.950383 0
12.946916 0
12.943448 0
12.93998 0
12.936512 0
12.933044 0
12.929577 0
12.926109 0
12.922641 0
12.919173 0
12.915705 0
12.912237 0
12.90877 0
12.905302 0
12.901834 0
12.898366 0
12.894898 0
12.89143 0
12.887963 0
12.884495 0
12.881027 0
12.877559 0
12.874091 0
12.870624 0
12.867156 0
12.863688 0
12.86022 0
12.856752 0
12.853284 0
12.849817 0
12.846349 0
12.842881 0
12.839413 0
12.835945 0
12.832477 0
12.82901 0
12.825542 0
12.822074 0
12.818606 0
12.815138 0
12.811671 0
12.808203 0
12.804735 0
12.801267 0
12.797799 0
12.794331 0
12.790864 0
12.787396 0
12.783928 0
12.78046 0
12.776992 0
12.773525 0
12.770057 0
12.766589 0
12.763121 0
12.759653 0
12.756185 0
12.752718 0
12.74925 0
12.745782 0
12.742314 0
12.738846 0
12.735378 0
12.731911 0
12.728443 0
12.724975 0
12.721507 0
12.718039 0
12.714572 0
12.711104 0
12.707636 0
12.704168 0
12.7007 0
12.697232 0
12.693765 0
12.690297 0
12.686829 0
12.683361 0
12.679893 0
12.676425 0
12.672958 0
12.66949 0
12.666022 0
12.662554 0
12.659086 0
12.655619 0
12.652151 0
12.648683 0
12.645215 0
12.641747 0
12.638279 0
12.634812 0
12.631344 0
12.627876 0
12.624408 0
12.62094 0
12.617472 0
12.614005 0
12.610537 0
12.607069 0
12.603601 0
12.600133 0
12.596666 0
12.593198 0
12.58973 0
12.586262 0
12.582794 0
12.579326 0
12.575859 0
12.572391 0
12.568923 5.31441e-09
12.565455 1.594323e-08
12.561987 4.251528e-08
12.55852 1.0097379e-07
12.555052 2.3383404e-07
12.551584 5.4738423e-07
12.548116 1.2435719e-06
12.544648 2.7422356e-06
12.54118 5.8936807e-06
12.537713 1.2334746e-05
12.534245 2.5147788e-05
12.530777 4.9955454e-05
12.527309 9.6685061e-05
12.523841 0.00018232146
12.520373 0.00033503104
12.516906 0.00059998095
12.513438 0.0010472629
12.50997 0.0017819536
12.506502 0.0029561831
12.503034 0.0047822728
12.499567 0.0075455588
12.496099 0.011614441
12.492631 0.01744462
12.489163 0.025574084
12.485695 0.036605428
12.482227 0.051173267
12.47876 0.069896045
12.475292 0.093314269
12.471824 0.12181989
12.468356 0.15558438
12.464888 0.19449451
12.46142 0.2381056
12.457953 0.28562025
12.454485 0.33589778
12.451017 0.38749571
12.447549 0.43873991
12.444081 0.48781696
12.440614 0.53287941
12.437146 0.57215433
12.433678 0.60404636
12.43021 0.62722853
12.426742 0.64071608
12.423274 0.64392101
12.419807 0.63668568
12.416339 0.61929471
12.412871 0.59246397
12.409403 0.55730578
12.405935 0.51527019
12.402467 0.46806353
12.399 0.41754852
12.395532 0.36563285
12.392064 0.31415609
12.388596 0.26478644
12.385128 0.21893876
12.381661 0.17772295
12.378193 0.14192797
12.374725 0.11204145
12.371257 0.088299337
12.367789 0.070755167
12.364321 0.059355593
12.360854 0.054007383
12.357386 0.054622744
12.353918 0.061132955
12.35045 0.073466042
12.346982 0.091490337
12.343515 0.11493293
12.340047 0.14328797
12.336579 0.17573422
12.333111 0.21108239
12.329643 0.24777051
12.326175 0.28391911
12.322708 0.31744829
12.31924 0.3462472
12.315772 0.36837533
12.312304 0.38226704
12.308836 0.38690728
12.305368 0.38194963
12.301901 0.3677564
12.298433 0.34535359
12.294965 0.31630793
12.291497 0.282546
12.288029 0.24614423
12.284562 0.20912108
12.281094 0.17325984
12.277626 0.13998207
12.274158 0.11028136
12.27069 0.084716191
12.267222 0.063451749
12.263755 0.046335182
12.260287 0.032987149
12.256819 0.022893984
12.253351 0.015488747
12.249883 0.010214227
12.246415 0.0065654593
12.242948 0.0041131514
12.23948 0.0025114467
12.236012 0.0014946566
12.232544 0.00086740206
12.229076 0.00049178487
12.225609 0.00027446802
12.222141 0.0001551542
12.218673 9.7540681e-05
12.215205 8.2915425e-05
12.211737 0.00010659112
12.208269 0.00017703363
12.204802 0.00031779109
12.201334 0.00057229287
12.197866 0.0010116139
12.194398 0.001745231
12.19093 0.0029343143
12.187462 0.0048064215
12.183995 0.0076694058
12.180527 0.011921237
12.177059 0.018051047
12.173591 0.026626151
12.170123 0.038259851
12.166656 0.053556344
12.163188 0.073032302
12.15972 0.097019465
12.156252 0.12555842
12.152784 0.15829923
12.149316 0.1944288
12.145849 0.23264495
12.142381 0.27119409
12.138913 0.30797994
12.135445 0.34073933
12.131977 0.367267
12.12851 0.3856596
12.125042 0.39454211
12.121574 0.39323979
12.118106 0.38186669
12.114638 0.36131583
12.11117 0.33315391
12.107703 0.29944043
12.104235 0.26250343
12.100767 0.22470993
12.097299 0.18826625
12.093831 0.15507402
12.090363 0.12665368
12.086896 0.10413261
12.083428 0.088282161
12.07996 0.079579915
12.076492 0.078271667
12.073024 0.084411043
12.069557 0.097863431
12.066089 0.11827223
12.062621 0.14499721
12.059153 0.17704496
12.055685 0.21301717
12.052217 0.25110265
12.04875 0.28913307
12.045282 0.3247103
12.041814 0.3553984
12.038346 0.37895753
12.034878 0.39358519
12.03141 0.39812454
12.027943 0.39220272
12.024475 0.37627334
12.021007 0.35155422
12.017539 0.31987076
12.014071 0.28343189
12.010604 0.24457609
12.007136 0.20552745
12.003668 0.16819606
12.0002 0.13404529
11.996732 0.10403436
11.993264 0.078630597
11.989797 0.057875753
11.986329 0.041485448
11.982861 0.028960213
11.979393 0.019690484
11.975925 0.013043502
11.972457 0.0084264435
11.96899 0.0053255862
11.965522 0.0033250988
11.962054 0.0021111866
11.958586 0.0014676381
11.955118 0.0012683265
11.951651 0.0014707736
11.948183 0.0021134239
11.944715 0.0033176533
11.941247 0.0052938911
11.937779 0.0083498628
11.934311 0.012897558
11.930844 0.019454439
11.927376 0.028633898
11.923908 0.041120237
11.92044 0.057624828
11.916972 0.078822909
11.913505 0.10527396
11.910037 0.13733325
11.906569 0.17506555
11.903101 0.2181749
11.899633 0.26596362
11.896165 0.31733119
11.892698 0.37081771
11.88923 0.42468934
11.885762 0.47705608
11.882294 0.52600728
11.878826 0.56974845
11.875358 0.60672493
11.871891 0.63572294
11.868423 0.65594387
11.864955 0.66705268
11.861487 0.66920237
11.858019 0.66303521
11.854552 0.64965782
11.851084 0.63058326
11.847616 0.607633
11.844148 0.58279462
11.84068 0.55803999
11.837212 0.53511919
11.833745 0.51535671
11.830277 0.49948305
11.826809 0.48753466
11.823341 0.47884721
11.819873 0.47215131
11.816405 0.46576143
11.812938 0.45782995
11.80947 0.44662507
11.806002 0.43078642
11.802534 0.40951695
11.799066 0.38268201
11.795599 0.35080519
11.792131 0.31496919
11.788663 0.27664595
11.785195 0.23749025
11.781727 0.19913304
11.778259 0.16300577
11.774792 0.13021735
11.771324 0.10149263
11.767856 0.077170064
11.764388 0.057247064
11.76092 0.041456719
11.757452 0.029358772
11.753985 0.020430186
11.750517 0.014144945
11.747049 0.010037603
11.743581 0.0077492973
11.740113 0.0070576959
11.736646 0.0078934507
11.733178 0.010345206
11.72971 0.014653885
11.726242 0.021195095
11.722774 0.030447057
11.719306 0.042941193
11.715839 0.05919361
11.712371 0.079618817
11.708903 0.10443114
11.705435 0.1335446
11.701967 0.16648634
11.698499 0.20234137
11.695032 0.23974555
11.691564 0.27693921
11.688096 0.31188509
11.684628 0.342443
11.68116 0.36658225
11.677693 0.38260307
11.674225 0.38933387
11.670757 0.3862726
11.667289 0.37364854
11.663821 0.35239414
11.660353 0.32403171
11.656886 0.29049413
11.653418 0.25390918
11.64995 0.216381
11.646482 0.17980006
11.643014 0.14570493
11.639547 0.11520837
11.636079 0.088988212
11.632611 0.067334032
11.629143 0.050233918
11.625675 0.037482932
11.622207 0.028795721
11.61874 0.023908632
11.615272 0.022660628
11.611804 0.025046081
11.608336 0.031235838
11.604868 0.041565313
11.6014 0.056490791
11.597933 0.076517348
11.594465 0.10210507
11.590997 0.13356337
11.587529 0.17094659
11.584061 0.21396593
11.580594 0.26193244
11.577126 0.31374259
11.573658 0.36791207
11.57019 0.42265537
11.566722 0.47600158
11.563254 0.52593062
11.559787 0.57051292
11.556319 0.60803725
11.552851 0.63711748
11.549383 0.65677571
11.545915 0.66650427
11.542447 0.66631189
11.53898 0.65675616
11.535512 0.63895976
11.532044 0.61460131
11.528576 0.58586813
11.525108 0.55535852
11.521641 0.52592854
11.518173 0.50048858
11.514705 0.48176862
11.511237 0.47208163
11.507769 0.47311972
11.504301 0.48581546
11.500834 0.51029001
11.497366 0.54589439
11.493898 0.59133185
11.49043 0.64483481
11.486962 0.70436079
11.483494 0.76777183
11.480027 0.83296997
11.476559 0.89797585
11.473091 0.96095365
11.469623 1.0201993
11.466155 1.0741173
11.462688 1.12121
11.45922 1.1600995
11.455752 1.189584
11.452284 1.2087255
11.448816 1.2169468
11.445348 1.2141165
11.441881 1.2005997
11.438413 1.177258
11.434945 1.1453961
11.431477 1.1066605
11.428009 1.0629077
11.424542 1.0160632
11.421074 0.9679908
11.417606 0.92039091
11.414138 0.87473313
11.41067 0.83222378
11.407202 0.79380041
11.403735 0.76014253
11.400267 0.73168878
11.396799 0.70865517
11.393331 0.69105385
11.389863 0.67871667
11.386395 0.67132873
11.382928 0.66847503
11.37946 0.66969896
11.375992 0.67456528
11.372524 0.68271679
11.369056 0.69391242
11.365589 0.70803712
11.362121 0.72507846
11.358653 0.74507127
11.355185 0.76801656
11.351717 0.79378492
11.348249 0.82201662
11.344782 0.85203153
11.341314 0.88276238
11.337846 0.91272553
11.334378 0.94004224
11.33091 0.962521
11.327442 0.97780511
11.323975 0.98357989
11.320507 0.9778214
11.317039 0.95905708
11.313571 0.92659962
11.310103 0.88071498
11.306636 0.82269174
11.303168 0.7547943
11.2997 0.68010133
11.296232 0.60225058
11.292764 0.5251257
11.289296 0.4525275
11.285829 0.38787061
11.282361 0.33393663
11.278893 0.29270217
11.275425 0.26524662
11.271957 0.25173479
11.268489 0.25146459
11.265022 0.2629693
11.261554 0.28416585
11.258086 0.31254166
11.254618 0.34537154
11.25115 0.37995088
11.247683 0.41382499
11.244215 0.44498749
11.240747 0.47201908
11.237279 0.49414193
11.233811 0.51117714
11.230343 0.52341062
11.226876 0.53139179
11.223408 0.53570582
11.21994 0.53676773
11.216472 0.53468305
11.213004 0.52920554
11.209537 0.51980008
11.206069 0.50579468
11.202601 0.48658542
11.199133 0.46184733
11.195665 0.43170467
11.192197 0.39682613
11.18873 0.35842906
11.185262 0.31819736
11.181794 0.27813528
11.178326 0.24038862
11.174858 0.20706587
11.17139 0.18008514
11.167923 0.16106106
11.164455 0.15123438
11.160987 0.15143787
11.157519 0.16208835
11.154051 0.18319602
11.150584 0.21438709
11.147116 0.25494102
11.143648 0.30384667
11.14018 0.35988112
11.136712 0.42170861
11.133244 0.48798946
11.129777 0.55748052
11.126309 0.62910437
11.122841 0.70196734
11.119373 0.77531579
11.115905 0.84843582
11.112437 0.92051889
11.10897 0.99052968
11.105502 1.0571186
11.102034 1.1186162
11.098566 1.1731297
11.095098 1.21874
11.091631 1.253768
11.088163 1.2770626
11.084695 1.2882451
11.081227 1.2878559
11.077759 1.2773597
11.074291 1.258997
11.070824 1.2355021
11.067356 1.2097365
11.063888 1.1843047
11.06042 1.1612274
11.056952 1.1417298
11.053484 1.126183
11.050017 1.1142001
11.046549 1.1048566
11.043081 1.0969842
11.039613 1.0894705
11.036145 1.0815084
11.032678 1.0727508
11.02921 1.0633581
11.025742 1.0539455
11.022274 1.0454631
11.018806 1.0390474
11.015338 1.035882
11.011871 1.0370941
11.008403 1.0436941
11.004935 1.0565514
11.001467 1.0763853
10.997999 1.1037484
10.994532 1.1389838
10.991064 1.1821489
10.987596 1.2329146
10.984128 1.2904617
10.98066 1.353405
10.977192 1.4197751
10.973725 1.4870815
10.970257 1.552465
10.966789 1.6129272
10.963321 1.6656123
10.959853 1.7080972
10.956385 1.738648
10.952918 1.7564024
10.94945 1.7614489
10.945982 1.7547938
10.942514 1.7382218
10.939046 1.7140731
10.935579 1.6849712
10.932111 1.653539
10.928643 1.6221415
10.925175 1.592687
10.921707 1.5665071
10.918239 1.5443239
10.914772 1.5262977
10.911304 1.5121355
10.907836 1.5012296
10.904368 1.4927942
10.9009 1.4859708
10.897432 1.479885
10.893965 1.4736535
10.890497 1.4663579
10.887029 1.4570123
10.883561 1.4445569
10.880093 1.4279039
10.876626 1.4060468
10.873158 1.3782248
10.86969 1.344114
10.866222 1.3040067
10.862754 1.2589295
10.859286 1.2106652
10.855819 1.1616517
10.852351 1.1147597
10.848883 1.072973
10.845415 1.0390153
10.841947 1.0149855
10.838479 1.0020614
10.835012 1.0003271
10.831544 1.0087562
10.828076 1.0253557
10.824608 1.0474467
10.82114 1.0720324
10.817673 1.096189
10.814205 1.1174127
10.810737 1.133871
10.807269 1.1445256
10.803801 1.1491248
10.800333 1.1480861
10.796866 1.1423092
10.793398 1.1329633
10.78993 1.1212915
10.786462 1.1084585
10.782994 1.0954538
10.779527 1.0830456
10.776059 1.0717729
10.772591 1.0619564
10.769123 1.0537159
10.765655 1.0469853
10.762187 1.041526
10.75872 1.0369459
10.755252 1.0327313
10.751784 1.028299
10.748316 1.0230683
10.744848 1.0165479
10.74138 1.0084243
10.737913 0.99863826
10.734445 0.98743393
10.730977 0.97537258
10.727509 0.96330721
10.724041 0.95232334
10.720574 0.94365471
10.717106 0.9385856
10.713638 0.93834928
10.71017 0.94402907
10.706702 0.95646453
10.703234 0.97616362
10.699767 1.003223
10.696299 1.037262
10.692831 1.0773816
10.689363 1.1221615
10.685895 1.1697102
10.682427 1.2177752
10.67896 1.2639128
10.675492 1.3057033
10.672024 1.3409875
10.668556 1.3680916
10.665088 1.3860083
10.661621 1.394504
10.658153 1.3941348
10.654685 1.386165
10.651217 1.3723982
10.647749 1.3549423
10.644281 1.3359401
10.640814 1.3173046
10.637346 1.3004971
10.633878 1.2863825
10.63041 1.2751858
10.626942 1.2665573
10.623474 1.2597351
10.620007 1.2537742
10.616539 1.2477983
10.613071 1.2412218
10.609603 1.2338967
10.606135 1.2261538
10.602668 1.2187314
10.5992 1.2126098
10.595732 1.2087923
10.592264 1.2080834
10.588796 1.2109136
10.585328 1.2172475
10.581861 1.2265905
10.578393 1.238086
10.574925 1.2506757
10.571457 1.2632848
10.567989 1.2749926
10.564522 1.2851567
10.561054 1.2934722
10.557586 1.2999631
10.554118 1.3049165
10.55065 1.3087802
10.547182 1.3120471
10.543715 1.3151509
10.540247 1.3183905
10.536779 1.3218929
10.533311 1.3256181
10.529843 1.3293956
10.526375 1.332983
10.522908 1.3361272
10.51944 1.3386121
10.515972 1.3402819
10.512504 1.3410336
10.509036 1.3407825
10.505569 1.3394152
10.502101 1.3367462
10.498633 1.3324995
10.495165 1.3263261
10.491697 1.3178649
10.488229 1.3068342
10.484762 1.2931357
10.481294 1.2769425
10.477826 1.2587451
10.474358 1.2393373
10.47089 1.2197386
10.467422 1.2010654
10.463955 1.1843776
10.460487 1.1705311
10.457019 1.1600657
10.453551 1.1531471
10.450083 1.1495683
10.446616 1.1487979
10.443148 1.1500605
10.43968 1.1524241
10.436212 1.154881
10.432744 1.1564147
10.429276 1.1560566
10.425809 1.1529439
10.422341 1.1463892
10.418873 1.1359696
10.415405 1.121627
10.411937 1.1037639
10.408469 1.0833075
10.405002 1.0617124
10.401534 1.0408822
10.398066 1.0230037
10.394598 1.0103098
10.39113 1.0048051
10.387663 1.0080049
10.384195 1.0207351
10.380727 1.0430369
10.377259 1.0741929
10.373791 1.1128676
10.370323 1.1573305
10.366856 1.2057108
10.363388 1.2562295
10.35992 1.3073645
10.356452 1.3579234
10.352984 1.407025
10.349517 1.4540127
10.346049 1.498339
10.342581 1.539463
10.339113 1.5767973
10.335645 1.6097199
10.332177 1.6376517
10.32871 1.6601767
10.325242 1.6771744
10.321774 1.6889273
10.318306 1.696173
10.314838 1.7000848
10.31137 1.7021772
10.307903 1.7041518
10.304435 1.7077105
10.300967 1.7143675
10.297499 1.7252923
10.294031 1.7412042
10.290564 1.76233
10.287096 1.7884187
10.283628 1.8188007
10.28016 1.8524675
10.276692 1.8881553
10.273224 1.9244174
10.269757 1.9596847
10.266289 1.9923208
10.262821 2.0206863
10.259353 2.0432247
10.255885 2.0585785
10.252417 2.0657286
10.24895 2.0641392
10.245482 2.0538805
10.242014 2.0356962
10.238546 2.0109897
10.235078 1.9817169
10.231611 1.9501933
10.228143 1.9188407
10.224675 1.889917
10.221207 1.8652744
10.217739 1.8461866
10.214271 1.8332692
10.210804 1.8264969
10.207336 1.8252993
10.203868 1.8287035
10.2004 1.8354885
10.196932 1.8443203
10.193464 1.8538503
10.189997 1.8627755
10.186529 1.8698709
10.183061 1.8740114
10.179593 1.8742002
10.176125 1.8696123
10.172658 1.8596534
10.16919 1.8440241
10.165722 1.8227757
10.162254 1.7963421
10.158786 1.7655367
10.155318 1.7315101
10.151851 1.6956719
10.148383 1.6595848
10.144915 1.6248439
10.141447 1.5929558
10.137979 1.5652286
10.134512 1.5426851
10.131044 1.5260066
10.127576 1.5155108
10.124108 1.5111643
10.12064 1.5126263
10.117172 1.5193152
10.113705 1.530488
10.110237 1.5453198
10.106769 1.562971
10.103301 1.5826329
10.099833 1.6035454
10.096365 1.6249886
10.092898 1.6462532
10.08943 1.6666026
10.085962 1.6852412
10.082494 1.7013019
10.079026 1.7138651
10.075559 1.7220125
10.072091 1.7249122
10.068623 1.7219234
10.065155 1.712702
10.061687 1.6972881
10.058219 1.6761528
10.054752 1.6501942
10.051284 1.6206751
10.047816 1.5891088
10.044348 1.5571105
10.04088 1.5262346
10.037412 1.4978249
10.033945 1.4729013
10.030477 1.4520981
10.027009 1.4356619
10.023541 1.4235029
10.020073 1.4152865
10.016606 1.4105443
10.013138 1.4087827
10.00967 1.4095686
10.006202 1.4125795
10.002734 1.4176141
9.999266 1.4245662
9.995799 1.4333745
9.992331 1.4439632
9.988863 1.4561903
9.985395 1.4698151
9.981927 1.4844951
9.978459 1.4998097
9.974992 1.5153075
9.971524 1.5305626
9.968056 1.5452285
9.964588 1.5590745
9.96112 1.5719962
9.957653 1.5839976
9.954185 1.5951474
9.950717 1.6055216
9.947249 1.6151453
9.943781 1.6239492
9.940313 1.6317507
9.936846 1.6382667
9.933378 1.6431524
9.92991 1.6460589
9.926442 1.646694
9.922974 1.6448719
9.919507 1.6405421
9.916039 1.633792
9.912571 1.6248273
9.909103 1.613939
9.905635 1.6014678
9.902167 1.5877758
9.8987 1.5732304
9.895232 1.5582017
9.891764 1.5430656
9.888296 1.5282095
9.884828 1.5140307
9.88136 1.5009262
9.877893 1.4892718
9.874425 1.4793926
9.870957 1.4715286
9.867489 1.4657979
9.864021 1.4621627
9.860554 1.4604011
9.857086 1.4600933
9.853618 1.4606264
9.85015 1.4612279
9.846682 1.4610304
9.843214 1.4591676
9.839747 1.4548914
9.836279 1.4476956
9.832811 1.4374214
9.829343 1.4243225
9.825875 1.4090694
9.822407 1.3926833
9.81894 1.3764013
9.815472 1.361491
9.812004 1.3490427
9.808536 1.339776
9.805068 1.3338968
9.801601 1.3310364
9.798133 1.330289
9.794665 1.3303485
9.791197 1.3297266
9.787729 1.3270148
9.784261 1.3211454
9.780794 1.3116011
9.777326 1.2985293
9.773858 1.2827348
9.77039 1.265548
9.766922 1.2485875
9.763454 1.233464
9.759987 1.2214803
9.756519 1.2133862
9.753051 1.2092374
9.749583 1.2083789
9.746115 1.2095546
9.742648 1.2111111
9.73918 1.2112501
9.735712 1.2082778
9.732244 1.2008019
9.728776 1.18785
9.725308 1.1688982
9.721841 1.1438275
9.718373 1.1128332
9.714905 1.0763279
9.711437 1.0348673
9.707969 0.98912194
9.704502 0.9399001
9.701034 0.88820754
9.697566 0.83531962
9.694098 0.78283176
9.69063 0.73265672
9.687162 0.68694692
9.683695 0.64793628
9.680227 0.61771512
9.676759 0.5979693
9.673291 0.58972703
9.669823 0.59316005
9.666355 0.60748018
9.662888 0.63095736
9.65942 0.66106526
9.655952 0.69473839
9.652484 0.72870553
9.649016 0.75985125
9.645549 0.78555243
9.642081 0.80394115
9.638613 0.8140575
9.635145 0.81587405
9.631677 0.81019474
9.628209 0.79845098
9.624742 0.78243413
9.621274 0.76401178
9.617806 0.74487546
9.614338 0.72635726
9.61087 0.70933602
9.607402 0.69423289
9.603935 0.68107682
9.600467 0.66960757
9.596999 0.65938085
9.593531 0.64984737
9.590063 0.64039291
9.586596 0.63034417
9.583128 0.61896064
9.57966 0.60543913
9.576192 0.58895439
9.572724 0.5687473
9.569256 0.5442545
9.565789 0.51525783
9.562321 0.48202117
9.558853 0.4453822
9.555385 0.40677361
9.551917 0.36816325
9.548449 0.33191789
9.544982 0.30060837
9.541514 0.2767816
9.538046 0.26272548
9.534578 0.26024973
9.53111 0.27049963
9.527643 0.29381446
9.524175 0.32963989
9.520707 0.37650218
9.517239 0.43205266
9.513771 0.49318925
9.510303 0.55625767
9.506836 0.61732636
9.503368 0.6725176
9.4999 0.71836489
9.496432 0.75215587
9.492964 0.77221471
9.489496 0.77808004
9.486029 0.77054478
9.482561 0.75154232
9.479093 0.72388614
9.475625 0.69089402
9.472157 0.65594833
9.46869 0.62205733
9.465222 0.59148445
9.461754 0.56550357
9.458286 0.54431841
9.454818 0.52715656
9.45135 0.51251882
9.447883 0.49853795
9.444415 0.48338263
9.440947 0.46563613
9.437479 0.44458623
9.434011 0.4203805
9.430544 0.39402669
9.427076 0.36724451
9.423608 0.34219932
9.42014 0.32116457
9.416672 0.30616778
9.413204 0.29867357
9.409737 0.29934907
9.406269 0.30794358
9.402801 0.32329848
9.399333 0.34348591
9.395865 0.36605825
9.392397 0.38837505
9.38893 0.40796215
9.385462 0.42285088
9.381994 0.43184569
9.378526 0.43467634
9.375058 0.43200763
9.371591 0.42530152
9.368123 0.41655108
9.364655 0.40792872
9.361187 0.40140659
9.357719 0.39841356
9.354251 0.39958774
9.350784 0.40466731
9.347316 0.41253896
9.343848 0.42143545
9.34038 0.42924856
9.336912 0.43390408
9.333444 0.43373585
9.329977 0.42779778
9.326509 0.41606478
9.323041 0.39949412
9.319573 0.37994231
9.316105 0.35995538
9.312638 0.34246887
9.30917 0.33046334
9.305702 0.32662396
9.302234 0.33304677
9.298766 0.35102402
9.295298 0.3809272
9.291831 0.4221929
9.288363 0.47340365
9.284895 0.53244617
9.281427 0.5967221
9.277959 0.66338325
9.274491 0.72956362
9.271024 0.79258495
9.267556 0.85011924
9.264088 0.90030081
9.26062 0.94178813
9.257152 0.9737826
9.253685 0.9960138
9.250217 1.0087008
9.246749 1.012496
9.243281 1.008414
9.239813 0.9977459
9.236345 0.98195908
9.232878 0.96258363
9.22941 0.94109225
9.225942 0.9187826
9.222474 0.89667437
9.219006 0.87543214
9.215539 0.85532272
9.212071 0.83621114
9.208603 0.81759483
9.205135 0.79867277
9.201667 0.77844425
9.198199 0.75583126
9.194732 0.7298176
9.191264 0.69959556
9.187796 0.66470778
9.184328 0.6251682
9.18086 0.58154404
9.177392 0.5349808
9.173925 0.48715804
9.170457 0.4401716
9.166989 0.39634916
9.163521 0.35801695
9.160053 0.32724427
9.156586 0.30559696
9.153118 0.2939321
9.14965 0.29226156
9.146182 0.29970571
9.142714 0.31454831
9.139246 0.33439225
9.135779 0.35640377
9.132311 0.3776205
9.128843 0.39528833
9.125375 0.4071858
9.121907 0.41189293
9.118439 0.40896743
9.114972 0.39900226
9.111504 0.38355523
9.108036 0.36495982
9.104568 0.34604279
9.1011 0.329787
9.097633 0.31898367
9.094165 0.31591724
9.090697 0.3221193
9.087229 0.33821639
9.083761 0.36388302
9.080293 0.39789755
9.076826 0.43828603
9.073358 0.48253026
9.06989 0.52781114
9.066422 0.57125764
9.062954 0.61017637
9.059486 0.64224384
9.056019 0.66565338
9.052551 0.67921674
9.049083 0.68242629
9.045615 0.67548474
9.042147 0.65930594
9.03868 0.63548493
9.035212 0.60622959
9.031744 0.574244
9.028276 0.54255617
9.024808 0.51429043
9.02134 0.49239655
9.017873 0.47935967
9.014405 0.47692458
9.010937 0.48587219
9.007469 0.5058826
9.004001 0.5355103
9.000534 0.57228163
8.997066 0.61290879
8.993598 0.65359827
8.99013 0.69041935
8.986662 0.71969125
8.983194 0.73834567
8.979727 0.74422602
8.976259 0.73629275
8.972791 0.71471591
8.969323 0.6808487
8.965855 0.63708858
8.962387 0.58664321
8.95892 0.53322755
8.955452 0.48072334
8.951984 0.43283483
8.948516 0.39277304
8.945048 0.36299741
8.941581 0.3450377
8.938113 0.33941121
8.934645 0.34564194
8.931177 0.36237785
8.927709 0.38759254
8.924241 0.41884667
8.920774 0.45357665
8.917306 0.48937285
8.913838 0.52421062
8.91037 0.55660459
8.906902 0.58567027
8.903434 0.61109354
8.899967 0.63302584
8.896499 0.65193477
8.893031 0.66844499
8.889563 0.68319996
8.886095 0.69676463
8.882628 0.70957435
8.87916 0.72192244
8.875692 0.7339704
8.872224 0.74576378
8.868756 0.75724148
8.865288 0.76823482
8.861821 0.77846132
8.858353 0.78752364
8.854885 0.79492464
8.851417 0.80010614
8.847949 0.80251185
8.844481 0.80166735
8.841014 0.79726388
8.837546 0.78922879
8.834078 0.77776618
8.83061 0.76335476
8.827142 0.74669821
8.823675 0.72863302
8.820207 0.71000994
8.816739 0.6915738
8.813271 0.67387076
8.809803 0.65720912
8.806335 0.64168883
8.802868 0.62729855
8.7994 0.61405911
8.795932 0.60217655
8.792464 0.59215929
8.788996 0.58485767
8.785529 0.58139905
8.782061 0.58301617
8.778593 0.5907933
8.775125 0.60537828
8.771657 0.62672178
8.768189 0.65390498
8.764722 0.68510256
8.761254 0.71770324
8.757786 0.74857953
8.754318 0.77446937
8.75085 0.79240983
8.747382 0.80015229
8.743915 0.79648966
8.740447 0.78144104
8.736979 0.75626181
8.733511 0.72327641
8.730043 0.68555979
8.726576 0.64651826
8.723108 0.60943657
8.71964 0.57706319
8.716172 0.55129863
8.712704 0.53303336
8.709236 0.52215511
8.705769 0.51771519
8.702301 0.51821471
8.698833 0.52195102
8.695365 0.52735511
8.691897 0.53325662
8.688429 0.53903071
8.684962 0.54460903
8.681494 0.55036711
8.678026 0.55692657
8.674558 0.56492611
8.67109 0.57481673
8.667623 0.58672497
8.664155 0.60040648
8.660687 0.61528791
8.657219 0.63057419
8.653751 0.64538684
8.650283 0.65889781
8.646816 0.670432
8.643348 0.67952583
8.63988 0.68594215
8.636412 0.68965195
8.632944 0.69079577
8.629476 0.68963583
8.626009 0.68650537
8.622541 0.6817577
8.619073 0.67571767
8.615605 0.66864053
8.612137 0.66068727
8.60867 0.65192677
8.605202 0.6423726
8.601734 0.63205321
8.598266 0.62110372
8.594798 0.60985602
8.59133 0.59889981
8.587863 0.58908958
8.584395 0.58148485
8.580927 0.57722843
8.577459 0.57738474
8.573991 0.58277306
8.570524 0.59383248
8.567056 0.61054768
8.563588 0.63244785
8.56012 0.65867172
8.556652 0.688075
8.553184 0.71934835
8.549717 0.75111592
8.546249 0.78199606
8.542781 0.81062215
8.539313 0.83563816
8.535845 0.85569395
8.532377 0.86946754
8.52891 0.87573398
8.525442 0.87348603
8.521974 0.86209479
8.518506 0.84148272
8.515038 0.81227224
8.511571 0.77587211
8.508103 0.73447085
8.504635 0.6909214
8.501167 0.64851946
8.497699 0.61069721
8.494231 0.58066988
8.490764 0.56108271
8.487296 0.55370832
8.483828 0.55923864
8.48036 0.57720284
8.476892 0.60602474
8.473424 0.64321288
8.469957 0.68565748
8.466489 0.72999301
8.463021 0.77297625
8.459553 0.81182871
8.456085 0.84449876
8.452618 0.86981238
8.44915 0.88749955
8.445682 0.89810263
8.442214 0.90279116
8.438746 0.90312012
8.435278 0.90077488
8.431811 0.89734403
8.428343 0.8941521
8.424875 0.89217018
8.421407 0.89200597
8.417939 0.89396021
8.414471 0.89812536
8.411004 0.90449794
8.407536 0.91307657
8.404068 0.92392501
8.4006 0.9371892
8.397132 0.95306936
8.393665 0.97175829
8.390197 0.99336535
8.386729 1.017848
8.383261 1.0449707
8.379793 1.0743046
8.376325 1.1052667
8.372858 1.1371919
8.36939 1.1694144
8.365922 1.2013359
8.362454 1.2324613
8.358986 1.2623892
8.355519 1.2907617
8.352051 1.3171925
8.348583 1.341197
8.345115 1.362156
8.341647 1.3793298
8.338179 1.3919309
8.334712 1.3992425
8.331244 1.4007569
8.327776 1.396301
8.324308 1.3861166
8.32084 1.3708744
8.317372 1.3516171
8.313905 1.3296416
8.310437 1.3063491
8.306969 1.2830917
8.303501 1.2610491
8.300033 1.2411547
8.296566 1.2240813
8.293098 1.2102766
8.28963 1.2000323
8.286162 1.1935595
8.282694 1.1910465
8.279226 1.1926796
8.275759 1.1986214
8.272291 1.2089516
8.268823 1.2235873
8.265355 1.2422067
8.261887 1.2641978
8.258419 1.2886526
8.254952 1.3144121
8.251484 1.3401601
8.248016 1.364551
8.244548 1.3863514
8.24108 1.4045722
8.237613 1.4185725
8.234145 1.4281219
8.230677 1.4334161
8.227209 1.4350485
8.223741 1.4339455
8.220273 1.4312751
8.216806 1.4283396
8.213338 1.4264595
8.20987 1.4268555
8.206402 1.4305336
8.202934 1.4381806
8.199466 1.4500789
8.195999 1.4660523
8.192531 1.4854566
8.189063 1.5072244
8.185595 1.5299703
8.182127 1.5521483
8.17866 1.5722451
8.175192 1.5889813
8.171724 1.6014844
8.168256 1.6094036
8.164788 1.6129405
8.16132 1.6127884
8.157853 1.6099904
8.154385 1.6057424
8.150917 1.6011803
8.147449 1.5971908
8.143981 1.5942814
8.140514 1.592532
8.137046 1.5916314
8.133578 1.5909881
8.13011 1.5898904
8.126642 1.5876808
8.123174 1.5839112
8.119707 1.5784485
8.116239 1.5715102
8.112771 1.5636226
8.109303 1.5555112
8.105835 1.5479454
8.102367 1.5415697
8.0989 1.5367577
8.095432 1.5335227
8.091964 1.5315025
8.088496 1.5300228
8.085028 1.5282236
8.081561 1.5252189
8.078093 1.5202537
8.074625 1.5128257
8.071157 1.5027514
8.067689 1.4901724
8.064221 1.4755117
8.060754 1.4594053
8.057286 1.4426301
8.053818 1.4260492
8.05035 1.4105796
8.046882 1.397179
8.043414 1.3868325
8.039947 1.3805232
8.036479 1.3791704
8.033011 1.3835312
8.029543 1.3940753
8.026075 1.4108551
8.022608 1.4333996
8.01914 1.4606627
8.015672 1.4910458
8.012204 1.5225025
8.008736 1.5527165
8.005268 1.5793257
8.001801 1.6001619
7.998333 1.6134647
7.994865 1.6180422
7.991397 1.6133548
7.987929 1.5995177
7.984461 1.5772282
7.980994 1.5476378
7.977526 1.5121916
7.974058 1.4724605
7.97059 1.4299889
7.967122 1.386173
7.963655 1.3421804
7.960187 1.2989138
7.956719 1.2570189
7.953251 1.216932
7.949783 1.1789607
7.946315 1.1433877
7.942848 1.1105857
7.93938 1.0811268
7.935912 1.0558677
7.932444 1.0359917
7.928976 1.022989
7.925509 1.0185654
7.922041 1.0244805
7.918573 1.0423263
7.915105 1.0732769
7.911637 1.1178452
7.908169 1.1756878
7.904702 1.2454979
7.901234 1.3250104
7.897766 1.411127
7.894298 1.5001506
7.89083 1.588097
7.887362 1.6710444
7.883895 1.7454734
7.880427 1.8085561
7.876959 1.8583624
7.873491 1.8939657
7.870023 1.9154436
7.866556 1.9237818
7.863088 1.9207016
7.85962 1.9084333
7.856152 1.8894669
7.852684 1.8663068
7.849216 1.8412579
7.845749 1.8162654
7.842281 1.7928217
7.838813 1.7719458
7.835345 1.7542276
7.831877 1.7399222
7.828409 1.7290691
7.824942 1.7216088
7.821474 1.7174717
7.818006 1.7166186
7.814538 1.7190267
7.81107 1.724624
7.807603 1.7331886
7.804135 1.7442409
7.800667 1.7569557
7.797199 1.7701254
7.793731 1.7821942
7.790263 1.791371
7.786796 1.795815
7.783328 1.7938684
7.77986 1.7843003
7.776392 1.7665161
7.772924 1.7406891
7.769456 1.7077793
7.765989 1.6694275
7.762521 1.6277308
7.759053 1.5849366
7.755585 1.5431078
7.752117 1.5038223
7.74865 1.4679663
7.745182 1.4356631
7.741714 1.406356
7.738246 1.3790286
7.734778 1.3525229
7.73131 1.3258918
7.727843 1.2987168
7.724375 1.2713265
7.720907 1.2448695
7.717439 1.2212199
7.713971 1.2027263
7.710504 1.1918432
7.707036 1.1907063
7.703568 1.2007273
7.7001 1.2222819
7.696632 1.2545518
7.693164 1.2955521
7.689697 1.3423467
7.686229 1.3914132
7.682761 1.4390968
7.679293 1.482074
7.675825 1.5177476
7.672357 1.5445126
7.66889 1.5618588
7.665422 1.5703095
7.661954 1.571225
7.658486 1.566521
7.655018 1.558357
7.651551 1.5488499
7.648083 1.5398475
7.644615 1.5327845
7.641147 1.5286209
7.637679 1.5278518
7.634211 1.5305693
7.630744 1.5365535
7.627276 1.5453737
7.623808 1.5564809
7.62034 1.5692796
7.616872 1.5831705
7.613404 1.5975606
7.609937 1.6118464
7.606469 1.6253782
7.603001 1.6374235
7.599533 1.6471473
7.596065 1.6536255
7.592598 1.655903
7.58913 1.653094
7.585662 1.6445147
7.582194 1.6298226
7.578726 1.6091375
7.575258 1.5831128
7.571791 1.5529394
7.568323 1.5202715
7.564855 1.487081
7.561387 1.4554612
7.557919 1.4274082
7.554451 1.4046163
7.550984 1.3883178
7.547516 1.3791916
7.544048 1.3773507
7.54058 1.3824032
7.537112 1.3935686
7.533645 1.4098224
7.530177 1.4300385
7.526709 1.4531049
7.523241 1.4779971
7.519773 1.5038072
7.516305 1.5297407
7.512838 1.555099
7.50937 1.5792678
7.505902 1.601726
7.502434 1.6220792
7.498966 1.6401076
7.495498 1.6558111
7.492031 1.6694261
7.488563 1.6813972
7.485095 1.6922947
7.481627 1.7026861
7.478159 1.7129843
7.474692 1.7233057
7.471224 1.7333736
7.467756 1.7424956
7.464288 1.7496274
7.46082 1.7535166
7.457352 1.7529027
7.453885 1.7467343
7.450417 1.7343621
7.446949 1.7156711
7.443481 1.6911289
7.440013 1.6617462
7.436546 1.628963
7.433078 1.5944892
7.42961 1.5601327
7.426142 1.5276474
7.422674 1.4986231
7.419206 1.4744234
7.415739 1.4561657
7.412271 1.4447255
7.408803 1.4407407
7.405335 1.4445994
7.401867 1.456398
7.398399 1.4758753
7.394932 1.502336
7.391464 1.5345909
7.387996 1.5709406
7.384528 1.6092265
7.38106 1.6469608
7.377593 1.6815326
7.374125 1.7104662
7.370657 1.7316989
7.367189 1.7438335
7.363721 1.7463229
7.360253 1.7395551
7.356786 1.724817
7.353318 1.7041412
7.34985 1.6800515
7.346382 1.6552442
7.342914 1.6322467
7.339446 1.6131009
7.335979 1.5991137
7.332511 1.5907087
7.329043 1.5873992
7.325575 1.5878864
7.322107 1.5902727
7.31864 1.5923595
7.315172 1.5919899
7.311704 1.5873857
7.308236 1.5774288
7.304768 1.5618413
7.3013 1.5412363
7.297833 1.5170276
7.294365 1.4912151
7.290897 1.4660789
7.287429 1.4438358
7.283961 1.4263138
7.280493 1.4147006
7.277026 1.4094023
7.273558 1.4100322
7.27009 1.415523
7.266622 1.4243345
7.263154 1.4347164
7.259687 1.4449783
7.256219 1.4537225
7.252751 1.4600068
7.249283 1.463419
7.245815 1.4640581
7.242347 1.4624338
7.23888 1.4593056
7.235412 1.455486
7.231944 1.4516412
7.228476 1.4481161
7.225008 1.4448137
7.221541 1.4411492
7.218073 1.4360915
7.214605 1.4282952
7.211137 1.4163098
7.207669 1.3988406
7.204201 1.3750225
7.200734 1.3446611
7.197266 1.3083954
7.193798 1.2677439
7.19033 1.2250143
7.186862 1.1830779
7.183394 1.145037
7.179927 1.1138342
7.176459 1.0918683
7.172991 1.0806839
7.169523 1.0807894
7.166055 1.0916358
7.162588 1.1117579
7.15912 1.1390463
7.155652 1.1710947
7.152184 1.2055537
7.148716 1.2404257
7.145248 1.2742528
7.141781 1.3061755
7.138313 1.335871
7.134845 1.3634035
7.131377 1.3890304
7.127909 1.4130134
7.124441 1.4354727
7.120974 1.4563056
7.117506 1.4751759
7.114038 1.4915648
7.11057 1.5048622
7.107102 1.5144795
7.103635 1.5199581
7.100167 1.5210571
7.096699 1.5178062
7.093231 1.5105146
7.089763 1.4997367
7.086295 1.4861987
7.082828 1.4706996
7.07936 1.4540038
7.075892 1.4367471
7.072424 1.419373
7.068956 1.402115
7.065488 1.3850251
7.062021 1.3680464
7.058553 1.351109
7.055085 1.3342319
7.051617 1.3176059
7.048149 1.3016381
7.044682 1.2869487
7.041214 1.2743167
7.037746 1.2645826
7.034278 1.2585263
7.03081 1.2567391
7.027342 1.2595143
7.023875 1.266774
7.020407 1.2780484
7.016939 1.2925092
7.013471 1.3090557
7.010003 1.3264369
7.006536 1.3433911
7.003068 1.3587799
6.9996 1.3716948
6.996132 1.3815227
6.992664 1.3879666
6.989196 1.391024
6.985729 1.3909393
6.982261 1.388143
6.978793 1.3831946
6.975325 1.3767345
6.971857 1.3694467
6.968389 1.3620238
6.964922 1.3551269
6.961454 1.3493339
6.957986 1.3450778
6.954518 1.3425851
6.95105 1.3418292
6.947583 1.3425153
6.944115 1.3441083
6.940647 1.3459041
6.937179 1.3471347
6.933711 1.3470894
6.930243 1.3452285
6.926776 1.3412715
6.923308 1.3352462
6.91984 1.3274954
6.916372 1.3186462
6.912904 1.3095496
6.909436 1.3012017
6.905969 1.2946547
6.902501 1.2909238
6.899033 1.2908942
6.895565 1.2952367
6.892097 1.3043358
6.88863 1.3182439
6.885162 1.3366678
6.881694 1.3589955
6.878226 1.3843614
6.874758 1.4117419
6.87129 1.4400663
6.867823 1.4683229
6.864355 1.4956424
6.860887 1.5213461
6.857419 1.5449534
6.853951 1.5661529
6.850483 1.5847526
6.847016 1.6006219
6.843548 1.6136478
6.84008 1.6237164
6.836612 1.6307279
6.833144 1.634644
6.829677 1.6355548
6.826209 1.6337503
6.822741 1.62977
6.819273 1.6244145
6.815805 1.6187012
6.812337 1.6137642
6.80887 1.6107092
6.805402 1.6104463
6.801934 1.6135338
6.798466 1.6200637
6.794998 1.6296149
6.791531 1.6412852
6.788063 1.6537974
6.784595 1.6656612
6.781127 1.6753618
6.777659 1.6815437
6.774191 1.6831627
6.770724 1.6795873
6.767256 1.6706429
6.763788 1.6565993
6.76032 1.6381132
6.756852 1.6161379
6.753384 1.5918135
6.749917 1.5663512
6.746449 1.5409214
6.742981 1.5165547
6.739513 1.494061
6.736045 1.4739752
6.732578 1.4565297
6.72911 1.4416581
6.725642 1.4290259
6.722174 1.4180866
6.718706 1.4081537
6.715238 1.3984821
6.711771 1.3883486
6.708303 1.3771243
6.704835 1.3643316
6.701367 1.3496816
6.697899 1.3330907
6.694431 1.314676
6.690964 1.2947337
6.687496 1.2737023
6.684028 1.2521182
6.68056 1.2305665
6.677092 1.2096332
6.673625 1.1898624
6.670157 1.1717228
6.666689 1.1555849
6.663221 1.1417121
6.659753 1.1302667
6.656285 1.1213282
6.652818 1.114923
6.64935 1.111058
6.645882 1.1097523
6.642414 1.1110561
6.638946 1.1150508
6.635478 1.1218247
6.632011 1.1314267
6.628543 1.1438046
6.625075 1.1587433
6.621607 1.1758191
6.618139 1.1943883
6.614672 1.2136217
6.611204 1.2325868
6.607736 1.2503688
6.604268 1.2662114
6.6008 1.2796468
6.597332 1.2905875
6.593865 1.2993527
6.590397 1.3066154
6.586929 1.3132718
6.583461 1.3202522
6.579993 1.328307
6.576526 1.33781
6.573058 1.3486233
6.56959 1.360056
6.566122 1.3709333
6.562654 1.3797701
6.559186 1.3850191
6.555719 1.385348
6.552251 1.3798903
6.548783 1.3684218
6.545315 1.3514247
6.541847 1.3300277
6.538379 1.3058344
6.534912 1.2806726
6.531444 1.2563143
6.527976 1.2342185
6.524508 1.2153422
6.52104 1.2000503
6.517573 1.1881347
6.514105 1.1789308
6.510637 1.171504
6.507169 1.1648685
6.503701 1.1581969
6.500233 1.1509865
6.496766 1.1431576
6.493298 1.1350728
6.48983 1.1274799
6.486362 1.1213896
6.482894 1.1179087
6.479426 1.1180508
6.475959 1.1225498
6.472491 1.1316984
6.469023 1.145234
6.465555 1.1622914
6.462087 1.1814341
6.45862 1.2007709
6.455152 1.2181533
6.451684 1.2314357
6.448216 1.2387689
6.444748 1.2388872
6.44128 1.2313447
6.437813 1.2166557
6.434345 1.19631
6.430877 1.172646
6.427409 1.1485904
6.423941 1.1272973
6.420473 1.111738
6.417006 1.1043035
6.413538 1.1064833
6.41007 1.1186704
6.406602 1.1401211
6.403134 1.1690692
6.399667 1.2029708
6.396199 1.2388311
6.392731 1.2735569
6.389263 1.3042788
6.385795 1.3285994
6.382327 1.3447403
6.37886 1.3515847
6.375392 1.3486295
6.371924 1.3358755
6.368456 1.3136899
6.364988 1.2826772
6.361521 1.2435852
6.358053 1.1972633
6.354585 1.144677
6.351117 1.0869678
6.347649 1.0255374
6.344181 0.96212627
6.340714 0.89885486
6.337246 0.83820052
6.333778 0.78289254
6.33031 0.73572501
6.326842 0.69930429
6.323374 0.67576519
6.319907 0.66650124
6.316439 0.67195756
6.312971 0.69152818
6.309503 0.72358313
6.306035 0.76562824
6.302568 0.81457616
6.2991 0.8670858
6.295632 0.91991485
6.292164 0.97022859
6.288696 1.0158182
6.285228 1.0552022
6.281761 1.0876085
6.278293 1.1128594
6.274825 1.1311986
6.271357 1.1431068
6.267889 1.1491474
6.264421 1.149871
6.260954 1.1457854
6.257486 1.1373809
6.254018 1.125184
6.25055 1.1098086
6.247082 1.0919775
6.243615 1.0724996
6.240147 1.0522036
6.236679 1.031844
6.233211 1.0120067
6.229743 0.99304146
6.226275 0.97504325
6.222808 0.95789397
6.21934 0.94135878
6.215872 0.92521917
6.212404 0.90941391
6.208936 0.89415614
6.205468 0.87999733
6.202001 0.86781878
6.198533 0.85874454
6.195065 0.85398521
6.191597 0.8546356
6.188129 0.86145908
6.184662 0.87469519
6.181194 0.89392344
6.177726 0.91800731
6.174258 0.94512903
6.17079 0.97291136
6.167322 0.99861052
6.163855 1.0193559
6.160387 1.0324089
6.156919 1.0354147
6.153451 1.0266237
6.149983 1.0050661
6.146516 0.97066482
6.143048 0.92428035
6.13958 0.86768023
6.136112 0.80343244
6.132644 0.73472603
6.129176 0.66512888
6.125709 0.59829991
6.122241 0.53768013
6.118773 0.48619334
6.115305 0.44598917
6.111837 0.41826038
6.108369 0.40315958
6.104902 0.39982996
6.101434 0.40654948
6.097966 0.42097201
6.094498 0.44043241
6.09103 0.46227107
6.087563 0.48412775
6.084095 0.5041587
6.080627 0.52114421
6.077159 0.5344749
6.073691 0.54402986
6.070223 0.54998282
6.066756 0.55258789
6.063288 0.55200007
6.05982 0.54817595
6.056352 0.54087937
6.052884 0.5297894
6.049416 0.51468244
6.045949 0.49564029
6.042481 0.47322998
6.039013 0.44860648
6.035545 0.42350678
6.032077 0.40012762
6.02861 0.38090254
6.025142 0.36821396
6.021674 0.36408648
6.018206 0.36990922
6.014738 0.38622798
6.01127 0.41263502
6.007803 0.44776786
6.004335 0.48941329
6.000867 0.53469919
5.997399 0.58034769
5.993931 0.62295916
5.990463 0.65929624
5.986996 0.68654115
5.983528 0.70250548
5.98006 0.70577876
5.976592 0.69580896
5.973124 0.67291403
5.969657 0.63822866
5.966189 0.59359449
5.962721 0.54140536
5.959253 0.48442275
5.955785 0.42557798
5.952317 0.36777929
5.94885 0.31373948
5.945382 0.26583692
5.941914 0.22601562
5.938446 0.19572454
5.934978 0.17588978
5.931511 0.16691037
5.928043 0.16866904
5.924575 0.18055281
5.921107 0.20148408
5.917639 0.22996878
5.914171 0.26417072
5.910704 0.3020198
5.907236 0.3413552
5.903768 0.38009443
5.9003 0.41640807
5.896832 0.4488719
5.893364 0.47656619
5.889897 0.49909797
5.886429 0.51653655
5.882961 0.52927086
5.879493 0.53781686
5.876025 0.5426166
5.872558 0.54387501
5.86909 0.54147314
5.865622 0.53497919
5.862154 0.52375505
5.858686 0.50713347
5.855218 0.48462328
5.851751 0.4560946
5.848283 0.4219013
5.844815 0.38291412
5.841347 0.34045883
5.837879 0.29617518
5.834411 0.25182785
5.830944 0.20910744
5.827476 0.16945754
5.824008 0.13395374
5.82054 0.10324709
5.817072 0.077570345
5.813605 0.056794372
5.810137 0.040516057
5.806669 0.028157912
5.803201 0.019062449
5.799733 0.012569738
5.796265 0.0080726366
5.792798 0.0050492369
5.78933 0.0030756776
5.785862 0.001824522
5.782394 0.0010539963
5.778926 0.00059293404
5.775458 0.00032482205
5.771991 0.00017327634
5.768523 9.0015477e-05
5.765055 4.5533865e-05
5.761587 2.242681e-05
5.758119 1.0756366e-05
5.754652 5.0274319e-06
5.751184 2.2851963e-06
5.747716 1.0097379e-06
5.744248 4.3578162e-07
5.74078 1.8068994e-07
5.737312 7.440174e-08
5.733845 3.188646e-08
5.730377 1.062882e-08
5.726909 5.31441e-09
5.723441 0
5.719973 0
5.716506 0
5.713038 0
5.70957 0
5.706102 0
5.702634 0
5.699166 0
5.695699 0
5.692231 0
5.688763 0
5.685295 0
5.681827 0
5.678359 0
5.674892 0
5.671424 0
5.667956 0
5.664488 0
5.66102 0
5.657553 0
5.654085 0
5.650617 0
5.647149 0
5.643681 0
5.640213 0
5.636746 0
5.633278 0
5.62981 0
5.626342 0
5.622874 0
5.619406 0
5.615939 0
5.612471 0
5.609003 0
5.605535 0
5.602067 0
5.5986 0
5.595132 0
5.591664 0
5.588196 0
5.584728 0
5.58126 5.31441e-09
5.577793 1.594323e-08
5.574325 4.251528e-08
5.570857 1.062882e-07
5.567389 2.5509168e-07
5.563921 5.8989951e-07
5.560453 1.3232881e-06
5.556986 2.9016679e-06
5.553518 6.1966021e-06
5.55005 1.2876815e-05
5.546582 2.6061867e-05
5.543114 5.1342515e-05
5.539647 9.8481332e-05
5.536179 0.00018391579
5.532711 0.00033441988
5.529243 0.00059204122
5.525775 0.0010204943
5.522307 0.0017126271
5.51884 0.0027983929
5.515372 0.0044519344
5.511904 0.0068957712
5.508436 0.01039945
5.504968 0.015269751
5.501501 0.021829688
5.498033 0.030384842
5.494565 0.041177537
5.491097 0.054332248
5.487629 0.069798956
5.484161 0.087304001
5.480694 0.1063196
5.477226 0.12606269
5.473758 0.1455305
5.47029 0.16357465
5.466822 0.17900827
5.463354 0.1907333
5.459887 0.19786947
5.456419 0.19986418
5.452951 0.19656465
5.449483 0.18823965
5.446015 0.17554751
5.442548 0.15945666
5.43908 0.14113364
5.435612 0.12181845
5.432144 0.10270783
5.428676 0.084863475
5.425208 0.06915519
5.421741 0.056241152
5.418273 0.046579353
5.414805 0.040459018
5.411337 0.038038033
5.407869 0.039373188
5.404401 0.044433564
5.400934 0.053093066
5.397466 0.065104259
5.393998 0.080061778
5.39053 0.097367745
5.387062 0.11621314
5.383595 0.13558768
5.380127 0.1543257
5.376659 0.17118856
5.373191 0.1849756
5.369723 0.19464853
5.366255 0.19944929
5.362788 0.19899068
5.35932 0.19330327
5.355852 0.18282922
5.352384 0.16836388
5.348916 0.15095505
5.345448 0.13177741
5.341981 0.11200273
5.338513 0.092685181
5.335045 0.074676862
5.331577 0.05858088
5.328109 0.044742475
5.324642 0.033272022
5.321174 0.024089955
5.317706 0.016982388
5.314238 0.011657227
5.31077 0.0077932209
5.307302 0.005077653
5.303835 0.0032315705
5.300367 0.0020236901
5.296899 0.0012756922
5.293431 0.00086230022
5.289963 0.0007092771
5.286495 0.00079211281
5.283028 0.0011374538
5.27956 0.0018283112
5.276092 0.0030133289
5.272624 0.0049191667
5.269156 0.0078638547
5.265689 0.012267667
5.262221 0.018656869
5.258753 0.027654909
5.255285 0.039955775
5.251817 0.056275749
5.248349 0.077282682
5.244882 0.10350672
5.241414 0.13524129
5.237946 0.17244869
5.234478 0.21468725
5.23101 0.26107766
5.227543 0.31032141
5.224075 0.36077664
5.220607 0.41058576
5.217139 0.4578386
5.213671 0.50074609
5.210203 0.53779702
5.206736 0.56787337
5.203268 0.59030946
5.1998 0.60489281
5.196332 0.61181784
5.192864 0.61161252
5.189396 0.60506076
5.185929 0.59313869
5.182461 0.5769731
5.178993 0.55781743
5.175525 0.53703086
5.172057 0.51604067
5.16859 0.49627143
5.165122 0.4790339
5.161654 0.46538158
5.158186 0.45595674
5.154718 0.45085873
5.15125 0.44956976
5.147783 0.45096633
5.144315 0.45342987
5.140847 0.45504986
5.137379 0.45389262
5.133911 0.44829352
5.130443 0.43712341
5.126976 0.41998381
5.123508 0.39729764
5.12004 0.37028177
5.116572 0.34080783
5.113104 0.31117588
5.109637 0.28383672
5.106169 0.26110305
5.102701 0.24488596
5.099233 0.23648585
5.095765 0.23645589
5.092297 0.24454664
5.08883 0.2597314
5.085362 0.28030615
5.081894 0.3040523
5.078426 0.32844696
5.074958 0.3509013
5.07149 0.36900419
5.068023 0.38074654
5.064555 0.38470175
5.061087 0.38014209
5.057619 0.36707717
5.054151 0.34621168
5.050684 0.31883009
5.047216 0.28662628
5.043748 0.25150367
5.04028 0.21537347
5.036812 0.17997736
5.033344 0.14675389
5.029877 0.11675992
5.026409 0.09064804
5.022941 0.0686935
5.019473 0.050857814
5.016005 0.036874108
5.012538 0.02633964
5.00907 0.018803536
5.005602 0.013841641
5.002134 0.011114132
4.998666 0.010404573
4.995198 0.01164079
4.991731 0.014898693
4.988263 0.020389744
4.984795 0.028432492
4.981327 0.03940837
4.977859 0.053702698
4.974391 0.07163357
4.970924 0.093373774
4.967456 0.11887373
4.963988 0.14779575
4.96052 0.17947118
4.957052 0.21289079
4.953585 0.24673627
4.950117 0.27945539
4.946649 0.30937717
4.943181 0.3348575
4.939713 0.35443959
4.936245 0.36701096
4.932778 0.37193761
4.92931 0.36915833
4.925842 0.35922644
4.922374 0.3432925
4.918906 0.32302801
4.915438 0.30049619
4.911971 0.27798123
4.908503 0.25779054
4.905035 0.24204684
4.901567 0.23248746
4.898099 0.23028848
4.894632 0.2359307
4.891164 0.24912273
4.887696 0.26879412
4.884228 0.29316625
4.88076 0.31990156
4.877292 0.34632176
4.873825 0.36967531
4.870357 0.38742402
4.866889 0.39751284
4.863421 0.39858547
4.859953 0.39011519
4.856485 0.37243197
4.853018 0.34664399
4.84955 0.31446874
4.846082 0.27800294
4.842614 0.23946906
4.839146 0.20097665
4.835679 0.16433009
4.832211 0.13090308
4.828743 0.10158606
4.825275 0.076800218
4.821807 0.056562562
4.818339 0.040581584
4.814872 0.028363357
4.811404 0.019311264
4.807936 0.012808079
4.804468 0.0082750944
4.801 0.0052080368
4.797533 0.0031928763
4.794065 0.0019067465
4.790597 0.0011091811
4.787129 0.00062849807
4.783661 0.0003468928
4.780193 0.00018649859
4.776726 9.7662913e-05
4.773258 4.9817279e-05
4.76979 2.4754522e-05
4.766322 1.1994623e-05
4.762854 5.6970475e-06
4.759386 2.7156635e-06
4.755919 1.4561483e-06
4.752451 1.1851134e-06
4.748983 1.7378121e-06
4.745515 3.4171656e-06
4.742047 7.1053662e-06
4.73858 1.46412e-05
4.735112 2.9484347e-05
4.731644 5.7836724e-05
4.728176 0.00011049721
4.724708 0.00020556669
4.72124 0.00037242322
4.717773 0.00065707897
4.714305 0.0011290517
4.710837 0.0018895385
4.707369 0.0030801683
4.703901 0.0048911332
4.700433 0.0075667686
4.696966 0.011406074
4.693498 0.01675549
4.69003 0.02399158
4.686562 0.033492182
4.683094 0.045596617
4.679627 0.060557845
4.676159 0.078492124
4.672691 0.099333784
4.669223 0.12280348
4.665755 0.14839744
4.662287 0.17540237
4.65882 0.20293624
4.655352 0.23001057
4.651884 0.25560598
4.648416 0.27875044
4.644948 0.29859086
4.64148 0.31445129
4.638013 0.32587573
4.634545 0.33265732
4.631077 0.33485798
4.627609 0.33282176
4.624141 0.32718175
4.620674 0.3188557
4.617206 0.30902101
4.613738 0.29905866
4.61027 0.29045798
4.606802 0.28468112
4.603334 0.28299619
4.599867 0.2862984
4.596399 0.29494698
4.592931 0.30864902
4.589463 0.32641841
4.585995 0.3466281
4.582528 0.36715906
4.57906 0.38563184
4.575592 0.39969048
4.572124 0.40729729
4.568656 0.40699354
4.565188 0.39808607
4.561721 0.38073288
4.558253 0.35591881
4.554785 0.32533141
4.551317 0.29116308
4.547849 0.25587501
4.544381 0.2219595
4.540914 0.19173129
4.537446 0.16716676
4.533978 0.14979653
4.53051 0.14064575
4.527042 0.14020939
4.523575 0.14844896
4.520107 0.16480104
4.516639 0.18819568
4.513171 0.21708989
4.509703 0.2495267
4.506235 0.28323071
4.502768 0.31574594
4.4993 0.34461314
4.495832 0.36757275
4.492364 0.38277003
4.488896 0.38893363
4.485428 0.38549889
4.481961 0.37265463
4.478493 0.35130385
4.475025 0.32294332
4.471557 0.28948084
4.468089 0.25301867
4.464622 0.21563558
4.461154 0.17919767
4.457686 0.14522063
4.454218 0.11479485
4.45075 0.088574187
4.447282 0.066818927
4.443815 0.049477699
4.440347 0.036290512
4.436879 0.026896064
4.433411 0.020929597
4.429943 0.018101704
4.426475 0.018252341
4.423008 0.021377241
4.41954 0.027625972
4.416072 0.037272072
4.412604 0.050656999
4.409136 0.068111471
4.405669 0.089860397
4.402201 0.11592101
4.398733 0.14600729
4.395265 0.17945624
4.391797 0.21519211
4.388329 0.25174184
4.384862 0.28730919
4.381394 0.31990626
4.377926 0.34753088
4.374458 0.36836916
4.37099 0.38099559
4.367523 0.38454161
4.364055 0.37880696
4.360587 0.36429691
4.357119 0.34218072
4.353651 0.31417925
4.350183 0.28240084
4.346716 0.24915107
4.343248 0.21674292
4.33978 0.18732972
4.336312 0.16277513
4.332844 0.14456464
4.329376 0.13375421
4.325909 0.13094653
4.322441 0.13628374
4.318973 0.14944831
4.315505 0.16966969
4.312037 0.19574033
4.30857 0.22605013
4.305102 0.25864971
4.301634 0.29135051
4.298166 0.3218634
4.294698 0.34796883
4.29123 0.3677021
4.287763 0.37953107
4.284295 0.38250079
4.280827 0.37632207
4.277359 0.3613889
4.273891 0.33872038
4.270423 0.30983531
4.266956 0.27657809
4.263488 0.24092168
4.26002 0.20477525
4.256552 0.16982147
4.253084 0.13740075
4.249617 0.1084508
4.246149 0.083500201
4.242681 0.062707014
4.239213 0.04592829
4.235745 0.032805093
4.232277 0.022848636
4.22881 0.015516674
4.225342 0.010273499
4.221874 0.0066310444
4.218406 0.0041720882
4.214938 0.0025585749
4.21147 0.001529264
4.208003 0.00089078546
4.204535 0.00050563954
4.201067 0.00027967614
4.197599 0.0001507273
4.194131 7.9147508e-05
4.190664 4.049049e-05
4.187196 2.0178815e-05
4.183728 9.7944576e-06
4.18026 4.6341655e-06
4.176792 2.1363928e-06
4.173324 9.565938e-07
4.169857 4.1983839e-07
4.166389 1.8068994e-07
4.162921 7.440174e-08
4.159453 3.188646e-08
4.155985 1.062882e-08
4.152518 5.31441e-09
4.14905 0
4.145582 0
4.142114 0
4.138646 0
4.135178 0
4.131711 0
4.128243 0
4.124775 0
4.121307 0
4.117839 0
4.114371 0
4.110904 0
4.107436 0
4.103968 0
4.1005 0
4.097032 0
4.093565 0
4.090097 0
4.086629 0
4.083161 0
4.079693 0
4.076225 0
4.072758 0
4.06929 0
4.065822 0
4.062354 0
4.058886 0
4.055418 0
4.051951 0
4.048483 0
4.045015 5.31441e-09
4.041547 1.062882e-08
4.038079 2.657205e-08
4.034612 6.908733e-08
4.031144 1.6474671e-07
4.027676 3.8263752e-07
4.024208 8.7156324e-07
4.02074 1.9397597e-06
4.017272 4.1983839e-06
4.013805 8.8484927e-06
4.010337 1.8154025e-05
4.006869 3.6260219e-05
4.003401 7.0522221e-05
3.999933 0.00013354049
3.996465 0.00024620067
3.992998 0.00044193571
3.98953 0.00077236978
3.986062 0.0013142802
3.982594 0.0021774201
3.979126 0.0035123042
3.975659 0.0055161397
3.972191 0.0084347499
3.968723 0.012557504
3.965255 0.018202386
3.961787 0.025688997
3.958319 0.035298805
3.954852 0.047224432
3.951384 0.061513068
3.947916 0.0780121
3.944448 0.09632754
3.94098 0.11580649
3.937513 0.13555303
3.934045 0.15448258
3.930577 0.17141297
3.927109 0.18518329
3.923641 0.19478424
3.920173 0.19948018
3.916706 0.19890222
3.913238 0.19309606
3.90977 0.18251607
3.906302 0.16796653
3.902834 0.15050062
3.899366 0.13129487
3.895899 0.11151958
3.892431 0.092224953
3.888963 0.07425739
3.885495 0.058213649
3.882027 0.04443282
3.87856 0.033019986
3.875092 0.02389152
3.871624 0.016830795
3.868156 0.011544084
3.864688 0.0077091788
3.86122 0.0050124559
3.857753 0.0031731226
3.854285 0.0019557667
3.850817 0.0011736609
3.847349 0.00068573958
3.843881 0.00039009895
3.840413 0.00021606265
3.836946 0.00011651312
3.833478 6.1174174e-05
3.83001 3.1269988e-05
3.826542 1.5565907e-05
3.823074 7.5411478e-06
3.819607 3.5606547e-06
3.816139 1.6368383e-06
3.812671 7.3338858e-07
3.809203 3.188646e-07
3.805735 1.3286025e-07
3.802267 5.31441e-08
3.7988 2.125764e-08
3.795332 1.062882e-08
3.791864 5.31441e-09
3.788396 0
3.784928 0
3.78146 0
3.777993 0
3.774525 0
3.771057 0
3.767589 0
3.764121 0
3.760654 0
3.757186 0
3.753718 0
3.75025 0
3.746782 0
3.743314 0
3.739847 0
3.736379 0
3.732911 0
3.729443 0
3.725975 0
3.722508 0
3.71904 0
3.715572 0
3.712104 0
3.708636 0
3.705168 0
3.701701 0
3.698233 0
3.694765 0
3.691297 0
3.687829 0
3.684361 0
3.680894 0
3.677426 0
3.673958 0
3.67049 0
3.667022 0
3.663555 0
3.660087 0
3.656619 0
3.653151 0
3.649683 0
3.646215 0
3.642748 0
3.63928 0
3.635812 0
3.632344 0
3.628876 0
3.625408 0
3.621941 0
3.618473 0
3.615005 0
3.611537 0
3.608069 0
3.604602 0
3.601134 0
3.597666 0
3.594198 0
3.59073 0
3.587262 0
3.583795 0
3.580327 0
3.576859 0
3.573391 0
3.569923 0
3.566455 0
3.562988 0
3.55952 0
3.556052 0
3.552584 0
3.549116 0
3.545649 0
3.542181 0
3.538713 0
3.535245 0
3.531777 0
3.528309 0
3.524842 0
3.521374 0
3.517906 0
3.514438 0
3.51097 0
3.507503 0
3.504035 0
3.500567 0
3.497099 0
3.493631 0
3.490163 0
3.486696 0
3.483228 0
3.47976 0
3.476292 0
3.472824 0
3.469356 0
3.465889 0
3.462421 0
3.458953 0
3.455485 0
3.452017 0
3.44855 0
3.445082 0
3.441614 0
3.438146 0
3.434678 0
3.43121 0
3.427743 0
3.424275 0
3.420807 0
3.417339 0
3.413871 0
3.410403 0
3.406936 0
3.403468 0
3.4 0
