# Supplementary material for: Structural motifs of gold cluster anions with 17 to 69 atoms
Source: Nat Commun. 2026 Apr 10;17:5099. doi: 10.1038/s41467-026-71649-9 (PMC13246909; doi:10.1038/s41467-026-71649-9)
Supplement: Supplementary file 5 — Source Data [file 41467_2026_71649_MOESM5_ESM.zip › SupplementaryFigure6/58_th_green.dat]

13.8 0.00014230396
13.796532 0.00026883474
13.793064 0.00049455899
13.789597 0.00088595466
13.786129 0.0015454783
13.782661 0.0026252867
13.779193 0.0043426064
13.775725 0.0069949699
13.772257 0.010971945
13.76879 0.016758833
13.765322 0.024926804
13.761854 0.036103769
13.758386 0.050921582
13.754918 0.069938279
13.75145 0.093538835
13.747983 0.1218241
13.744515 0.15450372
13.741047 0.19081361
13.737579 0.22947987
13.734111 0.26874776
13.730644 0.30648574
13.727176 0.34036192
13.723708 0.36807559
13.72024 0.38761315
13.716772 0.39748932
13.713304 0.39693367
13.709837 0.38598987
13.706369 0.36551006
13.702901 0.33704525
13.699433 0.30265122
13.695965 0.26464392
13.692497 0.22534428
13.68903 0.18685132
13.685562 0.15087268
13.682094 0.11862869
13.678626 0.090830829
13.675158 0.067723753
13.671691 0.049171414
13.668223 0.034765467
13.664755 0.023935741
13.661287 0.016047547
13.657819 0.010476908
13.654351 0.0066607042
13.650884 0.0041235304
13.647416 0.0024858737
13.643948 0.001459321
13.64048 0.0008342242
13.637012 0.00046438377
13.633545 0.00025172766
13.630077 0.00013287619
13.626609 6.8300797e-05
13.623141 3.41876e-05
13.619673 1.6660675e-05
13.616205 7.9078421e-06
13.612738 3.6563141e-06
13.60927 1.6474671e-06
13.605802 7.2275976e-07
13.602334 3.0823578e-07
13.598866 1.2754584e-07
13.595398 5.31441e-08
13.591931 2.125764e-08
13.588463 5.31441e-09
13.584995 5.31441e-09
13.581527 0
13.578059 0
13.574592 0
13.571124 0
13.567656 0
13.564188 0
13.56072 0
13.557252 0
13.553785 0
13.550317 0
13.546849 0
13.543381 0
13.539913 0
13.536445 0
13.532978 0
13.52951 0
13.526042 0
13.522574 0
13.519106 0
13.515639 0
13.512171 0
13.508703 0
13.505235 0
13.501767 0
13.498299 0
13.494832 0
13.491364 0
13.487896 0
13.484428 0
13.48096 0
13.477492 0
13.474025 0
13.470557 0
13.467089 0
13.463621 0
13.460153 0
13.456686 0
13.453218 0
13.44975 0
13.446282 0
13.442814 0
13.439346 0
13.435879 0
13.432411 0
13.428943 0
13.425475 0
13.422007 0
13.41854 0
13.415072 0
13.411604 0
13.408136 0
13.404668 0
13.4012 0
13.397733 0
13.394265 0
13.390797 0
13.387329 0
13.383861 0
13.380393 0
13.376926 0
13.373458 0
13.36999 0
13.366522 0
13.363054 0
13.359587 0
13.356119 0
13.352651 0
13.349183 0
13.345715 0
13.342247 0
13.33878 0
13.335312 0
13.331844 0
13.328376 0
13.324908 0
13.32144 0
13.317973 0
13.314505 0
13.311037 0
13.307569 0
13.304101 0
13.300634 0
13.297166 0
13.293698 0
13.29023 0
13.286762 0
13.283294 0
13.279827 0
13.276359 0
13.272891 0
13.269423 0
13.265955 0
13.262487 0
13.25902 0
13.255552 0
13.252084 0
13.248616 0
13.245148 0
13.241681 0
13.238213 0
13.234745 0
13.231277 0
13.227809 0
13.224341 0
13.220874 0
13.217406 0
13.213938 0
13.21047 0
13.207002 0
13.203535 0
13.200067 0
13.196599 0
13.193131 0
13.189663 0
13.186195 0
13.182728 0
13.17926 0
13.175792 0
13.172324 0
13.168856 0
13.165388 0
13.161921 0
13.158453 0
13.154985 0
13.151517 0
13.148049 0
13.144582 0
13.141114 0
13.137646 0
13.134178 0
13.13071 0
13.127242 0
13.123775 0
13.120307 0
13.116839 0
13.113371 0
13.109903 0
13.106435 0
13.102968 0
13.0995 0
13.096032 0
13.092564 0
13.089096 0
13.085629 0
13.082161 0
13.078693 0
13.075225 0
13.071757 0
13.068289 0
13.064822 0
13.061354 0
13.057886 0
13.054418 0
13.05095 0
13.047482 0
13.044015 0
13.040547 0
13.037079 0
13.033611 0
13.030143 0
13.026676 0
13.023208 0
13.01974 0
13.016272 0
13.012804 0
13.009336 0
13.005869 0
13.002401 0
12.998933 0
12.995465 0
12.991997 0
12.98853 0
12.985062 0
12.981594 0
12.978126 0
12.974658 0
12.97119 0
12.967723 0
12.964255 0
12.960787 0
12.957319 0
12.953851 0
12.950383 0
12.946916 0
12.943448 0
12.93998 0
12.936512 0
12.933044 0
12.929577 0
12.926109 0
12.922641 0
12.919173 0
12.915705 0
12.912237 0
12.90877 0
12.905302 0
12.901834 0
12.898366 0
12.894898 0
12.89143 0
12.887963 0
12.884495 0
12.881027 0
12.877559 0
12.874091 0
12.870624 0
12.867156 0
12.863688 0
12.86022 0
12.856752 0
12.853284 0
12.849817 0
12.846349 0
12.842881 0
12.839413 0
12.835945 0
12.832477 0
12.82901 0
12.825542 0
12.822074 0
12.818606 0
12.815138 0
12.811671 0
12.808203 0
12.804735 0
12.801267 0
12.797799 0
12.794331 0
12.790864 0
12.787396 0
12.783928 0
12.78046 0
12.776992 0
12.773525 0
12.770057 0
12.766589 0
12.763121 0
12.759653 0
12.756185 0
12.752718 0
12.74925 0
12.745782 0
12.742314 0
12.738846 0
12.735378 0
12.731911 0
12.728443 0
12.724975 0
12.721507 0
12.718039 0
12.714572 0
12.711104 0
12.707636 0
12.704168 0
12.7007 0
12.697232 0
12.693765 0
12.690297 0
12.686829 0
12.683361 0
12.679893 0
12.676425 0
12.672958 0
12.66949 0
12.666022 0
12.662554 0
12.659086 0
12.655619 0
12.652151 0
12.648683 0
12.645215 0
12.641747 0
12.638279 0
12.634812 0
12.631344 0
12.627876 0
12.624408 0
12.62094 0
12.617472 0
12.614005 0
12.610537 0
12.607069 0
12.603601 0
12.600133 0
12.596666 0
12.593198 0
12.58973 0
12.586262 0
12.582794 0
12.579326 0
12.575859 0
12.572391 0
12.568923 0
12.565455 0
12.561987 5.31441e-09
12.55852 1.062882e-08
12.555052 2.125764e-08
12.551584 5.845851e-08
12.548116 1.3817466e-07
12.544648 3.3480783e-07
12.54118 7.7590386e-07
12.537713 1.7643841e-06
12.534245 3.9007769e-06
12.530777 8.4020822e-06
12.527309 1.7627898e-05
12.523841 3.6015757e-05
12.520373 7.1664819e-05
12.516906 0.00013888679
12.513438 0.00026215985
12.50997 0.00048197447
12.506502 0.00086309207
12.503034 0.001505498
12.499567 0.0025580487
12.496099 0.0042341393
12.492631 0.0068277467
12.489163 0.010727046
12.485695 0.016421644
12.482227 0.02449859
12.47876 0.035622336
12.475292 0.050494851
12.471824 0.069795013
12.468356 0.094100504
12.464888 0.12380054
12.46142 0.15901292
12.457953 0.19952188
12.454485 0.24475339
12.451017 0.29380014
12.447549 0.34549958
12.444081 0.39855684
12.440614 0.45169195
12.437146 0.50378172
12.433678 0.55396347
12.43021 0.60167368
12.426742 0.6466071
12.423274 0.68860159
12.419807 0.72747303
12.416339 0.76284031
12.412871 0.79398635
12.409403 0.81979644
12.405935 0.83879907
12.402467 0.84931187
12.399 0.84967091
12.395532 0.83850194
12.392064 0.81498161
12.388596 0.77903766
12.385128 0.73144938
12.381661 0.67382913
12.378193 0.6084886
12.374725 0.53821421
12.371257 0.46599016
12.367789 0.39471383
12.364321 0.32694486
12.360854 0.26471928
12.357386 0.2094456
12.353918 0.16188463
12.35045 0.12220171
12.346982 0.090071267
12.343515 0.064809985
12.340047 0.0455157
12.336579 0.031193764
12.333111 0.020858868
12.329643 0.013607058
12.326175 0.0086581889
12.322708 0.0053730705
12.31924 0.0032516058
12.315772 0.0019186827
12.312304 0.0011038083
12.308836 0.00061904905
12.305368 0.00033842694
12.301901 0.00018032856
12.298433 9.3655847e-05
12.294965 4.7415166e-05
12.291497 2.3420605e-05
12.288029 1.1340951e-05
12.284562 5.5269864e-06
12.281094 3.0292137e-06
12.277626 2.5084015e-06
12.274158 3.693515e-06
12.27069 7.2435408e-06
12.267222 1.5045095e-05
12.263755 3.0967067e-05
12.260287 6.22902e-05
12.256819 0.00012211983
12.253351 0.00023320694
12.249883 0.00043377809
12.246415 0.00078592684
12.242948 0.0013871142
12.23948 0.0023850487
12.236012 0.0039955276
12.232544 0.0065221362
12.229076 0.010375232
12.225609 0.0160864
12.222141 0.024313187
12.218673 0.035828184
12.215205 0.051486743
12.211737 0.072169215
12.208269 0.098696847
12.204802 0.13172528
12.201334 0.17162477
12.197866 0.21836155
12.194398 0.27139812
12.19093 0.32963081
12.187462 0.39138034
12.183995 0.45444467
12.180527 0.51621531
12.177059 0.57384871
12.173591 0.62447641
12.170123 0.66543205
12.166656 0.69447081
12.163188 0.70995843
12.15972 0.71101037
12.156252 0.6975675
12.152784 0.67040093
12.149316 0.63104588
12.145849 0.58167062
12.142381 0.52489385
12.138913 0.46356876
12.135445 0.40055694
12.131977 0.3385161
12.12851 0.27972461
12.125042 0.22596038
12.121574 0.17844405
12.118106 0.13784761
12.114638 0.10436056
12.11117 0.077799216
12.107703 0.057740873
12.104235 0.043664016
12.100767 0.035077497
12.097299 0.031625533
12.093831 0.033159192
12.090363 0.039769154
12.086896 0.051778057
12.083428 0.069693662
12.07996 0.094127491
12.076492 0.1256868
12.073024 0.16485138
12.069557 0.21184976
12.066089 0.2665508
12.062621 0.32838614
12.059153 0.39631488
12.055685 0.46883602
12.052217 0.54404603
12.04875 0.619732
12.045282 0.69348601
12.041814 0.76282548
12.038346 0.82530723
12.034878 0.87862926
12.03141 0.92072103
12.027943 0.94982733
12.024475 0.96459245
12.021007 0.96414724
12.017539 0.94819531
12.014071 0.91708666
12.010604 0.87186173
12.007136 0.81424815
12.003668 0.74659714
12.0002 0.67175681
11.996732 0.59289149
11.993264 0.51326807
11.989797 0.43603734
11.986329 0.36403977
11.982861 0.29965941
11.979393 0.24473903
11.975925 0.2005566
11.972457 0.16785062
11.96899 0.14687397
11.965522 0.13745288
11.962054 0.13903205
11.958586 0.15069557
11.955118 0.17116556
11.951651 0.1987913
11.948183 0.23155033
11.944715 0.26708416
11.941247 0.30278668
11.937779 0.33595217
11.934311 0.36397466
11.930844 0.38457564
11.927376 0.39602608
11.923908 0.39732477
11.92044 0.38829961
11.916972 0.36961119
11.913505 0.34265525
11.910037 0.3093796
11.906569 0.27204538
11.903101 0.2329715
11.899633 0.19430046
11.896165 0.15781676
11.892698 0.12483595
11.88923 0.096168474
11.885762 0.072149201
11.882294 0.052715137
11.878826 0.037509696
11.875358 0.025992928
11.871891 0.017541624
11.868423 0.011528853
11.864955 0.0073791061
11.861487 0.0045996112
11.858019 0.0027921432
11.854552 0.0016506398
11.851084 0.00095030685
11.847616 0.00053281212
11.844148 0.00029092143
11.84068 0.00015469185
11.837212 8.0104102e-05
11.833745 4.039483e-05
11.830277 1.9838693e-05
11.826809 9.4862219e-06
11.823341 4.4162747e-06
11.819873 2.0035326e-06
11.816405 8.8750647e-07
11.812938 3.8263752e-07
11.80947 1.594323e-07
11.806002 6.377292e-08
11.802534 2.657205e-08
11.799066 1.062882e-08
11.795599 5.31441e-09
11.792131 0
11.788663 0
11.785195 0
11.781727 0
11.778259 0
11.774792 0
11.771324 0
11.767856 0
11.764388 0
11.76092 0
11.757452 0
11.753985 0
11.750517 0
11.747049 0
11.743581 0
11.740113 0
11.736646 0
11.733178 0
11.72971 0
11.726242 0
11.722774 0
11.719306 0
11.715839 0
11.712371 0
11.708903 0
11.705435 0
11.701967 0
11.698499 0
11.695032 0
11.691564 0
11.688096 0
11.684628 0
11.68116 0
11.677693 0
11.674225 0
11.670757 0
11.667289 5.31441e-09
11.663821 1.594323e-08
11.660353 3.720087e-08
11.656886 9.034497e-08
11.653418 2.1789081e-07
11.64995 5.1549777e-07
11.646482 1.179799e-06
11.643014 2.6412618e-06
11.639547 5.7501916e-06
11.636079 1.2196571e-05
11.632611 2.5211561e-05
11.629143 5.0763244e-05
11.625675 9.9560157e-05
11.622207 0.00019020805
11.61874 0.00035399816
11.615272 0.00064184255
11.611804 0.0011337815
11.608336 0.0019513291
11.604868 0.0032723692
11.6014 0.0053476038
11.597933 0.0085165812
11.594465 0.013219983
11.590997 0.020003981
11.587529 0.029511663
11.584061 0.042456864
11.580594 0.059577183
11.577126 0.081565931
11.573658 0.10898681
11.57019 0.1421799
11.566722 0.1811714
11.563254 0.2256024
11.559787 0.27469089
11.556319 0.32723794
11.552851 0.3816816
11.549383 0.43619475
11.545915 0.48881471
11.542447 0.53758818
11.53898 0.58071427
11.535512 0.61667198
11.532044 0.64432476
11.528576 0.66300179
11.525108 0.67255929
11.521641 0.67342545
11.518173 0.66662758
11.514705 0.65379282
11.511237 0.63710695
11.507769 0.61921343
11.504301 0.60303942
11.500834 0.59154758
11.497366 0.58743019
11.493898 0.59278113
11.49043 0.60879639
11.486962 0.63555953
11.483494 0.67196237
11.480027 0.71579277
11.476559 0.76399242
11.473091 0.81305565
11.469623 0.85951045
11.466155 0.90040367
11.462688 0.93370782
11.45922 0.95857962
11.455752 0.97542724
11.452284 0.98577967
11.448816 0.99198803
11.445348 0.99681778
11.441881 1.0030065
11.438413 1.0128599
11.434945 1.0279437
11.431477 1.0489031
11.428009 1.0754139
11.424542 1.1062469
11.421074 1.1394154
11.417606 1.1723707
11.414138 1.2022184
11.41067 1.2259391
11.407202 1.2406054
11.403735 1.243593
11.400267 1.232783
11.396799 1.2067472
11.393331 1.1649008
11.389863 1.1076031
11.386395 1.0361848
11.382928 0.95288961
11.37946 0.86072734
11.375992 0.76325179
11.372524 0.66428962
11.369056 0.56765561
11.365589 0.47689162
11.362121 0.39506088
11.358653 0.32461736
11.355185 0.26735477
11.351717 0.22442502
11.348249 0.19640468
11.344782 0.18338325
11.341314 0.18504849
11.337846 0.20075151
11.334378 0.22954477
11.33091 0.27019681
11.327442 0.32119566
11.323975 0.380756
11.320507 0.4468436
11.317039 0.51722472
11.313571 0.58954047
11.310103 0.66139914
11.306636 0.73047567
11.303168 0.79460724
11.2997 0.85187734
11.296232 0.900686
11.292764 0.93980813
11.289296 0.96844364
11.285829 0.98626136
11.282361 0.99343361
11.278893 0.99065317
11.275425 0.97912039
11.271957 0.96048944
11.268489 0.93676807
11.265022 0.91017548
11.261554 0.88297353
11.258086 0.85729501
11.254618 0.83499495
11.25115 0.8175466
11.247683 0.80599232
11.244215 0.80094636
11.240747 0.80263383
11.237279 0.81094356
11.233811 0.82547324
11.230343 0.84555343
11.226876 0.87024887
11.223408 0.89834767
11.21994 0.9283562
11.216472 0.9585188
11.213004 0.98687522
11.209537 1.0113591
11.206069 1.0299305
11.202601 1.0407268
11.199133 1.0422152
11.195665 1.0333289
11.192197 1.013575
11.18873 0.98310716
11.185262 0.9427559
11.181794 0.89401417
11.178326 0.83897187
11.174858 0.78019509
11.17139 0.72054801
11.167923 0.6629626
11.164455 0.61017135
11.160987 0.56442972
11.157519 0.52726442
11.154051 0.49928713
11.150584 0.48010961
11.147116 0.46838339
11.143648 0.46196839
11.14018 0.4582126
11.136712 0.4543047
11.133244 0.44764721
11.129777 0.4361941
11.126309 0.41870318
11.122841 0.39487037
11.119373 0.36533518
11.115905 0.33156991
11.112437 0.29568357
11.10897 0.26018219
11.105502 0.22772721
11.102034 0.20092518
11.098566 0.18216734
11.095098 0.17352151
11.091631 0.17666572
11.088163 0.19284554
11.084695 0.22283786
11.081227 0.2669104
11.077759 0.32477714
11.074291 0.39556076
11.070824 0.47778056
11.067356 0.56938562
11.063888 0.66784689
11.06042 0.77031054
11.056952 0.87379964
11.053484 0.97543829
11.050017 1.0726633
11.046549 1.163388
11.043081 1.246091
11.039613 1.3198162
11.036145 1.3840909
11.032678 1.4387833
11.02921 1.4839343
11.025742 1.5196038
11.022274 1.5457637
11.018806 1.5622611
11.015338 1.5688581
11.011871 1.5653377
11.008403 1.5516517
11.004935 1.5280781
11.001467 1.4953551
10.997999 1.4547617
10.994532 1.4081275
10.991064 1.3577649
10.987596 1.3063335
10.984128 1.2566545
10.98066 1.2115032
10.977192 1.1734056
10.973725 1.1444665
10.970257 1.1262434
10.966789 1.1196755
10.963321 1.1250669
10.959853 1.1421159
10.956385 1.1699822
10.952918 1.2073788
10.94945 1.2526802
10.945982 1.3040381
10.942514 1.3594953
10.939046 1.4170902
10.935579 1.4749433
10.932111 1.5313204
10.928643 1.5846682
10.925175 1.6336251
10.921707 1.6770128
10.918239 1.7138181
10.914772 1.7431752
10.911304 1.7643559
10.907836 1.776774
10.904368 1.7800007
10.9009 1.7737917
10.897432 1.7581194
10.893965 1.7332067
10.890497 1.6995589
10.887029 1.6579899
10.883561 1.6096383
10.880093 1.5559664
10.876626 1.4987343
10.873158 1.4399415
10.86969 1.3817291
10.866222 1.3262445
10.862754 1.2754749
10.859286 1.2310651
10.855819 1.1941417
10.852351 1.1651701
10.848883 1.1438709
10.845415 1.1292189
10.841947 1.1195395
10.838479 1.1127057
10.835012 1.1064207
10.831544 1.0985541
10.828076 1.0874854
10.824608 1.0723943
10.82114 1.0534414
10.817673 1.0317924
10.814205 1.009466
10.810737 0.98901776
10.807269 0.97310797
10.803801 0.96403063
10.800333 0.96329297
10.796866 0.97133071
10.793398 0.98741787
10.78993 1.0097907
10.786462 1.0359595
10.782994 1.0631427
10.779527 1.0887311
10.776059 1.110689
10.772591 1.1278135
10.769123 1.1398089
10.765655 1.1471764
10.762187 1.1509563
10.75872 1.1523882
10.755252 1.1525679
10.751784 1.1521696
10.748316 1.1512855
10.744848 1.1494039
10.74138 1.1455196
10.737913 1.1383475
10.734445 1.1265917
10.730977 1.1092192
10.727509 1.0856875
10.724041 1.0560895
10.720574 1.0211898
10.717106 0.98235076
10.713638 0.94136299
10.71017 0.900212
10.706702 0.86082447
10.703234 0.82483926
10.699767 0.79344193
10.696299 0.76728682
10.692831 0.74651165
10.689363 0.73083084
10.685895 0.71967987
10.682427 0.71237774
10.67896 0.70827798
10.675492 0.70688821
10.672024 0.70795089
10.668556 0.71148695
10.665088 0.71780898
10.661621 0.72750883
10.658153 0.74141931
10.654685 0.76054512
10.651217 0.78595712
10.647749 0.81864931
10.644281 0.85936851
10.640814 0.90843907
10.637346 0.9656146
10.633878 1.0299911
10.63041 1.1000096
10.626942 1.1735592
10.623474 1.2481749
10.620007 1.3212982
10.616539 1.3905602
10.613071 1.4540376
10.609603 1.5104378
10.606135 1.5591846
10.602668 1.6003948
10.5992 1.6347564
10.595732 1.663334
10.592264 1.687339
10.588796 1.7079017
10.585328 1.7258776
10.581861 1.7417131
10.578393 1.7553822
10.574925 1.7663964
10.571457 1.7738844
10.567989 1.776727
10.564522 1.7737335
10.561054 1.7638379
10.557586 1.7462919
10.554118 1.7208304
10.55065 1.6877831
10.547182 1.6481123
10.543715 1.6033642
10.540247 1.5555316
10.536779 1.5068429
10.533311 1.4595037
10.529843 1.4154296
10.526375 1.3760132
10.522908 1.3419675
10.51944 1.3132753
10.515972 1.2892611
10.512504 1.2687768
10.509036 1.2504749
10.505569 1.2331202
10.502101 1.2158843
10.498633 1.1985654
10.495165 1.181687
10.491697 1.1664532
10.488229 1.1545629
10.484762 1.1479161
10.481294 1.1482633
10.477826 1.1568631
10.474358 1.1742093
10.47089 1.1998742
10.467422 1.2324953
10.463955 1.2699038
10.460487 1.3093707
10.457019 1.347929
10.453551 1.38272
10.450083 1.4113108
10.446616 1.4319394
10.443148 1.4436557
10.43968 1.4463478
10.436212 1.4406574
10.432744 1.4278098
10.429276 1.4093936
10.425809 1.3871313
10.422341 1.3626814
10.418873 1.3375021
10.415405 1.3127908
10.411937 1.2894975
10.408469 1.2683925
10.405002 1.2501547
10.401534 1.2354468
10.398066 1.2249468
10.394598 1.2193186
10.39113 1.2191238
10.387663 1.2246969
10.384195 1.2360157
10.380727 1.2526073
10.377259 1.2735215
10.373791 1.2973873
10.370323 1.322549
10.366856 1.3472575
10.363388 1.3698786
10.35992 1.3890773
10.356452 1.4039441
10.352984 1.4140434
10.349517 1.4193867
10.346049 1.4203451
10.342581 1.4175317
10.339113 1.4116821
10.335645 1.4035595
10.332177 1.3938966
10.32871 1.3833753
10.325242 1.3726343
10.321774 1.3622878
10.318306 1.3529375
10.314838 1.3451642
10.31137 1.3394934
10.307903 1.336338
10.304435 1.3359313
10.300967 1.3382668
10.297499 1.3430668
10.294031 1.3497941
10.290564 1.3577174
10.287096 1.3660232
10.283628 1.3739613
10.28016 1.3809929
10.276692 1.3869124
10.273224 1.3919131
10.269757 1.3965783
10.266289 1.4017984
10.262821 1.408628
10.259353 1.4181136
10.255885 1.4311268
10.252417 1.4482351
10.24895 1.4696307
10.245482 1.4951233
10.242014 1.5241883
10.238546 1.5560536
10.235078 1.5898047
10.231611 1.6244927
10.228143 1.6592349
10.224675 1.6933035
10.221207 1.7261981
10.217739 1.7576989
10.214271 1.7878921
10.210804 1.817158
10.207336 1.8461133
10.203868 1.8755078
10.2004 1.9060839
10.196932 1.938418
10.193464 1.9727706
10.189997 2.0089719
10.186529 2.0463649
10.183061 2.0838152
10.179593 2.1197864
10.176125 2.152465
10.172658 2.1799157
10.16919 2.2002416
10.165722 2.2117329
10.162254 2.2129904
10.158786 2.2030206
10.155318 2.1813021
10.151851 2.1478298
10.148383 2.1031375
10.144915 2.0483032
10.141447 1.9849314
10.137979 1.9151082
10.134512 1.8413238
10.131044 1.7663572
10.127576 1.6931245
10.124108 1.6244984
10.12064 1.5631123
10.117172 1.5111687
10.113705 1.4702736
10.110237 1.4413183
10.106769 1.424424
10.103301 1.418957
10.099833 1.4236127
10.096365 1.4365559
10.092898 1.4556008
10.08943 1.4784084
10.085962 1.5026823
10.082494 1.5263445
10.079026 1.5476799
10.075559 1.5654414
10.072091 1.5789077
10.068623 1.5878905
10.065155 1.5926873
10.061687 1.5939823
10.058219 1.5927002
10.054752 1.5898325
10.051284 1.5862575
10.047816 1.5825866
10.044348 1.5790641
10.04088 1.575542
10.037412 1.5715374
10.033945 1.5663609
10.030477 1.5592906
10.027009 1.5497538
10.023541 1.5374783
10.020073 1.5225822
10.016606 1.505586
10.013138 1.4873505
10.00967 1.4689585
10.006202 1.4515729
10.002734 1.4363041
9.999266 1.4241145
9.995799 1.4157761
9.992331 1.4118801
9.988863 1.4128825
9.985395 1.4191614
9.981927 1.4310551
9.978459 1.4488588
9.974992 1.4727681
9.971524 1.5027727
9.968056 1.5385211
9.964588 1.579189
9.96112 1.6233884
9.957653 1.6691539
9.954185 1.7140248
9.950717 1.7552308
9.947249 1.7899609
9.943781 1.8156812
9.940313 1.8304526
9.936846 1.8331967
9.933378 1.8238637
9.92991 1.8034732
9.926442 1.7740176
9.922974 1.7382406
9.919507 1.699322
9.916039 1.6605138
9.912571 1.6247773
9.909103 1.5944674
9.905635 1.5711039
9.902167 1.5552501
9.8987 1.5465105
9.895232 1.5436391
9.891764 1.5447388
9.888296 1.5475272
9.884828 1.5496344
9.88136 1.5489013
9.877893 1.5436468
9.874425 1.5328764
9.870957 1.5164093
9.867489 1.4949117
9.864021 1.4698279
9.860554 1.4432159
9.857086 1.4175034
9.853618 1.3951891
9.85015 1.3785258
9.846682 1.3692205
9.843214 1.3681921
9.839747 1.3754148
9.836279 1.3898713
9.832811 1.4096238
9.829343 1.4319992
9.825875 1.4538693
9.822407 1.471999
9.81894 1.4834188
9.815472 1.4857807
9.812004 1.4776477
9.808536 1.4586805
9.805068 1.4296917
9.801601 1.3925606
9.798133 1.3500198
9.794665 1.3053441
9.791197 1.261989
9.787729 1.2232268
9.784261 1.1918289
9.780794 1.1698306
9.777326 1.1583958
9.773858 1.1577873
9.77039 1.1674315
9.766922 1.1860567
9.763454 1.2118808
9.759987 1.2428208
9.756519 1.276698
9.753051 1.3114154
9.749583 1.3450883
9.746115 1.3761156
9.742648 1.4031912
9.73918 1.4252644
9.735712 1.4414704
9.732244 1.4510626
9.728776 1.4533755
9.725308 1.4478428
9.721841 1.4340794
9.718373 1.4120125
9.714905 1.3820314
9.711437 1.345105
9.707969 1.3028202
9.704502 1.257301
9.701034 1.2109971
9.697566 1.1663606
9.694098 1.1254636
9.69063 1.0896305
9.687162 1.0591654
9.683695 1.0332415
9.680227 1.0099905
9.676759 0.98678678
9.673291 0.96068267
9.669823 0.92891759
9.666355 0.88940924
9.662888 0.84113931
9.65942 0.78436864
9.655952 0.72065058
9.652484 0.652649
9.649016 0.58379967
9.645549 0.51787547
9.642081 0.45852391
9.638613 0.4088411
9.635145 0.37103271
9.631677 0.34619487
9.628209 0.33423024
9.624742 0.333899
9.621274 0.34299268
9.617806 0.35860898
9.614338 0.37749775
9.61087 0.39644127
9.607402 0.41262623
9.603935 0.42396228
9.600467 0.42930511
9.596999 0.42855083
9.593531 0.42258497
9.590063 0.41308968
9.586596 0.40223562
9.583128 0.39230388
9.57966 0.38529681
9.576192 0.38259953
9.572724 0.38474672
9.569256 0.39133268
9.565789 0.40107904
9.562321 0.41204873
9.558853 0.42196999
9.555385 0.4286171
9.551917 0.43018473
9.548449 0.42559576
9.544982 0.41469396
9.541514 0.39829327
9.538046 0.37807947
9.534578 0.35638305
9.53111 0.33586163
9.527643 0.31914162
9.524175 0.3084726
9.520707 0.30544328
9.517239 0.31079745
9.513771 0.32437277
9.510303 0.34516836
9.506836 0.37152854
9.503368 0.40141401
9.4999 0.43271779
9.496432 0.4635759
9.492964 0.49262203
9.489496 0.51914394
9.486029 0.54311592
9.482561 0.56510396
9.479093 0.58606464
9.475625 0.60707917
9.472157 0.62907644
9.46869 0.6525998
9.465222 0.67766197
9.461754 0.70371301
9.458286 0.72972235
9.454818 0.75435386
9.45135 0.77619604
9.447883 0.79400187
9.444415 0.80689435
9.440947 0.81450337
9.437479 0.81701425
9.434011 0.81512504
9.430544 0.80992544
9.427076 0.8027224
9.423608 0.79484463
9.42014 0.78745942
9.416672 0.78143035
9.413204 0.77723506
9.409737 0.77494985
9.406269 0.77429579
9.402801 0.77473061
9.399333 0.77556534
9.395865 0.77608349
9.392397 0.77564371
9.38893 0.77375288
9.385462 0.77010281
9.381994 0.76457055
9.378526 0.75718743
9.375058 0.74808671
9.371591 0.73744302
9.368123 0.72541924
9.364655 0.71213555
9.361187 0.69767146
9.357719 0.68210381
9.354251 0.66557313
9.350784 0.64836044
9.347316 0.63094995
9.343848 0.61405313
9.34038 0.5985779
9.336912 0.5855413
9.333444 0.57594111
9.329977 0.57061604
9.326509 0.57012987
9.323041 0.57471001
9.319573 0.58425529
9.316105 0.59840712
9.312638 0.61665739
9.30917 0.63845383
9.305702 0.66326311
9.302234 0.69056464
9.298766 0.71977052
9.295298 0.75009313
9.291831 0.7804028
9.288363 0.80912774
9.284895 0.83424293
9.281427 0.85337528
9.277959 0.86402399
9.274491 0.86386491
9.271024 0.85108474
9.267556 0.82468034
9.264088 0.78466349
9.26062 0.73212988
9.257152 0.6691792
9.253685 0.59870223
9.250217 0.52407551
9.246749 0.44881851
9.243281 0.37626981
9.239813 0.30932941
9.236345 0.2502955
9.232878 0.2008031
9.22941 0.16185138
9.225942 0.133892
9.222474 0.1169439
9.219006 0.11070133
9.215539 0.11461057
9.212071 0.12790379
9.208603 0.14959358
9.205135 0.17844447
9.201667 0.21294694
9.198199 0.25132079
9.194732 0.29157003
9.191264 0.33159889
9.187796 0.36938243
9.184328 0.40316816
9.18086 0.43167214
9.177392 0.45422733
9.173925 0.47084702
9.170457 0.48218109
9.166989 0.48936526
9.163521 0.49378812
9.160053 0.49682154
9.156586 0.49957111
9.153118 0.50270114
9.14965 0.50637275
9.146182 0.51030809
9.142714 0.51396364
9.139246 0.51676915
9.135779 0.51837294
9.132311 0.51883266
9.128843 0.51870398
9.125375 0.51900495
9.121907 0.52106353
9.118439 0.5262835
9.114972 0.53588202
9.111504 0.55065625
9.108036 0.5708275
9.104568 0.59599036
9.1011 0.62516928
9.097633 0.65696133
9.094165 0.68972748
9.090697 0.72178921
9.087229 0.75159237
9.083761 0.77781323
9.080293 0.7993991
9.076826 0.8155519
9.073358 0.82567518
9.06989 0.82931054
9.066422 0.82608875
9.062954 0.81571395
9.059486 0.79799043
9.056019 0.77288966
9.052551 0.74064562
9.049083 0.70185784
9.045615 0.65757799
9.042147 0.60935556
9.03868 0.5592233
9.035212 0.50961224
9.031744 0.46319747
9.028276 0.42268826
9.024808 0.39058606
9.02134 0.3689408
9.017873 0.35913735
9.014405 0.36174026
9.010937 0.3764172
9.007469 0.40195029
9.004001 0.43633238
9.000534 0.4769346
8.997066 0.52072263
8.993598 0.56449529
8.99013 0.60511921
8.986662 0.63973814
8.983194 0.66594271
8.979727 0.68189503
8.976259 0.68640931
8.972791 0.67899342
8.969323 0.6598573
8.965855 0.6298916
8.962387 0.59061698
8.95892 0.54410265
8.955452 0.49285277
8.951984 0.4396625
8.948516 0.3874499
8.945048 0.33907452
8.941581 0.29715666
8.938113 0.26391184
8.934645 0.24101336
8.931177 0.22949324
8.927709 0.22968869
8.924241 0.24123913
8.920774 0.26313716
8.917306 0.29383435
8.913838 0.33139898
8.91037 0.37371589
8.906902 0.41871037
8.903434 0.46456892
8.899967 0.50992428
8.896499 0.55397213
8.893031 0.59649471
8.889563 0.63778133
8.886095 0.67845574
8.882628 0.71923896
8.87916 0.76069079
8.875692 0.80297799
8.872224 0.8457117
8.868756 0.8878824
8.865288 0.92790067
8.861821 0.96373305
8.858353 0.99310623
8.854885 1.0137461
8.851417 1.0236172
8.847949 1.0211358
8.844481 1.0053363
8.841014 0.97598339
8.837546 0.9336256
8.834078 0.87959318
8.83061 0.81594241
8.827142 0.7453515
8.823675 0.6709737
8.820207 0.59625559
8.816739 0.52473195
8.813271 0.45981088
8.809803 0.40456462
8.806335 0.36154116
8.802868 0.33260972
8.7994 0.31885021
8.795932 0.32049326
8.792464 0.33691469
8.788996 0.36668534
8.785529 0.40767493
8.782061 0.45720507
8.778593 0.5122426
8.775125 0.56961966
8.771657 0.6262623
8.768189 0.67940621
8.764722 0.72677778
8.761254 0.76672154
8.757786 0.79826116
8.754318 0.82109027
8.75085 0.8354985
8.747382 0.84224774
8.743915 0.84241949
8.740447 0.83725695
8.736979 0.82802386
8.733511 0.81589565
8.730043 0.80189037
8.726576 0.78683749
8.723108 0.77137524
8.71964 0.75596421
8.716172 0.74090626
8.712704 0.72636284
8.709236 0.71237425
8.705769 0.69888603
8.702301 0.68578988
8.698833 0.67298238
8.695365 0.66043593
8.691897 0.64826775
8.688429 0.63678655
8.684962 0.62649718
8.681494 0.61805193
8.678026 0.61215023
8.674558 0.60940394
8.67109 0.61019637
8.667623 0.61456651
8.664155 0.62214436
8.660687 0.63215024
8.657219 0.6434551
8.653751 0.65468511
8.650283 0.66434703
8.646816 0.67095172
8.643348 0.67312069
8.63988 0.66967132
8.636412 0.65968505
8.632944 0.64256672
8.629476 0.61810102
8.626009 0.58650539
8.622541 0.54847089
8.619073 0.50517731
8.615605 0.45826866
8.612137 0.40978045
8.60867 0.3620188
8.605202 0.3174013
8.601734 0.27827613
8.598266 0.2467399
8.594798 0.22447249
8.59133 0.21260439
8.587863 0.21162628
8.584395 0.22134778
8.580927 0.240909
8.577459 0.26884746
8.573991 0.30321998
8.570524 0.34177418
8.567056 0.38215722
8.563588 0.42214009
8.56012 0.45982902
8.556652 0.49383256
8.553184 0.523357
8.549717 0.54821493
8.546249 0.56874822
8.542781 0.58568513
8.539313 0.59996481
8.535845 0.61256806
8.532377 0.62438753
8.52891 0.63615671
8.525442 0.64843744
8.521974 0.66164836
8.518506 0.67610573
8.515038 0.69204787
8.511571 0.70962432
8.508103 0.72884735
8.504635 0.74952102
8.501167 0.77117525
8.497699 0.79303593
8.494231 0.81405478
8.490764 0.83300774
8.487296 0.84865158
8.483828 0.85991182
8.48036 0.86606424
8.476892 0.86687182
8.473424 0.86264678
8.469957 0.85422392
8.466489 0.84284957
8.463021 0.83000879
8.459553 0.81722492
8.456085 0.80587015
8.452618 0.79702049
8.44915 0.79137741
8.445682 0.78926217
8.442214 0.79067411
8.438746 0.7953919
8.435278 0.80309138
8.431811 0.81345431
8.428343 0.82624795
8.424875 0.84136406
8.421407 0.85881467
8.417939 0.87868958
8.414471 0.90108572
8.411004 0.92602182
8.407536 0.95335347
8.404068 0.98270379
8.4006 1.0134231
8.397132 1.0445875
8.393665 1.0750402
8.390197 1.1034728
8.386729 1.1285339
8.383261 1.14895
8.379793 1.1636381
8.376325 1.1717934
8.372858 1.1729417
8.36939 1.1669536
8.365922 1.1540287
8.362454 1.134662
8.358986 1.1096101
8.355519 1.079867
8.352051 1.0466587
8.348583 1.0114503
8.345115 0.97595398
8.341647 0.94211989
8.338179 0.91208926
8.334712 0.88809733
8.331244 0.87232103
8.327776 0.86668125
8.324308 0.87262156
8.32084 0.89089521
8.317372 0.92139602
8.313905 0.96306603
8.310437 1.0139039
8.306969 1.0710843
8.303501 1.1311837
8.300033 1.1904898
8.296566 1.2453633
8.293098 1.2926072
8.28963 1.3297974
8.286162 1.3555329
8.282694 1.369569
8.279226 1.372814
8.275759 1.3671885
8.272291 1.3553623
8.268823 1.340407
8.265355 1.3254092
8.261887 1.3130995
8.258419 1.3055464
8.254952 1.3039566
8.251484 1.3086038
8.248016 1.3188898
8.244548 1.3335217
8.24108 1.3507713
8.237613 1.3687741
8.234145 1.3858201
8.230677 1.400596
8.227209 1.4123471
8.223741 1.420946
8.220273 1.4268661
8.216806 1.4310766
8.213338 1.4348791
8.20987 1.4397154
8.206402 1.4469687
8.202934 1.4577814
8.199466 1.4729035
8.195999 1.4925858
8.192531 1.5165217
8.189063 1.5438463
8.185595 1.5731922
8.182127 1.6028014
8.17866 1.6306864
8.175192 1.6548241
8.171724 1.6733629
8.168256 1.6848142
8.164788 1.6882014
8.16132 1.6831424
8.157853 1.6698508
8.154385 1.649058
8.150917 1.6218701
8.147449 1.5895905
8.143981 1.5535418
8.140514 1.514926
8.137046 1.4747447
8.133578 1.4337961
8.13011 1.3927373
8.126642 1.3521961
8.123174 1.3128979
8.119707 1.2757756
8.116239 1.2420346
8.112771 1.2131529
8.109303 1.1908092
8.105835 1.1767427
8.102367 1.1725601
8.0989 1.1795091
8.095432 1.1982474
8.091964 1.2286385
8.088496 1.2696067
8.085028 1.3190843
8.081561 1.3740752
8.078093 1.4308485
8.074625 1.4852562
8.071157 1.5331458
8.067689 1.570822
8.064221 1.5954903
8.060754 1.6056137
8.057286 1.6011199
8.053818 1.5834178
8.05035 1.5552129
8.046882 1.5201485
8.043414 1.4823293
8.039947 1.4458106
8.036479 1.4141362
8.033011 1.3900022
8.029543 1.3750873
8.026075 1.3700611
8.022608 1.3747364
8.01914 1.388309
8.015672 1.409614
8.012204 1.4373345
8.008736 1.4701242
8.005268 1.5066344
8.001801 1.5454684
7.998333 1.5851056
7.994865 1.6238478
7.991397 1.659824
7.987929 1.6910767
7.984461 1.71572
7.980994 1.7321419
7.977526 1.7392068
7.974058 1.7364123
7.97059 1.7239636
7.967122 1.7027461
7.963655 1.6741984
7.960187 1.6401061
7.956719 1.6023544
7.953251 1.5626834
7.949783 1.5224908
7.946315 1.4827174
7.942848 1.4438358
7.93938 1.4059451
7.935912 1.3689513
7.932444 1.3327978
7.928976 1.2976983
7.925509 1.2643192
7.922041 1.2338671
7.918573 1.2080508
7.915105 1.1889142
7.911637 1.1785583
7.908169 1.1787999
7.904702 1.1908285
7.901234 1.2149257
7.897766 1.2503066
7.894298 1.2951136
7.89083 1.3465701
7.887362 1.4012651
7.883895 1.4555198
7.880427 1.505775
7.876959 1.5489384
7.873491 1.5826506
7.870023 1.6054472
7.866556 1.6168192
7.863088 1.6171893
7.85962 1.6078289
7.856152 1.5907369
7.852684 1.5684914
7.849216 1.5440767
7.845749 1.5206789
7.842281 1.5014489
7.838813 1.4892362
7.835345 1.4863139
7.831877 1.4941245
7.828409 1.5130836
7.824942 1.5424758
7.821474 1.580468
7.818006 1.6242466
7.814538 1.6702699
7.81107 1.7146085
7.807603 1.7533395
7.804135 1.7829483
7.800667 1.8006992
7.797199 1.8049286
7.793731 1.7952296
7.790263 1.7724981
7.786796 1.7388302
7.783328 1.6972739
7.77986 1.6514627
7.776392 1.6051764
7.772924 1.5618906
7.769456 1.5243816
7.765989 1.4944444
7.762521 1.4727664
7.759053 1.4589673
7.755585 1.4517923
7.752117 1.4494147
7.74865 1.4497954
7.745182 1.4510372
7.741714 1.4516817
7.738246 1.450913
7.734778 1.4486447
7.73131 1.4454908
7.727843 1.4426305
7.724375 1.4415895
7.720907 1.4439691
7.717439 1.4511573
7.713971 1.4640613
7.710504 1.4828991
7.707036 1.5070848
7.703568 1.5352305
7.7001 1.5652739
7.696632 1.5947192
7.693164 1.6209601
7.689697 1.6416362
7.686229 1.6549656
7.682761 1.6599996
7.679293 1.6567562
7.675825 1.646213
7.672357 1.6301621
7.66889 1.6109554
7.665422 1.5911841
7.661954 1.5733458
7.658486 1.5595503
7.655018 1.5513025
7.651551 1.5493887
7.648083 1.5538692
7.644615 1.5641661
7.641147 1.5792194
7.637679 1.5976766
7.634211 1.6180803
7.630744 1.6390212
7.627276 1.6592348
7.623808 1.6776346
7.62034 1.6932884
7.616872 1.7053568
7.613404 1.7130248
7.609937 1.7154551
7.606469 1.7117903
7.603001 1.7012197
7.599533 1.6831075
7.596065 1.6571684
7.592598 1.6236542
7.58913 1.5835114
7.585662 1.5384651
7.582194 1.4909915
7.578726 1.444158
7.575258 1.4013356
7.571791 1.3658113
7.568323 1.3403567
7.564855 1.3268237
7.561387 1.3258434
7.557919 1.3366912
7.554451 1.3573564
7.550984 1.3848136
7.547516 1.4154561
7.544048 1.4456164
7.54058 1.4720787
7.537112 1.492492
7.533645 1.5056093
7.530177 1.5113203
7.526709 1.5104851
7.523241 1.5046189
7.519773 1.4955057
7.516305 1.4848259
7.512838 1.4738738
7.50937 1.4634116
7.505902 1.4536717
7.502434 1.4444839
7.498966 1.4354786
7.495498 1.4263059
7.492031 1.4168141
7.488563 1.4071483
7.485095 1.397756
7.481627 1.3893061
7.478159 1.382554
7.474692 1.3781891
7.471224 1.3767036
7.467756 1.3783131
7.464288 1.3829404
7.46082 1.3902636
7.457352 1.3998105
7.453885 1.4110788
7.450417 1.4236555
7.446949 1.4373139
7.443481 1.452075
7.440013 1.468223
7.436546 1.4862781
7.433078 1.5069287
7.42961 1.5309307
7.426142 1.5589862
7.422674 1.5916105
7.419206 1.6290016
7.415739 1.670927
7.412271 1.7166436
7.408803 1.7648638
7.405335 1.8137823
7.401867 1.8611674
7.398399 1.9045169
7.394932 1.9412679
7.391464 1.9690423
7.387996 1.9859008
7.384528 1.9905759
7.38106 1.9826517
7.377593 1.9626647
7.374125 1.9321052
7.370657 1.8933136
7.367189 1.8492771
7.363721 1.8033496
7.360253 1.7589249
7.356786 1.7191074
7.353318 1.6864187
7.34985 1.6625801
7.346382 1.6483955
7.342914 1.6437454
7.339446 1.6476845
7.335979 1.6586193
7.332511 1.6745312
7.329043 1.6932051
7.325575 1.7124313
7.322107 1.7301553
7.31864 1.7445709
7.315172 1.7541643
7.311704 1.7577299
7.308236 1.754384
7.304768 1.7435931
7.3013 1.725226
7.297833 1.6996186
7.294365 1.6676267
7.290897 1.6306373
7.287429 1.5905064
7.283961 1.5494113
7.280493 1.5096223
7.277026 1.4732256
7.273558 1.4418456
7.27009 1.4164243
7.266622 1.3971082
7.263154 1.3832719
7.259687 1.3736798
7.256219 1.3667562
7.252751 1.3609084
7.249283 1.3548368
7.245815 1.3477693
7.242347 1.3395743
7.23888 1.3307361
7.235412 1.3222035
7.231944 1.3151516
7.228476 1.3107104
7.225008 1.309716
7.221541 1.3125345
7.218073 1.3189851
7.214605 1.3283698
7.211137 1.3395927
7.207669 1.3513379
7.204201 1.3622655
7.200734 1.3711917
7.197266 1.3772247
7.193798 1.3798473
7.19033 1.3789468
7.186862 1.3748048
7.183394 1.3680627
7.179927 1.3596742
7.176459 1.3508503
7.172991 1.3429927
7.169523 1.3376069
7.166055 1.3361856
7.162588 1.3400583
7.15912 1.3502147
7.155652 1.3671213
7.152184 1.3905622
7.148716 1.4195432
7.145248 1.4522917
7.141781 1.4863792
7.138313 1.5189653
7.134845 1.5471444
7.131377 1.5683423
7.127909 1.5806986
7.124441 1.5833599
7.120974 1.5766208
7.117506 1.5618775
7.114038 1.5413925
7.11057 1.5179144
7.107102 1.4942235
7.103635 1.472697
7.100167 1.4549775
7.096699 1.4418079
7.093231 1.4330547
7.089763 1.4278988
7.086295 1.4251362
7.082828 1.4235112
7.07936 1.4220033
7.075892 1.4200076
7.072424 1.4173804
7.068956 1.4143571
7.065488 1.4113802
7.062021 1.4088944
7.058553 1.4071658
7.055085 1.4061739
7.051617 1.4055982
7.048149 1.4048987
7.044682 1.4034625
7.041214 1.4007747
7.037746 1.396568
7.034278 1.3909127
7.03081 1.3842251
7.027342 1.3771922
7.023875 1.370632
7.020407 1.3653198
7.016939 1.3618209
7.013471 1.3603625
7.010003 1.36077
7.006536 1.3624746
7.003068 1.3645864
6.9996 1.3660113
6.996132 1.3655883
6.992664 1.362219
6.989196 1.3549753
6.985729 1.343176
6.982261 1.3264359
6.978793 1.3046988
6.975325 1.278262
6.971857 1.2478021
6.968389 1.2143973
6.964922 1.1795367
6.961454 1.145101
6.957986 1.1132992
6.954518 1.0865508
6.95105 1.0673146
6.947583 1.057877
6.944115 1.0601204
6.940647 1.0753026
6.937179 1.1038731
6.933711 1.1453538
6.930243 1.1983011
6.926776 1.260358
6.923308 1.3283969
6.91984 1.3987437
6.916372 1.4674639
6.912904 1.5306855
6.909436 1.5849248
6.905969 1.6273817
6.902501 1.6561673
6.899033 1.670441
6.895565 1.6704403
6.892097 1.657406
6.88863 1.6334185
6.885162 1.601172
6.881694 1.5637199
6.878226 1.5242224
6.874758 1.4857193
6.87129 1.4509425
6.867823 1.4221712
6.864355 1.401128
6.860887 1.3889092
6.857419 1.3859461
6.853951 1.3919988
6.850483 1.406186
6.847016 1.4270588
6.843548 1.4527216
6.84008 1.480998
6.836612 1.5096289
6.833144 1.5364801
6.829677 1.5597316
6.826209 1.5780176
6.822741 1.590497
6.819273 1.5968437
6.815805 1.5971665
6.812337 1.5918833
6.80887 1.5815845
6.805402 1.5669224
6.801934 1.5485539
6.798466 1.5271454
6.794998 1.5034288
6.791531 1.4782766
6.788063 1.4527565
6.784595 1.4281286
6.781127 1.4057603
6.777659 1.386964
6.774191 1.372785
6.770724 1.3637904
6.767256 1.3599162
6.763788 1.3604261
6.76032 1.3640091
6.756852 1.369014
6.753384 1.3737843
6.749917 1.3770272
6.746449 1.37814
6.742981 1.3774182
6.739513 1.376091
6.736045 1.3761632
6.732578 1.3800845
6.72911 1.3902971
6.725642 1.4087469
6.722174 1.4364435
6.718706 1.4731529
6.715238 1.5172786
6.711771 1.5659506
6.708303 1.6153086
6.704835 1.6609296
6.701367 1.6983314
6.697899 1.7234763
6.694431 1.7332074
6.690964 1.7255674
6.687496 1.6999717
6.684028 1.6572315
6.68056 1.599441
6.677092 1.5297536
6.673625 1.4520808
6.670157 1.3707504
6.666689 1.2901562
6.663221 1.2144329
6.659753 1.1471827
6.656285 1.091272
6.652818 1.0487086
6.64935 1.0205985
6.645882 1.0071699
6.642414 1.0078459
6.638946 1.0213455
6.635478 1.0457955
6.632011 1.0788448
6.628543 1.1177836
6.625075 1.1596762
6.621607 1.2015197
6.618139 1.240436
6.614672 1.2738913
6.611204 1.2999255
6.607736 1.3173579
6.604268 1.325931
6.6008 1.3263552
6.597332 1.3202304
6.593865 1.3098422
6.590397 1.2978509
6.586929 1.2869191
6.583461 1.2793335
6.579993 1.2766817
6.576526 1.2796382
6.573058 1.2878917
6.56959 1.300223
6.566122 1.3147172
6.562654 1.3290698
6.559186 1.3409369
6.555719 1.3482726
6.552251 1.3496046
6.548783 1.344215
6.545315 1.3322058
6.541847 1.3144531
6.538379 1.292465
6.534912 1.2681708
6.531444 1.2436767
6.527976 1.2210186
6.524508 1.2019444
6.52104 1.1877494
6.517573 1.1791777
6.514105 1.1763983
6.510637 1.179051
6.507169 1.1863509
6.503701 1.1972313
6.500233 1.2105034
6.496766 1.2250073
6.493298 1.2397327
6.48983 1.2538973
6.486362 1.2669748
6.482894 1.2786795
6.479426 1.2889187
6.475959 1.2977299
6.472491 1.3052189
6.469023 1.3115124
6.465555 1.3167293
6.462087 1.3209703
6.45862 1.3243157
6.455152 1.3268215
6.451684 1.3285049
6.448216 1.3293134
6.444748 1.3290835
6.44128 1.3275018
6.437813 1.3240835
6.434345 1.318189
6.430877 1.3090876
6.427409 1.2960674
6.423941 1.2785785
6.420473 1.2563801
6.417006 1.2296581
6.413538 1.1990827
6.41007 1.1657846
6.406602 1.1312472
6.403134 1.0971314
6.399667 1.0650659
6.396199 1.0364413
6.392731 1.0122478
6.389263 0.9929815
6.385795 0.97863022
6.382327 0.96873229
6.37886 0.96248786
6.375392 0.95889641
6.371924 0.95689377
6.368456 0.95546774
6.364988 0.95374041
6.361521 0.95101364
6.358053 0.94678187
6.354585 0.94072045
6.351117 0.93265962
6.347649 0.92255427
6.344181 0.91045794
6.340714 0.89650792
6.337246 0.88092532
6.333778 0.86403073
6.33031 0.8462716
6.326842 0.828253
6.323374 0.81075956
6.319907 0.79475467
6.316439 0.7813455
6.312971 0.77170833
6.309503 0.76697855
6.306035 0.76812002
6.302568 0.77579673
6.2991 0.79027296
6.295632 0.81136405
6.292164 0.83844942
6.288696 0.87054514
6.285228 0.90641877
6.281761 0.94471943
6.278293 0.98409328
6.274825 1.0232609
6.271357 1.0610463
6.267889 1.0963617
6.264421 1.1281697
6.260954 1.1554487
6.257486 1.1771894
6.254018 1.1924392
6.25055 1.2003962
6.247082 1.2005358
6.243615 1.1927399
6.240147 1.1773925
6.236679 1.1554106
6.233211 1.1281913
6.229743 1.0974783
6.226275 1.0651681
6.222808 1.0330914
6.21934 1.0028114
6.215872 0.97547463
6.212404 0.95173895
6.208936 0.9317833
6.205468 0.91539011
6.202001 0.90207562
6.198533 0.89123894
6.195065 0.88230051
6.191597 0.87480754
6.188129 0.86849389
6.184662 0.86329198
6.181194 0.859304
6.177726 0.85674465
6.174258 0.85587017
6.17079 0.85690639
6.167322 0.85998446
6.163855 0.86508865
6.160387 0.87201655
6.156919 0.88035141
6.153451 0.88944748
6.149983 0.8984324
6.146516 0.9062338
6.143048 0.91163777
6.13958 0.91338404
6.136112 0.91029576
6.132644 0.90143228
6.129176 0.88624331
6.125709 0.86469626
6.122241 0.83734698
6.118773 0.80533006
6.115305 0.77025773
6.111837 0.73403392
6.108369 0.69860883
6.104902 0.66571503
6.101434 0.63663387
6.097966 0.61203883
6.094498 0.59194908
6.09103 0.57580447
6.087563 0.56264737
6.084095 0.55137248
6.080627 0.54098983
6.077159 0.53084274
6.073691 0.52073273
6.070223 0.51092558
6.066756 0.50204107
6.063288 0.4948574
6.05982 0.49008095
6.056352 0.48814002
6.052884 0.48905372
6.049416 0.49240725
6.045949 0.49743725
6.042481 0.50320282
6.039013 0.50879684
6.035545 0.51354284
6.032077 0.51712802
6.02861 0.51964092
6.025142 0.52150805
6.021674 0.52335023
6.018206 0.52579997
6.014738 0.52933005
6.01127 0.53413821
6.007803 0.54011619
6.004335 0.54690677
6.000867 0.55402797
5.997399 0.56102583
5.993931 0.56761096
5.990463 0.57374027
5.986996 0.57962296
5.983528 0.58565154
5.98006 0.59227947
5.976592 0.59987965
5.973124 0.60862015
5.969657 0.61838522
5.966189 0.62875392
5.962721 0.6390328
5.959253 0.64832617
5.955785 0.65562322
5.952317 0.65988454
5.94885 0.6601194
5.945382 0.65545495
5.941914 0.64520481
5.938446 0.62894461
5.934978 0.60659564
5.931511 0.57850792
5.928043 0.54552454
5.924575 0.50900388
5.921107 0.47077857
5.917639 0.4330387
5.914171 0.39814166
5.910704 0.36836588
5.907236 0.34564009
5.903768 0.33128686
5.9003 0.32582111
5.896832 0.32883781
5.893364 0.33901139
5.889897 0.35421359
5.886429 0.37173863
5.882961 0.38860811
5.879493 0.40191485
5.876025 0.40915785
5.872558 0.40852072
5.86909 0.3990546
5.865622 0.38074208
5.862154 0.35443776
5.858686 0.32170208
5.855218 0.2845605
5.851751 0.24523058
5.848283 0.20585992
5.844815 0.16831132
5.841347 0.13401867
5.837879 0.10392163
5.834411 0.078473163
5.830944 0.057703465
5.827476 0.041318284
5.824008 0.028809682
5.82054 0.019560855
5.817072 0.012932686
5.813605 0.0083260702
5.810137 0.0052196434
5.806669 0.0031863289
5.803201 0.0018940398
5.799733 0.001096315
5.796265 0.00061791177
5.792798 0.00033913376
5.78933 0.00018124264
5.785862 9.4314834e-05
5.782394 4.7792489e-05
5.778926 2.3585352e-05
5.775458 1.1330322e-05
5.771991 5.3037812e-06
5.768523 2.4127421e-06
5.765055 1.0735108e-06
5.761587 4.6235367e-07
5.758119 1.9663317e-07
5.754652 7.971615e-08
5.751184 3.188646e-08
5.747716 1.062882e-08
5.744248 5.31441e-09
5.74078 0
5.737312 0
5.733845 0
5.730377 0
5.726909 0
5.723441 0
5.719973 0
5.716506 0
5.713038 0
5.70957 0
5.706102 0
5.702634 0
5.699166 0
5.695699 0
5.692231 0
5.688763 0
5.685295 0
5.681827 0
5.678359 0
5.674892 0
5.671424 0
5.667956 0
5.664488 0
5.66102 0
5.657553 0
5.654085 0
5.650617 0
5.647149 0
5.643681 0
5.640213 0
5.636746 0
5.633278 0
5.62981 0
5.626342 0
5.622874 0
5.619406 0
5.615939 0
5.612471 0
5.609003 0
5.605535 0
5.602067 0
5.5986 0
5.595132 0
5.591664 0
5.588196 0
5.584728 0
5.58126 0
5.577793 0
5.574325 0
5.570857 0
5.567389 0
5.563921 0
5.560453 0
5.556986 0
5.553518 0
5.55005 0
5.546582 0
5.543114 0
5.539647 0
5.536179 0
5.532711 0
5.529243 0
5.525775 0
5.522307 0
5.51884 0
5.515372 0
5.511904 0
5.508436 0
5.504968 0
5.501501 0
5.498033 0
5.494565 0
5.491097 0
5.487629 0
5.484161 0
5.480694 0
5.477226 0
5.473758 0
5.47029 0
5.466822 0
5.463354 0
5.459887 0
5.456419 0
5.452951 0
5.449483 0
5.446015 0
5.442548 0
5.43908 0
5.435612 0
5.432144 0
5.428676 0
5.425208 0
5.421741 0
5.418273 0
5.414805 0
5.411337 0
5.407869 0
5.404401 0
5.400934 0
5.397466 5.31441e-09
5.393998 1.594323e-08
5.39053 3.720087e-08
5.387062 9.565938e-08
5.383595 2.2320522e-07
5.380127 5.1549777e-07
5.376659 1.1691702e-06
5.373191 2.5721744e-06
5.369723 5.5163576e-06
5.366255 1.1505698e-05
5.362788 2.3383404e-05
5.35932 4.6261939e-05
5.355852 8.9112027e-05
5.352384 0.00016712757
5.348916 0.00030519062
5.345448 0.0005426172
5.341981 0.00093934323
5.338513 0.0015833328
5.335045 0.002598603
5.331577 0.0041527756
5.328109 0.006462195
5.324642 0.0097922362
5.321174 0.014449939
5.317706 0.020766477
5.314238 0.029067846
5.31077 0.0396342
5.307302 0.052651029
5.303835 0.068158419
5.300367 0.086007434
5.296899 0.10583419
5.293431 0.12706122
5.289963 0.14893267
5.286495 0.17058352
5.283028 0.19113599
5.27956 0.20980867
5.276092 0.22601898
5.272624 0.23945851
5.269156 0.25012476
5.265689 0.25830111
5.262221 0.26448815
5.258753 0.26930104
5.255285 0.27335492
5.251817 0.27716387
5.248349 0.28107409
5.244882 0.28524333
5.241414 0.2896658
5.237946 0.29423049
5.234478 0.29879289
5.23101 0.30323861
5.227543 0.30752188
5.224075 0.31167098
5.220607 0.31576289
5.217139 0.31987816
5.213671 0.32405111
5.210203 0.32822942
5.206736 0.33225254
5.203268 0.3358512
5.1998 0.33866448
5.196332 0.34026789
5.192864 0.34020583
5.189396 0.33802492
5.185929 0.33330797
5.182461 0.32571068
5.178993 0.31500326
5.175525 0.30111638
5.172057 0.2841873
5.16859 0.26459871
5.165122 0.24300165
5.161654 0.2203153
5.158186 0.19770061
5.154718 0.17650933
5.15125 0.15821447
5.147783 0.14433038
5.144315 0.13633035
5.140847 0.13556704
5.137379 0.14319836
5.133911 0.16011853
5.130443 0.18689371
5.126976 0.2237025
5.123508 0.27028505
5.12004 0.32590686
5.116572 0.38934569
5.113104 0.45890901
5.109637 0.53248677
5.106169 0.60763871
5.102701 0.68171003
5.099233 0.75196468
5.095765 0.81572316
5.092297 0.87049302
5.08883 0.91408375
5.085362 0.94470271
5.081894 0.96103334
5.078426 0.96229867
5.074958 0.9483129
5.07149 0.91951959
5.068023 0.8770111
5.064555 0.8225197
5.061087 0.75837022
5.057619 0.6873871
5.054151 0.61275504
5.050684 0.53784058
5.047216 0.46598916
5.043748 0.400317
5.04028 0.34351705
5.036812 0.29769531
5.033344 0.26424793
5.029877 0.24378368
5.026409 0.2360926
5.022941 0.24016016
5.019473 0.2542273
5.016005 0.27589815
5.012538 0.30229686
5.00907 0.33027165
5.005602 0.35663733
5.002134 0.37843787
4.998666 0.39320237
4.995198 0.39916216
4.991731 0.39539772
4.988263 0.38189183
4.984795 0.35947968
4.981327 0.32970283
4.977859 0.29459062
4.974391 0.25640352
4.970924 0.21737759
4.967456 0.17950538
4.963988 0.14437896
4.96052 0.11310699
4.957052 0.086304408
4.953585 0.064141559
4.950117 0.046433313
4.946649 0.032746826
4.943181 0.022509056
4.939713 0.015100349
4.936245 0.0099266908
4.932778 0.0064689868
4.92931 0.0043120272
4.925842 0.0031583113
4.922374 0.0028326018
4.918906 0.0032823709
4.915438 0.0045774236
4.911971 0.0069098278
4.908503 0.010592756
4.905035 0.016054578
4.901567 0.02382306
4.898099 0.034493805
4.894632 0.048678231
4.891164 0.066928856
4.887696 0.089644393
4.884228 0.11696277
4.88076 0.1486563
4.877292 0.18404801
4.873825 0.22196985
4.870357 0.26078143
4.866889 0.29846011
4.863421 0.33276255
4.859953 0.36144336
4.856485 0.38250442
4.853018 0.39443892
4.84955 0.39643217
4.846082 0.38848675
4.842614 0.37145142
4.839146 0.34695017
4.835679 0.31722404
4.832211 0.2849119
4.828743 0.25280277
4.825275 0.22359204
4.821807 0.19966679
4.818339 0.18293552
4.814872 0.17470687
4.811404 0.17561509
4.807936 0.18558676
4.804468 0.20384513
4.801 0.22895233
4.797533 0.25889364
4.794065 0.29120864
4.790597 0.32317076
4.787129 0.35200825
4.783661 0.37514984
4.780193 0.39046787
4.776726 0.39648667
4.773258 0.39252417
4.76979 0.37874327
4.766322 0.35610331
4.762854 0.32621881
4.759386 0.29114846
4.755919 0.25314835
4.752451 0.21442735
4.748983 0.17693869
4.745515 0.14223225
4.742047 0.11137871
4.73858 0.08496337
4.735112 0.06313695
4.731644 0.045704048
4.728176 0.032228623
4.724708 0.022138163
4.72124 0.014813264
4.717773 0.0096552998
4.714305 0.0061303154
4.710837 0.0037913851
4.707369 0.0022840643
4.703901 0.0013403208
4.700433 0.00076612535
4.696966 0.00042657175
4.693498 0.0002313841
4.69003 0.00012235366
4.686562 6.3252108e-05
4.683094 3.2391329e-05
4.679627 1.7346234e-05
4.676159 1.1574785e-05
4.672691 1.2377261e-05
4.669223 1.999281e-05
4.665755 3.7615394e-05
4.662287 7.2260033e-05
4.65882 0.00013668131
4.655352 0.00025242385
4.651884 0.00045433954
4.648416 0.00079670978
4.644948 0.0013610895
4.64148 0.0022655489
4.638013 0.0036745744
4.634545 0.005808209
4.631077 0.0089483185
4.627609 0.013439282
4.624141 0.019680079
4.620674 0.02810505
4.617206 0.03915162
4.613738 0.053215085
4.61027 0.070593131
4.606802 0.091425241
4.603334 0.11563489
4.599867 0.14288355
4.596399 0.17254552
4.592931 0.20371077
4.589463 0.23521964
4.585995 0.26572846
4.582528 0.29380112
4.57906 0.31801742
4.575592 0.33708673
4.572124 0.34995505
4.568656 0.355894
4.565188 0.35456309
4.561721 0.34603888
4.558253 0.33080842
4.554785 0.3097276
4.551317 0.28394831
4.547849 0.25482177
4.544381 0.22378796
4.540914 0.19226279
4.537446 0.16153538
4.533978 0.13268621
4.53051 0.1065342
4.527042 0.083616954
4.523575 0.064203143
4.520107 0.048332906
4.516639 0.03587814
4.513171 0.026613864
4.509703 0.020291454
4.506235 0.01670563
4.502768 0.015748728
4.4993 0.017447065
4.495832 0.0219755
4.492364 0.029646973
4.488896 0.040874977
4.485428 0.056108574
4.481961 0.075742576
4.478493 0.10000963
4.475025 0.12886625
4.471557 0.16188944
4.468089 0.19820401
4.464622 0.23646052
4.461154 0.27487934
4.457686 0.31136764
4.454218 0.34370353
4.45075 0.36976863
4.447282 0.38779835
4.443815 0.39661291
4.440347 0.39579213
4.436879 0.38576453
4.433411 0.36779511
4.429943 0.34387196
4.426475 0.31650834
4.423008 0.28848801
4.41954 0.26258782
4.416072 0.24131071
4.412604 0.22665664
4.409136 0.21995068
4.405669 0.22173876
4.402201 0.23175463
4.398733 0.24895646
4.395265 0.27162858
4.391797 0.29754094
4.388329 0.32415588
4.384862 0.34886722
4.381394 0.36925216
4.377926 0.38331179
4.374458 0.38967454
4.37099 0.3877386
4.367523 0.37773527
4.364055 0.36070468
4.360587 0.33838666
4.357119 0.31304019
4.353651 0.28721313
4.350183 0.2634882
4.346716 0.24423168
4.343248 0.23136797
4.33978 0.22619864
4.336312 0.22927914
4.332844 0.24036193
4.329376 0.25841043
4.325909 0.28168482
4.322441 0.30789531
4.318973 0.33441313
4.315505 0.35852165
4.312037 0.37768318
4.30857 0.3897915
4.305102 0.39337874
4.301634 0.3877492
4.298166 0.37302202
4.294698 0.3500777
4.29123 0.32041884
4.287763 0.28596812
4.284295 0.24883569
4.280827 0.21109061
4.277359 0.17456675
4.273891 0.14072493
4.270423 0.11058111
4.266956 0.08469859
4.263488 0.063232801
4.26002 0.046011402
4.256552 0.032631051
4.253084 0.022554064
4.249617 0.015192596
4.246149 0.0099732769
4.242681 0.0063801033
4.239213 0.0039772779
4.235745 0.0024160052
4.232277 0.0014300386
4.22881 0.0008247486
4.225342 0.00046345375
4.221874 0.00025373651
4.218406 0.00013534208
4.214938 7.0336216e-05
4.21147 3.5606547e-05
4.208003 1.7558811e-05
4.204535 8.4392831e-06
4.201067 3.9486066e-06
4.197599 1.801585e-06
4.194131 7.971615e-07
4.190664 3.4543665e-07
4.187196 1.4348907e-07
4.183728 5.845851e-08
4.18026 2.125764e-08
4.176792 1.062882e-08
4.173324 5.31441e-09
4.169857 0
4.166389 0
4.162921 0
4.159453 0
4.155985 0
4.152518 0
4.14905 0
4.145582 0
4.142114 0
4.138646 0
4.135178 0
4.131711 0
4.128243 0
4.124775 0
4.121307 0
4.117839 0
4.114371 0
4.110904 0
4.107436 0
4.103968 0
4.1005 0
4.097032 0
4.093565 0
4.090097 0
4.086629 0
4.083161 0
4.079693 0
4.076225 0
4.072758 0
4.06929 0
4.065822 0
4.062354 0
4.058886 0
4.055418 0
4.051951 0
4.048483 0
4.045015 0
4.041547 0
4.038079 0
4.034612 0
4.031144 0
4.027676 0
4.024208 0
4.02074 0
4.017272 0
4.013805 0
4.010337 0
4.006869 0
4.003401 0
3.999933 0
3.996465 0
3.992998 0
3.98953 0
3.986062 0
3.982594 0
3.979126 0
3.975659 0
3.972191 0
3.968723 0
3.965255 0
3.961787 0
3.958319 0
3.954852 0
3.951384 0
3.947916 0
3.944448 0
3.94098 0
3.937513 0
3.934045 0
3.930577 0
3.927109 0
3.923641 0
3.920173 0
3.916706 0
3.913238 0
3.90977 0
3.906302 0
3.902834 0
3.899366 0
3.895899 0
3.892431 0
3.888963 0
3.885495 0
3.882027 0
3.87856 0
3.875092 0
3.871624 0
3.868156 0
3.864688 0
3.86122 0
3.857753 0
3.854285 0
3.850817 0
3.847349 0
3.843881 0
3.840413 0
3.836946 0
3.833478 0
3.83001 0
3.826542 0
3.823074 0
3.819607 0
3.816139 0
3.812671 0
3.809203 0
3.805735 0
3.802267 0
3.7988 0
3.795332 0
3.791864 0
3.788396 0
3.784928 0
3.78146 0
3.777993 0
3.774525 0
3.771057 0
3.767589 0
3.764121 0
3.760654 0
3.757186 0
3.753718 0
3.75025 0
3.746782 0
3.743314 0
3.739847 0
3.736379 0
3.732911 0
3.729443 0
3.725975 0
3.722508 0
3.71904 0
3.715572 0
3.712104 0
3.708636 0
3.705168 0
3.701701 0
3.698233 0
3.694765 0
3.691297 0
3.687829 0
3.684361 0
3.680894 0
3.677426 0
3.673958 0
3.67049 0
3.667022 5.31441e-09
3.663555 1.062882e-08
3.660087 2.657205e-08
3.656619 6.908733e-08
3.653151 1.6474671e-07
3.649683 3.8263752e-07
3.646215 8.7687765e-07
3.642748 1.9557029e-06
3.63928 4.2302704e-06
3.635812 8.9069512e-06
3.632344 1.8270942e-05
3.628876 3.6494053e-05
3.625408 7.0952688e-05
3.621941 0.00013432703
3.618473 0.00024758773
3.615005 0.00044432188
3.611537 0.00077634496
3.608069 0.0013207053
3.604602 0.0021875228
3.601134 0.0035277054
3.597666 0.0055389385
3.594198 0.0084674813
3.59073 0.01260306
3.587262 0.018263826
3.583795 0.025769223
3.580327 0.035400125
3.576859 0.047348061
3.573391 0.061658582
3.569923 0.078176964
3.566455 0.096506816
3.562988 0.11599282
3.55952 0.13573696
3.556052 0.15465325
3.552584 0.17155916
3.549116 0.18529457
3.545649 0.19485224
3.542181 0.1994996
3.538713 0.19887151
3.535245 0.19301766
3.531777 0.18239605
3.528309 0.16781383
3.524842 0.15032595
3.521374 0.13110949
3.517906 0.11133409
3.514438 0.092048382
3.51097 0.074096565
3.507503 0.05807295
3.504035 0.044314277
3.500567 0.032923599
3.497099 0.023815784
3.493631 0.016773219
3.490163 0.011501696
3.486696 0.0076789398
3.483228 0.0049915383
3.47976 0.0031590873
3.476292 0.0019466259
3.472824 0.0011678788
3.469356 0.00068219487
3.465889 0.0003879785
3.462421 0.00021483502
3.458953 0.00011582225
3.455485 6.079685e-05
3.452017 3.1073355e-05
3.44855 1.5459619e-05
3.445082 7.4880037e-06
3.441614 3.5340827e-06
3.438146 1.6208951e-06
3.434678 7.2807417e-07
3.43121 3.1355019e-07
3.427743 1.3286025e-07
3.424275 5.31441e-08
3.420807 2.125764e-08
3.417339 1.062882e-08
3.413871 5.31441e-09
3.410403 0
3.406936 0
3.403468 0
3.4 0
