# Supplementary material for: Structural motifs of gold cluster anions with 17 to 69 atoms
Source: Nat Commun. 2026 Apr 10;17:5099. doi: 10.1038/s41467-026-71649-9 (PMC13246909; doi:10.1038/s41467-026-71649-9)
Supplement: Supplementary file 5 — Source Data [file 41467_2026_71649_MOESM5_ESM.zip › SupplementaryFigure6/58_th_red.dat]

13.8 0.043825537
13.796532 0.060942843
13.793064 0.082518337
13.789597 0.10879542
13.786129 0.13967004
13.782661 0.17459366
13.779193 0.21251336
13.775725 0.25187013
13.772257 0.29066973
13.76879 0.32662969
13.765322 0.35739154
13.761854 0.38077258
13.758386 0.39502071
13.754918 0.39903122
13.75145 0.39248828
13.747983 0.37590605
13.744515 0.35056193
13.741047 0.31833395
13.737579 0.28147116
13.734111 0.2423358
13.730644 0.20315801
13.727176 0.16583758
13.723708 0.13181491
13.72024 0.10201843
13.716772 0.076882092
13.713304 0.056416241
13.709837 0.040310241
13.706369 0.02804522
13.702901 0.018999165
13.699433 0.012532628
13.695965 0.0080497368
13.692497 0.0050344628
13.68903 0.0030658884
13.685562 0.0018179853
13.682094 0.001049681
13.678626 0.00059013866
13.675158 0.00032305767
13.671691 0.00017220283
13.668223 8.9377747e-05
13.664755 4.5172485e-05
13.661287 2.2230177e-05
13.657819 1.0650078e-05
13.654351 4.9689734e-06
13.650884 2.2586243e-06
13.647416 9.9910908e-07
13.643948 4.3046721e-07
13.64048 1.8068994e-07
13.637012 7.440174e-08
13.633545 3.188646e-08
13.630077 1.062882e-08
13.626609 5.31441e-09
13.623141 0
13.619673 0
13.616205 0
13.612738 0
13.60927 0
13.605802 0
13.602334 0
13.598866 0
13.595398 0
13.591931 0
13.588463 0
13.584995 0
13.581527 0
13.578059 0
13.574592 0
13.571124 0
13.567656 0
13.564188 0
13.56072 0
13.557252 0
13.553785 0
13.550317 0
13.546849 0
13.543381 0
13.539913 0
13.536445 0
13.532978 0
13.52951 0
13.526042 0
13.522574 0
13.519106 0
13.515639 0
13.512171 0
13.508703 0
13.505235 0
13.501767 0
13.498299 0
13.494832 0
13.491364 0
13.487896 0
13.484428 0
13.48096 0
13.477492 0
13.474025 0
13.470557 0
13.467089 0
13.463621 0
13.460153 0
13.456686 0
13.453218 0
13.44975 0
13.446282 0
13.442814 0
13.439346 0
13.435879 0
13.432411 0
13.428943 0
13.425475 0
13.422007 0
13.41854 0
13.415072 0
13.411604 0
13.408136 0
13.404668 0
13.4012 0
13.397733 0
13.394265 0
13.390797 0
13.387329 0
13.383861 0
13.380393 0
13.376926 0
13.373458 0
13.36999 0
13.366522 0
13.363054 0
13.359587 0
13.356119 0
13.352651 0
13.349183 0
13.345715 0
13.342247 0
13.33878 0
13.335312 0
13.331844 0
13.328376 0
13.324908 0
13.32144 0
13.317973 0
13.314505 0
13.311037 0
13.307569 0
13.304101 0
13.300634 0
13.297166 0
13.293698 0
13.29023 0
13.286762 0
13.283294 0
13.279827 0
13.276359 0
13.272891 0
13.269423 0
13.265955 0
13.262487 0
13.25902 0
13.255552 0
13.252084 0
13.248616 0
13.245148 0
13.241681 0
13.238213 0
13.234745 0
13.231277 0
13.227809 0
13.224341 0
13.220874 0
13.217406 0
13.213938 0
13.21047 0
13.207002 0
13.203535 0
13.200067 0
13.196599 0
13.193131 0
13.189663 0
13.186195 0
13.182728 0
13.17926 0
13.175792 0
13.172324 0
13.168856 0
13.165388 0
13.161921 0
13.158453 0
13.154985 0
13.151517 0
13.148049 0
13.144582 0
13.141114 0
13.137646 0
13.134178 0
13.13071 0
13.127242 0
13.123775 0
13.120307 0
13.116839 0
13.113371 0
13.109903 0
13.106435 0
13.102968 0
13.0995 0
13.096032 0
13.092564 0
13.089096 0
13.085629 0
13.082161 0
13.078693 0
13.075225 0
13.071757 0
13.068289 0
13.064822 0
13.061354 0
13.057886 0
13.054418 0
13.05095 0
13.047482 0
13.044015 0
13.040547 0
13.037079 0
13.033611 0
13.030143 0
13.026676 0
13.023208 0
13.01974 0
13.016272 0
13.012804 0
13.009336 0
13.005869 0
13.002401 0
12.998933 0
12.995465 0
12.991997 0
12.98853 0
12.985062 0
12.981594 0
12.978126 0
12.974658 0
12.97119 0
12.967723 0
12.964255 0
12.960787 0
12.957319 0
12.953851 0
12.950383 0
12.946916 0
12.943448 0
12.93998 0
12.936512 0
12.933044 0
12.929577 0
12.926109 0
12.922641 0
12.919173 0
12.915705 0
12.912237 0
12.90877 0
12.905302 0
12.901834 0
12.898366 0
12.894898 0
12.89143 0
12.887963 0
12.884495 0
12.881027 0
12.877559 0
12.874091 0
12.870624 0
12.867156 0
12.863688 0
12.86022 0
12.856752 0
12.853284 0
12.849817 0
12.846349 0
12.842881 0
12.839413 0
12.835945 0
12.832477 0
12.82901 0
12.825542 0
12.822074 0
12.818606 0
12.815138 0
12.811671 0
12.808203 0
12.804735 0
12.801267 0
12.797799 0
12.794331 0
12.790864 0
12.787396 0
12.783928 0
12.78046 0
12.776992 0
12.773525 0
12.770057 0
12.766589 0
12.763121 0
12.759653 0
12.756185 0
12.752718 0
12.74925 0
12.745782 0
12.742314 0
12.738846 0
12.735378 0
12.731911 0
12.728443 0
12.724975 0
12.721507 0
12.718039 0
12.714572 0
12.711104 0
12.707636 0
12.704168 0
12.7007 0
12.697232 0
12.693765 0
12.690297 0
12.686829 0
12.683361 0
12.679893 0
12.676425 0
12.672958 0
12.66949 0
12.666022 0
12.662554 0
12.659086 0
12.655619 0
12.652151 0
12.648683 0
12.645215 0
12.641747 0
12.638279 0
12.634812 0
12.631344 0
12.627876 0
12.624408 0
12.62094 0
12.617472 0
12.614005 0
12.610537 0
12.607069 0
12.603601 0
12.600133 0
12.596666 0
12.593198 0
12.58973 0
12.586262 0
12.582794 5.31441e-09
12.579326 1.062882e-08
12.575859 2.125764e-08
12.572391 5.845851e-08
12.568923 1.4348907e-07
12.565455 3.4012224e-07
12.561987 7.971615e-07
12.55852 1.801585e-06
12.555052 3.9698643e-06
12.551584 8.5296281e-06
12.548116 1.7840474e-05
12.544648 3.6350564e-05
12.54118 7.2137801e-05
12.537713 0.0001394448
12.534245 0.00026255843
12.530777 0.000481544
12.527309 0.00086028075
12.523841 0.0014970906
12.520373 0.0025378752
12.516906 0.0041909969
12.513438 0.0067422272
12.50997 0.010566875
12.506502 0.016135022
12.503034 0.024004967
12.499567 0.034799947
12.496099 0.04916442
12.492631 0.067699047
12.489163 0.090877957
12.485695 0.11895752
12.482227 0.15189116
12.47876 0.18926884
12.475292 0.23030024
12.471824 0.27385667
12.468356 0.31857735
12.464888 0.36303287
12.46142 0.4059234
12.457953 0.44627667
12.454485 0.48360403
12.451017 0.51797485
12.447549 0.54998142
12.444081 0.58058773
12.440614 0.61088001
12.437146 0.64176157
12.433678 0.6736506
12.43021 0.70624489
12.426742 0.7384077
12.423274 0.76820771
12.419807 0.79311548
12.416339 0.81032818
12.412871 0.81716763
12.409403 0.81148266
12.405935 0.79198591
12.402467 0.75846859
12.399 0.71186053
12.395532 0.65413188
12.392064 0.58806001
12.388596 0.51690659
12.385128 0.44406008
12.381661 0.3726989
12.378193 0.30551995
12.374725 0.24456074
12.371257 0.19112439
12.367789 0.14579931
12.364321 0.10855269
12.360854 0.078870202
12.357386 0.055913705
12.353918 0.038672781
12.35045 0.026093105
12.346982 0.017172485
12.343515 0.011022586
12.340047 0.0068998048
12.336579 0.004211755
12.333111 0.0025070676
12.329643 0.0014557232
12.326175 0.00082573708
12.322708 0.00046033951
12.31924 0.00025814215
12.315772 0.00015753506
12.312304 0.00012562202
12.308836 0.00015169983
12.305368 0.00024505807
12.301901 0.00043708365
12.298433 0.00078773905
12.294965 0.0013966429
12.291497 0.0024188962
12.288029 0.0040852614
12.284562 0.0067255772
12.281094 0.010792759
12.277626 0.016883206
12.274158 0.025747466
12.27069 0.038283628
12.267222 0.055505335
12.263755 0.078477483
12.260287 0.10821583
12.256819 0.14555235
12.253351 0.19097562
12.249883 0.24446358
12.246415 0.30533337
12.242948 0.3721372
12.23948 0.44263247
12.236012 0.513848
12.232544 0.58225549
12.229076 0.64403906
12.225609 0.69543716
12.222141 0.73311608
12.218673 0.75452411
12.215205 0.75817469
12.211737 0.7438155
12.208269 0.71245688
12.204802 0.66625539
12.201334 0.6082709
12.197866 0.54213488
12.194398 0.47167931
12.19093 0.40057836
12.187462 0.33204837
12.183995 0.26863798
12.180527 0.21212312
12.177059 0.16350398
12.173591 0.12308721
12.170123 0.090627617
12.166656 0.06550081
12.163188 0.046880579
12.15972 0.033900287
12.156252 0.02578497
12.152784 0.021947227
12.149316 0.022045209
12.145849 0.026003839
12.142381 0.0340016
12.138913 0.046425564
12.135445 0.063797791
12.131977 0.086677703
12.12851 0.11554763
12.125042 0.15069265
12.121574 0.19208887
12.118106 0.23931696
12.114638 0.29151634
12.11117 0.34739177
12.107703 0.40527659
12.104235 0.46324757
12.100767 0.51927768
12.097299 0.57140632
12.093831 0.617904
12.090363 0.65741028
12.086896 0.68902914
12.083428 0.71237266
12.07996 0.72755136
12.076492 0.73511479
12.073024 0.73594955
12.069557 0.73114561
12.066089 0.72184362
12.062621 0.70908017
12.059153 0.6936504
12.055685 0.67600981
12.052217 0.65623406
12.04875 0.63404906
12.045282 0.6089316
12.041814 0.5802659
12.038346 0.54752867
12.034878 0.51046687
12.03141 0.46923246
12.027943 0.42444688
12.024475 0.37718382
12.021007 0.32887628
12.017539 0.28117024
12.014071 0.2357569
12.010604 0.19421672
12.007136 0.15790203
12.003668 0.12787269
12.0002 0.10488471
11.996732 0.089418955
11.993264 0.081728935
11.989797 0.081884073
11.986329 0.089789125
11.982861 0.105169
11.979393 0.12751995
11.975925 0.15603985
11.972457 0.18955942
11.96899 0.22650088
11.965522 0.26488875
11.962054 0.30242934
11.958586 0.33666217
11.955118 0.36517062
11.951651 0.38582409
11.948183 0.39701383
11.944715 0.39784168
11.941247 0.38822735
11.937779 0.3689136
11.934311 0.34136707
11.930844 0.30759188
11.927376 0.26988781
11.923908 0.23059305
11.92044 0.1918507
11.916972 0.15542987
11.913505 0.12261946
11.910037 0.094197168
11.906569 0.070464395
11.903101 0.05132806
11.899633 0.036407678
11.896165 0.025146869
11.892698 0.016913264
11.88923 0.011077027
11.885762 0.0070643336
11.882294 0.0043870348
11.878826 0.002652911
11.875358 0.0015621549
11.871891 0.00089573318
11.868423 0.0005001285
11.864955 0.0002719171
11.861487 0.00014396205
11.858019 7.4215736e-05
11.854552 3.7254014e-05
11.851084 1.8212483e-05
11.847616 8.6678027e-06
11.844148 4.017694e-06
11.84068 1.8122138e-06
11.837212 7.971615e-07
11.833745 3.4012224e-07
11.830277 1.4348907e-07
11.826809 5.845851e-08
11.823341 2.125764e-08
11.819873 1.062882e-08
11.816405 5.31441e-09
11.812938 0
11.80947 0
11.806002 0
11.802534 0
11.799066 0
11.795599 0
11.792131 0
11.788663 0
11.785195 0
11.781727 0
11.778259 0
11.774792 0
11.771324 0
11.767856 0
11.764388 0
11.76092 0
11.757452 0
11.753985 0
11.750517 0
11.747049 0
11.743581 0
11.740113 0
11.736646 0
11.733178 0
11.72971 0
11.726242 0
11.722774 0
11.719306 0
11.715839 0
11.712371 0
11.708903 0
11.705435 0
11.701967 0
11.698499 0
11.695032 0
11.691564 0
11.688096 0
11.684628 0
11.68116 0
11.677693 0
11.674225 0
11.670757 0
11.667289 5.31441e-09
11.663821 1.062882e-08
11.660353 3.188646e-08
11.656886 8.503056e-08
11.653418 2.0194758e-07
11.64995 4.8892572e-07
11.646482 1.1319693e-06
11.643014 2.5721744e-06
11.639547 5.6811043e-06
11.636079 1.2223143e-05
11.632611 2.5620771e-05
11.629143 5.2315052e-05
11.625675 0.00010406678
11.622207 0.00020166592
11.61874 0.00038072433
11.615272 0.00070029043
11.611804 0.0012550139
11.608336 0.0021915511
11.604868 0.003729164
11.6014 0.0061838103
11.597933 0.0099934291
11.594465 0.015740496
11.590997 0.024165775
11.587529 0.036165655
11.584061 0.052764545
11.580594 0.075054615
11.577126 0.10409823
11.573658 0.14079403
11.57019 0.18571531
11.566722 0.2389383
11.563254 0.29988614
11.559787 0.36721958
11.556319 0.43880561
11.552851 0.51178858
11.549383 0.58277526
11.545915 0.64812655
11.542447 0.70432827
11.53898 0.74839451
11.535512 0.77824569
11.532044 0.79300095
11.528576 0.79313414
11.525108 0.78046238
11.521641 0.75796278
11.518173 0.72944185
11.514705 0.69910657
11.511237 0.67110216
11.507769 0.64908477
11.504301 0.63588794
11.500834 0.63332144
11.497366 0.64211417
11.493898 0.66198664
11.49043 0.69181708
11.486962 0.7298549
11.483494 0.77393674
11.480027 0.82167214
11.476559 0.87058462
11.473091 0.91821232
11.469623 0.96218524
11.466155 1.0002999
11.462688 1.0306056
11.45922 1.051504
11.455752 1.0618487
11.452284 1.0610226
11.448816 1.0489707
11.445348 1.026172
11.441881 0.99355439
11.438413 0.95236929
11.434945 0.90405719
11.431477 0.85013751
11.428009 0.79214833
11.424542 0.73164609
11.421074 0.67025601
11.417606 0.60974829
11.414138 0.55210616
11.41067 0.49955276
11.407202 0.45451363
11.403735 0.41950605
11.400267 0.39696322
11.396799 0.38901441
11.393331 0.39725134
11.389863 0.42251366
11.386395 0.46472428
11.382928 0.5227987
11.37946 0.59464363
11.375992 0.67724915
11.372524 0.76686759
11.369056 0.85926124
11.365589 0.94999268
11.362121 1.0347258
11.358653 1.109505
11.355185 1.1709856
11.351717 1.2165956
11.348249 1.2446237
11.344782 1.2542395
11.341314 1.2454599
11.337846 1.2190846
11.334378 1.1766185
11.33091 1.120196
11.327442 1.0525115
11.323975 0.97675216
11.320507 0.89652014
11.317039 0.81573059
11.313571 0.73847189
11.310103 0.66882212
11.306636 0.61062461
11.303168 0.56723563
11.2997 0.5412657
11.296232 0.53434169
11.292764 0.54691866
11.289296 0.57816773
11.285829 0.62596039
11.282361 0.68696032
11.278893 0.7568232
11.275425 0.83049346
11.271957 0.90257638
11.268489 0.96775522
11.265022 1.0212175
11.261554 1.0590525
11.258086 1.078583
11.254618 1.0786004
11.25115 1.0594792
11.247683 1.023157
11.244215 0.97297761
11.240747 0.91340496
11.237279 0.84963034
11.233811 0.78710196
11.230343 0.73101824
11.226876 0.68583109
11.223408 0.65480919
11.21994 0.6397094
11.216472 0.64059777
11.213004 0.65584876
11.209537 0.682333
11.206069 0.71578144
11.202601 0.75128942
11.199133 0.78390217
11.195665 0.80920695
11.192197 0.8238509
11.18873 0.82591047
11.185262 0.81505759
11.181794 0.79249838
11.178326 0.76069572
11.174858 0.72292307
11.17139 0.68272377
11.167923 0.6433654
11.164455 0.60737693
11.160987 0.57623946
11.157519 0.55027181
11.154051 0.52871676
11.150584 0.50999875
11.147116 0.49209628
11.143648 0.47295721
11.14018 0.450884
11.136712 0.42482871
11.133244 0.39456015
11.129777 0.36069213
11.126309 0.32458744
11.122841 0.28817091
11.119373 0.25369421
11.115905 0.22349455
11.112437 0.19978068
11.10897 0.18446667
11.105502 0.17906057
11.102034 0.18460448
11.098566 0.20165707
11.095098 0.23030851
11.091631 0.27021939
11.088163 0.32067825
11.084695 0.38067327
11.081227 0.4489728
11.077759 0.52420716
11.074291 0.60494155
11.070824 0.68973025
11.067356 0.77714543
11.063888 0.86578073
11.06042 0.95423764
11.056952 1.041109
11.053484 1.1249751
11.050017 1.2044239
11.046549 1.2780963
11.043081 1.3447484
11.039613 1.403312
11.036145 1.4529348
11.032678 1.4929882
11.02921 1.523045
11.025742 1.5428412
11.022274 1.5522515
11.018806 1.5513048
11.015338 1.5402563
11.011871 1.5197135
11.008403 1.4907871
11.004935 1.4552199
11.001467 1.4154403
10.997999 1.374496
10.994532 1.335848
10.991064 1.3030417
10.987596 1.2793036
10.984128 1.2671386
10.98066 1.2680071
10.977192 1.2821479
10.973725 1.3085838
10.970257 1.3453028
10.966789 1.3895758
10.963321 1.4383408
10.959853 1.488578
10.956385 1.5376102
10.952918 1.5832862
10.94945 1.6240388
10.945982 1.6588358
10.942514 1.6870632
10.939046 1.7083889
10.935579 1.7226444
10.932111 1.729754
10.928643 1.7297166
10.925175 1.7226347
10.921707 1.7087679
10.918239 1.6885897
10.914772 1.6628215
10.911304 1.6324293
10.907836 1.5985725
10.904368 1.562507
10.9009 1.5254529
10.897432 1.4884492
10.893965 1.4522189
10.890497 1.4170759
10.887029 1.3828954
10.883561 1.3491628
10.880093 1.3150981
10.876626 1.2798366
10.873158 1.2426361
10.86969 1.2030689
10.866222 1.1611672
10.862754 1.1174948
10.859286 1.073141
10.855819 1.0296424
10.852351 0.98885336
10.848883 0.95278487
10.845415 0.92343232
10.841947 0.90260176
10.838479 0.89174192
10.835012 0.89178683
10.831544 0.90301937
10.828076 0.92497271
10.824608 0.9563922
10.82114 0.99527883
10.817673 1.0390251
10.814205 1.0846363
10.810737 1.1290103
10.807269 1.1692314
10.803801 1.2028283
10.800333 1.2279543
10.796866 1.243465
10.793398 1.2488945
10.78993 1.2443548
10.786462 1.2303972
10.782994 1.2078754
10.779527 1.1778388
10.776059 1.1414675
10.772591 1.1000399
10.769123 1.0549126
10.765655 1.0074894
10.762187 0.95916821
10.75872 0.91126516
10.755252 0.86493424
10.751784 0.82110718
10.748316 0.78047718
10.744848 0.74353772
10.74138 0.71066979
10.737913 0.68225216
10.734445 0.65875822
10.730977 0.64080224
10.727509 0.62910979
10.724041 0.62440796
10.720574 0.62725432
10.717106 0.63784413
10.713638 0.65584486
10.71017 0.68030496
10.706702 0.70966917
10.703234 0.7419099
10.699767 0.77475906
10.696299 0.80600338
10.692831 0.8337927
10.689363 0.85690848
10.685895 0.87494731
10.682427 0.88839047
10.67896 0.89854985
10.675492 0.9074007
10.672024 0.9173269
10.668556 0.93081443
10.665088 0.95013112
10.661621 0.9770282
10.658153 1.012493
10.654685 1.0565746
10.651217 1.1082989
10.647749 1.1656833
10.644281 1.2258579
10.640814 1.2852934
10.637346 1.3401245
10.633878 1.3865472
10.63041 1.421249
10.626942 1.4418185
10.623474 1.4470736
10.620007 1.4372531
10.616539 1.414029
10.613071 1.3803308
10.609603 1.3400025
10.606135 1.2973445
10.602668 1.2566163
10.5992 1.2215783
10.595732 1.1951427
10.592264 1.1791765
10.588796 1.1744708
10.585328 1.1808546
10.581861 1.1974131
10.578393 1.2227524
10.574925 1.2552561
10.571457 1.2932912
10.567989 1.3353353
10.564522 1.3800205
10.561054 1.4261075
10.557586 1.4724138
10.554118 1.5177297
10.55065 1.5607534
10.547182 1.6000697
10.543715 1.6341867
10.540247 1.6616291
10.536779 1.6810759
10.533311 1.6915194
10.529843 1.6924163
10.526375 1.6838035
10.522908 1.6663577
10.51944 1.6413863
10.515972 1.6107492
10.512504 1.5767203
10.509036 1.5418065
10.505569 1.508541
10.502101 1.4792739
10.498633 1.4559756
10.495165 1.4400702
10.491697 1.4323122
10.488229 1.4327188
10.484762 1.4405658
10.481294 1.4544533
10.477826 1.4724382
10.474358 1.4922255
10.47089 1.511397
10.467422 1.5276544
10.463955 1.5390468
10.460487 1.544155
10.457019 1.5422125
10.453551 1.5331498
10.450083 1.5175603
10.446616 1.4965948
10.443148 1.4717981
10.43968 1.4449069
10.436212 1.4176314
10.432744 1.3914446
10.429276 1.3674031
10.425809 1.3460232
10.422341 1.3272306
10.418873 1.3103925
10.415405 1.2944339
10.411937 1.2780219
10.408469 1.2597962
10.405002 1.23861
10.401534 1.213748
10.398066 1.1850859
10.394598 1.1531681
10.39113 1.1191872
10.387663 1.0848664
10.384195 1.0522574
10.380727 1.023478
10.377259 1.0004255
10.373791 0.98450765
10.370323 0.97642979
10.366856 0.97607602
10.363388 0.98250458
10.35992 0.99406295
10.356452 1.0086071
10.352984 1.0237921
10.349517 1.0373888
10.346049 1.0475796
10.342581 1.0531889
10.339113 1.0538223
10.335645 1.049898
10.332177 1.0425787
10.32871 1.0336166
10.325242 1.025139
10.321774 1.0193993
10.318306 1.0185202
10.314838 1.0242551
10.31137 1.0377877
10.307903 1.0595928
10.304435 1.0893719
10.300967 1.1260757
10.297499 1.1680104
10.294031 1.2130182
10.290564 1.2587079
10.287096 1.3027048
10.283628 1.3428898
10.28016 1.3775991
10.276692 1.4057668
10.273224 1.4270029
10.269757 1.4416077
10.266289 1.4505272
10.262821 1.4552579
10.259353 1.4577081
10.255885 1.4600231
10.252417 1.4643852
10.24895 1.4728053
10.245482 1.4869262
10.242014 1.5078622
10.238546 1.5360954
10.235078 1.5714421
10.231611 1.6130888
10.228143 1.6596869
10.224675 1.709486
10.221207 1.7604808
10.217739 1.8105554
10.214271 1.8576145
10.210804 1.8996994
10.207336 1.9350986
10.203868 1.9624556
10.2004 1.9808787
10.196932 1.9900423
10.193464 1.9902649
10.189997 1.9825412
10.186529 1.9685076
10.183061 1.9503313
10.179593 1.9305237
10.176125 1.9116964
10.172658 1.8962909
10.16919 1.886318
10.165722 1.8831453
10.162254 1.8873613
10.158786 1.8987328
10.155318 1.9162597
10.151851 1.9383162
10.148383 1.9628597
10.144915 1.9876796
10.141447 2.0106565
10.137979 2.0300006
10.134512 2.0444385
10.131044 2.0533235
10.127576 2.0566502
10.124108 2.0549693
10.12064 2.0492135
10.117172 2.0404624
10.113705 2.0296905
10.110237 2.0175472
10.106769 2.0042148
10.103301 1.9893771
10.099833 1.9723062
10.096365 1.9520513
10.092898 1.9276884
10.08943 1.8985814
10.085962 1.8645975
10.082494 1.8262361
10.079026 1.7846454
10.075559 1.7415239
10.072091 1.6989249
10.068623 1.6589962
10.065155 1.6236973
10.061687 1.5945366
10.058219 1.5723684
10.054752 1.5572794
10.051284 1.5485834
10.047816 1.5449272
10.044348 1.5444956
10.04088 1.5452837
10.037412 1.5453975
10.033945 1.5433319
10.030477 1.5381799
10.027009 1.529739
10.023541 1.518498
10.020073 1.5055141
10.016606 1.4922089
10.013138 1.4801307
10.00967 1.4707296
10.006202 1.4651876
10.002734 1.4643246
9.999266 1.4685817
9.995799 1.4780613
9.992331 1.4925946
9.988863 1.5118047
9.985395 1.5351467
9.981927 1.5619176
9.978459 1.5912507
9.974992 1.6221125
9.971524 1.6533285
9.968056 1.6836478
9.964588 1.7118492
9.96112 1.7368698
9.957653 1.7579286
9.954185 1.7746141
9.950717 1.7869095
9.947249 1.7951459
9.943781 1.7998874
9.940313 1.8017749
9.936846 1.8013613
9.933378 1.7989767
9.92991 1.794654
9.926442 1.7881285
9.922974 1.7789084
9.919507 1.7663924
9.916039 1.7500008
9.912571 1.7292864
9.909103 1.7039981
9.905635 1.6740883
9.902167 1.6396746
9.8987 1.6009797
9.895232 1.5582793
9.891764 1.5118849
9.888296 1.4621735
9.884828 1.4096578
9.88136 1.3550781
9.877893 1.2994859
9.874425 1.2442914
9.870957 1.1912556
9.867489 1.142423
9.864021 1.1000008
9.860554 1.0662039
9.857086 1.0430833
9.853618 1.0323562
9.85015 1.0352509
9.846682 1.0523757
9.843214 1.0836188
9.839747 1.1280906
9.836279 1.1841154
9.832811 1.2492857
9.829343 1.3205816
9.825875 1.3945516
9.822407 1.4675431
9.81894 1.5359591
9.815472 1.5965153
9.812004 1.6464726
9.808536 1.6838254
9.805068 1.7074315
9.801601 1.7170776
9.798133 1.7134749
9.794665 1.6981826
9.791197 1.673457
9.787729 1.642028
9.784261 1.6068122
9.780794 1.5705871
9.777326 1.5356606
9.773858 1.5035852
9.77039 1.474967
9.766922 1.4494113
9.763454 1.4256293
9.759987 1.4017015
9.756519 1.3754628
9.753051 1.3449499
9.749583 1.3088333
9.746115 1.2667557
9.742648 1.2195108
9.73918 1.1690218
9.735712 1.1181159
9.732244 1.0701251
9.728776 1.0283812
9.725308 0.99569
9.721841 0.97388386
9.718373 0.96353434
9.714905 0.96388407
9.711437 0.97301292
9.707969 0.9882084
9.704502 1.0064676
9.701034 1.0250295
9.697566 1.0418287
9.694098 1.055778
9.69063 1.0668258
9.687162 1.0757811
9.683695 1.083954
9.680227 1.0926947
9.676759 1.1029372
9.673291 1.114845
9.669823 1.1276309
9.666355 1.1395796
9.662888 1.1482584
9.65942 1.1508645
9.655952 1.1446348
9.652484 1.1272423
9.649016 1.0971146
9.645549 1.0536364
9.642081 0.99722015
9.638613 0.92925524
9.635145 0.85196165
9.631677 0.76817979
9.628209 0.68113018
9.624742 0.59417129
9.621274 0.51057701
9.617806 0.43334773
9.614338 0.36506193
9.61087 0.30776903
9.607402 0.26291951
9.603935 0.23132481
9.600467 0.21313954
9.596999 0.20785994
9.593531 0.21433786
9.590063 0.23081457
9.586596 0.25498398
9.583128 0.28409639
9.57966 0.31511072
9.576192 0.34489543
9.572724 0.3704663
9.569256 0.38923761
9.565789 0.39925402
9.562321 0.39936784
9.558853 0.38933174
9.555385 0.36978971
9.551917 0.3421666
9.548449 0.30847502
9.544982 0.27107254
9.541514 0.23240973
9.538046 0.1948085
9.534578 0.16030091
9.53111 0.13054433
9.527643 0.10681273
9.524175 0.090049122
9.520707 0.080954126
9.517239 0.080081245
9.513771 0.087911013
9.510303 0.10488279
9.506836 0.13137331
9.503368 0.16762307
9.4999 0.21362323
9.496432 0.26898584
9.492964 0.33282562
9.489496 0.40368282
9.486029 0.4795115
9.482561 0.5577475
9.479093 0.6354561
9.475625 0.70954451
9.472157 0.77701092
9.46869 0.83519455
9.465222 0.88199078
9.461754 0.91600262
9.458286 0.93661411
9.454818 0.94398656
9.45135 0.93899347
9.447883 0.92311804
9.444415 0.89833778
9.440947 0.86701308
9.437479 0.83178417
9.434011 0.7954676
9.430544 0.76093477
9.427076 0.7309548
9.423608 0.70799289
9.42014 0.69397185
9.416672 0.69002412
9.413204 0.69627753
9.409737 0.71172552
9.406269 0.73422754
9.402801 0.76066731
9.399333 0.78726916
9.395865 0.81004146
9.392397 0.82528792
9.38893 0.83011023
9.385462 0.82282163
9.381994 0.80320355
9.378526 0.77256287
9.375058 0.7335809
9.371591 0.68998003
9.368123 0.64606308
9.364655 0.60619844
9.361187 0.57432838
9.357719 0.55356779
9.354251 0.54593995
9.350784 0.55226803
9.347316 0.57221278
9.343848 0.60442391
9.34038 0.64675846
9.336912 0.69651764
9.333444 0.75066322
9.329977 0.80599231
9.326509 0.85927054
9.323041 0.90734137
9.319573 0.94723866
9.316105 0.9763269
9.312638 0.99247982
9.30917 0.99428678
9.305702 0.98125477
9.302234 0.95395878
9.298766 0.914091
9.295298 0.86437131
9.291831 0.80830625
9.288363 0.7498153
9.284895 0.69277334
9.281427 0.64054002
9.277959 0.59555362
9.274491 0.55905837
9.271024 0.5310108
9.267556 0.51017859
9.264088 0.49441095
9.26062 0.48102995
9.257152 0.46727337
9.253685 0.45071447
9.250217 0.42959313
9.246749 0.40301312
9.243281 0.3709879
9.239813 0.3343448
9.236345 0.29452133
9.232878 0.25330126
9.22941 0.21254217
9.225942 0.17393971
9.222474 0.13885986
9.219006 0.10825396
9.215539 0.082654477
9.212071 0.062236912
9.208603 0.046925921
9.205135 0.036521316
9.201667 0.030822026
9.198199 0.029730223
9.194732 0.033323221
9.191264 0.04188565
9.187796 0.055898373
9.184328 0.075984605
9.18086 0.10281726
9.177392 0.13699582
9.173925 0.17890588
9.170457 0.228579
9.166989 0.28557378
9.163521 0.34889964
9.160053 0.41700182
9.156586 0.48781862
9.153118 0.55891138
9.14965 0.62765535
9.146182 0.69146791
9.142714 0.7480425
9.139246 0.79555399
9.135779 0.83280523
9.132311 0.85929492
9.128843 0.87520087
9.125375 0.88128849
9.121907 0.87876697
9.118439 0.86912291
9.114972 0.85396162
9.111504 0.83487876
9.108036 0.81337395
9.104568 0.79080433
9.1011 0.76836618
9.097633 0.74708753
9.094165 0.72781725
9.090697 0.71120304
9.087229 0.69766098
9.083761 0.68734695
9.080293 0.68014345
9.076826 0.67567257
9.073358 0.67333798
9.06989 0.67239029
9.066422 0.67200361
9.062954 0.6713501
9.059486 0.66966398
9.056019 0.66629449
9.052551 0.66075467
9.049083 0.65277602
9.045615 0.64237489
9.042147 0.62992676
9.03868 0.61623117
9.035212 0.60253976
9.031744 0.59051666
9.028276 0.58210766
9.024808 0.57931235
9.02134 0.58387736
9.017873 0.59695367
9.014405 0.61877908
9.010937 0.648453
9.007469 0.68386169
9.004001 0.72178879
9.000534 0.75821283
8.997066 0.78875706
8.993598 0.80922577
8.99013 0.81614258
8.986662 0.80720334
8.983194 0.7815715
8.979727 0.73997305
8.976259 0.68458459
8.972791 0.61874467
8.969323 0.54654676
8.965855 0.47238642
8.962387 0.40053426
8.95892 0.33479108
8.955452 0.2782574
8.951984 0.23322301
8.948516 0.20115911
8.945048 0.18278129
8.941581 0.17814727
8.938113 0.18675902
8.934645 0.20765077
8.931177 0.23945832
8.927709 0.28047736
8.924241 0.32872452
8.920774 0.3820148
8.917306 0.43806292
8.913838 0.49460607
8.91037 0.5495362
8.906902 0.60102303
8.903434 0.64760789
8.899967 0.68825242
8.896499 0.72233495
8.893031 0.74959723
8.889563 0.770054
8.886095 0.783884
8.882628 0.79132351
8.87916 0.79258229
8.875692 0.78779768
8.872224 0.77703595
8.868756 0.76034319
8.865288 0.73783947
8.861821 0.70984233
8.858353 0.676998
8.854885 0.64039389
8.851417 0.60162405
8.847949 0.56278342
8.844481 0.52637495
8.841014 0.49512737
8.837546 0.4717371
8.834078 0.45856255
8.83061 0.45731077
8.827142 0.46876239
8.823675 0.49257882
8.820207 0.52722823
8.816739 0.57005178
8.813271 0.61747402
8.809803 0.66534105
8.806335 0.7093518
8.802868 0.74553254
8.7994 0.77069603
8.795932 0.78282551
8.792464 0.78133121
8.788996 0.76714176
8.785529 0.74261417
8.782061 0.71126954
8.778593 0.67738542
8.775125 0.64549447
8.771657 0.61985247
8.768189 0.60394255
8.764722 0.60007827
8.761254 0.60915541
8.757786 0.63058315
8.754318 0.662402
8.75085 0.70157093
8.747382 0.74438317
8.743915 0.7869521
8.740447 0.82569855
8.736979 0.85777039
8.733511 0.88133623
8.730043 0.89571477
8.726576 0.9013285
8.723108 0.89949874
8.71964 0.89212457
8.716172 0.88130462
8.712704 0.86896665
8.709236 0.85656261
8.705769 0.84487083
8.702301 0.83392466
8.698833 0.82306421
8.695365 0.81108947
8.691897 0.79648118
8.688429 0.77765146
8.684962 0.75318865
8.681494 0.72206667
8.678026 0.68379744
8.674558 0.63851348
8.67109 0.58697609
8.667623 0.53051255
8.664155 0.47089357
8.660687 0.41016935
8.657219 0.35048754
8.653751 0.29391853
8.650283 0.24231131
8.646816 0.19719673
8.643348 0.15974544
8.63988 0.13077648
8.636412 0.11080323
8.632944 0.10009657
8.629476 0.098743598
8.626009 0.10668389
8.622541 0.12371299
8.619073 0.14945294
8.615605 0.18329987
8.612137 0.22436593
8.60867 0.27143614
8.605202 0.32295825
8.601734 0.3770768
8.598266 0.43171197
8.594798 0.48467384
8.59133 0.53379472
8.587863 0.57705922
8.584395 0.61271481
8.580927 0.63935289
8.577459 0.65595934
8.573991 0.66194226
8.570524 0.65714757
8.567056 0.6418725
8.563588 0.61688087
8.56012 0.58341622
8.556652 0.54320231
8.553184 0.49841756
8.549717 0.45163196
8.546249 0.40570135
8.542781 0.36362211
8.539313 0.32835717
8.535845 0.3026491
8.532377 0.28883769
8.52891 0.28869805
8.525442 0.30331192
8.521974 0.33298174
8.518506 0.3771947
8.515038 0.43464154
8.511571 0.50329327
8.508103 0.58053527
8.504635 0.66335278
8.501167 0.74855497
8.497699 0.83301704
8.494231 0.91391383
8.490764 0.98891557
8.487296 1.0563185
8.483828 1.1150901
8.48036 1.1648207
8.476892 1.2055874
8.473424 1.237752
8.469957 1.2617271
8.466489 1.2777526
8.463021 1.2857283
8.459553 1.2851378
8.456085 1.2750887
8.452618 1.2544701
8.44915 1.2222067
8.445682 1.1775661
8.442214 1.1204644
8.438746 1.0517077
8.435278 0.97311985
8.431811 0.88752369
8.428343 0.79857054
8.424875 0.71044067
8.421407 0.62745928
8.417939 0.55368623
8.414471 0.49254008
8.411004 0.4465084
8.407536 0.41698018
8.404068 0.40421577
8.4006 0.40744884
8.397132 0.42509589
8.393665 0.45503486
8.390197 0.49490535
8.386729 0.54238196
8.383261 0.59537859
8.379793 0.65215562
8.376325 0.71132266
8.372858 0.77175259
8.36939 0.83244324
8.365922 0.89237543
8.362454 0.95041656
8.358986 1.0053053
8.355519 1.0557288
8.352051 1.1004759
8.348583 1.1386251
8.345115 1.1697154
8.341647 1.1938501
8.338179 1.2117025
8.334712 1.2244224
8.331244 1.2334645
8.327776 1.2403842
8.324308 1.2466466
8.32084 1.2534848
8.317372 1.2618242
8.313905 1.2722651
8.310437 1.2850989
8.306969 1.3003297
8.303501 1.3176775
8.300033 1.3365577
8.296566 1.3560508
8.293098 1.3748872
8.28963 1.391477
8.286162 1.4040081
8.282694 1.4106124
8.279226 1.4095862
8.275759 1.3996283
8.272291 1.3800533
8.268823 1.3509417
8.265355 1.3132015
8.261887 1.2685346
8.258419 1.2193218
8.254952 1.1684512
8.251484 1.1191198
8.248016 1.0746295
8.244548 1.0381911
8.24108 1.0127345
8.237613 1.0007196
8.234145 1.0039418
8.230677 1.0233378
8.227209 1.0588114
8.223741 1.1091128
8.220273 1.1718135
8.216806 1.24341
8.213338 1.3195767
8.20987 1.3955593
8.206402 1.4666666
8.202934 1.5287981
8.199466 1.5789248
8.195999 1.6154422
8.192531 1.6383343
8.189063 1.6491135
8.185595 1.650544
8.182127 1.646191
8.17866 1.6398702
8.175192 1.6350885
8.171724 1.6345641
8.168256 1.6399008
8.164788 1.6514545
8.16132 1.6683991
8.157853 1.6889552
8.154385 1.7107243
8.150917 1.7310529
8.147449 1.747359
8.143981 1.7573702
8.140514 1.7592528
8.137046 1.7516403
8.133578 1.7335931
8.13011 1.7045373
8.126642 1.6642232
8.123174 1.6127373
8.119707 1.550575
8.116239 1.4787606
8.112771 1.3989829
8.109303 1.3137015
8.105835 1.2261822
8.102367 1.1404267
8.0989 1.0609826
8.095432 0.99263751
8.091964 0.94002762
8.088496 0.90720503
8.085028 0.897221
8.081561 0.91178317
8.078093 0.95103635
8.074625 1.0134993
8.071157 1.0961673
8.067689 1.1947653
8.064221 1.304115
8.060754 1.4185664
8.057286 1.5324373
8.053818 1.6404122
8.05035 1.7378646
8.046882 1.821083
8.043414 1.8873993
8.039947 1.9352294
8.036479 1.9640432
8.033011 1.9742831
8.029543 1.9672452
8.026075 1.9449363
8.022608 1.9099139
8.01914 1.8651167
8.015672 1.8136924
8.012204 1.7588292
8.008736 1.7035992
8.005268 1.6508165
8.001801 1.6029139
7.998333 1.5618358
7.994865 1.5289476
7.991397 1.504961
7.987929 1.4898814
7.984461 1.4829862
7.980994 1.4828501
7.977526 1.4874331
7.974058 1.4942432
7.97059 1.5005747
7.967122 1.5038107
7.963655 1.5017584
7.960187 1.492975
7.956719 1.4770302
7.953251 1.4546554
7.949783 1.4277414
7.946315 1.3991649
7.942848 1.372457
7.93938 1.3513499
7.935912 1.3392657
7.932444 1.3388221
7.928976 1.3514302
7.925509 1.3770473
7.922041 1.414122
7.918573 1.4597405
7.915105 1.5099497
7.911637 1.5602078
7.908169 1.605898
7.904702 1.6428322
7.901234 1.6676832
7.897766 1.6782946
7.894298 1.6738437
7.89083 1.6548519
7.887362 1.6230586
7.883895 1.5811901
7.880427 1.5326607
7.876959 1.4812468
7.873491 1.4307689
7.870023 1.3848094
7.866556 1.3464865
7.863088 1.3182919
7.85962 1.3019965
7.856152 1.2986164
7.852684 1.3084332
7.849216 1.3310533
7.845749 1.3654945
7.842281 1.4102881
7.838813 1.463585
7.835345 1.523259
7.831877 1.5870042
7.828409 1.6524215
7.824942 1.7170972
7.821474 1.7786718
7.818006 1.8349011
7.814538 1.8837101
7.81107 1.9232421
7.807603 1.9519076
7.804135 1.9684365
7.800667 1.9719408
7.797199 1.9619903
7.793731 1.9386989
7.790263 1.9028138
7.786796 1.8557878
7.783328 1.79981
7.77986 1.7377686
7.776392 1.6731238
7.772924 1.6096823
7.769456 1.5512843
7.765989 1.5014335
7.762521 1.4629208
7.759053 1.4374994
7.755585 1.4256682
7.752117 1.4266082
7.74865 1.4382904
7.745182 1.4577488
7.741714 1.4814812
7.738246 1.5059198
7.734778 1.5279016
7.73131 1.5450666
7.727843 1.5561219
7.724375 1.5609352
7.720907 1.5604413
7.717439 1.5563818
7.713971 1.5509212
7.710504 1.5462047
7.707036 1.5439338
7.703568 1.5450328
7.7001 1.5494638
7.696632 1.5562222
7.693164 1.5635101
7.689697 1.569055
7.686229 1.5705112
7.682761 1.5658705
7.679293 1.5538079
7.675825 1.5339053
7.672357 1.5067246
7.66889 1.4737299
7.665422 1.4370924
7.661954 1.3994229
7.658486 1.3634896
7.655018 1.3319643
7.651551 1.3072279
7.648083 1.2912402
7.644615 1.2854655
7.641147 1.2908309
7.637679 1.3076949
7.634211 1.3358138
7.630744 1.3743042
7.627276 1.421617
7.623808 1.4755459
7.62034 1.5332944
7.616872 1.5916198
7.613404 1.6470538
7.609937 1.6961808
7.606469 1.735941
7.603001 1.7639084
7.599533 1.778502
7.596065 1.7790928
7.592598 1.765993
7.58913 1.7403387
7.585662 1.7038957
7.582194 1.658834
7.578726 1.6075166
7.575258 1.5523382
7.571791 1.4956273
7.568323 1.4396073
7.564855 1.3863893
7.561387 1.3379654
7.557919 1.2961746
7.554451 1.2626271
7.550984 1.2385949
7.547516 1.224893
7.544048 1.2217873
7.54058 1.2289615
7.537112 1.245564
7.533645 1.2703321
7.530177 1.3017734
7.526709 1.3383644
7.523241 1.3787229
7.519773 1.4217173
7.516305 1.4664901
7.512838 1.512396
7.50937 1.5588747
7.505902 1.6052922
7.502434 1.650794
7.498966 1.6942081
7.495498 1.7340241
7.492031 1.7684637
7.488563 1.795634
7.485095 1.8137452
7.481627 1.8213593
7.478159 1.8176314
7.474692 1.8025062
7.471224 1.7768374
7.467756 1.742408
7.464288 1.7018429
7.46082 1.6584201
7.457352 1.6157991
7.453885 1.5776951
7.450417 1.5475367
7.446949 1.5281432
7.443481 1.5214582
7.440013 1.5283668
7.436546 1.5486153
7.433078 1.5808394
7.42961 1.6226924
7.426142 1.6710568
7.422674 1.7223108
7.419206 1.7726216
7.415739 1.8182341
7.412271 1.8557359
7.408803 1.8822813
7.405335 1.8957687
7.401867 1.8949708
7.398399 1.8796148
7.394932 1.8504112
7.391464 1.8090233
7.387996 1.7579676
7.384528 1.7004377
7.38106 1.6400537
7.377593 1.5805491
7.374125 1.5254284
7.370657 1.4776356
7.367189 1.4392827
7.363721 1.4114829
7.360253 1.3943131
7.356786 1.3869115
7.353318 1.3876864
7.34985 1.3945948
7.346382 1.4054349
7.342914 1.4181042
7.339446 1.4307865
7.335979 1.4420524
7.332511 1.4508832
7.329043 1.4566391
7.325575 1.4590009
7.322107 1.4579121
7.31864 1.4535319
7.315172 1.4462049
7.311704 1.4364383
7.308236 1.4248795
7.304768 1.4122863
7.3013 1.3994914
7.297833 1.3873662
7.294365 1.3767909
7.290897 1.3686377
7.287429 1.363765
7.283961 1.3630155
7.280493 1.3672049
7.277026 1.3770894
7.273558 1.3933011
7.27009 1.4162523
7.266622 1.4460174
7.263154 1.4822107
7.259687 1.5238884
7.256219 1.5694989
7.252751 1.6169069
7.249283 1.6635049
7.245815 1.7064102
7.242347 1.7427317
7.23888 1.7698741
7.235412 1.7858347
7.231944 1.7894455
7.228476 1.7805168
7.225008 1.7598549
7.221541 1.7291461
7.218073 1.6907245
7.214605 1.6472638
7.211137 1.6014454
7.207669 1.5556599
7.204201 1.5117903
7.200734 1.4711049
7.197266 1.4342682
7.193798 1.4014516
7.19033 1.372511
7.186862 1.3471907
7.183394 1.3253103
7.179927 1.3069041
7.176459 1.2922936
7.172991 1.2820863
7.169523 1.2771086
7.166055 1.2782869
7.162588 1.2864951
7.15912 1.3023905
7.155652 1.3262563
7.152184 1.3578691
7.148716 1.39641
7.145248 1.4404306
7.141781 1.4878884
7.138313 1.5362547
7.134845 1.5826944
7.131377 1.6243061
7.127909 1.6584013
7.124441 1.6827896
7.120974 1.6960352
7.117506 1.6976434
7.114038 1.6881452
7.11057 1.6690573
7.107102 1.6427131
7.103635 1.6119812
7.100167 1.5799063
7.096699 1.5493237
7.093231 1.5225055
7.089763 1.5008956
7.086295 1.4849742
7.082828 1.4742737
7.07936 1.4675395
7.075892 1.463003
7.072424 1.4587146
7.068956 1.4528741
7.065488 1.4441022
7.062021 1.4316087
7.058553 1.4152429
7.055085 1.3954342
7.051617 1.3730562
7.048149 1.3492579
7.044682 1.325306
7.041214 1.3024672
7.037746 1.2819425
7.034278 1.2648411
7.03081 1.2521715
7.027342 1.2448211
7.023875 1.2435059
7.020407 1.2486859
7.016939 1.2604607
7.013471 1.2784722
7.010003 1.3018446
7.006536 1.3291861
7.003068 1.3586608
6.9996 1.3881247
6.996132 1.4153007
6.992664 1.4379661
6.989196 1.4541215
6.985729 1.4621226
6.982261 1.4607664
6.978793 1.4493351
6.975325 1.4276074
6.971857 1.395852
6.968389 1.3548113
6.964922 1.3056829
6.961454 1.2500976
6.957986 1.1900865
6.954518 1.1280314
6.95105 1.0665861
6.947583 1.0085629
6.944115 0.95678177
6.940647 0.9138842
6.937179 0.88212606
6.933711 0.86316806
6.930243 0.85789045
6.926776 0.86626046
6.923308 0.88727756
6.91984 0.91901414
6.916372 0.95875617
6.912904 1.003235
6.909436 1.0489277
6.905969 1.0923939
6.902501 1.1306102
6.899033 1.1612652
6.895565 1.1829809
6.892097 1.195435
6.88863 1.1993715
6.885162 1.1964988
6.881694 1.1892867
6.878226 1.1806879
6.874758 1.1738143
6.87129 1.1716043
6.867823 1.1765178
6.864355 1.1902885
6.860887 1.2137574
6.857419 1.2468025
6.853951 1.2883687
6.850483 1.3365937
6.847016 1.3890148
6.843548 1.4428342
6.84008 1.4952108
6.836612 1.543545
6.833144 1.5857201
6.829677 1.620272
6.826209 1.64647
6.822741 1.6643075
6.819273 1.674415
6.815805 1.6779221
6.812337 1.6762973
6.80887 1.6711915
6.805402 1.6643021
6.801934 1.6572622
6.798466 1.6515495
6.794998 1.6484065
6.791531 1.6487668
6.788063 1.6531878
6.784595 1.6618017
6.781127 1.6742967
6.777659 1.6899419
6.774191 1.7076577
6.770724 1.7261232
6.767256 1.7439012
6.763788 1.7595562
6.76032 1.7717457
6.756852 1.7792767
6.753384 1.781136
6.749917 1.7765126
6.746449 1.7648396
6.742981 1.7458709
6.739513 1.7197959
6.736045 1.6873679
6.732578 1.6500086
6.72911 1.6098372
6.725642 1.5695832
6.722174 1.5323645
6.718706 1.5013432
6.715238 1.4793097
6.711771 1.4682684
6.708303 1.4691077
6.704835 1.4814245
6.701367 1.5035425
6.697899 1.5327211
6.694431 1.5655142
6.690964 1.5982058
6.687496 1.6272402
6.684028 1.6495721
6.68056 1.6628896
6.677092 1.6656933
6.673625 1.6572519
6.670157 1.6374733
6.666689 1.6067442
6.663221 1.5657852
6.659753 1.5155532
6.656285 1.457205
6.652818 1.3921134
6.64935 1.3219169
6.645882 1.2485702
6.642414 1.1743678
6.638946 1.101914
6.635478 1.0340256
6.632011 0.97356534
6.628543 0.92321925
6.625075 0.88524589
6.621607 0.86123505
6.618139 0.85192004
6.614672 0.85708384
6.611204 0.87558705
6.607736 0.9055255
6.604268 0.94450011
6.6008 0.98995721
6.597332 1.0395402
6.593865 1.0913869
6.590397 1.1443154
6.586929 1.1978611
6.583461 1.252158
6.579993 1.3076881
6.576526 1.364949
6.573058 1.4241089
6.56959 1.4847154
6.566122 1.5455187
6.562654 1.6044434
6.559186 1.6587164
6.555719 1.7051325
6.552251 1.7404106
6.548783 1.761586
6.545315 1.7663736
6.541847 1.7534494
6.538379 1.722609
6.534912 1.6747854
6.531444 1.6119315
6.527976 1.5367951
6.524508 1.452631
6.52104 1.3629013
6.517573 1.271016
6.514105 1.1801506
6.510637 1.0931591
6.507169 1.0125778
6.503701 0.94069084
6.500233 0.87961629
6.496766 0.8313644
6.493298 0.79782995
6.48983 0.78069785
6.486362 0.7812672
6.482894 0.80022377
6.479426 0.83741013
6.475959 0.89165015
6.472491 0.96067872
6.469023 1.0412084
6.465555 1.1291385
6.462087 1.2198809
6.45862 1.3087558
6.455152 1.3913924
6.451684 1.464073
6.448216 1.5239709
6.444748 1.5692565
6.44128 1.599075
6.437813 1.6134214
6.434345 1.6129578
6.430877 1.5988189
6.427409 1.5724442
6.423941 1.5354586
6.420473 1.4896032
6.417006 1.4367022
6.413538 1.3786431
6.41007 1.317347
6.406602 1.2547167
6.403134 1.1925584
6.399667 1.1324892
6.396199 1.0758454
6.392731 1.0236134
6.389263 0.97639639
6.385795 0.93442373
6.382327 0.89760089
6.37886 0.86558764
6.375392 0.83788936
6.371924 0.81394601
6.368456 0.79320776
6.364988 0.77519352
6.361521 0.75953501
6.358053 0.74601345
6.354585 0.73459483
6.351117 0.72546496
6.347649 0.7190575
6.344181 0.71606114
6.340714 0.71738888
6.337246 0.72409587
6.333778 0.7372423
6.33031 0.75771224
6.326842 0.78601401
6.323374 0.8220976
6.319907 0.8652267
6.316439 0.91393562
6.312971 0.96608627
6.309503 1.0190214
6.306035 1.0697917
6.302568 1.1154223
6.2991 1.1531774
6.295632 1.1807871
6.292164 1.1966091
6.288696 1.1997155
6.285228 1.1899066
6.281761 1.1676698
6.278293 1.1341069
6.274825 1.0908535
6.271357 1.0400097
6.267889 0.98408673
6.264421 0.925965
6.260954 0.86884417
6.257486 0.81616035
6.254018 0.77144695
6.25055 0.73812506
6.247082 0.71922606
6.243615 0.71706996
6.240147 0.73294259
6.236679 0.7668277
6.233211 0.81725308
6.229743 0.88129939
6.226275 0.95479787
6.222808 1.0327113
6.21934 1.1096571
6.215872 1.1805018
6.212404 1.2409325
6.208936 1.2879135
6.205468 1.319946
6.202001 1.3370872
6.198533 1.3407283
6.195065 1.3331787
6.191597 1.317142
6.188129 1.2951917
6.184662 1.269351
6.181194 1.2408531
6.177726 1.2101163
6.174258 1.1769161
6.17079 1.1406891
6.167322 1.1008802
6.163855 1.0572373
6.160387 1.00998
6.156919 0.95981046
6.153451 0.90777472
6.149983 0.85502897
6.146516 0.80258229
6.143048 0.75109183
6.13958 0.70076559
6.136112 0.65139531
6.132644 0.60250571
6.129176 0.5535769
6.125709 0.50428188
6.122241 0.45468231
6.118773 0.40534163
6.115305 0.357338
6.111837 0.3121838
6.108369 0.27167648
6.104902 0.2377146
6.101434 0.21211114
6.097966 0.19642844
6.094498 0.19184725
6.09103 0.19907274
6.087563 0.21827409
6.084095 0.24905303
6.080627 0.2904399
6.077159 0.34091891
6.073691 0.39848764
6.070223 0.46075503
6.066756 0.52507771
6.063288 0.5887278
6.05982 0.64907742
6.056352 0.70377863
6.052884 0.75091537
6.049416 0.78910588
6.045949 0.81754091
6.042481 0.83595382
6.039013 0.84453058
6.035545 0.84377876
6.032077 0.83438253
6.02861 0.81707329
6.025142 0.79254194
6.021674 0.76140933
6.018206 0.7242585
6.014738 0.6817174
6.01127 0.63456881
6.007803 0.58385701
6.004335 0.53096069
6.000867 0.47760822
5.997399 0.42582361
5.993931 0.37780551
5.990463 0.33575447
5.986996 0.30167295
5.983528 0.27716718
5.98006 0.26327889
5.976592 0.26037105
5.973124 0.26808476
5.969657 0.2853767
5.966189 0.31063704
5.962721 0.34187847
5.959253 0.37697568
5.955785 0.41392523
5.952317 0.45108716
5.94885 0.48736729
5.945382 0.52230308
5.941914 0.55602914
5.938446 0.58911866
5.934978 0.62232201
5.931511 0.65624741
5.928043 0.69104563
5.924575 0.7261654
5.921107 0.76023721
5.917639 0.79111989
5.914171 0.81611269
5.910704 0.83230178
5.907236 0.83698122
5.903768 0.82807277
5.9003 0.80446839
5.896832 0.76623471
5.893364 0.71464624
5.889897 0.65204695
5.886429 0.58157079
5.882961 0.5067745
5.879493 0.43124628
5.876025 0.35825133
5.872558 0.29046096
5.86909 0.22979187
5.865622 0.17735984
5.862154 0.13353311
5.858686 0.098058273
5.855218 0.070225709
5.851751 0.049043852
5.848283 0.033397421
5.844815 0.022174168
5.841347 0.01435344
5.837879 0.0090575031
5.834411 0.005571553
5.830944 0.0033406594
5.827476 0.0019523123
5.824008 0.0011119925
5.82054 0.00061725809
5.817072 0.00033390438
5.813605 0.00017601326
5.810137 9.0408743e-05
5.806669 4.5246887e-05
5.803201 2.206543e-05
5.799733 1.0485331e-05
5.796265 4.8520563e-06
5.792798 2.1895369e-06
5.78933 9.6190821e-07
5.785862 4.0920957e-07
5.782394 1.7006112e-07
5.778926 6.908733e-08
5.775458 2.657205e-08
5.771991 1.062882e-08
5.768523 5.31441e-09
5.765055 0
5.761587 0
5.758119 0
5.754652 0
5.751184 0
5.747716 0
5.744248 0
5.74078 0
5.737312 0
5.733845 0
5.730377 0
5.726909 0
5.723441 0
5.719973 0
5.716506 0
5.713038 0
5.70957 0
5.706102 0
5.702634 0
5.699166 0
5.695699 0
5.692231 0
5.688763 0
5.685295 0
5.681827 0
5.678359 0
5.674892 0
5.671424 0
5.667956 0
5.664488 0
5.66102 0
5.657553 0
5.654085 0
5.650617 0
5.647149 0
5.643681 0
5.640213 0
5.636746 0
5.633278 0
5.62981 0
5.626342 0
5.622874 0
5.619406 0
5.615939 0
5.612471 0
5.609003 0
5.605535 0
5.602067 0
5.5986 0
5.595132 0
5.591664 0
5.588196 0
5.584728 0
5.58126 0
5.577793 0
5.574325 0
5.570857 0
5.567389 0
5.563921 0
5.560453 0
5.556986 0
5.553518 0
5.55005 0
5.546582 0
5.543114 0
5.539647 0
5.536179 0
5.532711 0
5.529243 0
5.525775 0
5.522307 0
5.51884 0
5.515372 0
5.511904 0
5.508436 0
5.504968 0
5.501501 0
5.498033 0
5.494565 0
5.491097 0
5.487629 0
5.484161 0
5.480694 0
5.477226 0
5.473758 0
5.47029 0
5.466822 0
5.463354 0
5.459887 0
5.456419 0
5.452951 0
5.449483 0
5.446015 0
5.442548 0
5.43908 0
5.435612 0
5.432144 0
5.428676 0
5.425208 0
5.421741 0
5.418273 0
5.414805 0
5.411337 0
5.407869 0
5.404401 0
5.400934 0
5.397466 0
5.393998 0
5.39053 0
5.387062 0
5.383595 0
5.380127 0
5.376659 0
5.373191 0
5.369723 0
5.366255 0
5.362788 0
5.35932 0
5.355852 0
5.352384 0
5.348916 5.31441e-09
5.345448 1.062882e-08
5.341981 3.188646e-08
5.338513 7.971615e-08
5.335045 1.9663317e-07
5.331577 4.5703926e-07
5.328109 1.0416244e-06
5.324642 2.3011395e-06
5.321174 4.9477157e-06
5.317706 1.03631e-05
5.314238 2.1146037e-05
5.31077 4.2005097e-05
5.307302 8.1241386e-05
5.303835 0.00015298592
5.300367 0.00028053176
5.296899 0.00050088846
5.293431 0.00087086705
5.289963 0.0014744459
5.286495 0.0024310397
5.283028 0.0039036255
5.27956 0.0061050773
5.276092 0.0093004832
5.272624 0.013802809
5.269156 0.019959478
5.265689 0.028128338
5.262221 0.038643057
5.258753 0.051770681
5.255285 0.067666756
5.251817 0.086335933
5.248349 0.10760718
5.244882 0.13113182
5.241414 0.15640955
5.237946 0.18284163
5.234478 0.20980411
5.23101 0.23672727
5.227543 0.26316397
5.224075 0.28882964
5.220607 0.31360223
5.217139 0.33747924
5.213671 0.36050099
5.210203 0.38265909
5.206736 0.40381557
5.203268 0.42365756
5.1998 0.44170509
5.196332 0.45737623
5.192864 0.47009893
5.189396 0.47944512
5.185929 0.48525515
5.182461 0.48772124
5.178993 0.48740735
5.175525 0.48519773
5.172057 0.48218376
5.16859 0.4795129
5.165122 0.47823262
5.161654 0.47916182
5.158186 0.48281442
5.154718 0.48938575
5.15125 0.49879642
5.147783 0.5107746
5.144315 0.52494937
5.140847 0.54092761
5.137379 0.55833378
5.133911 0.5768044
5.130443 0.59594374
5.126976 0.61525991
5.123508 0.63410797
5.12004 0.65166693
5.116572 0.66696985
5.113104 0.67899305
5.109637 0.68679404
5.106169 0.68967306
5.102701 0.68732332
5.099233 0.67993354
5.095765 0.66821347
5.092297 0.65332827
5.08883 0.63674718
5.085362 0.62003186
5.081894 0.6046044
5.078426 0.59154168
5.074958 0.58143815
5.07149 0.57436437
5.068023 0.56992696
5.064555 0.56741205
5.061087 0.56597426
5.057619 0.5648237
5.054151 0.56336446
5.050684 0.56125283
5.047216 0.55836546
5.043748 0.55469267
5.04028 0.55019273
5.036812 0.54465352
5.033344 0.5376057
5.029877 0.52831695
5.026409 0.51587474
5.022941 0.49934107
5.019473 0.4779432
5.016005 0.4512556
5.012538 0.41933067
5.00907 0.38274871
5.005602 0.34257732
5.002134 0.30025043
4.998666 0.2573936
4.995198 0.21563072
4.991731 0.17640708
4.988263 0.14085609
4.984795 0.10972491
4.981327 0.083361012
4.977859 0.061750431
4.974391 0.044591647
4.970924 0.031386502
4.967456 0.021531412
4.963988 0.014396327
4.96052 0.009384435
4.957052 0.0059707981
4.953585 0.0037219098
4.950117 0.0023005868
4.946649 0.0014614893
4.943181 0.0010423259
4.939713 0.00095487725
4.936245 0.0011787627
4.932778 0.0017595321
4.92931 0.0028115886
4.925842 0.0045250394
4.922374 0.007174597
4.918906 0.011127503
4.915438 0.016846467
4.911971 0.024883173
4.908503 0.035857956
4.905035 0.050422607
4.901567 0.069205416
4.898099 0.092741078
4.894632 0.12139194
4.891164 0.15527082
4.887696 0.19417762
4.884228 0.23756225
4.88076 0.28452299
4.877292 0.33384397
4.873825 0.38406778
4.870357 0.43359257
4.866889 0.48077748
4.863421 0.52403979
4.859953 0.56193047
4.856485 0.59318241
4.853018 0.61673401
4.84955 0.63173876
4.846082 0.63757466
4.842614 0.63386526
4.839146 0.62051748
4.835679 0.59777126
4.832211 0.56624729
4.828743 0.52697382
4.825275 0.48137437
4.821807 0.43120545
4.818339 0.37844432
4.814872 0.32513934
4.811404 0.27324452
4.807936 0.2244644
4.804468 0.18013287
4.801 0.14114262
4.797533 0.10793086
4.794065 0.080516925
4.790597 0.058578828
4.787129 0.04155149
4.783661 0.028729286
4.780193 0.019358514
4.776726 0.012710379
4.773258 0.0081306806
4.76979 0.0050667426
4.766322 0.0030755713
4.762854 0.0018183732
4.759386 0.0010470716
4.755919 0.00058718916
4.752451 0.00032068213
4.748983 0.00017055005
4.745515 8.8325494e-05
4.742047 4.4545385e-05
4.73858 2.1874112e-05
4.735112 1.0458759e-05
4.731644 4.8679996e-06
4.728176 2.2054802e-06
4.724708 9.7253703e-07
4.72124 4.1983839e-07
4.717773 1.7537553e-07
4.714305 6.908733e-08
4.710837 2.657205e-08
4.707369 1.062882e-08
4.703901 5.31441e-09
4.700433 0
4.696966 0
4.693498 0
4.69003 0
4.686562 0
4.683094 0
4.679627 5.31441e-09
4.676159 1.594323e-08
4.672691 4.251528e-08
4.669223 1.062882e-07
4.665755 2.4977727e-07
4.662287 5.845851e-07
4.65882 1.3232881e-06
4.655352 2.9069823e-06
4.651884 6.2391173e-06
4.648416 1.3030933e-05
4.644948 2.6518906e-05
4.64148 5.2559515e-05
4.638013 0.00010147866
4.634545 0.00019089361
4.631077 0.00034985292
4.627609 0.0006247461
4.624141 0.0010871157
4.620674 0.0018434679
4.617206 0.003046645
4.613738 0.0049076663
4.61027 0.0077061921
4.606802 0.011796736
4.603334 0.017607193
4.599867 0.025625697
4.596399 0.036372391
4.592931 0.05035395
4.589463 0.068001267
4.585995 0.089594065
4.582528 0.11518004
4.57906 0.14449984
4.575592 0.17693122
4.572124 0.21146629
4.568656 0.24673264
4.565188 0.28106446
4.561721 0.31262167
4.558253 0.3395471
4.554785 0.36014392
4.551317 0.37305013
4.547849 0.37738572
4.544381 0.37285066
4.540914 0.35975875
4.537446 0.33900218
4.533978 0.31195231
4.53051 0.2803116
4.527042 0.24593877
4.523575 0.21067167
4.520107 0.17617075
4.516639 0.14380105
4.513171 0.11456244
4.509703 0.089069719
4.506235 0.067576932
4.502768 0.050034586
4.4993 0.036166537
4.495832 0.025553193
4.492364 0.017710441
4.488896 0.012157058
4.485428 0.0084674229
4.481961 0.0063095067
4.478493 0.0054701169
4.475025 0.0058703292
4.471557 0.0075733212
4.468089 0.010785547
4.464622 0.015850201
4.461154 0.023230301
4.457686 0.033477807
4.454218 0.047185488
4.45075 0.064920461
4.447282 0.087141821
4.443815 0.11410983
4.440347 0.14579887
4.436879 0.18183037
4.433411 0.22144235
4.429943 0.26350971
4.426475 0.30662136
4.423008 0.34920987
4.41954 0.38971645
4.416072 0.42676398
4.412604 0.45930468
4.409136 0.48671106
4.405669 0.50878853
4.402201 0.52570467
4.398733 0.53784962
4.395265 0.5456596
4.391797 0.54944589
4.388329 0.54927183
4.384862 0.54490965
4.381394 0.53588938
4.377926 0.52162946
4.374458 0.50161798
4.37099 0.47560165
4.367523 0.44373761
4.364055 0.4066736
4.360587 0.36553969
4.357119 0.32185559
4.353651 0.2773763
4.350183 0.23391033
4.346716 0.1931471
4.343248 0.15652449
4.33978 0.12515461
4.336312 0.099811513
4.332844 0.080970372
4.329376 0.068877894
4.325909 0.063629277
4.322441 0.065228128
4.318973 0.07361179
4.315505 0.088633698
4.312037 0.11000531
4.30857 0.13721068
4.305102 0.16941502
4.301634 0.20539327
4.298166 0.24350426
4.294698 0.28172986
4.29123 0.31778759
4.287763 0.34931069
4.284295 0.37407454
4.280827 0.39023655
4.277359 0.39655035
4.273891 0.39251682
4.270423 0.37844461
4.266956 0.35540841
4.263488 0.32511183
4.26002 0.28967861
4.256552 0.25140719
4.253084 0.21252772
4.249617 0.17499638
4.246149 0.14035146
4.242681 0.10964226
4.239213 0.083427782
4.235745 0.061832039
4.232277 0.044635969
4.22881 0.031385061
4.225342 0.021494424
4.221874 0.014338092
4.218406 0.0093157462
4.214938 0.0058952484
4.21147 0.0036336481
4.208003 0.0021814112
4.204535 0.0012755062
4.201067 0.00072640013
4.197599 0.00040291731
4.194131 0.00021767292
4.190664 0.00011453085
4.187196 5.8692344e-05
4.183728 2.9293028e-05
4.18026 1.4242619e-05
4.176792 6.7439863e-06
4.173324 3.1089299e-06
4.169857 1.3976898e-06
4.166389 6.1115715e-07
4.162921 2.6040609e-07
4.159453 1.062882e-07
4.155985 4.251528e-08
4.152518 1.594323e-08
4.14905 5.31441e-09
4.145582 0
4.142114 0
4.138646 0
4.135178 0
4.131711 0
4.128243 0
4.124775 0
4.121307 0
4.117839 0
4.114371 0
4.110904 0
4.107436 0
4.103968 0
4.1005 0
4.097032 0
4.093565 0
4.090097 0
4.086629 0
4.083161 0
4.079693 0
4.076225 0
4.072758 0
4.06929 0
4.065822 0
4.062354 0
4.058886 0
4.055418 0
4.051951 0
4.048483 0
4.045015 0
4.041547 0
4.038079 0
4.034612 0
4.031144 0
4.027676 0
4.024208 0
4.02074 0
4.017272 0
4.013805 0
4.010337 0
4.006869 0
4.003401 0
3.999933 0
3.996465 0
3.992998 0
3.98953 0
3.986062 0
3.982594 0
3.979126 0
3.975659 0
3.972191 0
3.968723 0
3.965255 0
3.961787 0
3.958319 0
3.954852 0
3.951384 0
3.947916 0
3.944448 0
3.94098 0
3.937513 0
3.934045 0
3.930577 0
3.927109 0
3.923641 0
3.920173 0
3.916706 0
3.913238 0
3.90977 0
3.906302 0
3.902834 0
3.899366 0
3.895899 0
3.892431 0
3.888963 0
3.885495 0
3.882027 0
3.87856 0
3.875092 0
3.871624 0
3.868156 0
3.864688 0
3.86122 0
3.857753 0
3.854285 0
3.850817 0
3.847349 0
3.843881 0
3.840413 0
3.836946 0
3.833478 0
3.83001 0
3.826542 0
3.823074 0
3.819607 0
3.816139 0
3.812671 0
3.809203 0
3.805735 0
3.802267 0
3.7988 0
3.795332 0
3.791864 0
3.788396 0
3.784928 0
3.78146 0
3.777993 0
3.774525 0
3.771057 0
3.767589 0
3.764121 0
3.760654 0
3.757186 0
3.753718 0
3.75025 0
3.746782 0
3.743314 0
3.739847 0
3.736379 0
3.732911 0
3.729443 0
3.725975 0
3.722508 0
3.71904 0
3.715572 0
3.712104 0
3.708636 0
3.705168 0
3.701701 0
3.698233 0
3.694765 0
3.691297 0
3.687829 0
3.684361 0
3.680894 0
3.677426 0
3.673958 0
3.67049 0
3.667022 0
3.663555 0
3.660087 0
3.656619 0
3.653151 0
3.649683 0
3.646215 0
3.642748 0
3.63928 0
3.635812 0
3.632344 0
3.628876 5.31441e-09
3.625408 1.062882e-08
3.621941 2.125764e-08
3.618473 5.31441e-08
3.615005 1.3286025e-07
3.611537 3.1355019e-07
3.608069 7.1744535e-07
3.604602 1.6102662e-06
3.601134 3.5021962e-06
3.597666 7.4295452e-06
3.594198 1.5337387e-05
3.59073 3.0834207e-05
3.587262 6.0355754e-05
3.583795 0.00011501446
3.580327 0.00021339482
3.576859 0.00038549136
3.573391 0.00067802306
3.569923 0.001161087
3.566455 0.0019358801
3.562988 0.0031425754
3.55952 0.0049669273
3.556052 0.0076433492
3.552584 0.011451794
3.549116 0.016705412
3.545649 0.023726566
3.542181 0.032810014
3.538713 0.044174524
3.535245 0.057907023
3.531777 0.073906825
3.528309 0.091839972
3.524842 0.11111505
3.521374 0.13089045
3.517906 0.15011944
3.514438 0.16763313
3.51097 0.18225383
3.507503 0.19292451
3.504035 0.19883465
3.500567 0.19952193
3.497099 0.19493201
3.493631 0.18542555
3.490163 0.17173148
3.486696 0.15485463
3.483228 0.13595412
3.47976 0.11621294
3.476292 0.096718712
3.472824 0.078371913
3.469356 0.061830721
3.465889 0.047494367
3.462421 0.035520071
3.458953 0.025864224
3.455485 0.018336606
3.452017 0.012657049
3.44855 0.0085062818
3.445082 0.0055659729
3.441614 0.0035459816
3.438146 0.0021995068
3.434678 0.0013283368
3.43121 0.00078106415
3.427743 0.00044715446
3.424275 0.00024924051
3.420807 0.00013526236
3.417339 7.14735e-05
3.413871 3.6770403e-05
3.410403 1.8414431e-05
3.406936 8.9813529e-06
3.403468 4.2621568e-06
3.4 1.9716461e-06
